# Supplementary material for: The risk of HIV transmission at each step of the HIV care continuum among people who inject drugs: a modeling study
Source: BMC Public Health. 2017 Jul 25;17:614. doi: 10.1186/s12889-017-4528-9 (PMC5525346; doi:10.1186/s12889-017-4528-9)
Supplement: Supplementary file 2 — Incidence Results. This file contains original model output for all simulation runs on the estimated number of incident HIV infections among specific subpopulations for each month for a scaled adult NYC population of 250,000 in 2012. (TXT 1457 kb) [file 12889_2017_4528_MOESM2_ESM.txt]

t=Time step for a given simulation run
ND=Non drug-user
IDU=Person/people who inject drugs
HM=Heterosexual male
HF=Heterosexual female
MSM=Men who have sex with men

t	ND	IDU	HM	HF	MSM
1	9	2	4	1	6
2	4	1	1	0	4
3	7	0	4	1	2
4	6	0	0	1	5
5	5	1	1	2	3
6	4	0	0	1	3
7	7	1	0	0	8
8	8	0	0	1	7
9	11	0	2	2	7
10	7	0	0	0	7
11	10	0	2	0	8
12	8	0	0	1	7
1	11	1	2	2	8
2	3	0	0	1	2
3	3	0	0	0	3
4	3	1	0	0	4
5	8	1	2	0	7
6	3	0	0	1	2
7	5	0	1	1	3
8	3	0	0	2	1
9	5	0	0	0	5
10	5	1	0	0	6
11	6	1	1	2	4
12	6	0	2	0	4
1	11	0	1	2	8
2	11	1	4	1	7
3	11	0	1	3	7
4	4	1	0	1	4
5	5	1	0	1	5
6	9	1	1	0	9
7	5	0	0	1	4
8	6	0	1	2	3
9	4	0	0	0	4
10	8	1	3	1	5
11	3	1	0	0	4
12	5	1	1	1	4
1	12	2	2	1	11
2	14	0	3	0	11
3	12	0	1	2	9
4	4	0	0	1	3
5	5	1	3	0	3
6	6	1	0	0	7
7	6	0	0	0	6
8	8	0	1	1	6
9	7	1	1	2	5
10	6	0	1	2	3
11	6	0	0	2	4
12	5	1	0	0	6
1	8	3	2	4	5
2	4	4	2	2	4
3	5	0	1	0	4
4	7	1	1	0	7
5	6	0	1	1	4
6	2	0	0	1	1
7	6	0	0	1	5
8	4	0	0	0	4
9	9	0	1	0	8
10	1	2	1	0	2
11	7	0	1	3	3
12	7	1	2	1	5
1	13	0	2	2	9
2	7	0	0	0	7
3	8	1	1	0	8
4	6	2	1	1	6
5	6	0	2	0	4
6	4	0	1	0	3
7	6	0	1	1	4
8	11	0	1	2	8
9	7	0	2	2	3
10	4	0	0	1	3
11	6	1	2	0	5
12	4	0	2	1	1
1	10	1	3	0	8
2	9	1	0	2	8
3	5	1	0	1	5
4	6	0	0	0	6
5	8	1	0	1	8
6	9	0	1	1	7
7	7	1	2	0	6
8	12	1	0	2	11
9	5	1	1	1	4
10	9	2	1	0	10
11	7	3	1	1	8
12	4	1	1	0	4
1	14	1	0	5	10
2	5	0	0	0	5
3	14	1	1	3	11
4	12	1	2	2	9
5	12	1	4	0	9
6	2	0	1	0	1
7	7	0	1	1	5
8	9	1	1	2	7
9	8	0	0	3	5
10	4	0	0	2	2
11	9	0	0	1	8
12	4	1	1	2	2
1	12	0	1	0	11
2	9	0	2	1	6
3	6	0	1	1	4
4	7	2	1	2	6
5	3	1	1	0	3
6	7	0	2	0	5
7	6	1	2	0	5
8	5	2	4	0	3
9	3	0	1	1	1
10	8	2	1	1	8
11	5	0	1	0	4
12	3	0	1	0	2
1	8	1	1	3	5
2	9	1	2	1	7
3	10	1	1	2	8
4	5	1	0	2	4
5	4	2	0	3	3
6	4	1	2	1	2
7	6	1	1	0	6
8	7	0	1	2	4
9	4	0	0	0	4
10	11	0	1	1	9
11	9	0	1	1	7
12	9	1	2	4	4
1	16	2	4	2	12
2	5	1	0	0	6
3	4	0	0	0	4
4	7	0	1	0	6
5	7	1	1	0	7
6	6	0	0	1	5
7	6	0	0	1	5
8	9	0	0	2	7
9	7	0	2	3	2
10	8	0	2	0	6
11	3	1	1	1	2
12	2	0	1	0	1
1	11	1	0	3	9
2	8	1	2	0	7
3	10	0	1	2	7
4	7	0	1	1	5
5	10	0	1	1	8
6	9	0	2	2	5
7	7	0	1	0	6
8	7	2	2	2	5
9	8	2	0	4	6
10	3	0	1	1	1
11	5	0	1	1	3
12	6	0	1	2	3
1	6	0	1	3	2
2	3	0	1	0	2
3	12	0	5	3	4
4	4	0	1	0	3
5	5	2	2	1	4
6	9	0	2	1	6
7	4	0	0	1	3
8	5	0	1	2	2
9	6	0	0	0	6
10	5	0	1	0	4
11	5	1	2	0	4
12	5	0	1	1	3
1	4	2	1	0	5
2	9	1	2	1	7
3	6	0	1	1	4
4	3	1	0	1	3
5	6	3	3	1	5
6	6	0	0	0	6
7	6	1	0	1	6
8	3	0	1	0	2
9	6	0	0	0	6
10	10	0	1	4	5
11	6	0	0	2	4
12	6	1	1	1	5
1	7	1	2	2	4
2	5	2	1	2	4
3	1	1	1	0	1
4	2	0	0	0	2
5	7	0	1	2	4
6	2	0	1	0	1
7	5	1	1	2	3
8	3	0	0	1	2
9	9	0	0	2	7
10	5	0	1	2	2
11	7	2	3	3	3
12	8	0	0	3	5
1	9	0	1	2	6
2	4	1	2	1	2
3	7	1	1	1	6
4	2	1	0	0	3
5	2	1	2	0	1
6	11	1	0	1	11
7	7	2	1	2	6
8	5	2	0	1	6
9	7	0	1	0	6
10	5	1	0	2	4
11	12	1	2	1	10
12	6	0	0	1	5
1	7	1	0	2	6
2	10	1	1	2	8
3	8	0	0	3	5
4	5	1	1	0	5
5	4	0	0	0	4
6	0	1	0	0	1
7	6	0	0	1	5
8	6	1	1	2	4
9	8	2	4	1	5
10	13	1	4	2	8
11	5	4	3	1	5
12	11	0	1	1	9
1	7	0	2	0	5
2	5	1	2	1	3
3	5	0	0	0	5
4	7	0	1	0	6
5	4	1	1	1	3
6	3	1	0	0	4
7	9	0	2	0	7
8	2	1	1	0	2
9	4	0	0	1	3
10	5	0	1	0	4
11	4	1	0	0	5
12	4	1	0	1	4
1	11	1	0	1	11
2	3	0	0	1	2
3	7	0	1	1	5
4	3	1	2	0	2
5	9	2	1	4	6
6	2	0	0	0	2
7	7	1	1	2	5
8	11	2	0	4	9
9	10	1	2	1	8
10	2	2	1	0	3
11	6	1	0	0	7
12	9	1	2	1	7
1	6	1	1	1	5
2	8	1	2	1	6
3	11	1	1	3	8
4	6	0	2	1	3
5	7	0	1	3	3
6	8	0	2	1	5
7	3	1	1	0	3
8	3	0	0	2	1
9	3	1	0	0	4
10	1	0	0	0	1
11	4	0	1	2	1
12	1	0	0	1	0
1	11	0	0	1	10
2	11	0	3	1	7
3	6	1	1	1	5
4	6	0	1	0	5
5	4	0	0	1	3
6	5	1	2	0	4
7	5	0	2	2	1
8	7	2	0	2	7
9	6	0	1	1	4
10	7	1	2	1	5
11	7	1	4	0	4
12	3	0	0	0	3
1	13	0	1	2	10
2	8	0	0	1	7
3	7	0	0	0	7
4	3	0	1	0	2
5	10	0	1	4	5
6	11	1	1	2	9
7	8	1	1	1	7
8	4	1	2	0	3
9	7	0	0	1	6
10	7	1	1	0	7
11	5	0	0	2	3
12	7	1	1	1	6
1	11	0	0	3	8
2	10	3	2	4	7
3	7	0	1	0	6
4	4	0	1	0	3
5	3	1	2	0	2
6	9	0	0	2	7
7	3	1	1	0	3
8	13	0	1	2	10
9	5	2	1	0	6
10	5	0	0	1	4
11	3	0	0	0	3
12	7	1	2	2	4
1	10	0	2	2	6
2	6	1	1	0	6
3	6	1	2	1	4
4	8	0	0	1	7
5	4	2	2	1	3
6	4	0	0	0	4
7	4	1	2	0	3
8	4	0	1	0	3
9	1	0	1	0	0
10	4	0	0	0	4
11	1	0	0	0	1
12	7	1	1	0	7
1	6	0	0	3	3
2	6	1	1	0	6
3	7	0	1	1	5
4	10	1	0	3	8
5	2	0	0	0	2
6	4	0	0	1	3
7	4	0	0	1	3
8	6	1	2	1	4
9	10	0	1	0	9
10	5	2	2	2	3
11	4	1	0	2	3
12	12	0	1	2	9
1	8	3	4	2	5
2	7	0	1	1	5
3	4	1	0	0	5
4	1	0	0	0	1
5	7	0	1	0	6
6	5	0	0	1	4
7	6	0	0	1	5
8	3	0	0	0	3
9	5	1	1	1	4
10	7	0	0	0	7
11	2	0	0	0	2
12	5	0	1	0	4
1	5	0	1	2	2
2	9	1	1	0	9
3	6	1	1	4	2
4	7	1	2	1	5
5	5	0	0	1	4
6	6	1	1	2	4
7	7	2	0	2	7
8	4	1	0	1	4
9	4	0	1	0	3
10	6	0	0	0	6
11	10	1	0	3	8
12	7	0	1	1	5
1	11	1	3	2	7
2	11	0	1	1	9
3	5	0	1	2	2
4	10	0	1	1	8
5	3	1	0	1	3
6	9	0	2	1	6
7	1	0	1	0	0
8	2	1	1	1	1
9	9	0	4	1	4
10	5	0	1	0	4
11	4	1	0	1	4
12	9	1	1	2	7
1	11	0	2	0	9
2	8	0	3	1	4
3	9	0	0	1	8
4	8	1	2	2	5
5	9	0	2	2	5
6	7	1	1	2	5
7	5	1	1	1	4
8	3	0	0	1	2
9	4	0	0	1	3
10	3	0	0	0	3
11	9	0	1	0	8
12	3	0	0	0	3
1	7	2	1	1	7
2	7	0	0	0	7
3	8	1	2	0	7
4	5	0	0	0	5
5	8	0	0	3	5
6	9	0	2	2	5
7	8	2	1	2	7
8	5	1	2	1	3
9	9	0	1	0	8
10	6	2	1	0	7
11	6	0	2	0	4
12	9	0	2	1	6
1	10	1	1	1	9
2	3	0	1	0	2
3	5	0	0	2	3
4	11	1	3	2	7
5	3	0	1	1	1
6	9	0	2	1	6
7	6	1	1	0	6
8	11	1	1	3	8
9	5	0	1	1	3
10	5	0	1	1	3
11	2	1	0	1	2
12	6	0	1	2	3
1	3	0	0	0	3
2	8	1	0	2	7
3	5	0	1	2	2
4	4	0	0	1	3
5	3	1	0	0	4
6	7	0	0	2	5
7	5	0	0	2	3
8	7	0	0	1	6
9	6	0	1	0	5
10	4	0	1	1	2
11	7	1	1	0	7
12	5	0	0	2	3
1	4	1	1	1	3
2	10	1	0	1	10
3	2	1	1	0	2
4	6	0	0	3	3
5	7	0	1	2	4
6	11	0	0	1	10
7	7	0	0	1	6
8	5	0	1	1	3
9	5	0	1	0	4
10	6	1	1	1	5
11	6	0	1	0	5
12	5	1	2	0	4
1	7	1	3	1	4
2	8	1	1	1	7
3	7	0	2	0	5
4	2	1	0	2	1
5	8	0	1	1	6
6	6	0	1	0	5
7	3	0	1	0	2
8	3	0	0	0	3
9	4	0	3	0	1
10	6	0	1	1	4
11	4	0	0	0	4
12	5	0	1	1	3
1	14	1	1	3	11
2	10	1	3	0	8
3	7	0	0	1	6
4	8	1	1	1	7
5	10	1	1	0	10
6	7	1	1	2	5
7	5	1	0	1	5
8	9	0	0	1	8
9	4	1	0	1	4
10	8	2	2	0	8
11	8	4	2	0	10
12	6	0	0	3	3
1	10	0	1	1	8
2	13	2	3	1	11
3	5	0	1	0	4
4	8	0	0	0	8
5	5	1	1	0	5
6	9	0	2	3	4
7	7	0	0	0	7
8	10	0	2	1	7
9	6	1	2	3	2
10	6	0	0	1	5
11	5	0	1	1	3
12	10	1	2	1	8
1	17	2	4	1	14
2	14	1	3	3	9
3	6	0	1	1	4
4	7	0	0	2	5
5	8	0	0	1	7
6	2	2	1	1	2
7	3	0	0	1	2
8	5	0	3	0	2
9	9	0	1	0	8
10	2	0	0	0	2
11	2	0	0	0	2
12	2	0	0	0	2
1	11	2	0	1	12
2	12	3	3	4	8
3	11	2	2	0	11
4	8	0	0	2	6
5	7	0	1	1	5
6	9	1	1	2	7
7	3	1	0	3	1
8	1	0	0	0	1
9	2	0	0	1	1
10	6	0	0	1	5
11	4	0	0	0	4
12	5	0	0	0	5
1	3	0	1	1	1
2	4	0	0	1	3
3	7	1	2	1	5
4	5	0	0	2	3
5	5	0	1	1	3
6	8	1	2	0	7
7	7	0	1	1	5
8	6	0	0	1	5
9	3	0	0	0	3
10	5	0	0	1	4
11	5	0	0	2	3
12	9	0	1	3	5
1	12	0	4	0	8
2	7	0	1	1	5
3	7	1	1	0	7
4	7	0	1	0	6
5	7	0	1	0	6
6	10	1	0	3	8
7	4	1	0	0	5
8	5	0	0	1	4
9	4	1	1	0	4
10	4	0	1	0	3
11	4	0	1	2	1
12	3	1	1	2	1
1	14	0	3	0	11
2	10	0	1	2	7
3	5	0	2	1	2
4	8	0	1	1	6
5	4	1	0	1	4
6	7	1	2	1	5
7	8	0	0	2	6
8	9	0	1	3	5
9	2	2	0	1	3
10	6	1	2	1	4
11	7	1	1	2	5
12	1	1	0	0	2
1	17	0	2	3	12
2	11	0	2	2	7
3	8	0	2	0	6
4	4	1	0	0	5
5	6	0	1	0	5
6	6	1	0	2	5
7	10	0	0	2	8
8	3	1	1	0	3
9	5	0	0	1	4
10	3	0	1	0	2
11	6	0	1	1	4
12	4	0	1	1	2
1	7	1	0	0	8
2	7	0	0	2	5
3	7	0	0	0	7
4	4	2	2	1	3
5	7	0	4	0	3
6	7	0	0	2	5
7	7	0	0	0	7
8	5	1	0	0	6
9	6	0	0	0	6
10	6	0	0	2	4
11	6	1	1	0	6
12	6	0	0	2	4
1	9	3	1	0	11
2	6	1	0	3	4
3	7	0	1	0	6
4	6	1	3	2	2
5	5	0	1	1	3
6	8	0	1	1	6
7	9	1	3	1	6
8	6	0	0	1	5
9	7	0	1	2	4
10	10	0	1	2	7
11	4	0	2	0	2
12	6	1	1	2	4
1	5	0	0	2	3
2	13	2	2	2	11
3	7	0	2	2	3
4	7	1	0	5	3
5	6	0	1	2	3
6	5	1	1	1	4
7	10	1	1	0	10
8	7	1	3	1	4
9	5	0	0	1	4
10	7	1	1	1	6
11	9	0	2	0	7
12	6	1	1	1	5
1	6	0	2	1	3
2	9	1	4	0	6
3	8	2	1	3	6
4	8	1	0	2	7
5	3	0	0	0	3
6	7	1	1	4	3
7	5	0	0	2	3
8	10	1	1	0	10
9	7	1	0	2	6
10	9	1	4	0	6
11	11	0	1	1	9
12	3	1	1	0	3
1	3	0	0	0	3
2	7	1	1	1	6
3	9	1	2	0	8
4	11	0	3	1	7
5	5	0	2	0	3
6	8	1	2	1	6
7	4	0	0	1	3
8	8	1	1	1	7
9	7	0	1	2	4
10	6	0	3	0	3
11	6	0	1	0	5
12	5	0	0	0	5
1	8	3	4	0	7
2	6	0	1	1	4
3	8	1	0	1	8
4	3	0	1	0	2
5	8	2	4	2	4
6	6	1	1	0	6
7	3	0	0	0	3
8	5	2	0	1	6
9	7	0	1	0	6
10	4	0	0	1	3
11	5	1	2	1	3
12	3	2	2	0	3
1	14	2	2	1	13
2	4	1	0	1	4
3	7	0	0	1	6
4	7	0	2	0	5
5	9	0	0	0	9
6	6	0	2	0	4
7	1	0	0	0	1
8	8	1	2	1	6
9	2	1	2	0	1
10	5	1	0	3	3
11	5	1	2	1	3
12	7	2	2	1	6
1	10	0	2	3	5
2	10	0	0	2	8
3	7	0	2	0	5
4	6	0	2	3	1
5	3	1	1	0	3
6	5	0	2	0	3
7	5	0	1	0	4
8	1	0	1	0	0
9	11	2	1	2	10
10	5	0	0	0	5
11	12	3	2	1	12
12	4	0	0	0	4
1	9	1	2	3	5
2	6	1	1	2	4
3	8	3	2	1	8
4	5	1	1	1	4
5	4	0	0	1	3
6	3	2	0	0	5
7	6	0	0	0	6
8	4	0	1	0	3
9	3	0	0	0	3
10	7	2	3	0	6
11	4	0	0	0	4
12	2	0	0	0	2
1	12	1	0	1	12
2	7	1	0	0	8
3	12	2	4	1	9
4	6	2	1	1	6
5	8	0	2	0	6
6	6	3	0	2	7
7	3	0	1	1	1
8	4	1	0	2	3
9	8	0	1	2	5
10	6	0	0	1	5
11	4	1	0	1	4
12	2	0	0	0	2
1	7	0	0	1	6
2	6	0	0	1	5
3	8	1	3	1	5
4	3	1	0	2	2
5	3	0	1	0	2
6	6	0	0	0	6
7	3	1	1	0	3
8	12	0	1	4	7
9	0	0	0	0	0
10	3	0	0	1	2
11	8	0	1	3	4
12	7	2	2	2	5
1	10	0	2	0	8
2	9	2	2	4	5
3	6	0	1	1	4
4	10	1	1	1	9
5	13	0	1	3	9
6	4	0	1	1	2
7	12	0	1	2	9
8	6	1	0	1	6
9	4	0	1	0	3
10	5	0	0	1	4
11	8	0	1	1	6
12	3	0	0	0	3
1	5	0	1	1	3
2	9	1	0	4	6
3	7	0	0	1	6
4	9	1	4	1	5
5	7	0	2	1	4
6	3	0	0	0	3
7	8	0	1	2	5
8	7	1	1	1	6
9	8	0	0	1	7
10	6	0	0	1	5
11	4	0	0	0	4
12	1	0	0	0	1
1	8	1	3	1	5
2	12	1	1	1	11
3	3	1	0	1	3
4	6	0	0	1	5
5	2	0	0	1	1
6	9	0	1	1	7
7	5	0	1	0	4
8	6	1	1	0	6
9	5	0	0	1	4
10	4	0	0	1	3
11	1	2	0	0	3
12	5	0	0	1	4
1	9	3	2	1	9
2	5	0	1	2	2
3	7	0	2	0	5
4	4	0	0	0	4
5	1	0	0	0	1
6	7	1	1	3	4
7	3	1	1	0	3
8	4	0	0	0	4
9	8	0	4	1	3
10	4	1	0	1	4
11	5	1	1	2	3
12	9	0	1	0	8
1	4	1	1	1	3
2	7	0	1	1	5
3	7	0	1	0	6
4	4	0	0	0	4
5	7	0	1	1	5
6	8	0	1	1	6
7	6	2	1	1	6
8	5	1	1	0	5
9	4	0	1	1	2
10	5	0	0	0	5
11	4	0	0	1	3
12	7	1	1	0	7
1	3	1	1	1	2
2	8	1	2	1	6
3	8	1	0	3	6
4	2	0	1	0	1
5	7	1	1	0	7
6	4	0	0	1	3
7	4	0	1	0	3
8	9	0	2	1	6
9	10	1	1	1	9
10	5	1	0	1	5
11	5	0	1	0	4
12	6	2	3	1	4
1	11	1	1	3	8
2	5	0	0	0	5
3	8	1	1	2	6
4	6	1	1	2	4
5	5	1	2	0	4
6	3	0	0	1	2
7	6	1	2	1	4
8	6	1	2	1	4
9	8	0	2	1	5
10	6	3	2	0	7
11	3	1	0	0	4
12	9	0	0	2	7
1	11	1	2	3	7
2	4	0	3	0	1
3	6	1	0	1	6
4	3	1	0	0	4
5	11	0	1	1	9
6	12	1	0	2	11
7	3	0	0	1	2
8	7	1	1	0	7
9	5	0	1	0	4
10	6	2	2	2	4
11	10	0	2	1	7
12	5	0	0	1	4
1	7	0	1	1	5
2	8	0	1	1	6
3	7	0	1	1	5
4	7	0	0	2	5
5	7	1	0	2	6
6	6	0	0	0	6
7	11	1	1	1	10
8	4	0	0	2	2
9	12	0	3	1	8
10	6	2	1	1	6
11	3	0	1	0	2
12	12	1	1	3	9
1	8	0	0	1	7
2	12	0	1	3	8
3	3	0	1	0	2
4	10	0	0	2	8
5	7	1	1	1	6
6	7	1	3	2	3
7	4	0	1	1	2
8	9	0	0	2	7
9	7	1	1	1	6
10	10	0	0	3	7
11	4	1	0	1	4
12	8	1	2	2	5
1	9	0	0	2	7
2	4	1	1	0	4
3	12	0	2	2	8
4	5	0	0	0	5
5	7	1	3	0	5
6	5	1	1	2	3
7	4	0	0	2	2
8	8	1	2	2	5
9	10	0	2	2	6
10	6	0	1	0	5
11	5	0	1	0	4
12	3	0	0	2	1
1	14	0	3	2	9
2	8	1	2	1	6
3	6	0	0	1	5
4	6	0	3	1	2
5	5	0	0	1	4
6	13	0	1	3	9
7	4	0	0	0	4
8	11	1	2	1	9
9	5	1	1	1	4
10	8	1	3	1	5
11	5	1	0	1	5
12	4	0	1	1	2
1	11	0	2	0	9
2	4	1	0	2	3
3	9	0	0	4	5
4	3	2	1	0	4
5	11	0	2	2	7
6	4	0	0	0	4
7	2	0	0	0	2
8	5	1	0	2	4
9	6	0	0	1	5
10	6	0	0	2	4
11	4	0	1	0	3
12	7	0	0	1	6
1	12	1	3	1	9
2	8	0	1	2	5
3	6	3	3	2	4
4	5	0	0	2	3
5	5	1	3	1	2
6	4	1	0	0	5
7	2	0	0	0	2
8	6	0	0	1	5
9	9	0	1	1	7
10	1	1	0	0	2
11	2	0	1	0	1
12	6	0	2	1	3
1	12	1	0	3	10
2	5	0	0	1	4
3	9	0	0	3	6
4	6	0	2	1	3
5	3	0	1	1	1
6	5	1	0	1	5
7	3	0	0	1	2
8	5	0	1	1	3
9	1	0	0	0	1
10	4	0	0	1	3
11	7	0	1	1	5
12	6	0	1	0	5
1	9	1	0	4	6
2	4	1	2	0	3
3	11	0	2	3	6
4	6	0	1	1	4
5	6	0	0	1	5
6	4	2	1	1	4
7	9	0	0	1	8
8	7	0	2	2	3
9	9	0	1	2	6
10	8	1	2	2	5
11	4	1	0	0	5
12	6	2	1	0	7
1	9	0	0	2	7
2	2	0	1	0	1
3	3	1	0	1	3
4	9	0	1	0	8
5	6	2	2	1	5
6	5	1	0	0	6
7	8	1	2	2	5
8	5	0	1	1	3
9	3	2	1	2	2
10	13	2	1	4	10
11	7	0	2	1	4
12	8	0	0	1	7
1	9	3	4	1	7
2	7	1	1	0	7
3	11	1	2	2	8
4	10	0	1	1	8
5	7	0	1	2	4
6	4	1	3	0	2
7	7	0	0	2	5
8	9	0	2	2	5
9	4	1	0	1	4
10	6	0	2	1	3
11	4	1	2	0	3
12	7	0	0	0	7
1	10	1	2	2	7
2	7	2	4	1	4
3	10	1	2	2	7
4	4	0	2	1	1
5	4	1	2	1	2
6	5	0	0	2	3
7	7	1	1	0	7
8	3	0	1	0	2
9	4	0	0	2	2
10	7	0	0	0	7
11	4	1	0	1	4
12	7	0	0	1	6
1	9	1	2	0	8
2	8	1	2	3	4
3	10	0	3	0	7
4	6	0	1	0	5
5	6	0	0	1	5
6	8	0	1	0	7
7	5	0	0	2	3
8	6	1	1	0	6
9	4	1	1	0	4
10	6	0	0	1	5
11	7	1	1	1	6
12	3	1	1	1	2
1	6	3	3	1	5
2	5	3	5	3	0
3	6	0	0	0	6
4	6	1	3	1	3
5	7	0	0	0	7
6	3	1	2	1	1
7	4	1	1	0	4
8	7	0	1	1	5
9	6	0	1	0	5
10	1	0	0	0	1
11	4	1	3	1	1
12	3	0	0	0	3
1	5	1	1	1	4
2	10	0	0	1	9
3	6	1	1	2	4
4	4	0	1	0	3
5	7	0	0	1	6
6	7	0	2	2	3
7	5	0	0	1	4
8	7	2	2	1	6
9	5	0	0	0	5
10	8	1	2	2	5
11	4	1	1	0	4
12	2	1	0	0	3
1	7	2	1	1	7
2	15	1	1	4	11
3	10	1	3	1	7
4	5	0	3	1	1
5	7	0	0	2	5
6	9	0	1	1	7
7	4	0	0	2	2
8	4	0	0	0	4
9	7	0	0	0	7
10	5	2	0	3	4
11	5	0	1	0	4
12	5	0	0	1	4
1	5	1	1	1	4
2	7	0	0	1	6
3	9	0	2	2	5
4	6	2	1	1	6
5	8	0	0	0	8
6	8	0	1	1	6
7	4	0	1	0	3
8	3	1	0	2	2
9	7	2	3	1	5
10	5	0	0	1	4
11	8	1	2	1	6
12	7	1	1	1	6
1	11	2	0	0	13
2	8	0	2	1	5
3	9	0	0	1	8
4	7	1	0	2	6
5	9	0	2	0	7
6	2	0	0	1	1
7	3	0	0	0	3
8	6	0	2	0	4
9	2	1	1	0	2
10	4	1	1	1	3
11	4	2	2	1	3
12	7	1	3	1	4
1	11	1	2	3	7
2	4	2	2	1	3
3	8	0	2	2	4
4	4	1	1	1	3
5	4	0	1	2	1
6	5	0	1	1	3
7	8	1	2	1	6
8	8	0	1	1	6
9	1	0	0	0	1
10	5	0	0	0	5
11	3	1	3	0	1
12	8	0	1	2	5
1	5	3	5	0	3
2	6	1	1	0	6
3	4	2	1	1	4
4	3	1	1	0	3
5	9	1	1	2	7
6	7	1	0	1	7
7	5	1	0	0	6
8	3	1	1	0	3
9	5	0	1	1	3
10	10	1	1	3	7
11	7	1	1	0	7
12	6	0	0	3	3
1	10	0	0	0	10
2	9	2	0	2	9
3	5	0	1	1	3
4	6	0	2	1	3
5	4	1	0	1	4
6	6	0	0	1	5
7	4	0	1	0	3
8	6	0	3	1	2
9	4	0	0	0	4
10	5	0	2	0	3
11	3	0	0	0	3
12	3	1	1	2	1
1	14	0	2	2	10
2	8	2	3	3	4
3	12	1	1	1	11
4	7	2	3	0	6
5	2	0	1	0	1
6	9	1	3	1	6
7	4	1	1	0	4
8	6	2	1	0	7
9	4	0	0	1	3
10	8	1	0	3	6
11	5	2	2	1	4
12	5	0	0	0	5
1	10	0	0	2	8
2	9	1	0	2	8
3	9	2	1	3	7
4	8	0	2	1	5
5	6	1	1	1	5
6	5	0	0	0	5
7	3	1	0	0	4
8	2	0	0	0	2
9	5	0	0	1	4
10	7	1	1	2	5
11	3	0	1	1	1
12	5	0	1	1	3
1	11	0	0	2	9
2	5	1	0	0	6
3	7	2	2	2	5
4	9	0	1	2	6
5	3	0	1	0	2
6	5	2	3	1	3
7	2	1	1	0	2
8	6	0	0	2	4
9	3	0	1	0	2
10	4	2	2	2	2
11	5	1	1	2	3
12	3	1	2	0	2
1	11	1	4	1	7
2	10	0	0	0	10
3	5	1	1	1	4
4	4	0	0	0	4
5	3	0	1	0	2
6	9	0	0	0	9
7	6	1	1	0	6
8	7	0	1	2	4
9	3	1	2	0	2
10	5	0	1	0	4
11	7	0	1	1	5
12	7	0	1	1	5
1	3	2	1	1	3
2	6	1	0	3	4
3	2	1	1	0	2
4	6	1	1	1	5
5	8	0	2	1	5
6	6	1	1	0	6
7	4	0	0	1	3
8	3	0	1	2	0
9	8	0	1	0	7
10	5	0	0	0	5
11	8	0	0	2	6
12	9	0	2	2	5
1	5	2	3	3	1
2	12	2	0	2	12
3	6	3	1	0	8
4	4	1	0	0	5
5	3	1	3	0	1
6	2	1	1	0	2
7	4	0	0	2	2
8	5	0	1	1	3
9	6	1	1	0	6
10	9	1	0	4	6
11	5	0	1	0	4
12	6	2	1	2	5
1	14	0	3	1	10
2	8	1	0	3	6
3	8	0	0	1	7
4	9	1	1	1	8
5	2	0	0	0	2
6	5	0	2	1	2
7	7	0	1	1	5
8	5	0	0	1	4
9	5	1	1	1	4
10	6	1	0	0	7
11	7	0	1	3	3
12	7	0	1	1	5
1	5	0	0	0	5
2	5	0	1	0	4
3	10	1	2	2	7
4	8	0	2	1	5
5	2	0	0	0	2
6	5	0	1	1	3
7	5	0	0	0	5
8	7	0	0	0	7
9	5	0	0	0	5
10	11	1	0	5	7
11	11	1	1	2	9
12	7	2	2	1	6
1	13	0	1	2	10
2	8	0	2	1	5
3	4	2	0	3	3
4	4	0	1	0	3
5	4	0	1	1	2
6	4	1	0	3	2
7	5	1	0	1	5
8	5	0	1	0	4
9	3	0	1	0	2
10	6	1	1	2	4
11	5	0	0	0	5
12	6	0	1	1	4
1	11	1	1	1	10
2	5	1	1	1	4
3	7	0	1	1	5
4	7	1	3	1	4
5	5	0	1	1	3
6	7	0	0	1	6
7	7	1	1	2	5
8	6	0	0	1	5
9	8	0	1	0	7
10	6	0	0	0	6
11	5	0	0	2	3
12	5	0	1	1	3
1	12	2	2	2	10
2	12	0	3	2	7
3	7	0	2	1	4
4	9	2	3	1	7
5	7	0	1	0	6
6	9	0	0	1	8
7	3	0	0	0	3
8	6	3	2	2	5
9	8	1	1	0	8
10	5	1	0	2	4
11	4	1	0	0	5
12	8	1	2	1	6
1	6	0	1	0	5
2	4	2	1	2	3
3	5	2	2	0	5
4	4	1	1	0	4
5	3	2	0	0	5
6	5	1	0	1	5
7	7	1	1	1	6
8	8	0	0	0	8
9	8	0	1	1	6
10	9	3	4	1	7
11	4	0	0	1	3
12	7	1	0	1	7
1	6	0	0	2	4
2	6	0	2	1	3
3	3	0	0	0	3
4	7	0	0	2	5
5	7	0	0	1	6
6	4	1	1	0	4
7	5	1	2	0	4
8	5	1	2	1	3
9	5	0	0	0	5
10	5	1	0	0	6
11	5	1	0	3	3
12	4	0	1	0	3
1	7	0	1	2	4
2	4	0	0	1	3
3	9	0	1	0	8
4	4	1	1	2	2
5	4	0	1	0	3
6	7	0	1	1	5
7	8	1	2	1	6
8	6	0	2	1	3
9	12	1	1	1	11
10	6	0	0	1	5
11	2	3	3	0	2
12	4	0	1	0	3
1	7	1	1	2	5
2	10	0	1	1	8
3	7	0	2	2	3
4	2	0	0	0	2
5	6	0	0	2	4
6	3	0	0	1	2
7	5	0	1	0	4
8	6	0	0	0	6
9	3	0	2	0	1
10	5	0	1	1	3
11	5	1	2	0	4
12	3	1	1	0	3
1	12	0	1	1	10
2	9	2	2	2	7
3	5	1	3	0	3
4	9	1	2	1	7
5	7	0	1	1	5
6	6	0	0	3	3
7	4	0	0	2	2
8	6	1	1	1	5
9	6	0	0	1	5
10	7	1	2	1	5
11	11	0	1	3	7
12	9	0	1	2	6
1	8	0	0	1	7
2	5	1	3	0	3
3	4	0	2	0	2
4	6	0	1	1	4
5	7	0	1	1	5
6	9	0	0	2	7
7	4	0	1	1	2
8	6	0	0	2	4
9	6	0	0	0	6
10	6	1	2	0	5
11	5	0	1	1	3
12	7	1	2	0	6
1	8	2	2	1	7
2	11	0	2	3	6
3	9	0	2	0	7
4	6	0	2	0	4
5	12	0	3	1	8
6	11	1	1	4	7
7	6	0	0	0	6
8	2	0	0	0	2
9	7	0	2	1	4
10	7	1	0	2	6
11	15	0	2	1	12
12	5	0	0	1	4
1	13	0	1	2	10
2	10	0	1	3	6
3	7	0	0	3	4
4	6	0	0	1	5
5	5	1	0	1	5
6	2	0	0	0	2
7	6	0	0	0	6
8	6	0	0	1	5
9	4	1	0	2	3
10	5	1	0	1	5
11	6	0	1	0	5
12	7	0	1	1	5
t	ND	IDU	HM	HF	MSM
1	6	0	2	1	3
2	7	0	1	2	4
3	8	0	0	1	7
4	5	0	1	1	3
5	5	0	1	0	4
6	6	1	2	1	4
7	11	2	2	2	9
8	9	0	0	3	6
9	4	1	2	1	2
10	5	0	0	2	3
11	9	0	1	2	6
12	2	0	0	1	1
1	6	0	1	1	4
2	3	0	0	1	2
3	4	0	0	0	4
4	5	1	0	1	5
5	10	0	0	2	8
6	5	1	0	0	6
7	4	1	1	1	3
8	8	1	1	0	8
9	5	0	1	1	3
10	3	0	1	2	0
11	7	1	0	2	6
12	5	0	0	0	5
1	9	0	1	1	7
2	6	0	0	2	4
3	6	0	1	1	4
4	7	1	1	1	6
5	7	0	2	0	5
6	7	1	0	0	8
7	3	0	1	0	2
8	10	0	2	0	8
9	10	1	0	1	10
10	8	1	2	2	5
11	5	0	1	0	4
12	3	2	0	2	3
1	10	1	2	1	8
2	11	0	3	1	7
3	15	1	1	3	12
4	6	2	1	1	6
5	5	0	0	1	4
6	7	2	2	1	6
7	8	0	2	1	5
8	5	0	0	0	5
9	6	0	2	1	3
10	8	0	1	1	6
11	5	1	2	2	2
12	10	0	1	3	6
1	10	0	0	3	7
2	10	0	1	2	7
3	4	0	0	1	3
4	7	0	0	0	7
5	9	1	3	1	6
6	6	0	0	0	6
7	8	0	1	1	6
8	3	0	0	0	3
9	6	1	1	1	5
10	4	0	0	0	4
11	9	1	3	0	7
12	4	1	2	1	2
1	5	1	2	1	3
2	8	0	2	2	4
3	5	0	2	0	3
4	8	1	0	1	8
5	6	0	1	2	3
6	8	0	0	3	5
7	6	1	1	2	4
8	9	0	0	0	9
9	6	0	1	1	4
10	4	0	1	0	3
11	4	0	1	1	2
12	4	0	1	0	3
1	12	1	2	3	8
2	7	3	3	1	6
3	5	0	1	0	4
4	5	1	1	0	5
5	5	0	0	0	5
6	4	1	0	0	5
7	5	0	0	2	3
8	6	0	1	1	4
9	7	1	2	0	6
10	4	0	1	0	3
11	6	0	1	0	5
12	6	0	1	1	4
1	9	0	2	1	6
2	7	1	2	0	6
3	8	0	0	2	6
4	11	0	2	1	8
5	12	0	1	2	9
6	5	1	0	2	4
7	6	1	1	3	3
8	7	0	0	2	5
9	8	0	1	1	6
10	7	0	1	1	5
11	1	1	0	0	2
12	7	0	2	2	3
1	14	2	2	4	10
2	6	1	0	3	4
3	10	2	2	1	9
4	4	2	1	1	4
5	7	1	2	0	6
6	7	1	0	0	8
7	4	0	1	1	2
8	4	2	2	0	4
9	6	0	0	1	5
10	7	0	0	2	5
11	3	1	0	0	4
12	6	0	3	0	3
1	10	0	1	1	8
2	8	1	2	1	6
3	7	1	1	1	6
4	7	0	0	2	5
5	4	0	0	1	3
6	6	0	1	0	5
7	8	0	1	4	3
8	8	0	1	0	7
9	10	0	4	1	5
10	0	0	0	0	0
11	4	1	1	0	4
12	3	0	0	0	3
1	15	2	0	3	14
2	4	0	0	1	3
3	13	0	3	3	7
4	10	1	0	1	10
5	4	0	0	1	3
6	7	0	0	2	5
7	8	0	2	1	5
8	1	1	0	0	2
9	6	0	2	2	2
10	6	1	1	0	6
11	10	0	1	2	7
12	7	1	0	1	7
1	10	1	1	0	10
2	10	0	1	1	8
3	9	2	0	3	8
4	7	1	2	1	5
5	8	0	0	0	8
6	3	2	0	0	5
7	11	0	2	0	9
8	5	1	1	2	3
9	7	1	1	2	5
10	3	0	0	0	3
11	6	0	0	1	5
12	8	0	2	1	5
1	14	3	0	7	10
2	10	0	0	2	8
3	7	0	0	1	6
4	4	0	0	2	2
5	9	0	0	3	6
6	4	1	0	1	4
7	2	0	0	0	2
8	6	0	2	0	4
9	5	1	1	2	3
10	7	2	1	1	7
11	7	1	1	1	6
12	3	0	0	0	3
1	15	2	6	0	11
2	6	1	2	1	4
3	10	1	2	0	9
4	4	1	0	2	3
5	7	0	0	1	6
6	5	0	0	0	5
7	7	1	1	1	6
8	8	0	2	3	3
9	11	0	0	4	7
10	6	1	1	1	5
11	4	1	0	3	2
12	7	0	0	2	5
1	13	0	0	1	12
2	9	0	0	2	7
3	8	0	0	1	7
4	8	0	0	1	7
5	5	1	1	2	3
6	3	0	0	0	3
7	3	0	0	0	3
8	4	1	2	0	3
9	4	0	1	1	2
10	7	0	1	1	5
11	6	0	1	1	4
12	6	1	0	2	5
1	7	1	1	2	5
2	6	0	1	1	4
3	7	0	0	2	5
4	9	0	0	1	8
5	6	0	2	0	4
6	7	0	0	2	5
7	9	1	2	1	7
8	11	0	1	1	9
9	3	1	0	0	4
10	8	0	1	0	7
11	6	0	0	0	6
12	11	2	3	2	8
1	12	2	3	1	10
2	5	0	0	2	3
3	5	0	0	0	5
4	9	1	3	1	6
5	5	0	1	1	3
6	8	2	3	1	6
7	7	2	0	1	8
8	10	0	0	2	8
9	7	1	1	0	7
10	9	0	1	2	6
11	5	0	0	0	5
12	7	1	0	1	7
1	7	0	1	2	4
2	8	0	2	1	5
3	6	1	1	1	5
4	2	0	0	1	1
5	5	1	0	2	4
6	6	0	1	0	5
7	6	0	0	4	2
8	2	1	2	1	0
9	2	0	0	1	1
10	5	1	1	0	5
11	7	0	1	1	5
12	2	0	1	0	1
1	12	0	3	3	6
2	12	1	1	1	11
3	6	0	1	1	4
4	11	0	1	2	8
5	8	0	0	0	8
6	11	0	2	1	8
7	6	1	1	1	5
8	7	0	0	0	7
9	6	0	1	2	3
10	5	0	0	1	4
11	4	1	1	1	3
12	5	0	1	0	4
1	9	2	1	2	8
2	6	1	1	0	6
3	4	1	1	1	3
4	9	0	0	1	8
5	3	0	0	0	3
6	4	0	0	0	4
7	4	0	1	1	2
8	3	0	0	1	2
9	6	1	1	0	6
10	4	0	0	1	3
11	8	0	0	1	7
12	7	0	1	1	5
1	7	0	0	2	5
2	8	0	0	4	4
3	5	2	2	1	4
4	6	0	2	1	3
5	6	0	0	1	5
6	5	0	1	0	4
7	1	2	0	0	3
8	6	1	1	2	4
9	6	1	2	1	4
10	3	0	1	1	1
11	4	0	0	2	2
12	7	0	0	2	5
1	12	1	1	2	10
2	8	0	0	3	5
3	5	0	2	0	3
4	5	0	0	1	4
5	4	0	0	0	4
6	7	0	0	0	7
7	10	0	1	1	8
8	4	2	1	0	5
9	11	1	2	1	9
10	7	0	0	1	6
11	6	0	0	1	5
12	7	0	1	1	5
1	8	1	1	1	7
2	8	1	3	0	6
3	8	0	0	2	6
4	7	0	1	0	6
5	8	0	0	3	5
6	4	2	2	0	4
7	7	1	1	2	5
8	6	0	1	1	4
9	3	0	1	0	2
10	5	0	1	1	3
11	5	0	1	1	3
12	5	1	2	1	3
1	10	2	1	1	10
2	3	0	2	0	1
3	9	1	3	2	5
4	6	0	0	1	5
5	2	0	1	0	1
6	4	0	0	1	3
7	7	1	0	3	5
8	9	1	2	3	5
9	3	2	3	1	1
10	5	0	0	0	5
11	2	0	0	0	2
12	5	1	2	0	4
1	8	0	2	1	5
2	9	1	1	2	7
3	4	1	0	1	4
4	6	1	0	1	6
5	8	0	0	0	8
6	5	1	1	0	5
7	7	0	0	1	6
8	5	0	1	0	4
9	8	0	0	1	7
10	4	1	1	0	4
11	4	0	0	0	4
12	4	0	1	2	1
1	13	1	2	2	10
2	7	0	0	1	6
3	2	1	0	0	3
4	7	2	2	1	6
5	6	2	0	2	6
6	10	2	2	0	10
7	8	1	0	2	7
8	5	0	0	1	4
9	12	0	1	2	9
10	3	0	1	0	2
11	7	0	1	0	6
12	9	0	1	2	6
1	10	0	2	1	7
2	8	0	1	0	7
3	8	0	1	1	6
4	5	0	0	1	4
5	6	0	1	0	5
6	5	3	2	1	5
7	8	0	0	1	7
8	7	0	1	1	5
9	6	1	1	3	3
10	6	0	0	0	6
11	8	0	1	1	6
12	6	2	2	1	5
1	11	0	0	2	9
2	12	0	1	2	9
3	7	1	3	0	5
4	6	0	0	3	3
5	6	0	0	1	5
6	4	1	1	1	3
7	7	0	1	2	4
8	6	1	1	2	4
9	8	0	0	1	7
10	9	0	2	1	6
11	7	1	4	0	4
12	4	0	0	0	4
1	8	0	2	0	6
2	9	0	1	1	7
3	10	0	2	2	6
4	9	0	1	2	6
5	12	0	1	3	8
6	6	1	0	4	3
7	8	0	1	0	7
8	3	1	0	1	3
9	10	0	2	2	6
10	3	1	1	0	3
11	6	0	0	0	6
12	4	1	1	0	4
1	5	0	1	2	2
2	10	1	1	3	7
3	5	0	0	1	4
4	11	0	2	0	9
5	3	0	2	1	0
6	7	1	1	0	7
7	6	0	0	1	5
8	4	1	0	0	5
9	4	0	1	0	3
10	4	0	0	1	3
11	7	0	1	1	5
12	4	2	1	0	5
1	8	4	1	2	9
2	11	2	1	5	7
3	10	0	1	3	6
4	9	0	0	0	9
5	5	0	0	2	3
6	4	0	1	1	2
7	8	3	2	0	9
8	5	0	1	1	3
9	4	0	1	0	3
10	4	0	0	0	4
11	4	0	1	0	3
12	2	1	0	1	2
1	16	2	2	2	14
2	6	1	3	0	4
3	12	0	1	2	9
4	7	0	0	2	5
5	4	0	0	0	4
6	6	0	1	1	4
7	3	0	0	0	3
8	6	1	1	2	4
9	7	3	3	2	5
10	6	0	1	2	3
11	8	1	0	2	7
12	10	0	0	1	9
1	17	1	3	4	11
2	11	1	0	0	12
3	7	1	0	0	8
4	6	1	0	0	7
5	4	0	0	0	4
6	10	0	1	2	7
7	6	0	0	1	5
8	5	0	0	1	4
9	9	1	0	3	7
10	7	1	2	1	5
11	3	0	1	0	2
12	8	0	2	2	4
1	9	1	3	0	7
2	11	1	3	2	7
3	6	0	0	0	6
4	11	0	0	1	10
5	2	0	0	1	1
6	4	0	1	0	3
7	9	0	1	3	5
8	5	1	1	2	3
9	3	0	0	0	3
10	6	0	0	1	5
11	2	2	0	0	4
12	6	0	1	2	3
1	6	0	0	0	6
2	12	2	3	2	9
3	3	0	1	1	1
4	4	1	1	0	4
5	11	1	1	0	11
6	5	0	0	0	5
7	3	1	0	1	3
8	9	0	1	0	8
9	7	0	2	1	4
10	4	1	1	0	4
11	7	0	0	1	6
12	5	0	0	2	3
1	10	1	1	0	10
2	5	2	1	1	5
3	8	2	3	0	7
4	12	1	2	3	8
5	8	0	2	2	4
6	8	0	0	1	7
7	4	2	0	0	6
8	6	0	0	0	6
9	7	1	0	0	8
10	3	1	1	0	3
11	3	1	1	1	2
12	3	0	0	1	2
1	12	0	3	2	7
2	6	0	0	4	2
3	6	2	2	1	5
4	8	0	1	0	7
5	10	0	0	2	8
6	5	0	0	2	3
7	7	0	1	0	6
8	6	1	1	2	4
9	7	0	1	1	5
10	3	0	0	1	2
11	8	0	0	1	7
12	5	0	0	1	4
1	14	0	1	4	9
2	7	1	1	3	4
3	9	0	1	1	7
4	5	1	0	2	4
5	5	0	0	0	5
6	6	1	0	2	5
7	5	0	1	1	3
8	4	1	0	0	5
9	7	0	1	0	6
10	8	0	1	2	5
11	6	0	0	2	4
12	4	0	1	1	2
1	10	1	2	1	8
2	7	0	2	2	3
3	8	0	0	2	6
4	6	1	1	1	5
5	4	1	1	0	4
6	9	0	2	3	4
7	8	2	1	1	8
8	6	2	4	1	3
9	6	1	2	0	5
10	4	0	0	0	4
11	3	2	2	1	2
12	4	1	1	1	3
1	7	3	2	2	6
2	3	3	1	2	3
3	3	0	0	1	2
4	6	1	1	1	5
5	3	0	1	0	2
6	7	0	0	2	5
7	6	0	0	2	4
8	2	0	0	0	2
9	5	1	1	0	5
10	6	1	1	2	4
11	5	0	0	1	4
12	6	1	3	1	3
1	9	0	2	0	7
2	3	1	1	0	3
3	7	0	0	2	5
4	7	0	0	1	6
5	3	1	1	0	3
6	6	2	4	0	4
7	9	1	2	0	8
8	5	0	1	1	3
9	5	0	1	1	3
10	4	0	0	0	4
11	6	1	0	2	5
12	8	0	2	1	5
1	9	0	0	2	7
2	11	0	0	1	10
3	4	1	0	0	5
4	3	2	0	1	4
5	4	0	0	0	4
6	4	0	0	0	4
7	4	0	0	0	4
8	5	1	2	2	2
9	4	0	3	0	1
10	4	1	2	1	2
11	4	0	0	1	3
12	12	2	3	3	8
1	8	0	0	2	6
2	5	0	1	1	3
3	10	0	2	2	6
4	7	0	0	1	6
5	4	1	1	1	3
6	4	1	1	1	3
7	4	0	1	1	2
8	7	0	0	0	7
9	2	1	2	0	1
10	4	1	2	1	2
11	5	0	0	0	5
12	6	1	0	3	4
1	8	0	1	1	6
2	8	1	1	0	8
3	9	1	3	0	7
4	7	0	1	2	4
5	11	0	2	2	7
6	3	1	1	1	2
7	3	0	0	1	2
8	8	1	1	2	6
9	7	0	1	0	6
10	6	0	2	1	3
11	5	0	0	1	4
12	7	0	0	0	7
1	8	1	2	0	7
2	8	0	1	1	6
3	4	1	1	0	4
4	6	0	0	1	5
5	5	0	0	2	3
6	3	0	0	0	3
7	4	0	0	0	4
8	6	0	2	0	4
9	5	4	0	2	7
10	9	0	0	2	7
11	8	0	0	0	8
12	8	1	1	2	6
1	15	0	2	3	10
2	14	2	1	4	11
3	8	0	1	0	7
4	5	0	0	0	5
5	4	1	1	0	4
6	5	0	0	0	5
7	1	1	0	0	2
8	5	0	0	1	4
9	3	0	0	0	3
10	7	1	2	1	5
11	3	0	0	0	3
12	4	0	0	1	3
1	14	1	3	1	11
2	9	1	2	1	7
3	10	0	2	0	8
4	6	0	1	1	4
5	5	1	1	1	4
6	15	0	1	1	13
7	12	0	1	3	8
8	2	0	0	1	1
9	6	0	2	0	4
10	9	2	2	5	4
11	2	0	0	0	2
12	8	1	2	2	5
1	7	0	2	1	4
2	2	0	1	0	1
3	9	0	2	2	5
4	9	2	2	2	7
5	5	0	0	0	5
6	8	1	1	2	6
7	6	0	1	1	4
8	3	1	1	0	3
9	9	0	1	2	6
10	7	0	1	1	5
11	8	0	0	0	8
12	3	0	1	0	2
1	16	1	4	4	9
2	6	0	1	1	4
3	8	0	0	3	5
4	6	0	0	2	4
5	9	0	1	2	6
6	7	0	0	1	6
7	5	1	3	0	3
8	9	0	1	4	4
9	4	0	1	1	2
10	4	0	0	0	4
11	4	1	0	2	3
12	7	1	0	0	8
1	8	3	0	1	10
2	12	0	3	1	8
3	8	0	0	4	4
4	3	0	0	0	3
5	4	1	0	1	4
6	7	0	0	1	6
7	6	0	3	0	3
8	3	1	0	1	3
9	8	1	2	0	7
10	8	1	0	2	7
11	8	0	1	1	6
12	10	0	0	2	8
1	10	3	5	1	7
2	5	0	0	3	2
3	9	0	1	1	7
4	3	1	0	1	3
5	10	2	1	5	6
6	5	0	1	0	4
7	4	0	0	2	2
8	6	2	2	1	5
9	3	0	0	1	2
10	7	0	0	1	6
11	7	1	0	1	7
12	3	0	0	0	3
1	12	0	2	1	9
2	10	0	1	1	8
3	8	0	1	2	5
4	6	0	3	0	3
5	5	1	0	1	5
6	6	1	3	1	3
7	5	0	0	0	5
8	5	0	0	1	4
9	4	0	1	0	3
10	6	0	2	2	2
11	6	0	1	0	5
12	11	1	1	3	8
1	11	0	4	1	6
2	7	1	2	3	3
3	9	2	0	1	10
4	5	2	0	0	7
5	6	0	0	1	5
6	5	0	1	0	4
7	3	1	0	0	4
8	4	0	2	1	1
9	7	0	1	1	5
10	4	1	2	1	2
11	4	0	1	2	1
12	8	0	0	1	7
1	6	0	2	1	3
2	18	1	2	1	16
3	5	0	1	1	3
4	4	1	1	1	3
5	6	0	1	0	5
6	4	0	1	0	3
7	5	0	0	1	4
8	6	2	0	4	4
9	7	2	2	2	5
10	1	1	1	0	1
11	8	0	0	3	5
12	3	0	0	0	3
1	5	2	1	0	6
2	5	0	0	0	5
3	4	1	1	0	4
4	5	2	0	0	7
5	3	2	0	1	4
6	4	0	0	2	2
7	9	0	2	1	6
8	7	0	2	0	5
9	8	1	2	2	5
10	4	0	0	0	4
11	5	0	0	1	4
12	7	0	0	1	6
1	8	3	3	0	8
2	11	0	0	1	10
3	8	0	1	1	6
4	6	0	0	1	5
5	9	0	0	3	6
6	12	0	2	3	7
7	8	0	0	3	5
8	8	0	2	1	5
9	6	0	0	3	3
10	11	2	4	2	7
11	4	0	0	1	3
12	6	0	2	1	3
1	9	1	3	1	6
2	4	0	0	1	3
3	5	0	1	0	4
4	4	1	0	1	4
5	3	1	0	1	3
6	7	0	1	3	3
7	3	0	0	0	3
8	7	0	0	1	6
9	3	0	0	2	1
10	6	0	1	2	3
11	11	1	2	1	9
12	7	0	1	0	6
1	14	0	3	3	8
2	7	1	1	0	7
3	6	1	2	2	3
4	6	0	1	0	5
5	5	0	1	1	3
6	10	1	1	1	9
7	9	0	1	1	7
8	11	1	1	2	9
9	2	0	0	1	1
10	5	0	1	2	2
11	6	2	2	0	6
12	5	0	0	1	4
1	10	0	2	2	6
2	13	0	1	2	10
3	7	1	0	2	6
4	6	0	0	1	5
5	4	0	0	0	4
6	7	0	1	2	4
7	7	0	0	1	6
8	10	0	2	2	6
9	6	0	0	0	6
10	6	0	0	1	5
11	6	0	0	0	6
12	3	2	1	0	4
1	11	1	2	2	8
2	10	0	1	0	9
3	8	2	4	2	4
4	5	1	1	1	4
5	3	1	1	0	3
6	6	0	1	0	5
7	7	0	2	0	5
8	3	1	1	0	3
9	5	0	1	0	4
10	2	0	0	0	2
11	8	1	1	1	7
12	6	1	1	1	5
1	9	0	3	1	5
2	9	1	1	2	7
3	6	0	1	1	4
4	7	2	0	1	8
5	14	0	0	2	12
6	8	1	2	2	5
7	4	1	0	0	5
8	12	0	1	2	9
9	6	0	1	2	3
10	3	1	1	0	3
11	8	0	1	0	7
12	8	1	1	0	8
1	8	0	2	0	6
2	5	1	0	0	6
3	7	1	1	2	5
4	5	1	1	0	5
5	7	0	0	1	6
6	2	1	0	0	3
7	7	0	1	0	6
8	13	1	2	3	9
9	8	0	1	0	7
10	7	0	0	0	7
11	7	0	0	1	6
12	5	0	1	1	3
1	7	1	2	0	6
2	7	0	2	3	2
3	9	0	1	2	6
4	5	0	0	2	3
5	8	1	4	1	4
6	2	0	0	0	2
7	6	0	2	0	4
8	1	2	0	1	2
9	6	0	0	0	6
10	4	0	0	0	4
11	4	0	2	0	2
12	4	0	1	0	3
1	5	0	0	1	4
2	10	0	1	2	7
3	7	2	4	0	5
4	4	0	0	1	3
5	7	0	1	0	6
6	3	0	0	1	2
7	6	1	0	2	5
8	11	1	3	1	8
9	4	0	0	1	3
10	5	0	1	2	2
11	6	2	0	2	6
12	3	0	0	0	3
1	11	0	1	0	10
2	13	0	3	2	8
3	3	1	0	1	3
4	3	0	1	0	2
5	4	0	1	1	2
6	2	0	0	0	2
7	5	0	0	1	4
8	4	0	0	0	4
9	9	1	2	2	6
10	5	1	0	1	5
11	3	0	0	1	2
12	11	0	0	3	8
1	9	1	3	1	6
2	8	1	0	1	8
3	8	2	6	1	3
4	6	0	0	2	4
5	3	1	2	1	1
6	6	0	1	0	5
7	6	2	0	2	6
8	6	1	0	1	6
9	8	1	0	0	9
10	3	0	0	0	3
11	3	0	1	0	2
12	8	0	0	3	5
1	8	2	1	0	9
2	8	0	4	0	4
3	9	0	2	1	6
4	9	1	1	2	7
5	5	0	0	3	2
6	2	1	0	1	2
7	2	0	1	0	1
8	6	1	0	0	7
9	6	1	1	1	5
10	11	1	2	2	8
11	5	0	1	1	3
12	6	0	1	0	5
1	14	1	3	1	11
2	10	0	0	1	9
3	8	1	1	2	6
4	7	0	0	2	5
5	6	0	1	2	3
6	6	0	0	1	5
7	6	0	0	3	3
8	3	0	0	1	2
9	4	0	0	1	3
10	8	2	2	1	7
11	5	0	1	1	3
12	5	0	1	0	4
1	10	0	1	1	8
2	5	0	1	0	4
3	5	1	0	2	4
4	7	1	1	3	4
5	5	0	1	1	3
6	3	2	1	0	4
7	5	0	1	1	3
8	8	0	0	1	7
9	2	0	1	0	1
10	7	2	1	2	6
11	6	0	1	2	3
12	5	0	1	3	1
1	13	0	1	1	11
2	7	0	1	1	5
3	4	0	1	1	2
4	4	0	0	0	4
5	4	1	1	1	3
6	5	0	1	1	3
7	2	0	0	0	2
8	7	1	2	0	6
9	6	0	1	2	3
10	3	0	0	0	3
11	10	0	0	4	6
12	8	0	2	0	6
1	7	0	2	2	3
2	10	1	1	1	9
3	8	0	1	1	6
4	10	0	1	1	8
5	5	0	1	1	3
6	9	0	0	1	8
7	8	1	0	1	8
8	2	1	0	1	2
9	5	1	1	3	2
10	2	0	0	0	2
11	6	0	1	0	5
12	4	1	2	0	3
1	13	1	3	1	10
2	8	0	0	2	6
3	6	0	0	1	5
4	7	0	0	2	5
5	6	0	0	2	4
6	7	0	0	0	7
7	4	1	1	1	3
8	8	0	1	1	6
9	6	2	2	0	6
10	8	0	1	2	5
11	5	1	1	2	3
12	3	0	0	0	3
1	11	1	1	2	9
2	13	0	1	2	10
3	2	1	2	0	1
4	8	2	1	1	8
5	5	2	1	4	2
6	5	0	1	0	4
7	5	0	2	1	2
8	9	0	0	2	7
9	10	1	0	3	8
10	8	2	2	2	6
11	8	0	0	3	5
12	3	1	0	2	2
1	8	1	2	0	7
2	9	1	1	0	9
3	11	0	1	4	6
4	12	0	2	2	8
5	12	2	1	1	12
6	7	2	2	2	5
7	6	0	2	1	3
8	9	1	2	2	6
9	4	0	0	2	2
10	3	0	0	0	3
11	7	0	0	1	6
12	6	0	1	0	5
1	7	0	0	2	5
2	6	0	0	2	4
3	5	1	1	0	5
4	7	0	3	0	4
5	10	1	1	2	8
6	11	1	1	3	8
7	4	0	1	1	2
8	6	1	1	2	4
9	5	0	0	1	4
10	0	0	0	0	0
11	11	0	1	0	10
12	5	0	1	0	4
1	6	0	3	0	3
2	3	0	0	0	3
3	3	0	0	1	2
4	8	0	4	1	3
5	3	0	0	0	3
6	5	0	1	1	3
7	8	1	1	0	8
8	8	0	0	1	7
9	7	0	0	1	6
10	9	0	2	1	6
11	6	0	1	1	4
12	3	0	0	0	3
1	7	1	0	1	7
2	7	0	1	1	5
3	11	0	1	2	8
4	10	0	3	2	5
5	4	1	0	2	3
6	7	2	1	1	7
7	11	1	1	3	8
8	7	0	1	1	5
9	6	1	1	1	5
10	7	0	0	1	6
11	4	0	1	0	3
12	7	1	1	0	7
1	6	0	0	1	5
2	13	0	3	0	10
3	3	0	0	1	2
4	6	0	1	4	1
5	12	0	5	0	7
6	3	0	0	0	3
7	4	0	2	0	2
8	8	0	1	1	6
9	5	0	0	0	5
10	4	0	1	0	3
11	8	0	1	0	7
12	7	0	0	1	6
1	12	1	1	0	12
2	8	1	1	2	6
3	9	0	2	1	6
4	4	0	0	1	3
5	4	0	0	0	4
6	4	1	0	2	3
7	5	1	1	1	4
8	5	0	1	0	4
9	6	0	2	0	4
10	5	0	1	1	3
11	5	0	1	0	4
12	9	0	1	1	7
1	9	1	1	2	7
2	6	1	2	1	4
3	11	0	1	2	8
4	9	0	0	0	9
5	4	0	0	0	4
6	7	0	0	0	7
7	3	0	0	0	3
8	6	0	0	0	6
9	4	0	2	0	2
10	6	0	1	1	4
11	4	1	2	1	2
12	10	2	1	1	10
1	9	0	0	2	7
2	3	0	0	0	3
3	6	1	1	0	6
4	2	1	1	0	2
5	7	0	0	1	6
6	8	0	0	1	7
7	7	2	2	4	3
8	4	0	0	0	4
9	6	0	0	0	6
10	8	0	2	1	5
11	4	0	2	0	2
12	5	1	1	2	3
1	8	1	0	2	7
2	7	0	2	0	5
3	4	0	0	0	4
4	0	0	0	0	0
5	11	0	0	2	9
6	3	0	0	0	3
7	5	0	0	1	4
8	11	0	1	0	10
9	8	2	0	1	9
10	3	2	2	1	2
11	9	1	2	4	4
12	4	1	0	0	5
1	8	2	2	2	6
2	8	0	2	0	6
3	7	0	0	2	5
4	8	1	0	1	8
5	4	2	2	2	2
6	8	1	2	1	6
7	5	1	0	2	4
8	8	0	1	1	6
9	4	2	2	2	2
10	6	0	1	1	4
11	5	1	2	0	4
12	7	1	1	2	5
1	7	0	2	1	4
2	12	0	1	1	10
3	5	0	1	0	4
4	3	1	1	1	2
5	4	0	1	1	2
6	4	1	1	0	4
7	4	2	2	0	4
8	7	1	0	2	6
9	3	1	2	0	2
10	5	0	0	2	3
11	9	0	0	2	7
12	9	0	0	1	8
1	14	3	4	1	12
2	6	1	2	0	5
3	10	2	2	1	9
4	4	0	1	1	2
5	6	0	0	2	4
6	3	0	2	0	1
7	3	1	1	0	3
8	1	1	0	0	2
9	3	0	0	0	3
10	6	1	2	1	4
11	2	2	0	1	3
12	7	1	1	3	4
1	9	0	1	2	6
2	9	2	1	2	8
3	8	0	1	1	6
4	4	0	0	0	4
5	10	0	0	5	5
6	8	0	0	3	5
7	5	1	2	1	3
8	5	0	0	1	4
9	7	0	2	1	4
10	2	0	0	0	2
11	6	1	1	1	5
12	3	1	1	0	3
1	13	1	2	2	10
2	9	0	1	0	8
3	5	0	1	1	3
4	9	0	0	2	7
5	3	0	0	1	2
6	6	2	1	0	7
7	4	0	0	1	3
8	3	0	1	0	2
9	6	1	0	0	7
10	8	0	1	3	4
11	7	0	0	2	5
12	4	2	1	0	5
1	10	1	1	1	9
2	8	2	3	0	7
3	8	1	1	1	7
4	4	0	0	1	3
5	9	0	0	3	6
6	6	2	3	0	5
7	5	1	1	1	4
8	3	0	0	1	2
9	3	0	2	0	1
10	11	0	1	2	8
11	7	0	2	1	4
12	4	0	0	1	3
1	8	1	1	0	8
2	9	1	0	2	8
3	3	0	0	0	3
4	9	0	0	1	8
5	4	1	0	2	3
6	4	2	3	0	3
7	6	0	1	2	3
8	1	0	0	0	1
9	12	0	0	4	8
10	5	0	0	0	5
11	3	0	1	1	1
12	8	0	1	0	7
1	11	0	0	2	9
2	7	0	0	3	4
3	10	0	1	0	9
4	1	0	0	0	1
5	10	1	3	1	7
6	5	1	1	1	4
7	6	2	3	1	4
8	5	0	0	0	5
9	5	1	2	1	3
10	6	0	2	1	3
11	6	1	1	3	3
12	6	1	1	0	6
1	8	0	1	1	6
2	7	1	4	2	2
3	9	1	0	2	8
4	4	1	1	2	2
5	9	2	4	2	5
6	9	2	1	5	5
7	14	0	2	2	10
8	5	0	0	2	3
9	3	1	1	1	2
10	2	0	0	0	2
11	4	0	1	1	2
12	5	2	1	0	6
1	6	0	0	0	6
2	8	1	3	0	6
3	4	2	3	1	2
4	5	0	1	1	3
5	6	0	0	1	5
6	5	0	0	0	5
7	6	1	2	1	4
8	6	1	2	0	5
9	6	0	1	3	2
10	5	0	0	1	4
11	5	1	1	0	5
12	11	1	2	0	10
1	12	0	0	0	12
2	4	2	0	0	6
3	6	0	1	2	3
4	2	0	1	0	1
5	6	1	1	1	5
6	7	0	0	1	6
7	6	1	2	0	5
8	4	0	0	0	4
9	9	1	0	4	6
10	4	1	0	1	4
11	11	0	0	3	8
12	2	0	0	0	2
1	11	0	2	2	7
2	9	0	1	2	6
3	8	0	1	1	6
4	11	0	2	2	7
5	8	1	1	0	8
6	5	0	0	0	5
7	1	0	0	0	1
8	9	0	0	0	9
9	5	0	2	1	2
10	11	1	1	0	11
11	7	0	0	0	7
12	10	0	3	0	7
1	6	1	1	4	2
2	6	0	1	0	5
3	8	0	0	2	6
4	5	0	0	1	4
5	10	0	1	1	8
6	6	1	1	2	4
7	5	0	0	1	4
8	5	0	0	0	5
9	10	1	1	3	7
10	5	1	3	0	3
11	5	1	3	0	3
12	4	1	0	2	3
1	7	0	1	1	5
2	7	0	0	1	6
3	8	0	4	1	3
4	7	1	1	1	6
5	6	1	0	3	4
6	6	0	1	0	5
7	9	0	2	0	7
8	5	0	0	1	4
9	2	0	0	0	2
10	4	0	0	0	4
11	7	1	1	1	6
12	5	0	2	1	2
1	5	0	0	1	4
2	6	0	0	0	6
3	5	2	1	2	4
4	4	0	1	0	3
5	6	0	0	0	6
6	4	1	1	0	4
7	7	0	1	1	5
8	8	1	1	0	8
9	5	0	1	2	2
10	4	1	2	0	3
11	5	0	0	1	4
12	7	0	1	0	6
1	5	1	1	1	4
2	13	2	1	2	12
3	7	1	2	2	4
4	5	2	2	0	5
5	4	0	1	0	3
6	3	0	1	1	1
7	4	1	1	1	3
8	9	1	0	1	9
9	3	0	1	1	1
10	5	0	2	0	3
11	5	2	1	2	4
12	6	0	1	0	5
1	12	0	6	1	5
2	4	1	0	2	3
3	6	0	0	0	6
4	3	1	2	0	2
5	2	0	0	1	1
6	5	1	3	0	3
7	3	1	1	2	1
8	3	0	0	0	3
9	5	0	1	1	3
10	9	1	2	1	7
11	7	0	2	1	4
12	9	2	0	0	11
1	2	0	0	0	2
2	8	0	1	1	6
3	3	0	0	0	3
4	2	0	0	0	2
5	8	0	2	1	5
6	9	0	1	1	7
7	5	0	1	1	3
8	7	0	0	0	7
9	2	1	1	0	2
10	6	0	0	1	5
11	6	0	0	1	5
12	5	1	1	1	4
t	ND	IDU	HM	HF	MSM
1	6	1	0	0	7
2	12	1	3	1	9
3	5	2	0	2	5
4	11	0	2	1	8
5	12	0	1	1	10
6	6	0	0	0	6
7	4	0	0	1	3
8	3	0	1	1	1
9	5	0	1	0	4
10	6	2	2	1	5
11	4	0	1	1	2
12	7	0	0	1	6
1	9	1	2	3	5
2	7	0	1	1	5
3	7	0	0	1	6
4	11	0	0	2	9
5	4	1	0	1	4
6	5	0	0	1	4
7	8	0	1	0	7
8	10	0	1	3	6
9	8	1	0	0	9
10	4	1	1	0	4
11	5	0	1	1	3
12	9	1	0	0	10
1	10	1	2	2	7
2	5	0	0	2	3
3	7	1	1	0	7
4	3	0	0	0	3
5	5	0	2	0	3
6	5	1	1	0	5
7	4	0	0	1	3
8	6	0	1	0	5
9	4	0	0	2	2
10	4	0	1	1	2
11	5	1	2	0	4
12	6	0	0	3	3
1	20	1	1	5	15
2	14	0	1	0	13
3	11	1	0	2	10
4	7	1	2	0	6
5	6	0	1	1	4
6	7	0	2	0	5
7	6	1	0	1	6
8	3	1	1	0	3
9	6	0	0	0	6
10	3	0	0	1	2
11	6	0	2	1	3
12	3	0	0	1	2
1	10	1	4	1	6
2	11	1	0	3	9
3	6	2	1	1	6
4	5	0	0	2	3
5	6	0	0	2	4
6	2	0	0	0	2
7	7	0	0	2	5
8	9	0	0	1	8
9	11	0	0	2	9
10	8	0	2	1	5
11	8	0	1	0	7
12	7	0	0	3	4
1	5	0	0	0	5
2	5	2	1	0	6
3	8	2	2	3	5
4	7	0	0	1	6
5	2	0	0	1	1
6	5	0	0	1	4
7	7	2	1	1	7
8	7	0	1	1	5
9	7	1	0	1	7
10	5	0	1	0	4
11	6	0	2	2	2
12	7	1	0	2	6
1	10	0	1	1	8
2	7	0	1	0	6
3	11	0	1	0	10
4	11	0	3	1	7
5	2	0	1	0	1
6	4	0	1	0	3
7	8	0	1	1	6
8	4	1	1	0	4
9	6	1	1	1	5
10	3	0	0	0	3
11	6	0	0	2	4
12	9	0	2	0	7
1	6	0	0	1	5
2	7	1	0	0	8
3	5	0	1	0	4
4	7	3	2	2	6
5	6	0	1	2	3
6	4	1	1	0	4
7	8	0	0	1	7
8	4	0	1	0	3
9	8	1	2	4	3
10	4	0	0	0	4
11	6	0	2	1	3
12	3	1	1	0	3
1	8	2	3	2	5
2	10	1	1	1	9
3	14	0	0	4	10
4	8	0	3	0	5
5	5	1	2	1	3
6	7	1	2	3	3
7	8	0	1	2	5
8	7	0	0	2	5
9	2	0	0	0	2
10	5	2	1	3	3
11	6	0	1	1	4
12	7	1	1	2	5
1	12	0	1	3	8
2	6	1	2	3	2
3	7	0	0	1	6
4	8	0	1	0	7
5	3	0	0	0	3
6	6	0	1	2	3
7	6	0	0	1	5
8	8	0	1	1	6
9	6	0	1	1	4
10	1	1	1	0	1
11	6	2	2	3	3
12	8	0	1	1	6
1	5	2	2	1	4
2	5	0	0	1	4
3	7	0	0	1	6
4	5	2	4	1	2
5	5	1	2	0	4
6	8	0	4	1	3
7	7	1	2	2	4
8	8	1	0	0	9
9	4	1	1	2	2
10	7	0	1	0	6
11	4	0	0	0	4
12	8	1	1	1	7
1	11	2	3	0	10
2	11	0	0	2	9
3	8	4	3	2	7
4	5	0	0	2	3
5	5	0	0	0	5
6	8	3	1	2	8
7	6	0	0	1	5
8	3	1	1	1	2
9	2	0	0	0	2
10	7	0	1	0	6
11	7	3	0	4	6
12	10	1	2	3	6
1	14	0	1	0	13
2	7	2	1	1	7
3	3	0	1	1	1
4	9	0	0	2	7
5	4	2	0	1	5
6	7	1	3	0	5
7	6	0	1	2	3
8	10	1	1	0	10
9	10	0	3	3	4
10	10	0	1	1	8
11	11	0	0	0	11
12	8	0	1	1	6
1	7	0	0	2	5
2	7	0	1	3	3
3	4	0	0	0	4
4	5	0	0	1	4
5	11	0	4	1	6
6	4	0	1	1	2
7	6	0	1	1	4
8	2	0	0	1	1
9	6	1	3	0	4
10	3	0	0	0	3
11	6	0	0	0	6
12	7	1	1	2	5
1	9	0	0	0	9
2	7	2	3	0	6
3	8	0	1	0	7
4	8	1	1	0	8
5	7	0	0	1	6
6	3	0	0	1	2
7	8	1	1	2	6
8	10	0	2	1	7
9	4	1	0	1	4
10	2	0	0	1	1
11	2	1	0	2	1
12	4	0	0	1	3
1	3	0	0	1	2
2	13	0	1	2	10
3	5	0	0	2	3
4	3	0	1	0	2
5	5	0	0	0	5
6	7	0	3	1	3
7	9	2	1	0	10
8	6	0	0	0	6
9	6	2	3	1	4
10	3	3	0	2	4
11	2	1	0	0	3
12	9	1	0	1	9
1	12	1	1	1	11
2	10	1	1	5	5
3	7	0	0	0	7
4	6	0	0	2	4
5	9	1	2	1	7
6	8	1	2	1	6
7	5	0	1	2	2
8	4	0	0	1	3
9	5	0	1	1	3
10	7	1	1	2	5
11	1	1	1	0	1
12	5	2	1	1	5
1	12	0	2	1	9
2	14	0	0	3	11
3	3	2	3	0	2
4	3	2	1	0	4
5	7	1	0	3	5
6	3	0	0	0	3
7	6	0	1	2	3
8	7	2	1	2	6
9	4	2	1	1	4
10	8	0	2	2	4
11	9	2	0	1	10
12	5	0	1	0	4
1	11	0	2	4	5
2	7	0	0	0	7
3	7	0	0	2	5
4	6	0	2	1	3
5	3	0	1	0	2
6	9	4	5	0	8
7	5	0	0	0	5
8	6	0	1	2	3
9	4	0	2	0	2
10	5	0	2	0	3
11	8	0	2	1	5
12	7	1	1	2	5
1	12	1	0	2	11
2	7	0	0	1	6
3	2	0	0	0	2
4	9	1	3	0	7
5	5	0	0	1	4
6	6	2	1	1	6
7	5	1	0	2	4
8	8	1	1	2	6
9	4	0	0	2	2
10	7	0	0	0	7
11	6	0	2	0	4
12	4	1	1	0	4
1	10	1	4	3	4
2	7	2	1	1	7
3	5	0	0	3	2
4	6	0	2	1	3
5	8	0	3	1	4
6	2	0	1	0	1
7	3	0	0	1	2
8	7	0	1	3	3
9	4	0	0	0	4
10	8	0	1	6	1
11	8	1	2	1	6
12	5	1	0	0	6
1	12	1	4	2	7
2	11	0	1	0	10
3	4	1	0	1	4
4	3	0	0	1	2
5	9	0	1	0	8
6	7	0	1	0	6
7	5	1	1	1	4
8	5	0	1	0	4
9	5	0	0	1	4
10	8	1	1	1	7
11	4	0	1	1	2
12	7	1	1	2	5
1	9	1	1	1	8
2	6	0	0	2	4
3	11	0	2	2	7
4	6	1	0	0	7
5	9	0	0	3	6
6	7	0	0	1	6
7	9	0	1	2	6
8	3	0	0	0	3
9	6	1	0	2	5
10	7	0	1	1	5
11	5	1	0	2	4
12	4	1	0	2	3
1	10	0	0	2	8
2	14	0	1	3	10
3	1	0	0	0	1
4	4	0	1	0	3
5	11	0	2	3	6
6	8	2	0	1	9
7	5	0	0	0	5
8	7	1	1	0	7
9	7	1	1	1	6
10	8	0	0	2	6
11	10	0	1	0	9
12	4	0	0	1	3
1	8	2	3	3	4
2	7	1	1	0	7
3	3	2	2	1	2
4	5	2	0	0	7
5	7	0	1	1	5
6	7	0	1	0	6
7	7	0	1	1	5
8	6	0	0	0	6
9	8	1	1	1	7
10	6	0	1	1	4
11	9	1	3	1	6
12	2	0	1	0	1
1	7	1	2	1	5
2	8	0	0	1	7
3	5	0	0	2	3
4	9	0	3	3	3
5	4	2	1	2	3
6	5	0	1	1	3
7	4	0	0	1	3
8	9	0	0	2	7
9	5	0	0	0	5
10	7	0	1	1	5
11	6	1	2	0	5
12	9	0	1	0	8
1	7	0	0	2	5
2	6	0	0	1	5
3	5	0	1	0	4
4	11	2	3	1	9
5	5	0	0	0	5
6	5	0	1	3	1
7	8	0	0	1	7
8	9	0	2	1	6
9	5	2	3	1	3
10	4	0	0	1	3
11	3	0	0	0	3
12	6	0	2	1	3
1	10	0	1	2	7
2	8	2	2	1	7
3	5	0	0	0	5
4	12	0	1	7	4
5	7	0	1	1	5
6	10	0	1	2	7
7	5	0	0	1	4
8	13	0	3	2	8
9	4	1	1	1	3
10	8	0	0	2	6
11	4	1	1	2	2
12	3	2	2	1	2
1	10	0	1	0	9
2	11	3	2	1	11
3	6	0	0	0	6
4	7	0	1	2	4
5	5	1	1	1	4
6	7	1	3	2	3
7	15	0	2	4	9
8	10	1	0	1	10
9	2	0	0	0	2
10	7	0	1	2	4
11	8	0	2	1	5
12	6	1	1	2	4
1	7	1	1	0	7
2	4	0	0	0	4
3	11	0	3	0	8
4	5	1	1	1	4
5	7	0	1	1	5
6	9	0	0	0	9
7	4	1	0	2	3
8	4	0	1	0	3
9	6	0	1	2	3
10	7	1	0	1	7
11	4	1	0	3	2
12	3	1	1	1	2
1	11	1	1	2	9
2	12	0	0	3	9
3	9	0	1	1	7
4	5	0	0	0	5
5	6	1	1	1	5
6	6	1	0	1	6
7	6	1	2	1	4
8	9	1	2	1	7
9	5	0	0	1	4
10	1	0	0	0	1
11	10	1	2	3	6
12	4	1	0	0	5
1	5	0	0	1	4
2	7	1	0	1	7
3	7	0	0	1	6
4	8	0	1	0	7
5	7	0	1	1	5
6	6	0	1	1	4
7	7	0	0	0	7
8	7	0	0	0	7
9	6	0	0	1	5
10	6	2	2	0	6
11	2	0	0	1	1
12	13	0	0	4	9
1	8	0	2	1	5
2	10	1	0	1	10
3	5	0	0	0	5
4	3	1	1	0	3
5	7	0	1	2	4
6	8	1	1	1	7
7	9	0	0	0	9
8	6	0	1	0	5
9	8	0	1	0	7
10	7	1	2	0	6
11	1	0	0	1	0
12	5	1	1	0	5
1	11	1	2	4	6
2	15	2	1	2	14
3	7	1	1	1	6
4	6	0	0	3	3
5	5	2	1	2	4
6	9	1	1	2	7
7	9	1	0	1	9
8	8	0	2	0	6
9	9	1	1	1	8
10	6	1	2	0	5
11	3	1	0	1	3
12	3	2	1	2	2
1	8	0	1	1	6
2	7	0	0	3	4
3	3	1	1	0	3
4	6	1	2	0	5
5	7	0	1	0	6
6	5	1	1	1	4
7	5	2	1	1	5
8	8	1	2	1	6
9	8	0	0	3	5
10	4	2	1	1	4
11	7	0	1	0	6
12	5	0	0	0	5
1	8	1	2	1	6
2	11	0	3	3	5
3	4	0	0	2	2
4	8	0	0	1	7
5	4	0	0	0	4
6	10	0	0	1	9
7	6	0	1	2	3
8	5	1	0	2	4
9	10	0	3	2	5
10	6	2	1	0	7
11	5	0	1	1	3
12	6	0	0	2	4
1	10	2	2	2	8
2	5	0	0	1	4
3	9	0	1	2	6
4	3	0	0	1	2
5	1	2	1	0	2
6	8	0	1	0	7
7	5	1	1	0	5
8	5	0	2	0	3
9	7	0	0	2	5
10	6	0	1	2	3
11	5	0	0	1	4
12	3	0	0	1	2
1	15	1	1	1	14
2	11	0	2	0	9
3	6	1	2	1	4
4	6	0	0	0	6
5	5	0	0	2	3
6	4	0	0	0	4
7	2	0	0	0	2
8	4	1	0	2	3
9	5	0	0	1	4
10	5	0	3	0	2
11	3	1	0	1	3
12	8	0	0	3	5
1	5	2	1	0	6
2	6	0	0	2	4
3	14	0	2	2	10
4	6	0	0	0	6
5	2	0	0	1	1
6	7	0	0	1	6
7	9	0	1	0	8
8	7	0	2	1	4
9	10	1	1	1	9
10	9	0	1	2	6
11	7	0	0	0	7
12	8	1	1	2	6
1	10	1	2	2	7
2	5	1	1	0	5
3	7	0	1	0	6
4	4	0	1	0	3
5	11	1	1	2	9
6	4	1	0	1	4
7	4	0	0	0	4
8	4	0	1	0	3
9	5	0	0	0	5
10	7	0	1	1	5
11	8	0	1	1	6
12	8	1	0	2	7
1	12	1	1	0	12
2	7	0	0	1	6
3	6	0	2	0	4
4	2	2	0	0	4
5	5	0	1	0	4
6	7	0	1	1	5
7	5	0	0	0	5
8	4	0	0	0	4
9	5	1	1	2	3
10	11	1	1	1	10
11	7	0	0	1	6
12	5	0	0	0	5
1	8	1	1	0	8
2	10	0	0	2	8
3	8	2	4	0	6
4	3	1	0	3	1
5	8	0	0	2	6
6	5	1	0	0	6
7	3	0	0	0	3
8	4	0	0	0	4
9	4	0	0	1	3
10	4	1	0	1	4
11	11	0	5	3	3
12	4	0	0	1	3
1	7	2	3	2	4
2	9	1	1	1	8
3	4	2	2	0	4
4	8	1	1	0	8
5	6	0	1	0	5
6	7	0	0	1	6
7	4	0	1	0	3
8	3	1	0	2	2
9	10	0	1	1	8
10	8	1	2	1	6
11	5	0	0	1	4
12	7	0	0	1	6
1	11	0	1	2	8
2	10	0	1	1	8
3	3	0	1	1	1
4	6	1	0	0	7
5	10	0	2	2	6
6	5	0	0	2	3
7	11	0	0	3	8
8	6	1	1	0	6
9	3	1	0	2	2
10	4	0	1	0	3
11	11	0	2	1	8
12	9	1	1	0	9
1	9	0	0	3	6
2	7	0	1	1	5
3	3	1	1	0	3
4	2	0	1	0	1
5	6	0	1	2	3
6	6	0	1	1	4
7	3	0	2	0	1
8	6	1	1	2	4
9	11	0	1	1	9
10	4	1	1	1	3
11	6	1	1	1	5
12	7	0	0	0	7
1	9	0	2	1	6
2	15	0	2	0	13
3	7	0	1	1	5
4	4	1	1	2	2
5	4	0	0	0	4
6	6	0	0	1	5
7	5	0	0	0	5
8	8	1	1	2	6
9	7	0	1	1	5
10	6	2	5	1	2
11	5	1	0	2	4
12	7	0	1	0	6
1	13	0	1	7	5
2	6	0	0	0	6
3	8	1	2	0	7
4	7	0	1	1	5
5	4	1	0	0	5
6	10	0	2	1	7
7	5	2	0	1	6
8	4	2	1	2	3
9	3	0	0	0	3
10	6	0	1	1	4
11	4	1	1	1	3
12	3	1	1	0	3
1	10	1	3	3	5
2	14	1	2	1	12
3	8	0	2	1	5
4	7	0	0	1	6
5	9	0	2	1	6
6	8	2	3	1	6
7	7	1	0	2	6
8	4	0	1	2	1
9	6	0	1	0	5
10	7	4	2	3	6
11	4	1	1	2	2
12	8	0	1	1	6
1	14	0	0	2	12
2	11	0	4	3	4
3	13	0	2	1	10
4	5	1	3	0	3
5	7	0	0	1	6
6	4	2	1	0	5
7	4	1	2	1	2
8	8	0	1	2	5
9	6	0	0	1	5
10	3	0	0	1	2
11	6	0	1	2	3
12	3	0	0	1	2
1	7	1	1	0	7
2	6	0	3	0	3
3	4	0	0	1	3
4	6	1	0	1	6
5	5	1	0	1	5
6	5	0	0	1	4
7	5	1	0	1	5
8	8	0	1	1	6
9	5	2	3	1	3
10	5	1	1	3	2
11	5	0	1	0	4
12	8	0	0	1	7
1	11	0	0	1	10
2	9	0	1	0	8
3	7	0	1	2	4
4	3	2	0	1	4
5	8	1	0	1	8
6	7	3	2	1	7
7	9	0	2	1	6
8	5	0	1	0	4
9	8	1	1	2	6
10	8	1	1	1	7
11	6	0	0	1	5
12	6	0	0	2	4
1	15	0	2	0	13
2	7	0	2	2	3
3	8	1	0	1	8
4	5	2	2	0	5
5	7	2	2	1	6
6	2	1	1	0	2
7	5	0	0	0	5
8	10	1	1	1	9
9	8	0	0	0	8
10	7	1	1	0	7
11	10	2	2	2	8
12	6	0	0	1	5
1	9	1	2	1	7
2	6	0	0	1	5
3	7	0	0	0	7
4	8	0	2	2	4
5	3	0	0	2	1
6	5	0	0	1	4
7	5	0	0	1	4
8	7	0	2	0	5
9	8	0	0	0	8
10	7	1	3	2	3
11	2	0	0	0	2
12	6	0	0	1	5
1	6	0	1	1	4
2	9	0	2	0	7
3	2	2	1	0	3
4	6	0	1	1	4
5	4	0	0	1	3
6	4	0	0	0	4
7	4	1	1	0	4
8	8	0	1	0	7
9	4	1	1	1	3
10	6	0	1	0	5
11	5	0	1	0	4
12	8	1	0	3	6
1	11	2	6	3	4
2	6	2	2	1	5
3	6	0	1	0	5
4	5	0	1	1	3
5	11	0	3	0	8
6	7	0	0	0	7
7	7	0	1	0	6
8	7	0	1	0	6
9	4	1	0	0	5
10	11	1	3	2	7
11	5	0	0	2	3
12	6	1	1	0	6
1	17	1	5	3	10
2	4	0	2	0	2
3	7	0	1	2	4
4	3	0	0	0	3
5	13	0	3	0	10
6	6	1	2	3	2
7	2	0	0	0	2
8	7	1	2	3	3
9	3	0	0	0	3
10	7	0	2	1	4
11	6	1	0	1	6
12	7	0	0	0	7
1	9	1	1	1	8
2	5	0	1	0	4
3	6	1	1	1	5
4	8	0	2	1	5
5	4	1	0	1	4
6	7	1	0	2	6
7	7	0	0	1	6
8	11	1	3	3	6
9	9	0	0	2	7
10	4	2	0	0	6
11	8	0	0	2	6
12	5	0	0	1	4
1	6	0	0	0	6
2	9	1	1	1	8
3	6	0	0	0	6
4	3	2	0	0	5
5	8	1	1	1	7
6	6	1	0	0	7
7	5	0	1	1	3
8	10	0	1	1	8
9	5	1	0	2	4
10	6	1	2	1	4
11	6	0	0	0	6
12	9	0	3	2	4
1	13	2	2	0	13
2	7	1	1	0	7
3	6	0	1	0	5
4	10	0	0	4	6
5	3	0	0	1	2
6	6	0	1	0	5
7	1	1	1	0	1
8	6	3	3	2	4
9	11	1	0	3	9
10	6	0	1	2	3
11	2	1	0	0	3
12	8	1	2	0	7
1	11	2	3	1	9
2	8	0	0	4	4
3	10	2	4	0	8
4	4	1	1	0	4
5	6	0	0	1	5
6	9	0	2	2	5
7	3	0	0	0	3
8	10	0	2	1	7
9	6	0	0	1	5
10	9	0	2	1	6
11	6	1	1	1	5
12	8	1	2	1	6
1	10	1	1	0	10
2	12	2	4	3	7
3	10	1	2	0	9
4	8	1	3	1	5
5	5	2	3	1	3
6	7	0	0	1	6
7	9	0	1	2	6
8	7	0	0	0	7
9	5	1	0	2	4
10	14	0	1	5	8
11	8	0	0	2	6
12	7	0	1	0	6
1	11	0	0	2	9
2	5	0	0	1	4
3	8	0	1	0	7
4	7	1	1	1	6
5	6	0	0	2	4
6	7	1	1	0	7
7	6	0	0	0	6
8	5	1	0	1	5
9	10	1	2	2	7
10	6	0	0	3	3
11	2	1	0	1	2
12	5	2	1	0	6
1	15	0	1	2	12
2	7	0	1	3	3
3	3	2	1	2	2
4	4	1	2	1	2
5	3	0	2	0	1
6	5	0	0	1	4
7	4	1	2	1	2
8	4	2	1	3	2
9	5	2	1	0	6
10	8	0	1	0	7
11	2	0	0	1	1
12	5	1	1	0	5
1	6	1	5	0	2
2	12	0	0	2	10
3	5	0	0	1	4
4	9	0	1	3	5
5	8	0	1	3	4
6	8	1	3	1	5
7	3	0	0	0	3
8	7	1	2	0	6
9	7	1	1	5	2
10	5	0	1	0	4
11	6	0	0	0	6
12	6	2	3	0	5
1	8	0	1	2	5
2	10	1	2	1	8
3	4	0	0	0	4
4	5	1	0	2	4
5	10	1	4	2	5
6	7	1	1	0	7
7	7	0	0	3	4
8	7	0	2	1	4
9	3	1	1	0	3
10	7	0	0	1	6
11	8	1	0	0	9
12	11	1	1	3	8
1	18	0	0	4	14
2	10	0	3	1	6
3	7	0	0	3	4
4	5	0	0	0	5
5	9	1	0	3	7
6	6	1	1	3	3
7	13	0	1	2	10
8	7	0	0	1	6
9	6	0	0	1	5
10	7	0	0	0	7
11	8	0	3	0	5
12	4	0	0	0	4
1	9	1	1	1	8
2	10	1	1	1	9
3	5	1	2	0	4
4	6	1	1	0	6
5	4	2	0	1	5
6	5	0	1	2	2
7	6	0	1	0	5
8	4	1	1	1	3
9	7	0	0	0	7
10	4	1	1	2	2
11	9	0	2	1	6
12	14	0	3	1	10
1	11	3	4	0	10
2	11	0	0	1	10
3	9	0	0	0	9
4	10	0	2	1	7
5	6	0	1	0	5
6	6	0	0	0	6
7	6	0	1	1	4
8	9	1	0	1	9
9	4	2	2	0	4
10	3	0	0	1	2
11	2	0	0	0	2
12	2	0	0	0	2
1	11	3	2	4	8
2	10	2	5	0	7
3	5	1	1	1	4
4	3	1	1	2	1
5	5	0	0	2	3
6	6	1	2	1	4
7	3	0	0	0	3
8	6	0	0	2	4
9	0	0	0	0	0
10	7	1	1	1	6
11	6	0	0	3	3
12	4	0	0	1	3
1	14	0	1	3	10
2	7	1	1	1	6
3	4	0	0	2	2
4	4	2	1	1	4
5	8	1	1	1	7
6	6	0	1	1	4
7	7	0	0	1	6
8	7	0	3	0	4
9	8	0	1	1	6
10	2	0	0	1	1
11	2	1	0	1	2
12	3	1	1	2	1
1	11	0	1	2	8
2	9	1	0	1	9
3	6	1	1	0	6
4	6	0	1	0	5
5	5	0	1	0	4
6	4	2	1	1	4
7	6	1	1	0	6
8	9	0	0	0	9
9	3	2	1	2	2
10	8	1	2	0	7
11	6	0	0	1	5
12	6	0	0	2	4
1	11	0	1	1	9
2	9	0	2	1	6
3	9	0	1	1	7
4	5	0	0	1	4
5	8	0	2	1	5
6	2	1	1	1	1
7	8	2	1	1	8
8	2	2	1	1	2
9	7	0	2	1	4
10	6	2	2	2	4
11	2	0	0	1	1
12	1	0	0	0	1
1	14	0	3	3	8
2	9	0	0	1	8
3	2	1	1	0	2
4	3	0	0	0	3
5	8	1	1	1	7
6	2	0	0	1	1
7	1	1	1	0	1
8	6	1	0	1	6
9	9	0	2	1	6
10	5	1	0	1	5
11	6	1	3	0	4
12	8	0	2	1	5
1	7	2	1	2	6
2	9	0	1	3	5
3	8	0	0	1	7
4	2	2	0	0	4
5	6	0	1	1	4
6	5	0	1	1	3
7	2	0	0	1	1
8	3	0	2	0	1
9	9	0	1	3	5
10	5	0	2	1	2
11	4	0	0	1	3
12	5	1	1	0	5
1	8	1	1	1	7
2	6	3	3	3	3
3	8	0	0	1	7
4	6	1	0	1	6
5	7	1	2	1	5
6	7	0	0	0	7
7	11	0	2	1	8
8	3	0	0	0	3
9	6	1	0	1	6
10	5	1	1	1	4
11	6	0	1	2	3
12	7	0	1	1	5
1	9	0	0	2	7
2	11	4	1	4	10
3	7	1	1	2	5
4	7	0	1	0	6
5	5	0	0	0	5
6	4	0	0	2	2
7	5	0	1	1	3
8	3	0	1	0	2
9	4	0	0	0	4
10	8	0	1	1	6
11	10	0	0	0	10
12	5	0	2	0	3
1	9	1	1	0	9
2	8	3	1	1	9
3	8	1	1	4	4
4	8	0	0	0	8
5	6	0	1	1	4
6	7	1	1	2	5
7	7	1	3	0	5
8	6	0	2	1	3
9	7	0	1	0	6
10	11	0	2	3	6
11	7	1	1	1	6
12	6	0	1	0	5
1	7	2	4	2	3
2	3	1	1	0	3
3	4	0	0	1	3
4	1	1	0	0	2
5	2	0	0	0	2
6	6	0	0	1	5
7	2	1	2	0	1
8	7	1	2	2	4
9	6	0	1	1	4
10	8	1	1	1	7
11	5	0	1	1	3
12	5	1	2	0	4
1	8	0	0	2	6
2	8	1	0	2	7
3	7	0	1	1	5
4	5	0	0	3	2
5	6	2	1	1	6
6	7	0	1	2	4
7	8	0	1	1	6
8	4	1	1	1	3
9	3	1	1	0	3
10	9	0	1	1	7
11	4	0	1	0	3
12	5	0	2	1	2
1	6	0	0	1	5
2	5	1	1	1	4
3	5	0	2	1	2
4	4	1	2	1	2
5	6	1	1	0	6
6	10	2	1	4	7
7	3	2	3	0	2
8	7	1	0	2	6
9	4	0	0	1	3
10	10	0	0	0	10
11	4	0	1	1	2
12	4	2	1	3	2
1	9	2	3	1	7
2	8	0	0	2	6
3	12	0	2	4	6
4	2	0	0	0	2
5	6	0	0	1	5
6	8	1	0	3	6
7	4	2	0	1	5
8	4	1	1	0	4
9	5	0	1	1	3
10	7	0	0	1	6
11	3	0	0	1	2
12	5	1	0	1	5
1	7	0	1	2	4
2	6	1	1	3	3
3	10	0	0	1	9
4	3	0	0	0	3
5	6	0	1	1	4
6	3	0	3	0	0
7	5	2	2	2	3
8	1	1	0	1	1
9	10	0	1	0	9
10	7	1	1	2	5
11	12	0	2	4	6
12	2	1	1	0	2
1	7	0	1	1	5
2	8	1	1	0	8
3	6	0	1	0	5
4	9	0	1	2	6
5	5	0	0	0	5
6	4	0	0	1	3
7	7	1	0	0	8
8	8	0	1	2	5
9	5	0	1	2	2
10	5	0	0	1	4
11	4	0	0	1	3
12	5	0	0	1	4
1	12	1	2	1	10
2	8	0	1	1	6
3	7	2	0	2	7
4	2	1	0	1	2
5	6	2	3	0	5
6	2	0	0	2	0
7	7	0	0	1	6
8	3	2	1	1	3
9	9	0	1	1	7
10	8	0	1	1	6
11	3	1	1	0	3
12	6	1	1	1	5
1	8	1	3	0	6
2	8	1	1	1	7
3	13	0	0	4	9
4	8	1	1	4	4
5	8	0	2	1	5
6	6	0	0	1	5
7	11	1	2	1	9
8	5	0	1	0	4
9	10	1	3	1	7
10	2	0	0	0	2
11	6	0	1	0	5
12	6	0	0	3	3
1	5	0	1	0	4
2	8	0	1	0	7
3	9	2	2	2	7
4	5	0	1	1	3
5	4	1	2	0	3
6	9	1	2	2	6
7	5	0	1	0	4
8	6	1	1	0	6
9	4	0	2	0	2
10	3	0	0	0	3
11	2	0	0	0	2
12	10	1	2	3	6
1	8	1	1	1	7
2	11	1	0	1	11
3	8	0	0	0	8
4	4	0	0	2	2
5	5	0	1	1	3
6	5	2	3	1	3
7	8	0	2	0	6
8	5	1	2	2	2
9	12	1	2	2	9
10	4	0	2	1	1
11	5	1	0	0	6
12	5	0	1	0	4
1	8	1	1	0	8
2	6	1	1	1	5
3	9	0	2	1	6
4	8	0	0	1	7
5	7	0	1	2	4
6	2	0	1	0	1
7	7	1	1	1	6
8	9	0	1	1	7
9	4	1	1	2	2
10	8	0	1	2	5
11	4	0	0	0	4
12	10	0	2	1	7
1	10	0	1	2	7
2	9	1	4	1	5
3	9	0	3	2	4
4	5	1	1	2	3
5	5	1	0	1	5
6	8	1	1	3	5
7	8	1	2	2	5
8	10	0	1	1	8
9	8	0	1	1	6
10	9	0	1	3	5
11	15	1	2	1	13
12	5	1	2	0	4
1	7	0	1	1	5
2	11	0	1	0	10
3	5	0	0	1	4
4	11	0	1	1	9
5	8	0	0	2	6
6	5	1	1	1	4
7	4	0	0	1	3
8	9	1	1	0	9
9	3	0	1	1	1
10	3	0	0	0	3
11	7	1	1	2	5
12	5	0	1	2	2
1	10	0	1	2	7
2	11	0	2	1	8
3	8	0	0	3	5
4	9	2	2	1	8
5	4	0	0	1	3
6	6	0	3	0	3
7	11	0	0	3	8
8	4	0	1	1	2
9	4	0	0	1	3
10	5	1	0	0	6
11	6	1	1	1	5
12	8	0	1	1	6
1	9	0	2	0	7
2	6	0	0	3	3
3	7	1	2	0	6
4	3	0	0	0	3
5	3	1	0	0	4
6	8	0	0	0	8
7	4	0	0	0	4
8	7	0	3	1	3
9	7	0	0	1	6
10	8	0	0	1	7
11	4	0	0	1	3
12	5	2	2	0	5
1	8	3	4	2	5
2	5	0	0	0	5
3	13	0	0	3	10
4	8	1	0	0	9
5	8	1	1	4	4
6	8	0	0	2	6
7	3	0	0	1	2
8	4	0	1	1	2
9	1	1	0	2	0
10	5	0	0	1	4
11	6	0	0	1	5
12	5	1	1	2	3
1	9	0	1	1	7
2	5	0	1	0	4
3	10	0	2	1	7
4	5	1	0	1	5
5	9	0	2	2	5
6	9	1	1	2	7
7	7	2	1	2	6
8	7	0	1	1	5
9	4	0	0	1	3
10	3	1	0	1	3
11	8	0	1	1	6
12	5	1	2	0	4
1	9	1	1	2	7
2	4	0	1	1	2
3	6	0	1	0	5
4	5	1	1	2	3
5	5	0	1	0	4
6	4	1	0	2	3
7	1	0	0	0	1
8	3	1	2	1	1
9	4	0	1	0	3
10	6	0	1	1	4
11	6	0	0	1	5
12	5	0	0	2	3
1	10	1	2	1	8
2	6	1	0	1	6
3	8	0	0	2	6
4	4	0	1	1	2
5	11	1	0	1	11
6	5	2	2	0	5
7	4	0	0	1	3
8	8	0	0	1	7
9	8	1	1	2	6
10	1	0	0	1	0
11	8	0	1	2	5
12	5	0	3	0	2
1	14	0	5	3	6
2	11	0	2	1	8
3	10	1	1	0	10
4	6	0	3	1	2
5	5	1	0	2	4
6	9	0	2	0	7
7	3	0	1	2	0
8	5	0	0	0	5
9	8	0	1	1	6
10	4	1	0	0	5
11	5	0	0	1	4
12	10	0	0	1	9
1	5	1	2	0	4
2	11	0	1	1	9
3	5	1	1	0	5
4	8	1	2	0	7
5	2	0	1	0	1
6	3	1	0	1	3
7	4	0	1	1	2
8	5	0	0	1	4
9	4	0	2	1	1
10	4	1	1	0	4
11	5	2	1	0	6
12	5	0	1	1	3
1	5	0	0	1	4
2	10	0	1	3	6
3	8	0	1	1	6
4	6	0	2	1	3
5	10	0	0	1	9
6	7	0	1	0	6
7	6	1	1	2	4
8	4	0	1	0	3
9	4	1	1	0	4
10	6	0	1	1	4
11	7	1	2	1	5
12	4	0	0	1	3
1	15	0	3	3	9
2	9	0	1	3	5
3	13	0	3	2	8
4	5	1	0	0	6
5	3	0	0	0	3
6	1	0	0	0	1
7	4	0	1	0	3
8	9	0	0	2	7
9	2	0	0	0	2
10	5	0	0	2	3
11	3	0	1	0	2
12	3	1	1	0	3
t	ND	IDU	HM	HF	MSM
1	8	0	2	1	5
2	8	0	1	2	5
3	5	0	1	1	3
4	7	0	0	1	6
5	5	0	0	0	5
6	6	0	0	1	5
7	5	0	1	0	4
8	6	1	1	0	6
9	3	1	2	0	2
10	3	0	0	1	2
11	5	0	1	0	4
12	8	1	1	2	6
1	8	0	1	1	6
2	9	0	1	1	7
3	14	0	0	2	12
4	11	0	0	0	11
5	4	0	1	1	2
6	7	0	0	1	6
7	7	1	3	1	4
8	6	0	3	0	3
9	7	0	2	0	5
10	10	0	0	1	9
11	8	0	1	1	6
12	4	0	0	1	3
1	10	1	3	1	7
2	12	2	0	3	11
3	7	0	1	1	5
4	8	0	1	1	6
5	3	2	1	1	3
6	6	1	1	0	6
7	6	1	1	2	4
8	6	0	1	0	5
9	7	0	0	3	4
10	7	1	1	2	5
11	6	1	1	1	5
12	5	1	1	2	3
1	8	1	2	0	7
2	3	0	1	0	2
3	5	0	0	1	4
4	5	1	2	0	4
5	4	0	1	0	3
6	5	0	1	1	3
7	7	2	1	1	7
8	6	0	0	1	5
9	4	0	0	1	3
10	5	0	0	0	5
11	5	1	0	0	6
12	4	0	1	1	2
1	11	2	4	1	8
2	8	0	0	1	7
3	12	1	0	5	8
4	7	0	2	1	4
5	9	1	1	0	9
6	8	1	2	1	6
7	3	1	3	0	1
8	4	2	4	0	2
9	7	0	0	3	4
10	3	1	1	0	3
11	3	1	0	0	4
12	10	0	1	1	8
1	7	1	0	0	8
2	7	0	0	1	6
3	7	1	2	0	6
4	9	1	2	0	8
5	4	1	3	0	2
6	2	1	1	0	2
7	6	1	0	1	6
8	8	0	1	0	7
9	5	2	4	1	2
10	4	2	3	0	3
11	6	0	1	0	5
12	8	0	0	1	7
1	9	0	0	2	7
2	5	2	2	1	4
3	5	1	1	0	5
4	7	0	1	0	6
5	5	0	1	1	3
6	9	0	0	1	8
7	5	0	1	1	3
8	8	1	2	1	6
9	5	1	3	1	2
10	5	2	0	1	6
11	4	0	1	1	2
12	3	0	0	0	3
1	9	0	1	1	7
2	14	0	3	2	9
3	5	0	2	1	2
4	8	0	0	1	7
5	6	0	2	0	4
6	6	1	1	2	4
7	4	0	0	0	4
8	4	0	0	0	4
9	5	2	1	2	4
10	8	1	0	3	6
11	3	1	0	2	2
12	4	0	0	0	4
1	11	1	2	3	7
2	6	0	0	0	6
3	7	2	1	0	8
4	6	0	0	1	5
5	4	0	0	1	3
6	4	1	1	1	3
7	4	1	0	1	4
8	5	0	1	2	2
9	7	0	1	2	4
10	3	0	1	0	2
11	8	1	1	1	7
12	2	0	0	1	1
1	6	0	1	1	4
2	3	0	0	1	2
3	4	0	1	1	2
4	5	0	0	0	5
5	11	0	2	2	7
6	10	2	2	4	6
7	5	0	1	0	4
8	2	0	0	0	2
9	2	1	1	0	2
10	4	0	1	2	1
11	4	0	0	0	4
12	7	0	1	1	5
1	9	0	0	1	8
2	8	0	1	0	7
3	5	0	0	0	5
4	11	0	1	2	8
5	12	0	2	4	6
6	8	1	1	0	8
7	5	0	1	0	4
8	8	1	0	3	6
9	14	0	1	5	8
10	8	0	0	0	8
11	6	1	1	3	3
12	5	0	0	0	5
1	13	2	4	1	10
2	10	1	1	1	9
3	5	1	0	2	4
4	7	1	3	2	3
5	9	0	1	0	8
6	1	0	0	0	1
7	9	1	2	0	8
8	5	0	0	2	3
9	8	0	0	0	8
10	7	0	0	3	4
11	4	0	0	1	3
12	3	0	0	0	3
1	8	0	2	1	5
2	10	0	1	1	8
3	8	0	3	1	4
4	9	0	0	3	6
5	6	1	3	1	3
6	8	1	2	1	6
7	4	0	0	1	3
8	8	0	2	2	4
9	4	0	0	2	2
10	3	0	0	0	3
11	6	0	2	1	3
12	7	0	2	0	5
1	8	1	1	0	8
2	5	1	0	1	5
3	5	1	0	1	5
4	4	2	1	2	3
5	7	1	1	0	7
6	7	1	1	0	7
7	10	0	2	0	8
8	5	0	2	0	3
9	7	0	2	0	5
10	6	0	3	0	3
11	6	1	0	0	7
12	7	0	1	1	5
1	5	0	1	1	3
2	9	1	1	2	7
3	5	0	0	3	2
4	7	0	0	2	5
5	2	0	0	0	2
6	9	0	1	2	6
7	5	0	1	2	2
8	7	0	1	2	4
9	7	0	1	1	5
10	5	2	2	1	4
11	9	1	2	1	7
12	9	0	0	1	8
1	6	1	0	1	6
2	7	0	0	2	5
3	10	1	0	2	9
4	6	0	0	0	6
5	8	0	3	1	4
6	5	0	0	0	5
7	4	1	1	1	3
8	5	1	0	0	6
9	8	0	3	0	5
10	1	0	0	0	1
11	4	1	1	0	4
12	6	0	0	0	6
1	8	0	0	2	6
2	3	0	0	0	3
3	5	0	1	2	2
4	5	0	2	0	3
5	7	0	1	1	5
6	1	1	1	0	1
7	5	0	1	1	3
8	7	0	2	1	4
9	4	1	1	2	2
10	6	0	2	1	3
11	8	0	1	1	6
12	7	1	1	1	6
1	4	1	2	1	2
2	8	2	4	1	5
3	5	1	1	2	3
4	9	0	1	1	7
5	2	0	0	0	2
6	7	1	1	1	6
7	3	1	0	1	3
8	3	0	1	0	2
9	8	0	0	4	4
10	2	0	1	0	1
11	4	1	2	0	3
12	4	0	0	2	2
1	14	1	1	2	12
2	7	1	2	2	4
3	9	0	1	1	7
4	6	0	0	0	6
5	7	0	0	2	5
6	6	1	1	1	5
7	11	0	2	2	7
8	6	1	0	0	7
9	4	1	0	0	5
10	4	0	0	1	3
11	7	0	1	1	5
12	7	0	0	1	6
1	10	0	0	0	10
2	6	1	0	1	6
3	7	2	3	1	5
4	6	0	1	2	3
5	3	0	0	0	3
6	8	0	1	2	5
7	5	1	0	1	5
8	3	2	1	2	2
9	10	0	3	1	6
10	5	2	1	4	2
11	6	0	2	1	3
12	3	0	0	0	3
1	11	0	1	3	7
2	13	0	2	1	10
3	9	0	0	0	9
4	6	1	1	1	5
5	3	0	0	0	3
6	5	1	1	2	3
7	8	0	2	1	5
8	5	1	3	0	3
9	5	0	2	0	3
10	3	1	2	0	2
11	8	0	1	1	6
12	4	0	0	0	4
1	7	1	0	2	6
2	11	1	1	2	9
3	12	0	3	0	9
4	11	2	1	0	12
5	10	0	0	0	10
6	6	0	0	0	6
7	14	1	1	3	11
8	4	1	1	0	4
9	8	0	0	1	7
10	8	0	1	1	6
11	3	0	0	1	2
12	8	0	0	2	6
1	6	1	0	1	6
2	5	0	0	0	5
3	11	0	1	4	6
4	9	1	2	3	5
5	8	1	0	2	7
6	5	3	1	2	5
7	5	0	0	0	5
8	6	1	1	1	5
9	9	0	1	3	5
10	10	2	4	2	6
11	5	0	2	1	2
12	5	0	1	1	3
1	12	2	5	1	8
2	8	1	2	0	7
3	4	0	0	2	2
4	5	0	1	0	4
5	8	1	0	1	8
6	11	1	5	2	5
7	6	1	1	2	4
8	7	0	0	0	7
9	3	1	1	1	2
10	9	0	0	2	7
11	4	0	1	1	2
12	10	0	1	1	8
1	7	0	0	1	6
2	9	0	2	1	6
3	4	1	0	0	5
4	3	0	0	1	2
5	2	0	1	0	1
6	2	1	1	1	1
7	13	1	3	1	10
8	6	0	1	1	4
9	10	3	2	1	10
10	7	0	0	0	7
11	6	1	0	2	5
12	6	0	0	1	5
1	10	1	0	1	10
2	9	0	1	3	5
3	8	1	1	1	7
4	3	1	1	0	3
5	9	0	1	4	4
6	7	0	1	0	6
7	5	0	1	0	4
8	6	0	2	1	3
9	8	0	0	0	8
10	7	0	0	2	5
11	4	0	0	0	4
12	10	0	1	2	7
1	15	2	3	2	12
2	5	1	2	1	3
3	3	0	0	1	2
4	4	0	1	1	2
5	10	0	2	1	7
6	5	0	0	0	5
7	6	0	0	0	6
8	6	1	0	2	5
9	6	2	1	1	6
10	9	0	1	2	6
11	9	0	2	0	7
12	9	0	1	2	6
1	7	1	1	0	7
2	10	0	3	0	7
3	8	1	1	2	6
4	5	0	0	1	4
5	6	1	1	1	5
6	4	1	2	1	2
7	7	1	0	2	6
8	5	0	1	1	3
9	1	1	0	0	2
10	9	0	1	1	7
11	6	0	0	0	6
12	4	0	0	1	3
1	10	0	1	2	7
2	10	0	2	1	7
3	5	1	1	1	4
4	3	0	0	1	2
5	7	1	2	0	6
6	9	0	0	3	6
7	8	0	0	1	7
8	4	1	0	2	3
9	1	0	0	0	1
10	2	1	0	0	3
11	3	0	0	1	2
12	1	3	1	1	2
1	7	3	1	1	8
2	7	0	0	0	7
3	10	0	2	1	7
4	10	4	2	5	7
5	9	1	3	2	5
6	9	1	1	0	9
7	9	1	1	2	7
8	4	1	1	0	4
9	8	1	3	0	6
10	6	0	1	0	5
11	6	0	0	1	5
12	5	1	1	1	4
1	10	3	1	3	9
2	3	0	0	1	2
3	6	1	0	0	7
4	7	0	0	1	6
5	9	0	1	2	6
6	7	0	1	1	5
7	3	0	0	0	3
8	4	0	1	0	3
9	8	0	0	1	7
10	5	0	0	1	4
11	6	0	1	1	4
12	4	0	0	0	4
1	7	1	2	2	4
2	7	1	2	1	5
3	11	0	2	0	9
4	9	0	0	0	9
5	7	0	0	1	6
6	6	0	1	1	4
7	11	0	5	2	4
8	4	0	0	1	3
9	3	0	1	0	2
10	6	0	0	2	4
11	3	0	0	0	3
12	3	1	0	2	2
1	12	1	2	1	10
2	6	0	1	1	4
3	4	0	0	0	4
4	4	0	1	1	2
5	3	0	0	0	3
6	6	1	0	2	5
7	3	0	0	0	3
8	5	1	2	2	2
9	5	1	1	1	4
10	3	0	1	0	2
11	12	0	5	1	6
12	4	0	1	2	1
1	11	1	2	0	10
2	6	0	0	3	3
3	4	1	1	0	4
4	3	0	0	0	3
5	7	0	0	2	5
6	8	0	1	1	6
7	1	0	0	0	1
8	10	0	2	1	7
9	3	0	0	1	2
10	6	2	3	1	4
11	6	0	1	0	5
12	5	2	0	0	7
1	14	1	1	3	11
2	11	0	3	1	7
3	7	0	0	3	4
4	3	0	1	0	2
5	5	0	0	1	4
6	8	0	2	1	5
7	4	1	1	0	4
8	8	0	1	0	7
9	2	1	1	0	2
10	7	0	3	1	3
11	6	4	7	0	3
12	5	0	0	1	4
1	4	0	0	0	4
2	5	1	1	2	3
3	7	2	2	1	6
4	7	0	1	1	5
5	3	0	0	0	3
6	5	1	1	0	5
7	10	0	0	4	6
8	8	0	0	0	8
9	8	1	1	2	6
10	7	2	0	4	5
11	9	1	1	4	5
12	11	1	1	2	9
1	11	1	4	2	6
2	9	1	0	2	8
3	6	1	2	2	3
4	7	0	0	0	7
5	5	0	0	0	5
6	1	1	0	1	1
7	4	1	0	2	3
8	5	0	2	2	1
9	5	1	1	1	4
10	8	0	1	1	6
11	8	0	0	2	6
12	6	1	1	1	5
1	6	0	0	1	5
2	12	1	4	2	7
3	5	0	0	0	5
4	3	1	1	1	2
5	3	0	0	0	3
6	8	0	0	0	8
7	3	0	0	0	3
8	5	0	0	3	2
9	4	1	1	2	2
10	3	2	2	1	2
11	7	0	1	0	6
12	2	0	0	0	2
1	4	1	1	0	4
2	12	1	3	1	9
3	8	1	2	0	7
4	7	0	1	1	5
5	6	1	0	3	4
6	6	1	2	1	4
7	1	0	0	0	1
8	2	0	1	1	0
9	6	0	0	0	6
10	4	0	1	0	3
11	3	0	0	0	3
12	3	0	0	0	3
1	5	0	0	0	5
2	6	1	0	0	7
3	8	0	2	1	5
4	5	0	1	0	4
5	5	1	2	0	4
6	5	1	0	1	5
7	6	0	2	1	3
8	6	0	0	1	5
9	4	0	1	1	2
10	5	1	3	0	3
11	5	2	1	3	3
12	5	0	2	0	3
1	8	2	2	1	7
2	7	1	1	0	7
3	9	1	3	1	6
4	3	0	0	0	3
5	5	0	0	0	5
6	4	1	1	0	4
7	6	0	0	3	3
8	8	0	0	1	7
9	6	0	2	1	3
10	4	1	0	0	5
11	5	0	1	1	3
12	4	0	2	2	0
1	11	2	4	1	8
2	6	0	0	0	6
3	10	1	1	2	8
4	5	2	2	0	5
5	10	0	1	4	5
6	4	0	0	1	3
7	7	1	2	1	5
8	8	1	2	1	6
9	3	0	0	1	2
10	3	0	0	0	3
11	2	0	1	1	0
12	13	0	3	2	8
1	15	0	2	1	12
2	9	0	4	1	4
3	10	0	0	3	7
4	5	0	2	1	2
5	5	0	2	0	3
6	3	0	0	0	3
7	9	1	1	2	7
8	6	0	0	0	6
9	9	0	0	2	7
10	3	0	0	0	3
11	7	0	0	1	6
12	5	0	1	1	3
1	14	0	4	1	9
2	8	0	1	1	6
3	8	0	0	1	7
4	0	0	0	0	0
5	6	0	0	0	6
6	9	0	1	0	8
7	11	0	2	1	8
8	4	0	0	0	4
9	5	1	0	0	6
10	10	0	0	0	10
11	8	0	0	0	8
12	8	0	0	1	7
1	10	1	0	1	10
2	6	0	4	0	2
3	3	1	2	0	2
4	9	1	1	2	7
5	6	1	3	2	2
6	9	0	0	2	7
7	5	1	1	0	5
8	4	0	0	1	3
9	7	1	0	0	8
10	5	0	2	0	3
11	2	1	1	0	2
12	6	0	0	2	4
1	8	1	3	0	6
2	8	0	3	0	5
3	3	1	0	1	3
4	5	0	0	0	5
5	3	1	1	1	2
6	9	0	3	2	4
7	4	0	1	0	3
8	3	0	0	1	2
9	5	0	0	0	5
10	9	0	2	1	6
11	8	0	2	0	6
12	6	0	1	1	4
1	14	0	0	2	12
2	11	2	4	1	8
3	5	2	2	0	5
4	9	1	0	1	9
5	7	1	0	1	7
6	4	0	0	1	3
7	6	3	2	3	4
8	3	0	0	0	3
9	2	0	0	0	2
10	6	1	2	1	4
11	8	1	2	0	7
12	1	1	0	0	2
1	13	0	2	2	9
2	11	0	2	2	7
3	5	0	0	2	3
4	4	0	0	0	4
5	6	0	0	0	6
6	4	0	1	0	3
7	4	0	1	1	2
8	2	1	1	0	2
9	7	0	0	0	7
10	9	0	1	1	7
11	7	1	1	2	5
12	7	0	0	1	6
1	14	1	4	3	8
2	9	0	1	3	5
3	8	1	0	1	8
4	14	1	1	2	12
5	5	0	0	0	5
6	4	0	2	0	2
7	8	0	1	2	5
8	7	1	1	2	5
9	7	0	0	1	6
10	2	0	1	0	1
11	3	2	1	1	3
12	10	1	3	1	7
1	10	0	1	3	6
2	6	0	0	0	6
3	6	0	0	0	6
4	5	1	1	1	4
5	7	0	0	0	7
6	4	0	1	1	2
7	7	0	0	2	5
8	13	2	1	1	13
9	4	0	0	0	4
10	1	3	1	0	3
11	6	0	1	2	3
12	4	0	0	0	4
1	11	1	4	0	8
2	9	1	0	2	8
3	6	1	1	4	2
4	5	0	1	1	3
5	8	0	2	0	6
6	5	1	1	0	5
7	7	1	0	1	7
8	7	1	1	1	6
9	2	0	0	0	2
10	1	0	1	0	0
11	6	0	0	1	5
12	4	0	0	0	4
1	11	1	3	1	8
2	7	0	2	1	4
3	11	0	1	2	8
4	6	0	0	2	4
5	10	0	1	1	8
6	5	0	0	0	5
7	7	1	0	1	7
8	4	2	0	0	6
9	2	0	0	1	1
10	7	1	1	0	7
11	6	0	1	0	5
12	2	0	0	0	2
1	8	1	1	1	7
2	7	1	1	1	6
3	9	1	1	2	7
4	5	0	1	0	4
5	4	2	1	1	4
6	3	0	0	1	2
7	5	0	0	1	4
8	2	0	0	0	2
9	3	1	2	2	0
10	6	1	1	1	5
11	5	0	0	0	5
12	8	0	1	2	5
1	10	1	2	3	6
2	5	3	2	1	5
3	6	1	2	0	5
4	7	0	0	2	5
5	11	1	1	4	7
6	3	0	0	1	2
7	8	0	2	2	4
8	7	0	0	1	6
9	6	0	0	3	3
10	5	0	0	2	3
11	3	0	1	0	2
12	2	0	0	0	2
1	10	0	1	1	8
2	8	0	1	0	7
3	4	1	2	0	3
4	10	0	0	0	10
5	6	0	1	1	4
6	10	0	1	1	8
7	2	0	0	0	2
8	8	0	2	0	6
9	3	1	1	0	3
10	3	1	0	0	4
11	4	1	1	1	3
12	8	0	0	2	6
1	4	1	1	2	2
2	10	1	4	3	4
3	6	0	2	0	4
4	6	0	0	0	6
5	5	1	0	2	4
6	5	0	1	2	2
7	6	0	0	1	5
8	4	1	0	1	4
9	4	0	3	0	1
10	9	0	1	3	5
11	13	1	0	1	13
12	9	1	1	4	5
1	5	1	1	0	5
2	13	0	3	4	6
3	3	1	0	0	4
4	3	0	0	0	3
5	8	1	2	0	7
6	3	0	0	1	2
7	7	0	0	3	4
8	2	0	0	0	2
9	8	1	2	0	7
10	3	1	1	1	2
11	9	0	2	2	5
12	5	0	1	0	4
1	10	0	0	1	9
2	7	0	0	1	6
3	3	0	0	0	3
4	12	0	1	0	11
5	8	1	2	0	7
6	4	0	0	1	3
7	7	0	0	1	6
8	6	0	2	2	2
9	8	2	4	0	6
10	5	0	2	0	3
11	4	2	1	2	3
12	1	0	0	0	1
1	11	2	1	2	10
2	8	1	0	2	7
3	5	0	1	0	4
4	10	0	0	1	9
5	1	1	0	0	2
6	5	3	2	1	5
7	5	1	1	0	5
8	10	0	2	1	7
9	7	1	1	1	6
10	5	1	1	0	5
11	8	1	0	2	7
12	5	1	1	1	4
1	12	1	1	2	10
2	6	0	0	0	6
3	8	1	1	0	8
4	5	1	1	0	5
5	6	0	0	1	5
6	14	1	4	1	10
7	3	1	2	1	1
8	5	0	1	1	3
9	8	2	1	2	7
10	9	0	1	3	5
11	4	0	1	1	2
12	6	1	0	1	6
1	13	1	2	1	11
2	12	0	1	3	8
3	2	0	0	1	1
4	5	1	4	0	2
5	7	0	2	0	5
6	3	0	0	1	2
7	4	0	0	1	3
8	6	0	0	2	4
9	12	0	0	1	11
10	6	0	0	0	6
11	7	0	4	2	1
12	6	0	0	2	4
1	10	0	2	2	6
2	10	2	2	3	7
3	9	0	0	2	7
4	7	1	0	3	5
5	5	0	0	4	1
6	3	0	0	1	2
7	7	0	0	5	2
8	4	0	1	0	3
9	3	0	0	1	2
10	5	0	3	0	2
11	7	0	0	1	6
12	6	0	0	0	6
1	12	0	1	2	9
2	12	1	4	1	8
3	6	1	2	0	5
4	7	1	2	0	6
5	8	0	0	1	7
6	9	1	1	1	8
7	9	0	1	1	7
8	5	2	0	4	3
9	8	1	1	3	5
10	4	0	0	0	4
11	6	0	1	0	5
12	6	1	2	0	5
1	5	0	1	2	2
2	6	2	1	1	6
3	9	0	4	0	5
4	11	0	1	3	7
5	4	0	1	1	2
6	5	0	0	2	3
7	5	0	2	0	3
8	5	0	0	1	4
9	9	1	2	1	7
10	7	0	1	2	4
11	7	0	1	2	4
12	5	1	2	0	4
1	7	0	2	1	4
2	9	0	0	1	8
3	6	0	0	1	5
4	2	1	0	1	2
5	13	1	1	3	10
6	8	1	0	1	8
7	8	1	2	1	6
8	11	2	5	2	6
9	10	0	2	1	7
10	12	0	0	3	9
11	2	1	1	0	2
12	8	1	1	1	7
1	9	0	0	1	8
2	10	0	2	2	6
3	4	0	1	1	2
4	9	0	1	1	7
5	5	1	1	0	5
6	13	0	1	1	11
7	10	0	0	4	6
8	6	1	1	3	3
9	5	1	0	1	5
10	5	0	0	1	4
11	10	1	0	1	10
12	7	0	0	2	5
1	4	0	1	1	2
2	11	0	2	0	9
3	6	1	1	2	4
4	7	1	0	2	6
5	6	0	0	1	5
6	4	0	0	1	3
7	9	0	1	2	6
8	4	0	1	0	3
9	4	0	0	1	3
10	4	2	2	1	3
11	5	0	1	0	4
12	5	0	1	1	3
1	8	2	4	1	5
2	6	1	2	2	3
3	5	0	1	0	4
4	7	0	0	1	6
5	8	1	0	1	8
6	2	0	0	0	2
7	8	1	0	1	8
8	5	0	1	1	3
9	8	1	2	1	6
10	3	1	3	0	1
11	2	1	1	1	1
12	6	0	0	1	5
1	2	1	0	0	3
2	5	0	1	0	4
3	12	0	1	2	9
4	10	0	1	4	5
5	3	0	0	1	2
6	8	2	2	3	5
7	4	0	1	0	3
8	2	1	1	0	2
9	5	1	0	1	5
10	7	1	1	1	6
11	6	2	2	1	5
12	9	0	1	1	7
1	6	0	0	1	5
2	5	0	1	0	4
3	4	2	1	1	4
4	6	0	0	1	5
5	3	1	1	0	3
6	3	0	1	0	2
7	7	0	0	3	4
8	8	0	0	0	8
9	5	1	1	0	5
10	6	2	2	0	6
11	8	0	3	2	3
12	6	0	1	3	2
1	12	0	2	0	10
2	13	0	1	2	10
3	9	0	1	0	8
4	2	1	1	0	2
5	7	2	2	1	6
6	4	1	0	0	5
7	8	1	0	0	9
8	5	0	0	1	4
9	7	0	1	0	6
10	5	1	2	1	3
11	6	1	0	1	6
12	7	1	2	2	4
1	5	1	2	0	4
2	7	2	3	1	5
3	8	0	1	0	7
4	4	1	2	0	3
5	7	0	0	3	4
6	9	0	0	1	8
7	4	2	1	0	5
8	7	0	1	0	6
9	7	0	1	0	6
10	5	2	1	1	5
11	8	2	0	4	6
12	6	0	0	1	5
1	10	0	2	1	7
2	12	0	0	0	12
3	8	0	2	0	6
4	6	1	0	1	6
5	4	0	0	0	4
6	8	0	0	2	6
7	8	0	0	1	7
8	4	1	1	1	3
9	10	0	1	2	7
10	10	1	2	1	8
11	7	1	0	1	7
12	7	1	1	1	6
1	9	2	1	4	6
2	17	0	3	1	13
3	5	0	0	0	5
4	7	2	3	1	5
5	7	1	1	1	6
6	9	0	1	1	7
7	7	0	1	1	5
8	6	0	0	0	6
9	6	0	0	1	5
10	4	2	1	2	3
11	5	1	1	1	4
12	4	1	0	0	5
1	8	1	0	3	6
2	5	0	0	1	4
3	12	0	2	2	8
4	4	1	1	0	4
5	7	1	0	3	5
6	6	0	1	2	3
7	7	0	1	2	4
8	7	0	1	2	4
9	8	0	1	3	4
10	5	0	1	0	4
11	4	1	1	2	2
12	3	1	1	0	3
1	9	2	1	0	10
2	6	0	1	0	5
3	14	0	1	2	11
4	2	1	0	1	2
5	8	2	2	3	5
6	8	0	3	2	3
7	3	0	1	0	2
8	6	1	1	2	4
9	8	0	1	1	6
10	10	1	0	3	8
11	7	0	0	1	6
12	2	0	0	1	1
1	9	0	0	1	8
2	8	0	0	3	5
3	5	0	0	0	5
4	1	0	1	0	0
5	9	0	0	2	7
6	9	0	3	1	5
7	8	1	1	1	7
8	3	1	1	0	3
9	4	1	2	0	3
10	6	0	0	2	4
11	6	1	0	1	6
12	11	0	0	5	6
1	5	1	0	0	6
2	6	1	1	2	4
3	2	0	0	0	2
4	10	0	1	3	6
5	8	0	0	3	5
6	3	0	1	0	2
7	7	0	0	3	4
8	5	1	2	0	4
9	7	0	1	1	5
10	7	0	0	4	3
11	5	1	1	1	4
12	5	0	0	1	4
1	7	1	1	3	4
2	4	0	0	1	3
3	8	1	2	3	4
4	4	1	3	0	2
5	4	1	1	2	2
6	7	1	0	3	5
7	10	0	1	3	6
8	4	2	0	1	5
9	5	1	1	0	5
10	3	0	1	0	2
11	3	2	1	0	4
12	3	0	0	0	3
1	5	0	0	0	5
2	7	0	0	2	5
3	6	0	0	1	5
4	8	1	1	2	6
5	3	0	0	0	3
6	3	2	1	0	4
7	2	0	0	2	0
8	2	0	1	0	1
9	4	1	2	0	3
10	3	2	3	0	2
11	4	0	0	0	4
12	5	0	1	1	3
1	9	0	1	1	7
2	9	1	1	3	6
3	9	0	1	0	8
4	7	0	2	1	4
5	8	0	1	2	5
6	6	1	4	0	3
7	7	1	1	4	3
8	7	0	1	0	6
9	4	0	0	1	3
10	5	1	1	0	5
11	5	0	0	2	3
12	9	1	3	0	7
1	14	1	1	1	13
2	9	2	4	1	6
3	6	0	0	1	5
4	8	1	2	2	5
5	6	0	3	1	2
6	7	1	2	0	6
7	5	0	0	2	3
8	8	0	2	0	6
9	8	0	2	0	6
10	7	0	0	1	6
11	9	0	2	0	7
12	5	0	1	1	3
1	10	1	1	2	8
2	7	0	2	1	4
3	6	1	0	2	5
4	3	1	1	0	3
5	5	2	1	1	5
6	3	0	0	0	3
7	5	1	1	1	4
8	4	1	1	1	3
9	8	0	1	0	7
10	7	1	1	1	6
11	7	0	1	1	5
12	6	2	3	1	4
1	15	1	2	4	10
2	6	0	1	2	3
3	7	0	1	2	4
4	6	0	2	0	4
5	7	0	1	0	6
6	5	0	0	0	5
7	5	1	0	2	4
8	4	1	1	1	3
9	3	1	0	2	2
10	7	0	0	1	6
11	2	2	1	0	3
12	4	0	0	1	3
1	4	0	0	1	3
2	6	0	1	1	4
3	9	0	0	1	8
4	7	1	1	1	6
5	9	0	1	4	4
6	9	2	3	3	5
7	8	1	1	1	7
8	9	0	1	0	8
9	5	0	0	2	3
10	5	1	1	1	4
11	8	0	2	2	4
12	11	0	2	1	8
1	3	1	2	1	1
2	3	1	0	0	4
3	5	1	0	1	5
4	8	0	1	0	7
5	5	1	2	0	4
6	5	0	0	1	4
7	6	1	1	3	3
8	8	1	1	1	7
9	4	0	1	1	2
10	7	0	0	2	5
11	7	0	3	0	4
12	3	1	0	2	2
1	7	1	3	2	3
2	8	0	2	1	5
3	4	0	0	0	4
4	4	0	2	0	2
5	7	1	2	0	6
6	5	0	1	0	4
7	5	3	2	2	4
8	3	0	0	1	2
9	5	0	2	1	2
10	7	1	1	0	7
11	4	0	1	1	2
12	7	1	1	0	7
1	8	0	0	1	7
2	10	0	1	2	7
3	10	1	1	1	9
4	6	0	1	1	4
5	5	1	1	1	4
6	9	2	2	0	9
7	9	0	1	0	8
8	4	0	0	0	4
9	8	0	0	1	7
10	5	1	1	0	5
11	7	0	0	1	6
12	5	0	1	1	3
1	12	0	3	0	9
2	10	2	0	5	7
3	1	0	0	0	1
4	3	1	1	1	2
5	9	4	2	4	7
6	4	0	0	1	3
7	5	2	1	1	5
8	4	0	0	0	4
9	5	1	0	0	6
10	8	0	1	1	6
11	6	0	0	1	5
12	9	1	3	1	6
1	12	1	2	2	9
2	5	0	1	1	3
3	8	0	0	3	5
4	5	1	2	1	3
5	8	0	1	2	5
6	8	1	0	1	8
7	2	1	0	0	3
8	7	0	1	2	4
9	4	0	0	0	4
10	6	0	1	2	3
11	5	1	0	0	6
12	6	1	2	0	5
1	10	1	1	1	9
2	7	0	1	1	5
3	3	1	3	0	1
4	7	0	0	0	7
5	3	0	1	0	2
6	5	0	1	1	3
7	4	1	2	1	2
8	6	1	1	2	4
9	7	0	1	1	5
10	4	0	1	1	2
11	9	2	2	3	6
12	5	0	0	1	4
1	12	0	3	2	7
2	11	0	1	0	10
3	13	0	1	3	9
4	5	0	0	1	4
5	4	0	1	0	3
6	6	1	1	0	6
7	9	0	2	2	5
8	3	0	0	0	3
9	4	0	0	3	1
10	4	1	1	1	3
11	6	1	1	1	5
12	6	0	0	0	6
1	9	0	1	0	8
2	7	1	1	1	6
3	8	0	0	1	7
4	6	1	1	1	5
5	5	1	1	0	5
6	2	0	1	0	1
7	8	0	1	0	7
8	7	0	3	3	1
9	4	0	0	1	3
10	4	0	0	0	4
11	5	0	0	1	4
12	6	0	1	2	3
1	11	1	5	3	4
2	8	1	0	1	8
3	8	1	1	0	8
4	3	0	0	0	3
5	5	1	2	0	4
6	7	2	1	1	7
7	4	0	1	1	2
8	3	0	0	0	3
9	8	1	3	1	5
10	10	0	1	0	9
11	2	1	0	1	2
12	5	1	1	3	2
1	10	0	2	1	7
2	12	0	0	1	11
3	4	2	3	0	3
4	4	2	1	1	4
5	6	2	0	2	6
6	8	0	2	0	6
7	9	1	3	4	3
8	10	1	3	2	6
9	7	0	0	2	5
10	6	1	0	3	4
11	5	0	0	0	5
12	10	1	4	3	4
1	8	1	1	2	6
2	12	0	1	3	8
3	5	1	3	0	3
4	7	0	0	0	7
5	7	1	0	2	6
6	9	1	2	3	5
7	3	1	1	0	3
8	4	0	1	0	3
9	12	1	2	1	10
10	5	0	1	1	3
11	8	0	1	2	5
12	8	2	0	3	7
1	5	0	0	0	5
2	8	0	0	2	6
3	8	2	3	0	7
4	10	1	2	2	7
5	7	0	0	0	7
6	6	1	0	1	6
7	5	0	1	2	2
8	4	0	0	0	4
9	7	0	0	2	5
10	7	1	1	2	5
11	7	0	2	1	4
12	4	0	1	0	3
1	16	0	0	1	15
2	8	1	2	1	6
3	13	1	1	4	9
4	8	1	2	1	6
5	3	0	0	0	3
6	5	0	1	0	4
7	6	0	0	1	5
8	6	0	0	1	5
9	5	0	0	1	4
10	8	0	0	2	6
11	3	0	1	1	1
12	2	0	0	1	1
1	9	2	2	0	9
2	12	1	1	1	11
3	7	0	1	3	3
4	3	0	0	0	3
5	5	1	0	1	5
6	5	0	1	1	3
7	11	0	2	1	8
8	7	0	0	1	6
9	5	0	0	1	4
10	5	2	2	3	2
11	8	1	1	1	7
12	6	1	2	3	2
1	14	0	0	3	11
2	4	0	0	0	4
3	6	0	1	1	4
4	5	2	0	3	4
5	8	0	0	2	6
6	11	1	0	2	10
7	2	0	0	0	2
8	11	0	1	4	6
9	5	0	0	2	3
10	9	0	2	1	6
11	9	1	3	3	4
12	4	1	2	2	1
t	ND	IDU	HM	HF	MSM
1	13	1	4	3	7
2	7	1	0	2	6
3	9	1	1	2	7
4	6	0	0	2	4
5	5	0	0	0	5
6	8	1	1	2	6
7	7	1	1	0	7
8	3	0	1	1	1
9	7	0	0	1	6
10	2	1	1	0	2
11	7	1	2	1	5
12	5	1	0	1	5
1	9	1	0	1	9
2	4	0	0	1	3
3	7	1	2	1	5
4	8	1	0	0	9
5	4	0	0	1	3
6	4	0	0	1	3
7	4	0	0	2	2
8	4	2	2	1	3
9	3	1	2	0	2
10	6	0	3	1	2
11	5	2	2	0	5
12	1	0	0	1	0
1	14	0	3	1	10
2	9	0	1	1	7
3	9	1	1	1	8
4	3	1	1	0	3
5	8	1	2	1	6
6	3	0	1	0	2
7	8	1	1	0	8
8	8	1	2	2	5
9	7	1	2	1	5
10	6	0	0	1	5
11	6	0	2	1	3
12	7	1	1	1	6
1	5	1	0	0	6
2	6	1	1	1	5
3	3	0	0	1	2
4	4	0	0	1	3
5	4	0	2	0	2
6	5	0	1	0	4
7	6	2	3	3	2
8	6	1	3	0	4
9	1	0	1	0	0
10	5	0	1	1	3
11	7	0	0	2	5
12	5	0	0	0	5
1	7	1	2	3	3
2	9	1	1	2	7
3	9	0	2	5	2
4	6	0	0	3	3
5	4	1	1	1	3
6	9	0	1	3	5
7	7	3	3	1	6
8	2	1	0	0	3
9	7	0	1	2	4
10	7	0	0	3	4
11	5	3	3	3	2
12	0	0	0	0	0
1	7	0	0	0	7
2	4	0	0	0	4
3	13	1	4	3	7
4	4	0	0	2	2
5	6	0	0	0	6
6	4	2	2	1	3
7	8	1	2	1	6
8	10	0	2	1	7
9	8	1	0	2	7
10	3	1	2	1	1
11	9	0	2	1	6
12	2	0	0	1	1
1	8	1	1	1	7
2	10	0	0	0	10
3	12	1	2	2	9
4	6	0	0	2	4
5	7	0	1	1	5
6	5	0	1	1	3
7	8	1	1	1	7
8	4	1	2	0	3
9	6	0	2	1	3
10	6	0	1	0	5
11	3	1	2	0	2
12	5	1	1	1	4
1	9	0	2	1	6
2	13	0	1	4	8
3	3	1	1	1	2
4	4	1	1	2	2
5	5	0	1	1	3
6	6	0	1	2	3
7	6	2	2	1	5
8	5	0	0	1	4
9	5	0	2	0	3
10	12	1	0	1	12
11	7	0	0	1	6
12	1	1	0	0	2
1	9	0	1	1	7
2	8	1	1	2	6
3	10	2	1	1	10
4	6	0	0	2	4
5	3	1	1	3	0
6	2	1	0	1	2
7	15	2	3	1	13
8	6	0	0	2	4
9	3	0	1	0	2
10	5	0	0	2	3
11	8	2	0	0	10
12	12	1	1	2	10
1	6	2	0	1	7
2	13	0	2	3	8
3	6	2	3	1	4
4	7	0	0	0	7
5	4	0	1	0	3
6	6	1	1	0	6
7	10	1	2	1	8
8	4	0	0	1	3
9	3	0	0	0	3
10	9	2	2	2	7
11	8	0	1	2	5
12	5	1	0	0	6
1	13	0	1	2	10
2	15	1	4	3	9
3	10	1	1	0	10
4	3	0	1	0	2
5	6	2	0	0	8
6	5	0	0	1	4
7	8	0	0	0	8
8	4	0	0	0	4
9	3	0	1	0	2
10	2	2	1	0	3
11	9	1	0	0	10
12	2	0	0	0	2
1	10	2	2	2	8
2	7	1	1	1	6
3	7	1	0	1	7
4	3	1	0	1	3
5	8	0	1	2	5
6	7	0	2	1	4
7	8	0	3	1	4
8	6	0	1	2	3
9	6	0	2	1	3
10	10	0	2	4	4
11	4	0	0	2	2
12	8	0	2	1	5
1	7	0	1	0	6
2	14	0	1	3	10
3	8	2	2	2	6
4	8	1	1	2	6
5	5	1	0	1	5
6	3	0	0	0	3
7	9	1	0	3	7
8	5	0	0	1	4
9	4	1	0	0	5
10	6	1	4	0	3
11	3	0	0	1	2
12	11	1	3	0	9
1	12	1	3	2	8
2	9	0	0	2	7
3	6	0	1	1	4
4	7	0	1	3	3
5	8	0	1	1	6
6	4	1	2	0	3
7	7	1	1	1	6
8	2	0	0	0	2
9	6	0	0	1	5
10	7	3	0	2	8
11	8	0	2	4	2
12	5	1	0	2	4
1	8	0	3	1	4
2	7	1	1	2	5
3	10	1	1	3	7
4	8	0	1	2	5
5	4	1	0	0	5
6	6	0	0	1	5
7	9	0	1	0	8
8	9	2	2	0	9
9	3	1	1	1	2
10	10	1	1	0	10
11	5	0	0	1	4
12	5	0	1	0	4
1	11	0	0	3	8
2	9	0	0	2	7
3	1	0	0	0	1
4	7	0	1	0	6
5	5	0	0	0	5
6	7	0	1	0	6
7	8	0	1	2	5
8	6	1	1	2	4
9	5	0	1	1	3
10	4	0	2	1	1
11	4	0	0	0	4
12	7	0	0	1	6
1	5	1	1	0	5
2	8	0	2	0	6
3	5	1	2	1	3
4	5	1	0	1	5
5	10	0	2	3	5
6	6	0	1	1	4
7	4	1	1	0	4
8	8	1	2	3	4
9	5	0	0	3	2
10	8	1	2	1	6
11	5	0	2	1	2
12	8	0	1	1	6
1	6	1	1	0	6
2	9	1	2	5	3
3	7	0	2	0	5
4	6	1	2	1	4
5	4	0	2	1	1
6	10	0	1	1	8
7	8	0	0	3	5
8	9	0	0	3	6
9	3	1	1	0	3
10	5	0	0	0	5
11	4	1	0	1	4
12	9	0	0	1	8
1	7	2	3	0	6
2	6	0	0	2	4
3	6	0	2	0	4
4	3	2	0	2	3
5	5	0	0	0	5
6	6	0	0	1	5
7	5	0	0	1	4
8	4	0	0	1	3
9	6	1	0	2	5
10	7	1	2	0	6
11	1	0	0	0	1
12	3	0	1	0	2
1	11	2	1	1	11
2	5	2	0	2	5
3	5	0	0	0	5
4	3	1	1	0	3
5	6	0	0	1	5
6	6	1	1	1	5
7	5	1	2	1	3
8	5	0	0	0	5
9	4	0	0	2	2
10	11	0	1	1	9
11	9	0	0	1	8
12	7	2	2	2	5
1	8	1	0	1	8
2	12	1	0	3	10
3	7	0	0	0	7
4	3	2	2	1	2
5	3	1	0	1	3
6	6	0	0	0	6
7	6	2	1	2	5
8	8	1	2	1	6
9	1	1	0	0	2
10	6	2	3	1	4
11	8	0	0	3	5
12	5	2	3	0	4
1	7	0	0	0	7
2	9	1	1	2	7
3	6	1	1	1	5
4	6	0	0	1	5
5	6	0	1	0	5
6	11	0	0	3	8
7	6	0	2	1	3
8	6	0	0	0	6
9	4	0	1	0	3
10	7	2	1	4	4
11	5	0	1	0	4
12	4	0	0	2	2
1	8	0	0	0	8
2	5	0	0	2	3
3	8	0	1	2	5
4	7	0	0	2	5
5	4	0	1	1	2
6	2	1	0	1	2
7	8	0	0	2	6
8	5	0	2	0	3
9	5	0	2	0	3
10	2	0	0	0	2
11	4	0	0	1	3
12	6	0	1	0	5
1	10	1	2	1	8
2	8	0	0	0	8
3	7	1	3	1	4
4	3	1	1	0	3
5	7	1	1	5	2
6	6	1	1	2	4
7	9	1	2	1	7
8	10	1	2	0	9
9	9	0	0	2	7
10	4	1	1	0	4
11	7	0	1	0	6
12	7	0	0	2	5
1	6	0	1	1	4
2	11	0	1	1	9
3	6	1	2	1	4
4	3	0	0	1	2
5	4	0	0	1	3
6	1	0	1	0	0
7	10	0	1	2	7
8	4	1	0	1	4
9	6	1	2	0	5
10	5	0	0	1	4
11	7	0	3	2	2
12	2	0	0	0	2
1	8	0	1	0	7
2	13	1	0	3	11
3	1	0	0	0	1
4	7	0	0	1	6
5	7	1	0	3	5
6	3	0	1	0	2
7	6	1	1	0	6
8	9	0	1	1	7
9	5	0	0	1	4
10	8	0	1	0	7
11	7	0	0	3	4
12	4	0	0	0	4
1	14	0	2	3	9
2	7	2	3	3	3
3	8	1	1	2	6
4	11	1	1	3	8
5	0	0	0	0	0
6	5	0	1	0	4
7	6	0	0	0	6
8	8	0	0	2	6
9	5	0	0	2	3
10	7	0	0	2	5
11	1	0	0	1	0
12	5	1	1	1	4
1	10	0	0	0	10
2	5	1	1	2	3
3	11	1	2	1	9
4	2	2	1	0	3
5	2	0	1	1	0
6	11	0	2	0	9
7	5	1	0	0	6
8	8	0	1	0	7
9	8	0	0	1	7
10	4	1	3	0	2
11	6	1	0	1	6
12	5	0	0	0	5
1	8	0	1	1	6
2	11	1	2	4	6
3	0	1	1	0	0
4	10	0	1	0	9
5	10	0	2	1	7
6	5	0	1	1	3
7	6	0	0	0	6
8	8	3	2	3	6
9	10	0	0	3	7
10	6	1	1	2	4
11	8	4	2	2	8
12	3	0	0	1	2
1	12	1	1	1	11
2	7	2	4	0	5
3	4	1	0	0	5
4	5	0	0	1	4
5	5	0	1	1	3
6	6	0	0	1	5
7	4	1	2	1	2
8	5	2	3	0	4
9	4	0	0	0	4
10	10	1	3	0	8
11	3	0	0	0	3
12	4	0	0	0	4
1	10	1	4	0	7
2	9	1	3	1	6
3	6	0	1	0	5
4	8	0	1	1	6
5	5	0	1	0	4
6	8	0	0	2	6
7	4	1	0	1	4
8	5	0	0	0	5
9	9	1	3	1	6
10	10	1	0	1	10
11	5	0	0	2	3
12	7	1	2	0	6
1	16	1	1	5	11
2	14	1	4	3	8
3	5	0	0	0	5
4	7	0	0	1	6
5	1	1	0	1	1
6	8	0	0	1	7
7	2	1	1	1	1
8	10	0	1	2	7
9	2	1	1	0	2
10	7	0	0	0	7
11	4	0	0	0	4
12	5	0	0	0	5
1	7	1	3	0	5
2	7	1	3	0	5
3	6	0	0	1	5
4	3	2	2	0	3
5	8	0	0	1	7
6	7	1	1	2	5
7	8	0	0	1	7
8	4	1	0	1	4
9	7	0	1	0	6
10	9	0	1	0	8
11	4	0	0	2	2
12	11	0	2	1	8
1	9	0	2	1	6
2	7	1	4	0	4
3	8	1	2	1	6
4	6	0	1	1	4
5	13	0	2	1	10
6	6	0	1	1	4
7	8	0	0	1	7
8	9	0	1	1	7
9	3	0	2	1	0
10	9	1	2	0	8
11	10	0	0	0	10
12	7	0	1	1	5
1	8	1	2	0	7
2	5	0	1	0	4
3	9	0	0	1	8
4	8	0	2	0	6
5	7	0	3	2	2
6	2	0	0	0	2
7	7	2	1	0	8
8	10	1	2	0	9
9	5	0	1	1	3
10	4	0	0	1	3
11	12	0	1	2	9
12	5	0	0	0	5
1	7	0	0	1	6
2	12	0	2	2	8
3	7	0	1	0	6
4	5	0	2	1	2
5	3	0	1	0	2
6	7	3	3	1	6
7	3	0	0	1	2
8	3	0	0	0	3
9	4	0	1	1	2
10	5	0	0	2	3
11	5	0	0	3	2
12	5	0	1	0	4
1	6	2	2	1	5
2	11	2	2	3	8
3	4	0	1	0	3
4	4	0	0	0	4
5	6	0	2	1	3
6	9	0	0	1	8
7	10	0	3	0	7
8	7	0	0	0	7
9	7	2	1	1	7
10	10	0	1	2	7
11	5	0	0	0	5
12	4	1	0	1	4
1	8	2	1	2	7
2	9	1	2	2	6
3	10	0	1	2	7
4	8	0	1	1	6
5	7	0	0	2	5
6	4	0	1	0	3
7	8	0	0	1	7
8	8	0	0	2	6
9	8	0	1	0	7
10	7	0	2	1	4
11	4	0	1	0	3
12	10	0	1	1	8
1	8	2	2	1	7
2	9	0	0	0	9
3	6	0	1	0	5
4	8	0	3	0	5
5	6	1	0	0	7
6	4	0	0	0	4
7	0	1	0	0	1
8	8	0	0	2	6
9	3	1	1	1	2
10	6	0	1	1	4
11	3	0	0	0	3
12	6	0	0	0	6
1	13	1	1	3	10
2	11	0	3	4	4
3	9	0	0	2	7
4	5	0	0	0	5
5	6	0	1	2	3
6	9	1	1	1	8
7	8	0	0	1	7
8	3	0	2	0	1
9	4	0	0	2	2
10	8	0	1	1	6
11	5	0	1	2	2
12	7	0	0	2	5
1	12	2	1	3	10
2	16	1	1	3	13
3	6	1	1	0	6
4	7	0	1	0	6
5	5	1	2	0	4
6	10	0	0	2	8
7	6	0	1	1	4
8	7	0	1	0	6
9	6	1	1	4	2
10	10	0	0	4	6
11	4	2	1	0	5
12	11	0	4	2	5
1	10	2	3	0	9
2	4	0	0	0	4
3	10	0	0	2	8
4	3	1	0	2	2
5	3	0	0	0	3
6	5	0	0	2	3
7	8	1	1	2	6
8	3	0	1	0	2
9	7	0	0	1	6
10	8	1	0	1	8
11	2	0	0	0	2
12	7	0	1	0	6
1	14	1	3	1	11
2	11	2	3	1	9
3	4	0	0	3	1
4	4	0	1	1	2
5	12	0	1	3	8
6	6	1	1	0	6
7	7	2	1	0	8
8	3	0	1	0	2
9	4	0	2	0	2
10	6	0	1	2	3
11	9	0	2	2	5
12	7	0	0	0	7
1	6	0	0	1	5
2	9	1	1	1	8
3	6	0	0	0	6
4	9	0	1	0	8
5	4	0	1	0	3
6	5	1	2	0	4
7	4	0	1	1	2
8	4	2	0	2	4
9	4	1	0	1	4
10	4	0	0	2	2
11	6	0	1	0	5
12	7	0	1	1	5
1	6	0	1	0	5
2	11	0	2	1	8
3	9	0	1	2	6
4	3	0	0	1	2
5	6	0	0	0	6
6	6	1	1	0	6
7	2	0	0	0	2
8	4	1	0	0	5
9	6	0	1	1	4
10	8	0	1	2	5
11	5	0	0	2	3
12	3	0	0	1	2
1	5	2	4	0	3
2	8	1	3	2	4
3	6	1	1	1	5
4	2	1	0	0	3
5	5	0	0	3	2
6	6	0	2	1	3
7	4	1	0	3	2
8	5	1	1	2	3
9	5	0	2	0	3
10	4	0	0	1	3
11	5	0	0	1	4
12	7	0	1	1	5
1	5	1	0	0	6
2	4	1	2	0	3
3	6	0	1	1	4
4	8	2	1	1	8
5	7	1	0	2	6
6	6	0	2	2	2
7	5	0	0	0	5
8	6	0	0	1	5
9	4	0	0	0	4
10	2	1	2	0	1
11	4	0	0	1	3
12	5	0	0	1	4
1	9	0	0	1	8
2	10	0	3	1	6
3	5	0	1	0	4
4	8	0	1	2	5
5	5	0	0	1	4
6	5	1	0	0	6
7	7	0	0	3	4
8	7	0	0	3	4
9	3	2	2	2	1
10	5	1	1	0	5
11	6	0	0	3	3
12	3	1	0	1	3
1	8	0	3	2	3
2	12	1	0	3	10
3	8	2	1	3	6
4	5	0	2	0	3
5	6	1	1	2	4
6	9	0	1	2	6
7	8	0	1	1	6
8	10	0	1	1	8
9	3	0	0	1	2
10	5	0	1	0	4
11	5	0	0	2	3
12	2	0	0	0	2
1	7	1	1	1	6
2	4	2	2	0	4
3	5	2	1	1	5
4	7	1	1	0	7
5	10	0	1	2	7
6	3	0	1	0	2
7	7	1	0	1	7
8	10	1	3	1	7
9	10	1	0	2	9
10	3	1	1	0	3
11	7	1	1	1	6
12	4	0	2	0	2
1	6	1	2	2	3
2	7	1	1	0	7
3	7	0	1	0	6
4	5	0	0	0	5
5	6	0	0	0	6
6	6	0	2	0	4
7	5	2	0	1	6
8	5	1	0	2	4
9	10	0	4	1	5
10	3	0	0	0	3
11	2	1	0	0	3
12	4	0	0	2	2
1	15	0	1	2	12
2	5	0	1	1	3
3	5	0	0	1	4
4	7	1	0	4	4
5	0	0	0	0	0
6	2	1	0	0	3
7	13	1	2	4	8
8	7	2	2	1	6
9	8	1	2	3	4
10	6	0	2	0	4
11	2	0	1	0	1
12	9	0	1	2	6
1	10	1	2	2	7
2	10	1	1	2	8
3	12	2	7	1	6
4	10	0	2	2	6
5	7	0	0	1	6
6	4	1	0	1	4
7	7	0	0	1	6
8	4	0	0	1	3
9	3	1	1	0	3
10	5	0	0	1	4
11	1	0	0	0	1
12	7	1	1	2	5
1	12	2	5	4	5
2	11	0	2	0	9
3	10	0	1	1	8
4	5	0	1	0	4
5	7	0	2	1	4
6	5	0	0	2	3
7	12	0	1	1	10
8	11	0	0	2	9
9	10	0	1	3	6
10	5	1	1	2	3
11	3	2	3	0	2
12	6	2	1	3	4
1	11	1	0	3	9
2	11	0	1	2	8
3	6	1	0	2	5
4	10	0	0	5	5
5	5	0	1	0	4
6	3	1	1	1	2
7	6	1	0	2	5
8	1	1	2	0	0
9	6	0	2	2	2
10	8	0	0	2	6
11	3	1	0	1	3
12	5	0	1	1	3
1	9	1	6	0	4
2	8	0	2	2	4
3	6	0	2	1	3
4	6	0	0	0	6
5	4	0	1	0	3
6	9	1	0	1	9
7	6	1	1	1	5
8	5	0	1	2	2
9	7	0	1	2	4
10	10	1	2	2	7
11	8	0	1	0	7
12	5	0	1	0	4
1	9	1	3	1	6
2	6	1	4	1	2
3	13	0	5	2	6
4	0	2	2	0	0
5	9	2	2	2	7
6	13	1	1	3	10
7	3	0	0	0	3
8	6	0	0	1	5
9	5	2	1	0	6
10	6	0	1	3	2
11	3	0	0	0	3
12	11	0	2	3	6
1	7	0	0	1	6
2	5	0	1	0	4
3	5	2	1	0	6
4	8	0	2	0	6
5	8	0	0	2	6
6	8	1	2	1	6
7	7	0	0	3	4
8	3	0	1	1	1
9	9	0	0	0	9
10	4	0	0	0	4
11	7	0	1	0	6
12	2	0	0	0	2
1	9	1	2	2	6
2	9	0	1	4	4
3	9	0	0	0	9
4	7	0	2	0	5
5	9	0	0	1	8
6	4	0	1	0	3
7	3	0	0	1	2
8	4	1	2	1	2
9	8	0	0	0	8
10	4	0	3	0	1
11	4	0	0	0	4
12	11	1	1	1	10
1	7	0	1	1	5
2	1	0	0	0	1
3	6	0	0	3	3
4	7	0	0	1	6
5	8	2	3	1	6
6	4	0	1	1	2
7	5	0	1	2	2
8	6	0	1	2	3
9	5	0	1	0	4
10	6	0	1	2	3
11	4	0	1	0	3
12	6	0	1	2	3
1	8	2	0	0	10
2	5	0	1	2	2
3	7	0	0	3	4
4	8	1	2	1	6
5	6	0	1	0	5
6	3	1	0	1	3
7	10	0	2	3	5
8	4	0	0	0	4
9	6	0	1	0	5
10	7	0	0	0	7
11	5	0	1	0	4
12	8	1	0	2	7
1	6	0	0	0	6
2	9	0	2	1	6
3	8	1	2	0	7
4	7	0	1	1	5
5	8	0	1	2	5
6	2	0	1	0	1
7	7	1	2	0	6
8	5	1	0	1	5
9	6	1	1	3	3
10	7	0	1	1	5
11	6	0	2	0	4
12	10	0	0	4	6
1	5	0	2	0	3
2	8	0	0	1	7
3	5	0	0	0	5
4	7	1	3	0	5
5	3	1	1	1	2
6	7	0	1	0	6
7	6	1	0	1	6
8	3	0	0	2	1
9	10	0	1	0	9
10	6	2	0	1	7
11	8	0	1	1	6
12	4	0	2	0	2
1	13	2	0	2	13
2	8	1	2	2	5
3	8	0	1	2	5
4	8	0	1	1	6
5	5	0	1	0	4
6	3	2	0	3	2
7	10	1	0	2	9
8	6	0	0	1	5
9	4	3	1	1	5
10	5	1	1	0	5
11	6	0	1	0	5
12	6	1	1	3	3
1	17	3	5	5	10
2	6	2	3	0	5
3	10	0	0	1	9
4	8	1	0	3	6
5	3	0	0	0	3
6	4	1	2	1	2
7	6	0	1	1	4
8	6	0	0	1	5
9	1	0	0	0	1
10	6	1	2	0	5
11	5	1	2	0	4
12	6	0	0	1	5
1	8	1	2	2	5
2	10	0	1	2	7
3	6	0	1	2	3
4	7	1	0	3	5
5	6	1	1	1	5
6	5	0	0	0	5
7	3	1	0	1	3
8	7	1	2	2	4
9	8	0	3	1	4
10	9	0	2	3	4
11	6	1	2	2	3
12	7	0	0	1	6
1	10	1	3	1	7
2	4	0	0	0	4
3	8	0	1	2	5
4	8	0	2	0	6
5	7	0	0	0	7
6	3	0	1	0	2
7	3	0	0	0	3
8	3	0	0	1	2
9	10	0	1	1	8
10	4	0	1	0	3
11	6	1	1	1	5
12	6	1	2	1	4
1	9	3	4	1	7
2	8	0	1	2	5
3	5	0	2	0	3
4	9	1	1	0	9
5	7	0	1	1	5
6	6	1	0	1	6
7	7	0	0	2	5
8	6	1	1	1	5
9	5	0	0	0	5
10	7	2	2	0	7
11	8	0	1	3	4
12	1	1	1	0	1
1	4	1	2	1	2
2	7	2	2	1	6
3	3	0	0	0	3
4	8	1	1	4	4
5	7	1	1	3	4
6	4	0	1	1	2
7	7	2	3	2	4
8	4	0	0	1	3
9	7	0	1	2	4
10	8	0	2	1	5
11	5	0	0	1	4
12	6	0	0	0	6
1	9	0	0	0	9
2	10	0	3	0	7
3	6	1	0	1	6
4	4	0	1	2	1
5	3	0	2	0	1
6	4	0	0	0	4
7	7	0	0	2	5
8	5	1	0	1	5
9	7	0	2	0	5
10	4	1	0	0	5
11	7	0	0	2	5
12	5	1	1	2	3
1	5	0	1	1	3
2	4	2	1	0	5
3	3	1	0	0	4
4	6	1	0	1	6
5	6	1	1	1	5
6	6	1	1	1	5
7	6	1	0	0	7
8	6	0	0	2	4
9	5	0	0	0	5
10	8	1	2	1	6
11	9	0	0	1	8
12	7	0	0	1	6
1	9	1	3	0	7
2	9	0	3	3	3
3	10	3	4	3	6
4	5	1	1	1	4
5	7	0	0	1	6
6	10	0	1	3	6
7	9	0	3	1	5
8	6	0	0	3	3
9	5	0	1	1	3
10	7	0	3	0	4
11	8	0	0	1	7
12	4	1	1	2	2
1	10	0	0	2	8
2	5	0	0	2	3
3	7	0	0	2	5
4	7	0	1	2	4
5	8	0	2	3	3
6	5	0	1	1	3
7	6	0	2	1	3
8	9	2	1	1	9
9	6	1	1	2	4
10	8	0	2	2	4
11	7	0	0	4	3
12	5	0	0	1	4
1	8	0	2	0	6
2	5	0	1	1	3
3	8	0	1	1	6
4	9	1	2	1	7
5	3	0	1	0	2
6	4	0	0	1	3
7	6	1	1	0	6
8	4	0	1	0	3
9	6	1	1	2	4
10	10	0	1	0	9
11	5	2	4	0	3
12	4	0	0	0	4
1	9	2	1	3	7
2	5	0	0	1	4
3	7	0	0	0	7
4	8	0	2	1	5
5	3	0	0	1	2
6	9	0	1	3	5
7	11	0	0	1	10
8	6	2	1	1	6
9	11	0	0	3	8
10	7	0	1	1	5
11	6	0	0	1	5
12	8	1	2	4	3
1	11	0	1	1	9
2	6	1	0	4	3
3	7	2	1	2	6
4	7	0	2	0	5
5	6	0	0	0	6
6	9	0	0	0	9
7	8	1	1	1	7
8	7	0	2	2	3
9	6	2	2	3	3
10	4	0	0	0	4
11	10	1	3	3	5
12	6	0	2	1	3
1	9	0	2	3	4
2	10	1	2	1	8
3	4	0	0	0	4
4	4	0	2	1	1
5	3	0	1	1	1
6	3	1	0	0	4
7	3	0	0	0	3
8	7	0	1	0	6
9	6	0	1	3	2
10	2	1	1	1	1
11	4	0	2	0	2
12	1	0	0	0	1
1	5	0	2	1	2
2	6	0	1	2	3
3	9	0	0	1	8
4	4	0	0	1	3
5	4	1	0	3	2
6	8	0	1	3	4
7	6	0	1	0	5
8	10	0	2	3	5
9	8	1	2	2	5
10	7	1	1	0	7
11	11	2	3	2	8
12	7	2	2	2	5
1	12	1	3	2	8
2	12	0	3	1	8
3	7	0	0	0	7
4	7	2	2	3	4
5	4	0	0	1	3
6	6	1	2	1	4
7	6	1	1	1	5
8	7	0	1	2	4
9	10	2	2	3	7
10	5	0	3	1	1
11	3	1	1	0	3
12	5	0	1	0	4
1	12	1	0	4	9
2	12	1	1	3	9
3	7	2	1	1	7
4	7	0	1	2	4
5	5	1	3	0	3
6	7	1	1	0	7
7	9	2	3	2	6
8	8	0	0	1	7
9	10	0	0	0	10
10	5	0	0	0	5
11	7	0	1	1	5
12	5	1	2	1	3
1	10	0	2	2	6
2	4	0	0	2	2
3	5	1	0	2	4
4	1	1	0	0	2
5	11	0	0	2	9
6	4	1	1	0	4
7	5	0	0	0	5
8	5	0	2	2	1
9	6	1	2	0	5
10	4	0	1	1	2
11	4	0	0	0	4
12	10	0	1	1	8
1	16	0	3	4	9
2	9	1	1	1	8
3	5	0	1	2	2
4	5	0	1	1	3
5	5	0	1	1	3
6	10	0	3	0	7
7	4	3	0	1	6
8	6	0	1	0	5
9	7	2	1	1	7
10	11	0	3	1	7
11	10	2	5	0	7
12	7	0	1	1	5
1	11	1	1	1	10
2	9	3	0	1	11
3	9	1	0	1	9
4	10	0	1	1	8
5	5	0	1	0	4
6	10	0	3	0	7
7	4	1	1	1	3
8	6	1	0	2	5
9	4	0	0	2	2
10	6	1	0	1	6
11	6	1	1	1	5
12	4	0	0	1	3
1	10	0	0	0	10
2	7	2	1	1	7
3	4	0	0	0	4
4	8	1	0	1	8
5	6	0	1	0	5
6	7	0	2	1	4
7	7	0	1	1	5
8	6	0	1	0	5
9	7	0	0	1	6
10	7	0	2	1	4
11	9	1	1	1	8
12	6	0	1	2	3
1	11	2	1	0	12
2	6	1	1	3	3
3	8	2	1	2	7
4	6	0	2	2	2
5	5	1	2	1	3
6	4	1	0	1	4
7	4	0	0	1	3
8	7	1	1	3	4
9	13	0	1	2	10
10	7	0	3	1	3
11	1	0	0	0	1
12	8	1	1	0	8
1	11	0	1	2	8
2	9	0	1	2	6
3	4	0	1	1	2
4	7	1	2	1	5
5	5	0	0	0	5
6	10	0	1	1	8
7	5	1	1	0	5
8	7	2	3	2	4
9	10	1	3	1	7
10	6	0	0	1	5
11	4	0	0	0	4
12	7	3	2	1	7
1	9	0	1	3	5
2	9	0	2	0	7
3	10	0	2	0	8
4	7	1	1	2	5
5	5	0	0	2	3
6	6	0	2	1	3
7	7	0	2	0	5
8	9	1	2	2	6
9	5	0	3	0	2
10	8	1	4	0	5
11	7	0	1	0	6
12	7	0	1	1	5
1	4	0	1	0	3
2	10	0	1	2	7
3	9	1	1	2	7
4	3	1	1	0	3
5	13	1	2	2	10
6	7	1	3	2	3
7	3	0	0	0	3
8	6	0	1	0	5
9	2	0	0	0	2
10	11	0	4	2	5
11	8	1	3	1	5
12	6	0	0	1	5
1	10	1	1	5	5
2	9	1	4	0	6
3	7	0	2	2	3
4	4	0	1	0	3
5	9	0	2	2	5
6	6	0	1	2	3
7	4	0	1	1	2
8	7	0	1	0	6
9	5	0	0	1	4
10	6	0	0	1	5
11	5	0	0	0	5
12	1	1	0	1	1
1	7	1	1	2	5
2	6	1	2	1	4
3	5	2	0	1	6
4	7	0	1	0	6
5	5	2	1	2	4
6	8	1	1	1	7
7	2	1	1	0	2
8	3	0	0	2	1
9	10	0	3	0	7
10	4	0	1	0	3
11	8	0	2	0	6
12	10	0	0	0	10
1	7	1	2	1	5
2	9	0	1	1	7
3	8	0	0	1	7
4	7	1	2	3	3
5	5	0	1	2	2
6	5	1	0	1	5
7	3	0	1	1	1
8	5	0	1	2	2
9	4	1	0	3	2
10	3	0	0	0	3
11	7	0	1	2	4
12	6	0	1	1	4
1	4	2	1	1	4
2	7	0	2	2	3
3	5	1	1	2	3
4	16	1	3	2	12
5	4	0	0	0	4
6	6	0	1	0	5
7	8	0	0	3	5
8	7	1	2	1	5
9	6	1	1	0	6
10	8	0	1	1	6
11	12	1	0	1	12
12	7	0	0	1	6
1	7	1	3	0	5
2	10	0	1	0	9
3	5	0	0	1	4
4	9	0	1	1	7
5	8	0	3	1	4
6	6	2	1	0	7
7	7	1	0	1	7
8	6	2	0	2	6
9	10	0	2	2	6
10	1	1	0	1	1
11	8	1	1	2	6
12	9	1	0	2	8
1	8	0	1	0	7
2	5	0	0	1	4
3	7	0	1	2	4
4	2	0	0	1	1
5	5	2	4	2	1
6	5	1	2	1	3
7	8	0	1	1	6
8	5	0	0	0	5
9	4	0	0	1	3
10	8	0	0	2	6
11	6	0	3	1	2
12	4	1	0	0	5
1	11	0	0	0	11
2	7	0	1	1	5
3	5	0	0	0	5
4	7	1	2	2	4
5	12	0	0	1	11
6	6	1	1	3	3
7	5	0	2	0	3
8	6	1	1	1	5
9	5	0	0	3	2
10	10	1	1	3	7
11	10	0	0	1	9
12	2	1	1	0	2
1	14	1	0	1	14
2	4	0	0	2	2
3	10	1	0	0	11
4	5	1	3	0	3
5	8	1	2	0	7
6	5	1	1	0	5
7	7	0	1	0	6
8	8	1	0	0	9
9	10	0	2	0	8
10	8	0	1	0	7
11	4	0	0	1	3
12	10	0	1	3	6
1	13	1	2	0	12
2	8	0	0	2	6
3	4	1	1	1	3
4	5	1	3	0	3
5	10	0	1	3	6
6	5	0	1	2	2
7	4	2	2	1	3
8	7	0	1	0	6
9	6	0	0	1	5
10	7	1	1	0	7
11	8	0	3	1	4
12	6	0	1	1	4
1	7	0	0	3	4
2	6	1	0	1	6
3	5	1	2	0	4
4	6	0	1	0	5
5	4	0	1	0	3
6	8	0	1	2	5
7	9	1	1	2	7
8	5	1	0	2	4
9	8	0	1	0	7
10	7	0	1	1	5
11	6	1	1	1	5
12	8	0	1	1	6
1	13	1	2	2	10
2	8	0	2	2	4
3	8	0	2	0	6
4	8	0	0	0	8
5	7	0	0	1	6
6	9	0	0	2	7
7	4	0	0	1	3
8	3	0	0	0	3
9	5	0	1	1	3
10	7	0	1	0	6
11	8	0	1	1	6
12	5	1	1	0	5
1	13	2	2	1	12
2	9	0	0	3	6
3	6	2	3	0	5
4	11	1	0	3	9
5	10	0	1	1	8
6	6	0	1	0	5
7	3	1	1	0	3
8	4	1	0	1	4
9	3	1	3	0	1
10	8	0	0	1	7
11	4	1	0	2	3
12	5	0	0	0	5
t	ND	IDU	HM	HF	MSM
1	2	0	0	1	1
2	4	0	2	0	2
3	9	0	1	2	6
4	6	0	0	1	5
5	3	0	0	1	2
6	7	0	1	2	4
7	5	0	0	0	5
8	7	1	0	1	7
9	5	0	0	2	3
10	3	1	2	1	1
11	7	1	1	1	6
12	8	0	1	1	6
1	6	0	1	0	5
2	3	1	1	1	2
3	8	1	0	0	9
4	4	1	1	1	3
5	6	0	3	1	2
6	6	0	2	1	3
7	1	0	0	0	1
8	5	1	0	2	4
9	5	0	2	1	2
10	5	1	3	0	3
11	10	0	3	2	5
12	6	1	1	2	4
1	8	0	0	3	5
2	11	1	2	3	7
3	10	1	0	2	9
4	5	0	0	1	4
5	8	1	2	1	6
6	7	0	0	1	6
7	9	0	0	2	7
8	3	0	0	1	2
9	2	0	0	0	2
10	8	1	3	0	6
11	5	0	0	0	5
12	8	0	0	1	7
1	6	1	1	2	4
2	8	0	1	3	4
3	9	0	2	2	5
4	2	1	1	1	1
5	3	2	2	0	3
6	7	2	1	2	6
7	13	0	1	1	11
8	4	3	3	0	4
9	4	0	2	0	2
10	8	0	1	4	3
11	2	0	0	0	2
12	3	1	0	0	4
1	8	1	1	0	8
2	4	1	2	0	3
3	4	1	0	3	2
4	3	0	0	1	2
5	6	2	2	1	5
6	3	1	0	0	4
7	6	0	0	2	4
8	6	0	1	0	5
9	7	0	1	1	5
10	4	2	0	1	5
11	6	4	2	1	7
12	7	0	1	0	6
1	7	0	1	1	5
2	8	1	2	1	6
3	3	0	1	0	2
4	4	0	0	0	4
5	6	1	2	1	4
6	2	2	1	0	3
7	7	1	1	0	7
8	5	0	1	0	4
9	4	0	0	1	3
10	6	1	0	0	7
11	5	0	0	2	3
12	8	1	3	1	5
1	7	1	0	3	5
2	3	1	1	0	3
3	8	0	2	0	6
4	9	1	2	2	6
5	6	1	1	2	4
6	8	0	0	1	7
7	9	0	0	4	5
8	7	1	0	2	6
9	4	0	0	1	3
10	5	0	0	1	4
11	5	2	2	0	5
12	8	0	1	0	7
1	8	0	0	2	6
2	5	2	2	0	5
3	6	0	0	1	5
4	9	0	0	1	8
5	6	0	2	1	3
6	5	0	1	0	4
7	4	1	1	1	3
8	3	1	2	1	1
9	8	1	1	1	7
10	8	0	0	2	6
11	7	1	0	0	8
12	6	2	2	2	4
1	9	0	1	0	8
2	8	0	0	1	7
3	3	0	0	1	2
4	7	3	1	3	6
5	7	0	0	1	6
6	7	2	1	1	7
7	7	2	1	1	7
8	3	1	0	1	3
9	5	0	0	2	3
10	12	2	1	1	12
11	6	2	1	2	5
12	5	2	1	0	6
1	12	1	3	0	10
2	10	0	1	0	9
3	8	1	3	3	3
4	4	0	0	0	4
5	5	0	0	1	4
6	6	0	2	1	3
7	4	0	1	0	3
8	7	0	2	0	5
9	5	2	1	3	3
10	5	0	1	0	4
11	5	0	1	1	3
12	4	0	1	0	3
1	7	0	1	1	5
2	9	1	0	3	7
3	8	1	0	0	9
4	6	1	1	1	5
5	6	0	1	1	4
6	6	0	1	0	5
7	3	1	1	0	3
8	11	0	0	1	10
9	5	2	2	2	3
10	3	0	0	0	3
11	4	0	1	0	3
12	3	0	1	0	2
1	10	2	4	2	6
2	10	1	2	3	6
3	7	0	2	0	5
4	7	0	3	2	2
5	4	0	0	2	2
6	5	1	0	1	5
7	4	1	0	1	4
8	3	0	0	0	3
9	4	0	1	0	3
10	4	0	0	0	4
11	6	1	1	3	3
12	3	0	1	0	2
1	10	2	3	0	9
2	8	0	0	1	7
3	5	0	0	1	4
4	6	0	0	1	5
5	6	0	1	2	3
6	9	1	4	2	4
7	5	0	1	1	3
8	10	1	0	1	10
9	5	0	1	0	4
10	2	0	0	0	2
11	3	1	1	2	1
12	4	0	0	2	2
1	13	1	1	3	10
2	5	0	0	1	4
3	7	1	0	0	8
4	4	0	1	0	3
5	5	1	1	1	4
6	7	1	1	2	5
7	4	0	0	0	4
8	3	0	0	1	2
9	7	1	0	3	5
10	6	0	0	0	6
11	6	0	0	2	4
12	2	0	0	1	1
1	14	0	0	4	10
2	9	0	1	3	5
3	8	0	1	1	6
4	7	1	2	0	6
5	4	0	0	0	4
6	10	0	1	1	8
7	6	0	1	0	5
8	5	0	0	1	4
9	6	0	1	0	5
10	7	0	1	1	5
11	8	0	1	2	5
12	11	0	0	5	6
1	7	1	2	2	4
2	6	1	0	0	7
3	12	0	0	2	10
4	5	0	2	1	2
5	7	0	2	0	5
6	7	1	3	0	5
7	8	0	2	3	3
8	5	0	0	0	5
9	7	0	1	2	4
10	8	0	1	3	4
11	5	1	1	0	5
12	7	0	2	2	3
1	13	0	2	1	10
2	8	2	1	0	9
3	9	1	2	0	8
4	5	1	2	1	3
5	6	0	1	1	4
6	11	0	1	3	7
7	6	0	2	0	4
8	5	1	1	0	5
9	5	0	0	0	5
10	4	1	1	0	4
11	5	1	2	0	4
12	2	2	1	1	2
1	12	0	4	2	6
2	9	0	1	0	8
3	3	0	0	1	2
4	11	0	1	2	8
5	8	2	2	2	6
6	10	0	2	2	6
7	6	1	2	0	5
8	7	0	0	0	7
9	6	0	1	0	5
10	1	0	0	0	1
11	4	1	0	0	5
12	6	0	1	1	4
1	11	1	0	0	12
2	4	0	0	1	3
3	3	1	1	1	2
4	5	1	2	0	4
5	8	0	1	2	5
6	6	0	0	0	6
7	6	0	1	0	5
8	5	0	0	0	5
9	3	0	1	0	2
10	10	0	3	0	7
11	9	0	1	0	8
12	4	1	0	0	5
1	8	1	3	2	4
2	7	0	2	1	4
3	6	1	1	1	5
4	14	1	1	1	13
5	3	0	0	1	2
6	12	1	0	6	7
7	4	1	1	0	4
8	4	1	0	2	3
9	4	0	0	1	3
10	7	0	0	2	5
11	5	0	1	1	3
12	11	0	1	1	9
1	12	0	4	1	7
2	8	0	4	0	4
3	2	1	2	0	1
4	10	0	0	0	10
5	6	0	1	0	5
6	6	1	0	1	6
7	7	0	1	1	5
8	7	0	0	2	5
9	4	0	1	0	3
10	9	0	1	2	6
11	5	0	2	0	3
12	6	1	0	1	6
1	13	0	1	2	10
2	9	2	2	2	7
3	7	1	1	2	5
4	5	0	0	0	5
5	11	1	1	1	10
6	12	1	2	4	7
7	5	0	1	2	2
8	4	0	0	1	3
9	4	0	0	2	2
10	6	0	0	2	4
11	5	0	0	1	4
12	6	0	1	1	4
1	10	0	0	1	9
2	6	0	1	0	5
3	5	1	1	0	5
4	4	0	1	0	3
5	7	0	0	0	7
6	5	2	1	1	5
7	5	0	1	0	4
8	4	0	1	0	3
9	8	2	0	1	9
10	6	0	0	0	6
11	5	1	0	1	5
12	5	0	1	0	4
1	7	0	1	0	6
2	6	0	2	0	4
3	8	0	3	3	2
4	4	0	0	0	4
5	4	0	1	1	2
6	6	1	1	2	4
7	9	1	1	1	8
8	10	0	1	1	8
9	8	0	1	3	4
10	9	0	0	1	8
11	4	0	0	0	4
12	5	0	1	0	4
1	11	1	0	7	5
2	8	0	0	0	8
3	3	1	0	0	4
4	9	1	1	1	8
5	5	0	1	2	2
6	3	0	0	2	1
7	5	1	1	1	4
8	6	0	1	1	4
9	3	0	0	0	3
10	6	0	0	1	5
11	7	1	0	2	6
12	6	2	0	2	6
1	10	2	1	3	8
2	9	1	2	3	5
3	2	1	0	0	3
4	7	0	1	0	6
5	6	0	1	1	4
6	5	0	1	0	4
7	8	0	1	1	6
8	12	4	3	3	10
9	7	0	0	1	6
10	6	0	0	2	4
11	6	1	3	0	4
12	7	0	0	1	6
1	10	0	4	0	6
2	5	1	0	2	4
3	7	0	1	1	5
4	6	1	2	0	5
5	8	0	4	0	4
6	2	0	0	0	2
7	3	0	0	1	2
8	7	1	0	0	8
9	6	0	0	2	4
10	7	0	0	1	6
11	4	0	1	1	2
12	8	0	0	2	6
1	3	0	0	0	3
2	10	0	0	2	8
3	5	2	1	0	6
4	6	0	2	0	4
5	8	0	3	1	4
6	7	0	0	1	6
7	5	0	0	1	4
8	3	0	1	0	2
9	8	1	1	1	7
10	8	0	2	1	5
11	4	0	0	0	4
12	4	1	2	2	1
1	5	1	1	1	4
2	3	1	0	0	4
3	6	1	1	0	6
4	7	0	1	3	3
5	6	0	1	1	4
6	6	0	0	1	5
7	4	0	0	0	4
8	6	0	0	2	4
9	5	0	0	1	4
10	5	0	1	0	4
11	6	0	0	1	5
12	4	0	0	1	3
1	12	0	1	2	9
2	6	2	3	3	2
3	5	1	2	0	4
4	8	0	1	2	5
5	4	0	0	0	4
6	4	1	1	0	4
7	6	1	1	1	5
8	9	1	2	1	7
9	2	1	2	0	1
10	3	0	2	0	1
11	2	0	0	2	0
12	2	0	0	0	2
1	18	2	2	3	15
2	4	2	3	0	3
3	4	0	0	0	4
4	4	0	1	0	3
5	4	0	0	1	3
6	6	0	0	1	5
7	9	2	2	1	8
8	10	1	1	1	9
9	6	0	1	1	4
10	10	2	3	2	7
11	6	0	1	1	4
12	10	0	1	0	9
1	9	3	2	1	9
2	8	0	1	1	6
3	6	0	0	0	6
4	7	1	1	0	7
5	6	1	1	1	5
6	2	5	2	1	4
7	9	0	0	3	6
8	1	0	0	1	0
9	11	1	1	2	9
10	6	1	1	1	5
11	7	1	1	1	6
12	2	1	0	2	1
1	8	0	0	0	8
2	6	2	2	2	4
3	9	0	1	1	7
4	2	0	0	0	2
5	5	0	1	1	3
6	4	2	1	2	3
7	7	0	0	1	6
8	4	1	0	0	5
9	5	0	1	0	4
10	4	1	1	1	3
11	7	0	0	2	5
12	9	0	2	2	5
1	12	1	2	1	10
2	2	1	1	0	2
3	8	0	2	1	5
4	4	0	0	0	4
5	5	1	1	0	5
6	1	0	0	1	0
7	3	1	2	0	2
8	3	0	1	0	2
9	5	0	1	2	2
10	8	0	2	0	6
11	8	0	2	2	4
12	8	1	2	3	4
1	8	0	1	3	4
2	10	1	3	4	4
3	7	0	1	2	4
4	7	1	0	1	7
5	11	0	3	1	7
6	9	0	1	1	7
7	11	1	2	2	8
8	7	0	2	2	3
9	7	0	1	0	6
10	6	0	0	0	6
11	4	1	1	1	3
12	6	1	3	1	3
1	9	2	1	2	8
2	10	2	1	3	8
3	7	0	1	2	4
4	4	1	0	1	4
5	5	0	2	0	3
6	6	0	0	2	4
7	6	0	0	2	4
8	6	0	2	1	3
9	4	0	1	2	1
10	4	0	0	2	2
11	8	0	1	6	1
12	3	0	1	0	2
1	7	1	2	2	4
2	8	0	1	1	6
3	7	0	0	0	7
4	9	0	1	1	7
5	6	2	2	2	4
6	6	1	0	0	7
7	7	0	1	1	5
8	4	0	1	0	3
9	5	1	2	0	4
10	5	0	0	1	4
11	9	0	1	0	8
12	6	0	2	1	3
1	6	0	0	1	5
2	11	0	2	1	8
3	7	2	1	2	6
4	6	0	1	1	4
5	9	0	2	2	5
6	7	1	1	0	7
7	6	1	0	1	6
8	8	0	0	2	6
9	4	0	0	2	2
10	7	1	0	1	7
11	8	0	2	1	5
12	7	1	0	2	6
1	13	1	2	4	8
2	6	0	1	1	4
3	10	0	1	1	8
4	5	0	2	1	2
5	5	0	0	1	4
6	7	2	3	0	6
7	2	1	2	0	1
8	8	0	1	1	6
9	5	0	0	1	4
10	4	0	1	0	3
11	4	0	0	2	2
12	7	1	2	2	4
1	5	1	0	1	5
2	7	1	1	0	7
3	4	1	1	0	4
4	6	1	0	1	6
5	5	2	1	0	6
6	11	0	1	1	9
7	5	1	0	0	6
8	8	0	1	1	6
9	4	0	1	0	3
10	9	0	0	1	8
11	5	0	1	0	4
12	10	0	0	1	9
1	8	0	0	0	8
2	7	0	1	1	5
3	7	1	2	1	5
4	13	0	3	1	9
5	7	1	1	2	5
6	7	0	1	0	6
7	3	0	0	0	3
8	1	0	0	0	1
9	3	0	0	1	2
10	2	1	1	1	1
11	5	0	0	0	5
12	4	1	0	1	4
1	10	2	4	2	6
2	10	3	1	3	9
3	3	0	1	0	2
4	9	1	1	1	8
5	4	0	0	2	2
6	4	0	1	0	3
7	8	0	3	0	5
8	3	0	0	1	2
9	3	0	1	1	1
10	4	0	0	0	4
11	6	0	3	2	1
12	1	0	0	0	1
1	11	2	1	0	12
2	6	1	2	0	5
3	8	0	1	0	7
4	5	0	1	1	3
5	5	2	1	1	5
6	8	0	0	1	7
7	4	0	1	0	3
8	6	0	1	1	4
9	6	0	0	2	4
10	8	1	2	2	5
11	11	2	1	2	10
12	5	0	0	0	5
1	7	4	2	2	7
2	3	1	0	0	4
3	8	0	2	0	6
4	7	0	0	1	6
5	9	0	1	0	8
6	8	0	1	3	4
7	4	0	0	0	4
8	11	1	2	3	7
9	6	0	0	1	5
10	7	0	0	2	5
11	6	1	2	1	4
12	5	0	1	0	4
1	12	0	0	3	9
2	6	0	0	2	4
3	5	0	0	0	5
4	4	1	1	1	3
5	4	0	1	0	3
6	6	0	0	0	6
7	5	0	0	1	4
8	3	0	1	0	2
9	6	0	0	0	6
10	7	1	3	1	4
11	4	1	1	0	4
12	8	3	2	2	7
1	6	0	1	1	4
2	8	1	2	2	5
3	5	0	0	1	4
4	7	0	1	1	5
5	4	0	0	0	4
6	8	0	2	1	5
7	8	1	1	0	8
8	5	0	0	1	4
9	7	0	1	2	4
10	6	0	0	2	4
11	3	0	0	1	2
12	7	0	0	3	4
1	8	0	0	2	6
2	7	0	0	1	6
3	9	0	1	2	6
4	5	0	0	0	5
5	3	0	0	1	2
6	6	0	1	1	4
7	4	0	0	0	4
8	3	0	0	0	3
9	7	0	2	0	5
10	4	0	0	1	3
11	5	0	1	1	3
12	5	1	3	0	3
1	9	0	2	2	5
2	5	1	0	0	6
3	8	1	2	0	7
4	3	0	2	0	1
5	7	1	0	1	7
6	9	0	2	0	7
7	9	1	2	2	6
8	8	0	0	2	6
9	8	0	2	2	4
10	11	0	2	3	6
11	7	2	1	1	7
12	4	1	0	1	4
1	9	0	1	1	7
2	4	0	2	0	2
3	8	0	1	1	6
4	9	1	0	1	9
5	5	0	0	2	3
6	6	2	2	1	5
7	6	0	2	1	3
8	4	0	1	0	3
9	6	1	1	1	5
10	4	0	0	1	3
11	5	2	1	2	4
12	6	1	2	0	5
1	7	1	2	0	6
2	12	2	0	1	13
3	8	0	2	1	5
4	5	1	1	0	5
5	5	0	0	0	5
6	8	0	0	1	7
7	6	0	0	2	4
8	7	0	1	0	6
9	4	0	0	0	4
10	5	0	1	1	3
11	10	0	0	0	10
12	5	1	0	2	4
1	12	0	1	2	9
2	10	0	1	1	8
3	8	0	0	2	6
4	8	1	0	1	8
5	2	0	1	0	1
6	7	0	2	1	4
7	5	0	0	2	3
8	4	1	0	1	4
9	6	0	1	0	5
10	7	1	3	1	4
11	3	0	0	0	3
12	7	0	0	0	7
1	7	0	2	1	4
2	6	0	0	0	6
3	8	0	1	0	7
4	6	0	1	2	3
5	7	0	0	2	5
6	12	0	0	0	12
7	4	0	1	1	2
8	5	0	1	0	4
9	6	0	0	0	6
10	4	1	1	0	4
11	6	1	1	1	5
12	4	0	0	2	2
1	7	0	0	0	7
2	5	0	0	0	5
3	4	0	0	0	4
4	3	0	0	0	3
5	4	1	1	2	2
6	7	0	0	1	6
7	2	1	0	0	3
8	9	1	1	1	8
9	8	0	0	1	7
10	5	1	1	0	5
11	4	2	1	1	4
12	7	0	1	0	6
1	10	0	2	1	7
2	4	1	0	1	4
3	4	1	1	0	4
4	8	1	0	0	9
5	3	1	1	1	2
6	4	0	0	0	4
7	4	0	0	0	4
8	10	0	1	2	7
9	4	2	0	2	4
10	6	0	0	2	4
11	7	0	0	2	5
12	7	0	0	1	6
1	12	0	3	2	7
2	8	0	1	2	5
3	8	2	2	2	6
4	5	2	2	2	3
5	6	1	1	0	6
6	9	0	1	3	5
7	7	0	1	0	6
8	7	0	1	0	6
9	11	1	3	2	7
10	7	0	1	2	4
11	7	1	0	2	6
12	8	1	3	1	5
1	4	0	1	0	3
2	7	1	2	1	5
3	2	1	0	1	2
4	9	1	1	2	7
5	5	1	1	1	4
6	4	1	0	1	4
7	8	0	0	0	8
8	5	1	2	0	4
9	4	0	0	1	3
10	4	1	1	0	4
11	8	0	0	3	5
12	4	1	1	0	4
1	12	0	0	3	9
2	12	0	0	5	7
3	5	1	3	0	3
4	6	1	1	3	3
5	5	1	1	1	4
6	5	0	0	1	4
7	3	0	0	0	3
8	7	0	0	2	5
9	6	0	0	0	6
10	3	0	1	1	1
11	8	1	1	1	7
12	5	0	0	0	5
1	6	0	1	0	5
2	14	1	2	3	10
3	6	0	0	4	2
4	7	1	0	3	5
5	3	0	1	0	2
6	13	0	1	4	8
7	8	1	3	2	4
8	4	0	1	1	2
9	6	0	0	0	6
10	6	0	2	1	3
11	2	0	0	0	2
12	6	0	1	1	4
1	5	2	0	1	6
2	11	1	2	2	8
3	7	0	0	1	6
4	14	1	2	2	11
5	5	1	3	1	2
6	4	0	0	0	4
7	5	0	1	1	3
8	11	1	2	1	9
9	10	0	0	2	8
10	11	0	1	2	8
11	5	0	1	2	2
12	4	0	0	3	1
1	11	1	1	1	10
2	5	2	0	1	6
3	11	0	0	0	11
4	8	0	1	1	6
5	1	0	0	0	1
6	12	1	2	1	10
7	2	0	0	0	2
8	3	0	0	1	2
9	5	1	1	0	5
10	4	0	0	1	3
11	8	1	1	3	5
12	3	0	0	1	2
1	5	1	0	1	5
2	5	0	1	0	4
3	5	1	0	0	6
4	4	0	0	0	4
5	15	0	0	5	10
6	9	0	0	2	7
7	8	2	1	1	8
8	2	1	1	0	2
9	6	3	3	2	4
10	8	0	1	1	6
11	6	0	0	1	5
12	7	0	0	2	5
1	9	2	0	2	9
2	11	0	2	2	7
3	3	1	3	0	1
4	9	0	0	1	8
5	9	1	1	1	8
6	4	0	0	0	4
7	7	0	2	0	5
8	3	0	0	1	2
9	9	0	0	1	8
10	9	0	1	1	7
11	5	1	1	0	5
12	4	0	0	1	3
1	11	1	3	1	8
2	7	0	0	1	6
3	6	0	0	0	6
4	1	0	0	0	1
5	3	1	0	1	3
6	1	0	0	0	1
7	7	1	0	0	8
8	11	1	2	0	10
9	5	0	0	0	5
10	5	0	1	2	2
11	8	0	1	0	7
12	5	1	1	0	5
1	3	0	0	1	2
2	5	2	1	1	5
3	4	2	1	1	4
4	7	1	1	0	7
5	6	0	1	1	4
6	11	0	1	4	6
7	5	0	1	0	4
8	3	0	0	1	2
9	11	0	2	0	9
10	3	1	0	0	4
11	6	0	0	2	4
12	2	0	0	0	2
1	6	2	0	0	8
2	9	0	3	1	5
3	14	1	2	3	10
4	5	0	0	0	5
5	4	2	3	1	2
6	7	0	1	1	5
7	5	0	1	0	4
8	6	0	2	1	3
9	4	1	1	0	4
10	6	1	0	1	6
11	7	0	1	1	5
12	6	1	1	4	2
1	2	1	0	0	3
2	11	3	5	4	5
3	9	0	1	2	6
4	3	1	1	2	1
5	4	0	1	1	2
6	8	1	4	0	5
7	5	0	0	0	5
8	3	0	0	0	3
9	6	0	0	1	5
10	4	0	1	1	2
11	5	2	0	0	7
12	7	0	1	1	5
1	9	1	2	1	7
2	4	1	1	0	4
3	7	2	3	1	5
4	6	0	0	0	6
5	6	1	3	0	4
6	6	0	0	2	4
7	6	0	0	1	5
8	7	1	1	3	4
9	5	0	1	1	3
10	6	0	1	1	4
11	9	0	0	3	6
12	12	0	1	5	6
1	4	2	2	1	3
2	9	3	2	4	6
3	3	3	1	3	2
4	6	0	1	1	4
5	4	0	1	0	3
6	6	1	3	1	3
7	7	0	1	1	5
8	7	0	1	0	6
9	8	0	0	2	6
10	4	0	0	1	3
11	4	0	0	1	3
12	7	0	1	1	5
1	13	0	0	4	9
2	6	0	1	2	3
3	6	0	0	1	5
4	9	0	0	2	7
5	2	0	0	1	1
6	9	0	0	1	8
7	6	0	2	0	4
8	6	0	1	1	4
9	6	0	2	0	4
10	2	0	0	0	2
11	6	0	2	0	4
12	6	0	0	0	6
1	7	0	0	1	6
2	7	1	0	3	5
3	17	2	1	4	14
4	10	0	4	5	1
5	7	3	2	1	7
6	9	0	1	1	7
7	9	1	2	0	8
8	7	0	2	1	4
9	7	1	1	1	6
10	4	0	0	0	4
11	4	2	0	2	4
12	6	1	1	0	6
1	12	3	4	3	8
2	9	0	1	5	3
3	5	1	3	1	2
4	4	0	1	0	3
5	5	0	0	1	4
6	10	0	1	2	7
7	8	0	3	2	3
8	7	1	1	3	4
9	4	0	0	0	4
10	4	1	0	0	5
11	2	0	0	0	2
12	5	0	2	1	2
1	8	2	2	0	8
2	6	1	2	0	5
3	2	0	1	0	1
4	3	1	0	2	2
5	8	0	0	0	8
6	8	0	2	1	5
7	6	1	1	3	3
8	7	0	0	2	5
9	6	0	0	3	3
10	6	0	1	2	3
11	9	1	0	3	7
12	3	1	0	3	1
1	12	0	2	2	8
2	7	0	0	2	5
3	6	0	0	1	5
4	6	0	1	0	5
5	9	0	1	1	7
6	9	1	0	1	9
7	6	0	0	1	5
8	5	1	1	1	4
9	8	0	0	0	8
10	5	0	2	0	3
11	7	1	0	1	7
12	9	1	3	0	7
1	9	1	4	1	5
2	3	0	1	2	0
3	10	0	0	2	8
4	7	0	0	1	6
5	4	0	0	1	3
6	3	1	1	2	1
7	6	0	1	2	3
8	9	0	0	4	5
9	7	0	0	1	6
10	5	1	3	1	2
11	4	0	1	0	3
12	9	0	2	2	5
1	22	1	3	2	18
2	4	0	0	1	3
3	8	0	2	1	5
4	4	0	0	1	3
5	3	0	0	1	2
6	7	0	0	2	5
7	4	0	1	1	2
8	5	1	0	1	5
9	8	1	0	1	8
10	4	0	0	1	3
11	2	0	0	0	2
12	5	0	1	2	2
1	8	0	1	1	6
2	7	2	0	2	7
3	7	1	2	0	6
4	7	1	1	1	6
5	5	3	1	0	7
6	6	0	1	1	4
7	3	0	0	0	3
8	5	1	2	0	4
9	11	1	4	0	8
10	6	0	0	1	5
11	6	1	1	0	6
12	6	0	0	1	5
1	8	0	0	2	6
2	4	1	0	2	3
3	2	4	3	2	1
4	4	1	2	3	0
5	6	2	3	1	4
6	9	0	3	1	5
7	9	2	1	3	7
8	5	0	0	3	2
9	8	0	0	1	7
10	8	1	2	0	7
11	6	1	0	1	6
12	6	1	0	1	6
1	9	0	0	2	7
2	7	2	2	0	7
3	4	0	1	0	3
4	5	0	1	0	4
5	10	0	0	2	8
6	7	0	1	2	4
7	6	1	1	2	4
8	6	0	1	0	5
9	7	0	0	1	6
10	7	1	1	1	6
11	4	0	1	0	3
12	7	1	0	1	7
1	9	0	0	3	6
2	8	0	0	0	8
3	8	1	1	2	6
4	12	0	0	1	11
5	4	0	0	0	4
6	8	1	1	2	6
7	5	1	0	0	6
8	4	0	0	0	4
9	6	1	2	1	4
10	0	0	0	0	0
11	7	2	1	3	5
12	8	0	0	2	6
1	10	1	2	1	8
2	10	1	0	2	9
3	4	0	0	0	4
4	7	1	1	3	4
5	4	0	1	0	3
6	3	0	0	0	3
7	3	0	1	1	1
8	4	1	3	0	2
9	8	0	1	0	7
10	3	0	0	0	3
11	8	0	1	1	6
12	8	1	0	1	8
1	7	1	1	2	5
2	9	1	3	3	4
3	15	1	5	1	10
4	10	0	1	0	9
5	6	2	0	1	7
6	9	2	2	0	9
7	6	1	2	1	4
8	8	1	3	1	5
9	4	1	0	0	5
10	6	3	2	2	5
11	3	1	0	3	1
12	8	0	0	2	6
1	3	1	1	1	2
2	8	0	0	0	8
3	9	1	0	3	7
4	6	0	0	0	6
5	6	0	0	3	3
6	7	1	1	2	5
7	5	1	1	4	1
8	10	0	2	1	7
9	7	1	2	1	5
10	7	1	0	0	8
11	5	2	0	3	4
12	8	0	4	2	2
1	11	0	3	0	8
2	9	0	3	0	6
3	8	0	0	2	6
4	10	0	1	2	7
5	7	0	2	1	4
6	2	1	1	0	2
7	8	2	0	2	8
8	7	0	1	0	6
9	9	2	5	0	6
10	3	0	0	0	3
11	8	0	1	1	6
12	2	0	1	0	1
1	11	0	2	2	7
2	14	1	2	1	12
3	6	1	1	1	5
4	10	0	0	1	9
5	5	0	0	0	5
6	11	0	1	1	9
7	4	1	0	1	4
8	2	0	1	0	1
9	4	1	1	2	2
10	3	1	1	2	1
11	4	1	0	2	3
12	4	0	0	1	3
1	13	1	1	0	13
2	12	0	1	2	9
3	10	1	0	3	8
4	5	0	1	2	2
5	10	0	3	1	6
6	5	0	0	0	5
7	7	2	0	3	6
8	7	0	1	2	4
9	10	0	2	1	7
10	6	0	1	1	4
11	6	2	2	1	5
12	3	1	1	1	2
1	9	1	0	1	9
2	8	0	1	0	7
3	5	2	1	2	4
4	7	0	1	1	5
5	8	2	1	1	8
6	11	0	1	4	6
7	5	0	0	2	3
8	6	0	0	1	5
9	6	0	0	0	6
10	3	0	1	0	2
11	13	0	2	5	6
12	10	0	2	2	6
1	9	0	0	3	6
2	6	0	1	0	5
3	7	4	2	0	9
4	5	1	1	0	5
5	7	0	0	2	5
6	5	0	1	2	2
7	10	1	1	1	9
8	5	1	0	2	4
9	11	0	3	0	8
10	7	0	0	1	6
11	5	0	0	1	4
12	8	0	1	2	5
1	8	0	1	2	5
2	7	0	2	1	4
3	7	0	2	1	4
4	9	1	0	5	5
5	2	0	1	0	1
6	8	0	0	0	8
7	5	1	1	1	4
8	7	0	2	1	4
9	1	0	0	0	1
10	6	2	2	1	5
11	6	1	1	1	5
12	3	0	0	0	3
1	9	1	1	2	7
2	11	1	0	2	10
3	5	0	2	1	2
4	5	1	1	0	5
5	4	0	0	0	4
6	3	0	0	0	3
7	8	0	0	1	7
8	5	0	0	0	5
9	8	0	1	0	7
10	6	0	1	0	5
11	4	0	2	0	2
12	6	0	0	0	6
1	8	1	3	2	4
2	15	1	2	2	12
3	3	1	1	1	2
4	6	0	1	0	5
5	11	0	2	2	7
6	3	0	0	1	2
7	4	1	2	0	3
8	10	0	3	1	6
9	6	0	1	0	5
10	11	0	2	2	7
11	3	1	0	0	4
12	5	0	0	1	4
1	6	1	1	0	6
2	9	1	3	1	6
3	6	1	0	1	6
4	7	0	3	0	4
5	5	0	0	1	4
6	5	0	1	3	1
7	3	0	1	1	1
8	8	0	2	3	3
9	3	1	0	0	4
10	7	1	1	1	6
11	3	1	1	1	2
12	8	0	1	2	5
1	7	2	0	2	7
2	10	0	3	1	6
3	9	0	1	0	8
4	6	0	0	2	4
5	6	0	1	2	3
6	5	0	1	0	4
7	4	1	1	0	4
8	6	0	0	3	3
9	11	0	0	2	9
10	3	0	0	0	3
11	4	0	1	0	3
12	4	0	0	0	4
1	7	1	2	2	4
2	9	1	1	3	6
3	4	1	2	1	2
4	1	1	0	1	1
5	5	1	0	0	6
6	11	0	1	2	8
7	6	0	0	3	3
8	3	0	1	0	2
9	7	1	1	1	6
10	8	0	0	1	7
11	4	1	1	1	3
12	2	2	2	1	1
1	6	2	0	3	5
2	9	1	0	2	8
3	4	0	1	2	1
4	10	2	1	2	9
5	3	1	1	0	3
6	4	0	1	0	3
7	4	0	0	1	3
8	9	1	1	1	8
9	5	0	1	1	3
10	8	0	0	2	6
11	5	0	1	0	4
12	4	0	0	0	4
1	6	2	2	0	6
2	5	1	1	1	4
3	12	2	0	4	10
4	8	1	2	1	6
5	5	0	0	1	4
6	8	0	0	0	8
7	4	0	0	0	4
8	4	0	0	0	4
9	4	0	1	1	2
10	4	0	0	0	4
11	2	0	0	0	2
12	4	0	0	1	3
1	6	0	0	0	6
2	9	0	1	1	7
3	8	0	1	1	6
4	6	0	1	2	3
5	5	0	0	1	4
6	3	0	2	0	1
7	8	1	2	0	7
8	7	0	1	0	6
9	4	0	0	1	3
10	5	0	1	1	3
11	2	0	0	0	2
12	4	0	1	1	2
1	5	2	1	0	6
2	10	3	2	0	11
3	2	0	1	0	1
4	0	1	1	0	0
5	5	0	0	1	4
6	2	0	0	1	1
7	3	1	0	3	1
8	7	0	0	1	6
9	6	2	0	1	7
10	4	0	0	1	3
11	6	2	1	2	5
12	3	0	0	1	2
1	6	0	2	1	3
2	8	0	1	0	7
3	4	0	1	1	2
4	6	0	0	2	4
5	7	1	0	3	5
6	8	0	1	2	5
7	6	0	0	1	5
8	9	0	1	1	7
9	3	0	0	1	2
10	5	1	2	0	4
11	10	0	1	0	9
12	7	0	0	2	5
1	10	0	2	2	6
2	5	2	1	0	6
3	4	0	0	1	3
4	5	0	1	1	3
5	1	0	0	0	1
6	2	0	0	0	2
7	6	1	1	0	6
8	8	1	0	2	7
9	5	1	0	2	4
10	7	0	2	0	5
11	5	0	1	2	2
12	7	0	0	1	6
1	7	0	0	0	7
2	7	0	1	1	5
3	7	1	1	2	5
4	12	0	2	2	8
5	5	1	1	0	5
6	4	0	2	0	2
7	3	1	1	1	2
8	6	0	0	2	4
9	7	1	0	2	6
10	6	0	1	0	5
11	9	1	0	3	7
12	3	0	0	3	0
t	ND	IDU	HM	HF	MSM
1	9	0	2	1	6
2	7	1	1	2	5
3	6	0	0	0	6
4	7	1	1	0	7
5	4	1	1	1	3
6	8	0	2	0	6
7	6	0	1	0	5
8	7	1	0	1	7
9	0	0	0	0	0
10	2	0	1	0	1
11	7	0	1	2	4
12	3	0	0	0	3
1	9	0	0	1	8
2	15	0	1	1	13
3	4	0	0	2	2
4	6	1	3	2	2
5	6	1	1	3	3
6	2	0	0	0	2
7	7	1	2	1	5
8	6	0	3	0	3
9	11	0	2	3	6
10	7	0	0	3	4
11	5	0	0	1	4
12	7	0	2	0	5
1	6	1	1	1	5
2	3	1	1	1	2
3	6	1	4	0	3
4	7	0	0	1	6
5	6	0	0	3	3
6	6	0	1	0	5
7	7	0	1	0	6
8	6	0	0	1	5
9	6	0	0	0	6
10	10	0	1	3	6
11	3	1	1	0	3
12	5	1	1	1	4
1	8	0	0	1	7
2	7	1	1	0	7
3	8	0	0	1	7
4	13	0	0	2	11
5	4	0	0	0	4
6	5	0	0	0	5
7	9	2	2	2	7
8	7	2	3	2	4
9	6	1	1	1	5
10	5	2	0	0	7
11	6	1	1	1	5
12	7	0	1	1	5
1	9	1	1	1	8
2	11	1	1	2	9
3	10	0	0	1	9
4	5	1	1	0	5
5	7	0	0	1	6
6	8	1	1	1	7
7	7	1	0	2	6
8	6	1	0	1	6
9	8	0	2	1	5
10	1	1	0	1	1
11	4	2	0	1	5
12	7	0	1	3	3
1	9	0	2	1	6
2	8	0	1	0	7
3	15	0	1	0	14
4	7	0	0	2	5
5	6	1	1	3	3
6	7	0	1	1	5
7	4	0	0	0	4
8	4	0	1	1	2
9	8	0	2	1	5
10	4	0	2	0	2
11	6	0	0	2	4
12	9	0	2	0	7
1	13	0	2	3	8
2	11	1	0	1	11
3	11	0	0	2	9
4	5	0	1	1	3
5	8	0	1	3	4
6	2	1	0	0	3
7	1	0	0	0	1
8	4	1	1	0	4
9	4	1	0	1	4
10	1	0	0	1	0
11	9	0	2	1	6
12	7	1	0	1	7
1	9	2	4	0	7
2	8	0	1	1	6
3	4	1	0	0	5
4	1	0	0	1	0
5	6	0	1	1	4
6	3	1	1	1	2
7	7	0	0	0	7
8	8	0	2	0	6
9	4	0	0	0	4
10	7	0	3	0	4
11	7	0	1	1	5
12	6	1	0	1	6
1	10	2	2	3	7
2	6	1	1	1	5
3	5	1	0	0	6
4	3	0	0	0	3
5	6	1	1	1	5
6	5	0	0	0	5
7	7	1	0	2	6
8	9	1	2	0	8
9	5	0	1	0	4
10	3	2	1	0	4
11	4	1	0	1	4
12	4	0	0	0	4
1	16	2	3	3	12
2	9	2	2	0	9
3	12	1	1	1	11
4	7	0	1	0	6
5	5	0	0	1	4
6	5	0	1	2	2
7	8	2	0	1	9
8	10	2	0	3	9
9	10	0	1	3	6
10	12	0	1	2	9
11	5	0	1	0	4
12	9	1	3	1	6
1	8	1	1	1	7
2	4	0	0	0	4
3	2	3	3	1	1
4	6	0	0	0	6
5	5	0	0	0	5
6	3	1	0	0	4
7	3	0	1	0	2
8	10	0	0	1	9
9	6	0	0	0	6
10	8	1	2	1	6
11	7	0	1	1	5
12	8	0	1	1	6
1	5	1	0	2	4
2	8	2	2	1	7
3	3	1	1	0	3
4	5	1	1	1	4
5	4	1	0	2	3
6	12	0	1	5	6
7	3	0	1	0	2
8	3	0	0	0	3
9	7	1	1	1	6
10	6	0	0	0	6
11	6	1	3	1	3
12	5	1	0	1	5
1	10	1	2	3	6
2	8	0	1	3	4
3	5	2	4	1	2
4	3	0	1	0	2
5	5	0	1	1	3
6	8	0	0	0	8
7	5	0	2	0	3
8	3	1	2	0	2
9	5	0	1	0	4
10	6	1	0	1	6
11	4	0	0	0	4
12	7	0	1	0	6
1	11	0	2	1	8
2	9	0	1	2	6
3	11	0	2	2	7
4	7	0	1	0	6
5	4	0	1	3	0
6	7	2	2	0	7
7	6	1	0	1	6
8	2	0	0	0	2
9	6	0	1	1	4
10	6	1	0	2	5
11	4	0	0	0	4
12	6	0	0	2	4
1	11	4	2	3	10
2	6	0	0	1	5
3	7	0	0	1	6
4	5	2	2	0	5
5	6	0	4	0	2
6	7	1	0	2	6
7	12	1	4	1	8
8	5	1	0	1	5
9	6	2	0	3	5
10	8	0	1	1	6
11	5	0	2	0	3
12	9	0	1	1	7
1	7	1	0	1	7
2	7	1	1	2	5
3	9	3	4	4	4
4	7	0	2	1	4
5	6	1	0	2	5
6	2	0	0	0	2
7	5	1	0	0	6
8	6	2	1	0	7
9	7	1	1	0	7
10	9	0	0	1	8
11	7	1	2	1	5
12	5	0	1	0	4
1	9	2	1	3	7
2	8	1	0	0	9
3	10	0	0	0	10
4	5	0	0	1	4
5	6	0	0	1	5
6	7	0	0	1	6
7	8	0	0	3	5
8	5	0	1	2	2
9	7	0	0	0	7
10	7	0	1	1	5
11	2	0	0	0	2
12	6	1	2	2	3
1	8	2	2	0	8
2	11	1	2	2	8
3	2	0	0	0	2
4	4	1	1	0	4
5	9	0	2	1	6
6	5	1	1	0	5
7	3	1	1	1	2
8	3	0	1	0	2
9	4	0	0	0	4
10	7	1	3	2	3
11	4	1	1	1	3
12	7	1	2	1	5
1	8	1	1	1	7
2	6	0	1	0	5
3	8	0	1	1	6
4	10	1	2	4	5
5	6	0	0	0	6
6	6	0	0	1	5
7	6	0	2	1	3
8	5	0	2	0	3
9	5	1	2	1	3
10	3	0	0	0	3
11	5	1	2	1	3
12	8	1	1	3	5
1	11	1	0	1	11
2	7	2	0	1	8
3	10	0	1	0	9
4	4	1	1	0	4
5	7	1	1	2	5
6	7	0	4	0	3
7	6	1	2	0	5
8	6	1	1	1	5
9	7	0	0	1	6
10	7	0	1	0	6
11	9	1	1	3	6
12	4	0	0	0	4
1	8	0	1	3	4
2	6	2	2	0	6
3	7	0	2	2	3
4	5	0	1	2	2
5	5	1	0	1	5
6	11	0	0	3	8
7	3	0	0	1	2
8	8	1	1	1	7
9	6	2	2	0	6
10	6	0	1	1	4
11	5	0	1	1	3
12	9	2	1	0	10
1	5	1	0	0	6
2	7	1	3	4	1
3	11	1	2	1	9
4	11	0	1	1	9
5	7	0	0	1	6
6	11	0	3	1	7
7	5	1	0	2	4
8	10	1	1	5	5
9	7	0	0	2	5
10	2	0	0	0	2
11	7	0	1	2	4
12	8	2	1	3	6
1	13	0	0	2	11
2	6	2	1	2	5
3	3	2	1	1	3
4	8	1	1	0	8
5	3	0	1	1	1
6	4	0	0	1	3
7	5	0	0	2	3
8	4	0	0	1	3
9	3	0	2	0	1
10	3	0	1	1	1
11	2	0	0	1	1
12	5	2	1	1	5
1	8	0	1	1	6
2	7	0	0	1	6
3	9	1	0	2	8
4	2	0	0	0	2
5	5	0	0	0	5
6	6	1	0	2	5
7	2	0	1	1	0
8	7	0	0	1	6
9	4	0	1	0	3
10	5	1	1	0	5
11	5	2	1	1	5
12	7	2	0	3	6
1	9	0	2	2	5
2	5	0	0	1	4
3	3	0	0	0	3
4	10	1	2	3	6
5	5	1	1	1	4
6	3	0	0	0	3
7	9	0	2	3	4
8	8	1	2	2	5
9	4	1	1	1	3
10	2	0	0	0	2
11	5	0	1	1	3
12	4	0	0	0	4
1	14	1	4	0	11
2	10	1	0	1	10
3	8	1	1	0	8
4	8	2	2	2	6
5	9	1	1	1	8
6	3	0	0	0	3
7	2	0	0	0	2
8	4	0	0	1	3
9	12	0	1	2	9
10	4	0	0	1	3
11	5	1	1	0	5
12	3	0	1	0	2
1	8	0	0	1	7
2	14	2	4	2	10
3	10	0	0	1	9
4	4	1	1	1	3
5	9	0	1	2	6
6	7	0	0	2	5
7	6	0	0	0	6
8	6	0	0	1	5
9	6	1	0	1	6
10	8	1	1	2	6
11	4	1	2	0	3
12	5	0	0	0	5
1	6	2	1	0	7
2	7	0	1	1	5
3	3	0	1	0	2
4	11	0	3	1	7
5	7	1	1	3	4
6	5	1	1	0	5
7	2	0	1	0	1
8	9	0	0	1	8
9	11	1	4	2	6
10	3	0	0	1	2
11	5	0	0	1	4
12	7	0	1	2	4
1	7	1	1	0	7
2	8	2	0	2	8
3	10	0	2	0	8
4	11	0	2	1	8
5	7	2	2	1	6
6	9	0	0	2	7
7	4	1	2	1	2
8	8	2	0	3	7
9	9	0	0	2	7
10	4	0	0	0	4
11	4	0	0	0	4
12	5	0	1	1	3
1	13	2	1	3	11
2	5	0	1	0	4
3	7	2	1	2	6
4	7	0	2	1	4
5	7	0	0	0	7
6	3	1	0	0	4
7	7	3	2	1	7
8	9	0	2	1	6
9	8	0	0	2	6
10	5	0	1	1	3
11	6	1	2	0	5
12	5	0	1	0	4
1	12	0	0	2	10
2	9	2	3	0	8
3	3	0	0	2	1
4	6	1	0	1	6
5	6	1	0	1	6
6	8	1	1	1	7
7	4	0	0	0	4
8	7	4	1	1	9
9	7	0	2	0	5
10	7	0	1	1	5
11	9	0	1	1	7
12	4	1	2	0	3
1	11	0	1	2	8
2	8	0	0	0	8
3	7	0	1	1	5
4	7	0	1	2	4
5	9	0	2	1	6
6	7	1	1	1	6
7	4	0	0	0	4
8	5	0	0	1	4
9	5	2	2	2	3
10	5	0	0	1	4
11	9	1	0	2	8
12	3	1	1	1	2
1	11	0	0	1	10
2	12	0	1	1	10
3	6	0	1	0	5
4	3	1	2	0	2
5	12	0	2	1	9
6	5	0	0	0	5
7	6	0	1	0	5
8	7	0	3	2	2
9	6	0	2	1	3
10	6	0	0	0	6
11	9	1	1	1	8
12	4	0	0	0	4
1	6	0	1	2	3
2	4	0	0	0	4
3	9	1	2	1	7
4	8	0	2	1	5
5	4	1	1	1	3
6	6	0	0	1	5
7	9	0	3	0	6
8	5	0	2	1	2
9	6	0	2	0	4
10	6	0	0	0	6
11	5	0	0	0	5
12	7	1	2	0	6
1	6	0	0	1	5
2	15	0	2	1	12
3	9	1	0	1	9
4	9	1	1	1	8
5	8	0	1	1	6
6	8	0	0	3	5
7	6	1	1	0	6
8	5	0	1	1	3
9	9	0	2	1	6
10	2	0	0	0	2
11	2	1	1	1	1
12	1	0	0	0	1
1	14	1	1	2	12
2	11	0	2	1	8
3	6	0	1	0	5
4	7	0	1	2	4
5	3	0	0	0	3
6	4	0	0	1	3
7	5	1	0	1	5
8	9	0	1	1	7
9	2	0	1	0	1
10	4	0	0	0	4
11	9	2	3	1	7
12	5	1	1	0	5
1	11	1	5	1	6
2	12	1	0	1	12
3	5	1	1	1	4
4	2	1	1	1	1
5	6	0	0	1	5
6	5	1	3	0	3
7	2	0	0	0	2
8	8	0	1	1	6
9	14	2	0	1	15
10	2	1	1	2	0
11	6	0	1	0	5
12	6	1	0	0	7
1	7	0	0	0	7
2	10	0	0	4	6
3	11	1	3	2	7
4	5	1	2	1	3
5	3	0	1	0	2
6	3	0	1	0	2
7	9	0	1	3	5
8	6	0	0	0	6
9	7	0	2	0	5
10	12	0	2	2	8
11	4	1	0	0	5
12	6	0	0	0	6
1	8	0	2	1	5
2	2	0	0	0	2
3	6	0	0	1	5
4	9	0	3	0	6
5	5	0	0	0	5
6	8	0	0	1	7
7	5	2	2	1	4
8	8	0	0	1	7
9	6	0	1	1	4
10	8	1	0	3	6
11	7	0	0	0	7
12	4	0	0	0	4
1	15	1	0	3	13
2	4	0	1	1	2
3	3	1	0	2	2
4	3	1	0	0	4
5	5	0	0	0	5
6	6	0	1	1	4
7	6	0	1	1	4
8	10	1	2	1	8
9	5	0	0	0	5
10	2	0	0	1	1
11	10	2	1	2	9
12	2	0	0	1	1
1	7	2	1	1	7
2	15	0	3	4	8
3	6	1	1	2	4
4	8	0	1	1	6
5	10	0	0	0	10
6	9	0	0	2	7
7	7	0	0	2	5
8	4	0	0	1	3
9	7	0	1	1	5
10	6	0	2	1	3
11	3	2	1	2	2
12	4	0	0	0	4
1	9	0	2	0	7
2	11	1	1	1	10
3	6	0	0	2	4
4	6	2	1	0	7
5	8	0	1	1	6
6	0	0	0	0	0
7	5	0	1	1	3
8	8	1	1	1	7
9	7	1	1	2	5
10	6	0	1	0	5
11	4	1	1	1	3
12	4	1	0	0	5
1	5	2	1	1	5
2	12	2	2	3	9
3	11	1	1	1	10
4	4	1	2	0	3
5	3	1	0	0	4
6	8	1	2	1	6
7	4	0	0	2	2
8	8	0	1	4	3
9	3	1	0	1	3
10	1	0	0	0	1
11	4	0	1	0	3
12	5	1	2	2	2
1	7	1	1	1	6
2	5	1	0	2	4
3	3	1	0	1	3
4	1	0	0	0	1
5	9	0	1	1	7
6	6	0	1	1	4
7	3	1	1	1	2
8	8	0	0	1	7
9	6	0	0	1	5
10	6	0	0	0	6
11	3	0	0	0	3
12	8	0	1	2	5
1	6	1	0	2	5
2	9	1	2	2	6
3	6	0	0	1	5
4	9	0	1	2	6
5	5	0	1	0	4
6	4	0	0	0	4
7	11	1	2	0	10
8	5	0	0	1	4
9	5	1	1	0	5
10	6	1	1	2	4
11	4	1	0	1	4
12	6	0	1	0	5
1	11	0	0	4	7
2	5	0	1	0	4
3	8	1	0	1	8
4	3	0	0	0	3
5	11	1	1	0	11
6	6	1	1	0	6
7	5	1	2	3	1
8	13	0	2	1	10
9	8	0	2	0	6
10	9	0	1	1	7
11	8	0	2	2	4
12	7	1	2	2	4
1	8	0	1	3	4
2	5	0	0	2	3
3	11	1	2	2	8
4	9	1	1	1	8
5	5	1	0	0	6
6	4	0	2	0	2
7	7	1	0	1	7
8	6	0	1	1	4
9	8	1	1	1	7
10	10	1	0	3	8
11	6	0	1	1	4
12	8	2	1	1	8
1	4	1	1	1	3
2	9	0	1	1	7
3	7	0	2	0	5
4	3	0	1	0	2
5	6	1	2	1	4
6	10	1	2	2	7
7	11	2	3	0	10
8	3	1	0	0	4
9	8	0	0	2	6
10	6	0	1	1	4
11	8	0	2	1	5
12	6	0	0	3	3
1	10	2	1	1	10
2	7	1	2	3	3
3	4	1	0	1	4
4	7	0	2	0	5
5	11	0	0	1	10
6	4	0	1	0	3
7	5	0	1	0	4
8	6	0	1	0	5
9	9	0	1	0	8
10	4	0	1	0	3
11	7	0	1	1	5
12	5	1	0	0	6
1	4	2	1	1	4
2	2	0	0	1	1
3	10	1	1	5	5
4	13	1	1	1	12
5	4	1	1	0	4
6	3	1	0	1	3
7	4	1	2	1	2
8	6	0	1	0	5
9	1	0	0	0	1
10	5	0	1	1	3
11	7	0	1	1	5
12	10	0	2	2	6
1	12	2	4	1	9
2	10	1	0	3	8
3	7	0	1	1	5
4	2	0	1	1	0
5	6	1	1	2	4
6	5	2	2	2	3
7	8	1	1	2	6
8	6	1	1	2	4
9	7	0	0	1	6
10	6	1	1	0	6
11	6	0	0	0	6
12	10	1	1	1	9
1	11	0	2	2	7
2	5	1	1	0	5
3	9	3	3	1	8
4	10	1	2	1	8
5	4	0	0	0	4
6	7	0	1	1	5
7	4	1	0	1	4
8	5	0	0	2	3
9	3	0	1	0	2
10	5	2	1	1	5
11	8	0	0	1	7
12	6	0	0	0	6
1	9	2	2	1	8
2	6	1	2	1	4
3	7	0	2	1	4
4	6	1	1	2	4
5	3	1	0	0	4
6	7	1	0	2	6
7	8	0	1	1	6
8	6	0	0	2	4
9	7	0	1	2	4
10	8	1	0	4	5
11	9	0	0	3	6
12	5	0	1	1	3
1	6	0	2	0	4
2	8	1	0	4	5
3	5	2	0	1	6
4	3	1	1	1	2
5	6	3	2	1	6
6	3	2	0	1	4
7	4	1	1	0	4
8	7	1	0	2	6
9	7	0	0	1	6
10	7	0	1	1	5
11	6	0	0	0	6
12	3	1	1	0	3
1	12	2	3	4	7
2	4	0	0	1	3
3	7	0	3	0	4
4	4	0	0	1	3
5	5	0	0	1	4
6	7	0	2	1	4
7	10	0	1	3	6
8	6	0	2	0	4
9	10	1	0	0	11
10	6	0	1	2	3
11	5	0	1	0	4
12	5	1	0	1	5
1	15	1	1	2	13
2	6	2	3	1	4
3	5	1	2	1	3
4	6	0	0	1	5
5	5	1	0	1	5
6	4	0	0	1	3
7	5	0	1	2	2
8	6	1	0	0	7
9	7	0	1	1	5
10	8	1	1	2	6
11	0	1	1	0	0
12	5	0	0	1	4
1	8	0	1	2	5
2	11	1	1	1	10
3	7	2	1	0	8
4	8	1	2	0	7
5	11	0	2	1	8
6	3	0	1	0	2
7	4	1	1	1	3
8	8	0	1	3	4
9	10	1	1	2	8
10	6	2	0	1	7
11	3	0	2	1	0
12	6	1	0	0	7
1	11	1	2	0	10
2	9	1	2	1	7
3	6	0	0	1	5
4	7	0	0	1	6
5	5	2	2	2	3
6	9	0	0	1	8
7	2	1	1	1	1
8	5	1	1	1	4
9	10	0	1	3	6
10	5	0	1	1	3
11	5	0	1	0	4
12	5	0	0	1	4
1	15	0	0	6	9
2	7	2	2	3	4
3	7	1	2	2	4
4	6	0	1	1	4
5	7	0	3	3	1
6	1	1	0	0	2
7	4	0	0	2	2
8	6	0	0	1	5
9	5	1	1	2	3
10	6	0	1	0	5
11	1	0	0	0	1
12	7	0	2	0	5
1	8	1	2	1	6
2	6	0	1	2	3
3	12	0	1	0	11
4	9	0	2	1	6
5	5	0	1	1	3
6	7	1	2	1	5
7	13	1	0	3	11
8	7	0	1	0	6
9	3	1	0	0	4
10	6	0	1	2	3
11	8	3	1	1	9
12	8	0	1	1	6
1	12	1	0	1	12
2	4	0	0	0	4
3	4	1	0	2	3
4	7	1	1	1	6
5	1	0	0	0	1
6	4	0	0	0	4
7	2	0	0	0	2
8	4	0	1	0	3
9	7	0	1	1	5
10	9	1	2	1	7
11	4	0	0	2	2
12	6	0	0	1	5
1	8	1	1	3	5
2	12	1	2	1	10
3	6	0	0	2	4
4	7	0	1	1	5
5	5	0	0	3	2
6	6	0	3	0	3
7	6	0	1	2	3
8	4	0	0	0	4
9	4	2	0	0	6
10	6	1	1	2	4
11	5	0	0	1	4
12	9	0	1	1	7
1	8	2	2	2	6
2	7	1	3	0	5
3	5	0	0	2	3
4	4	3	2	0	5
5	2	0	0	1	1
6	1	0	0	1	0
7	10	0	3	1	6
8	4	0	1	0	3
9	5	0	1	1	3
10	7	1	2	0	6
11	2	0	0	1	1
12	4	0	1	0	3
1	9	0	2	1	6
2	6	1	0	0	7
3	10	0	2	0	8
4	4	1	0	1	4
5	4	0	1	1	2
6	3	0	2	0	1
7	5	1	1	2	3
8	7	1	1	3	4
9	5	0	1	0	4
10	9	0	2	0	7
11	8	0	1	1	6
12	10	0	1	1	8
1	10	1	2	0	9
2	9	1	2	3	5
3	6	0	1	1	4
4	5	1	0	1	5
5	5	1	0	1	5
6	8	0	0	2	6
7	8	1	1	0	8
8	6	1	3	1	3
9	6	1	2	1	4
10	4	0	0	0	4
11	4	0	1	1	2
12	3	0	1	1	1
1	10	0	1	5	4
2	8	0	1	1	6
3	2	0	0	0	2
4	5	0	1	0	4
5	8	0	1	0	7
6	4	2	1	2	3
7	6	0	0	1	5
8	8	1	2	3	4
9	8	0	0	0	8
10	4	1	0	0	5
11	5	1	3	0	3
12	4	1	0	2	3
1	3	0	0	1	2
2	7	2	2	1	6
3	4	0	0	3	1
4	4	0	0	2	2
5	5	0	0	0	5
6	7	1	2	1	5
7	5	1	2	0	4
8	8	0	1	2	5
9	10	0	0	0	10
10	4	0	0	1	3
11	2	0	0	1	1
12	5	1	1	0	5
1	7	0	2	2	3
2	12	0	1	1	10
3	9	1	0	1	9
4	7	0	1	1	5
5	2	0	1	0	1
6	7	1	0	2	6
7	3	1	1	1	2
8	9	1	0	2	8
9	6	0	0	0	6
10	10	0	2	0	8
11	2	0	0	1	1
12	5	0	0	2	3
1	8	0	2	1	5
2	10	0	1	0	9
3	6	0	0	2	4
4	6	1	2	0	5
5	6	0	2	0	4
6	10	1	3	0	8
7	4	0	1	2	1
8	10	0	1	1	8
9	7	1	1	3	4
10	7	0	0	1	6
11	10	1	2	2	7
12	4	0	0	0	4
1	15	1	2	4	10
2	7	0	1	0	6
3	7	0	2	1	4
4	5	0	0	1	4
5	9	2	4	4	3
6	10	3	1	2	10
7	5	0	0	1	4
8	11	1	2	0	10
9	8	0	1	3	4
10	7	0	2	0	5
11	3	0	0	0	3
12	7	0	2	0	5
1	0	1	0	0	1
2	4	0	1	1	2
3	9	1	1	2	7
4	3	1	1	3	0
5	6	1	1	2	4
6	5	2	3	1	3
7	8	1	2	1	6
8	7	2	4	0	5
9	6	0	3	0	3
10	6	1	1	1	5
11	7	0	2	1	4
12	6	1	0	0	7
1	7	0	1	1	5
2	8	0	2	1	5
3	9	2	1	1	9
4	8	0	1	1	6
5	5	0	0	0	5
6	6	0	3	0	3
7	1	1	1	0	1
8	8	0	0	3	5
9	5	0	0	1	4
10	2	0	0	0	2
11	9	0	2	1	6
12	6	1	2	1	4
1	9	0	1	1	7
2	11	0	0	3	8
3	4	1	2	1	2
4	8	2	4	1	5
5	8	0	2	1	5
6	4	0	1	0	3
7	2	0	0	0	2
8	3	1	1	0	3
9	11	0	1	0	10
10	6	1	1	1	5
11	9	0	1	2	6
12	4	1	0	0	5
1	2	1	0	0	3
2	10	1	1	1	9
3	7	0	0	0	7
4	5	0	0	2	3
5	7	1	1	3	4
6	7	0	0	0	7
7	8	1	0	4	5
8	6	1	1	2	4
9	5	0	0	1	4
10	10	1	1	1	9
11	3	1	1	0	3
12	8	2	3	2	5
1	10	0	1	4	5
2	9	0	2	1	6
3	7	0	0	1	6
4	8	0	0	0	8
5	10	0	1	1	8
6	6	1	2	1	4
7	8	1	1	2	6
8	8	0	1	2	5
9	3	1	1	1	2
10	14	1	3	0	12
11	9	1	2	1	7
12	6	0	1	0	5
1	9	2	0	1	10
2	6	0	2	0	4
3	7	0	0	1	6
4	6	0	1	1	4
5	9	1	3	1	6
6	4	1	0	1	4
7	5	0	3	0	2
8	3	0	1	0	2
9	5	0	0	3	2
10	8	0	0	0	8
11	2	0	0	0	2
12	7	1	1	1	6
1	9	0	1	0	8
2	10	1	1	0	10
3	6	0	1	1	4
4	3	0	0	1	2
5	9	1	2	1	7
6	5	0	0	0	5
7	4	0	0	0	4
8	2	0	1	0	1
9	7	0	1	0	6
10	2	0	0	1	1
11	5	0	0	0	5
12	4	2	2	0	4
1	7	3	1	2	7
2	7	1	1	0	7
3	9	1	2	0	8
4	6	1	1	1	5
5	3	0	1	1	1
6	10	0	0	1	9
7	5	1	0	3	3
8	3	0	0	3	0
9	3	0	1	1	1
10	8	0	3	1	4
11	3	0	0	0	3
12	3	1	0	0	4
1	10	1	3	3	5
2	6	1	2	1	4
3	5	1	1	0	5
4	3	0	0	1	2
5	5	0	0	0	5
6	4	3	1	1	5
7	5	0	2	1	2
8	3	2	1	0	4
9	4	0	0	2	2
10	4	0	2	0	2
11	6	1	3	1	3
12	4	0	0	1	3
1	3	1	1	0	3
2	11	0	1	4	6
3	4	0	1	0	3
4	4	1	1	1	3
5	11	0	2	1	8
6	4	0	1	0	3
7	0	0	0	0	0
8	2	0	1	0	1
9	4	1	1	0	4
10	3	0	2	0	1
11	5	0	2	0	3
12	4	1	1	2	2
1	7	1	0	4	4
2	12	1	3	2	8
3	6	0	1	0	5
4	7	1	1	1	6
5	6	1	2	3	2
6	7	0	1	1	5
7	5	0	0	0	5
8	4	0	0	0	4
9	5	0	0	1	4
10	7	2	2	2	5
11	4	1	0	2	3
12	4	2	1	0	5
1	8	0	2	0	6
2	10	1	2	2	7
3	4	0	0	0	4
4	0	1	0	0	1
5	6	0	1	0	5
6	10	2	1	3	8
7	4	0	0	1	3
8	5	0	0	1	4
9	6	2	0	0	8
10	6	0	1	1	4
11	5	0	0	2	3
12	5	0	0	2	3
1	10	0	0	0	10
2	7	2	4	0	5
3	10	1	1	3	7
4	3	0	0	0	3
5	7	0	1	1	5
6	6	2	3	2	3
7	6	1	1	3	3
8	3	1	0	1	3
9	3	0	0	2	1
10	6	0	0	1	5
11	6	1	2	0	5
12	3	0	1	0	2
1	10	0	1	1	8
2	11	0	0	1	10
3	6	2	1	1	6
4	6	0	0	1	5
5	6	1	3	2	2
6	6	1	1	1	5
7	5	1	2	1	3
8	6	0	1	0	5
9	2	0	1	0	1
10	10	1	0	1	10
11	4	0	1	2	1
12	7	2	1	3	5
1	9	0	1	2	6
2	8	0	0	0	8
3	7	1	2	2	4
4	4	1	2	1	2
5	3	1	1	0	3
6	0	0	0	0	0
7	3	1	0	0	4
8	6	0	0	2	4
9	7	1	1	1	6
10	2	1	1	1	1
11	5	0	1	1	3
12	7	1	1	2	5
1	8	0	1	2	5
2	7	2	1	1	7
3	7	1	2	0	6
4	8	1	2	1	6
5	9	0	2	3	4
6	11	0	1	2	8
7	5	1	1	1	4
8	8	0	2	0	6
9	3	1	0	1	3
10	8	0	0	3	5
11	6	0	0	1	5
12	6	1	1	3	3
1	10	0	2	1	7
2	13	1	2	4	8
3	8	0	1	1	6
4	8	1	1	1	7
5	8	0	1	2	5
6	6	0	1	0	5
7	6	0	0	1	5
8	9	0	0	0	9
9	8	0	1	2	5
10	11	0	1	1	9
11	5	1	1	0	5
12	3	0	0	0	3
1	6	2	0	3	5
2	12	0	1	1	10
3	13	0	1	1	11
4	7	4	4	1	6
5	3	0	1	0	2
6	3	0	0	1	2
7	5	0	0	1	4
8	8	0	1	0	7
9	5	0	0	1	4
10	3	0	0	2	1
11	10	0	3	1	6
12	4	1	3	0	2
1	12	0	1	3	8
2	8	3	1	2	8
3	6	2	0	0	8
4	7	2	2	0	7
5	8	0	2	0	6
6	5	1	1	0	5
7	4	0	0	0	4
8	2	0	0	1	1
9	10	0	2	2	6
10	6	0	1	0	5
11	3	0	0	0	3
12	2	0	0	1	1
1	9	2	3	2	6
2	9	1	1	0	9
3	8	2	1	5	4
4	2	1	0	0	3
5	8	1	1	0	8
6	3	2	0	1	4
7	4	0	1	1	2
8	9	0	0	1	8
9	7	0	1	0	6
10	6	0	1	2	3
11	5	0	0	1	4
12	6	1	1	1	5
1	8	0	0	3	5
2	11	0	2	2	7
3	12	0	4	5	3
4	7	1	0	2	6
5	8	0	0	1	7
6	8	1	2	1	6
7	6	0	2	1	3
8	5	0	1	2	2
9	6	0	0	1	5
10	4	1	1	0	4
11	8	0	1	1	6
12	9	0	0	1	8
1	3	2	1	0	4
2	8	1	2	1	6
3	8	0	1	1	6
4	2	0	0	0	2
5	3	0	1	0	2
6	2	1	0	0	3
7	9	1	0	2	8
8	3	0	0	0	3
9	7	1	1	1	6
10	3	1	1	1	2
11	6	0	1	1	4
12	6	0	1	0	5
1	7	0	0	3	4
2	11	1	1	2	9
3	9	1	0	0	10
4	6	0	2	0	4
5	7	0	1	4	2
6	6	1	1	1	5
7	1	1	0	1	1
8	5	0	2	0	3
9	6	0	1	0	5
10	6	0	0	1	5
11	5	0	0	1	4
12	5	0	1	0	4
1	8	1	2	1	6
2	7	0	0	1	6
3	7	0	1	1	5
4	8	0	1	3	4
5	2	0	0	1	1
6	8	1	0	2	7
7	5	2	2	1	4
8	3	0	0	1	2
9	8	0	0	0	8
10	4	0	0	2	2
11	2	1	1	0	2
12	9	0	1	0	8
1	5	1	1	1	4
2	6	1	2	3	2
3	6	0	2	2	2
4	8	0	1	1	6
5	3	0	1	0	2
6	7	0	1	1	5
7	5	1	2	1	3
8	6	2	2	2	4
9	2	0	1	0	1
10	1	1	0	0	2
11	5	0	0	0	5
12	6	1	1	1	5
1	6	1	1	2	4
2	3	0	0	0	3
3	6	1	2	1	4
4	4	0	1	0	3
5	4	0	1	0	3
6	3	0	0	0	3
7	12	0	0	3	9
8	5	1	1	1	4
9	7	0	0	2	5
10	8	1	1	0	8
11	2	0	2	0	0
12	6	0	0	0	6
1	5	0	2	1	2
2	9	0	1	1	7
3	2	1	0	1	2
4	5	1	1	2	3
5	3	0	0	0	3
6	3	0	0	0	3
7	9	1	2	2	6
8	10	1	2	2	7
9	4	0	0	1	3
10	5	0	0	0	5
11	8	2	3	0	7
12	7	2	2	4	3
1	9	0	1	1	7
2	9	0	1	2	6
3	3	2	1	1	3
4	6	0	0	1	5
5	6	0	1	2	3
6	10	0	2	1	7
7	6	0	0	1	5
8	5	0	0	0	5
9	2	1	0	1	2
10	5	0	1	0	4
11	4	3	2	2	3
12	7	0	1	1	5
1	12	1	4	3	6
2	7	1	0	1	7
3	9	0	2	1	6
4	4	1	0	0	5
5	5	0	1	0	4
6	5	1	1	1	4
7	13	0	2	3	8
8	6	1	1	0	6
9	3	0	0	0	3
10	3	1	1	0	3
11	9	1	1	3	6
12	4	1	1	0	4
1	8	3	3	2	6
2	7	1	3	3	2
3	12	1	2	4	7
4	5	0	0	1	4
5	9	0	2	1	6
6	7	0	0	2	5
7	5	2	0	2	5
8	5	1	1	2	3
9	5	0	0	0	5
10	5	0	0	0	5
11	11	1	0	3	9
12	6	0	1	0	5
t	ND	IDU	HM	HF	MSM
1	9	1	1	1	8
2	7	0	1	0	6
3	8	1	1	0	8
4	4	0	1	0	3
5	6	0	1	0	5
6	10	1	1	2	8
7	10	0	1	0	9
8	9	0	2	1	6
9	4	0	0	2	2
10	7	0	2	2	3
11	7	1	0	1	7
12	9	1	0	1	9
1	17	1	1	1	16
2	11	1	3	2	7
3	9	0	1	3	5
4	8	0	1	1	6
5	5	1	1	1	4
6	7	1	2	1	5
7	6	1	3	1	3
8	7	0	0	0	7
9	6	1	1	1	5
10	5	0	1	1	3
11	4	0	1	0	3
12	5	0	0	0	5
1	18	1	3	0	16
2	4	2	3	0	3
3	6	0	0	0	6
4	3	1	0	1	3
5	3	0	0	0	3
6	2	0	1	0	1
7	5	0	0	2	3
8	4	0	0	0	4
9	8	0	0	0	8
10	5	0	0	1	4
11	9	1	1	1	8
12	4	0	0	0	4
1	7	0	1	1	5
2	13	0	4	2	7
3	11	0	0	0	11
4	8	1	3	0	6
5	5	1	1	1	4
6	3	1	0	1	3
7	11	0	1	2	8
8	3	0	0	1	2
9	6	0	1	1	4
10	8	1	3	0	6
11	6	0	0	0	6
12	4	0	0	2	2
1	8	0	1	3	4
2	8	0	1	2	5
3	10	1	1	3	7
4	11	0	1	1	9
5	8	0	0	4	4
6	3	0	1	0	2
7	9	0	1	1	7
8	6	0	1	0	5
9	8	0	1	3	4
10	6	0	0	1	5
11	7	1	1	0	7
12	6	0	2	0	4
1	7	0	1	0	6
2	12	1	1	1	11
3	15	2	2	3	12
4	7	0	0	1	6
5	7	0	1	1	5
6	6	1	1	0	6
7	7	0	0	2	5
8	3	1	0	0	4
9	6	1	2	2	3
10	5	2	1	0	6
11	4	0	2	0	2
12	5	1	1	1	4
1	8	0	1	0	7
2	7	0	1	0	6
3	8	1	2	1	6
4	6	0	0	0	6
5	2	0	0	1	1
6	9	0	2	0	7
7	3	1	1	0	3
8	4	1	1	0	4
9	2	1	0	0	3
10	8	1	1	1	7
11	6	2	2	1	5
12	11	1	3	2	7
1	13	0	2	2	9
2	7	1	0	0	8
3	4	0	0	1	3
4	3	1	1	0	3
5	5	1	1	1	4
6	7	0	0	1	6
7	4	0	0	0	4
8	10	0	1	1	8
9	5	0	0	2	3
10	3	0	0	0	3
11	10	0	1	0	9
12	5	0	1	0	4
1	9	1	0	0	10
2	6	0	0	1	5
3	6	1	2	2	3
4	5	1	3	0	3
5	4	0	0	0	4
6	6	0	0	1	5
7	3	2	2	0	3
8	6	0	1	0	5
9	5	0	0	0	5
10	4	1	1	1	3
11	8	1	2	0	7
12	8	0	1	2	5
1	13	0	4	1	8
2	10	3	3	0	10
3	9	0	0	1	8
4	5	0	1	1	3
5	8	1	2	2	5
6	7	0	1	1	5
7	6	0	1	0	5
8	3	1	0	1	3
9	10	0	0	2	8
10	5	1	2	1	3
11	3	0	0	1	2
12	7	1	1	0	7
1	4	0	0	0	4
2	12	0	1	1	10
3	7	1	2	0	6
4	7	0	0	0	7
5	4	0	0	2	2
6	8	0	1	2	5
7	9	2	2	2	7
8	8	0	1	3	4
9	5	1	1	1	4
10	4	0	0	1	3
11	6	0	1	1	4
12	9	0	0	3	6
1	11	3	4	2	8
2	10	1	1	1	9
3	9	1	1	0	9
4	7	1	0	2	6
5	7	2	0	1	8
6	6	1	0	0	7
7	7	3	2	1	7
8	3	0	0	1	2
9	8	0	2	1	5
10	6	0	0	1	5
11	4	0	0	0	4
12	3	1	1	0	3
1	9	2	3	2	6
2	2	1	0	0	3
3	7	0	2	1	4
4	4	2	0	1	5
5	6	1	3	0	4
6	4	0	0	0	4
7	10	0	1	2	7
8	3	0	0	2	1
9	4	0	0	1	3
10	0	0	0	0	0
11	8	0	1	1	6
12	6	0	0	2	4
1	10	2	2	1	9
2	7	0	1	1	5
3	11	1	0	0	12
4	0	3	3	0	0
5	7	0	2	0	5
6	6	2	1	1	6
7	4	0	0	0	4
8	6	0	0	1	5
9	8	0	0	1	7
10	5	0	1	0	4
11	7	1	0	2	6
12	10	0	0	2	8
1	11	1	1	1	10
2	11	1	3	1	8
3	8	1	0	0	9
4	9	0	0	1	8
5	7	1	1	2	5
6	7	0	0	0	7
7	5	0	0	2	3
8	4	0	0	0	4
9	7	0	1	0	6
10	5	2	1	1	5
11	10	0	2	0	8
12	6	0	0	1	5
1	7	0	1	0	6
2	9	1	1	2	7
3	5	1	0	1	5
4	8	0	1	0	7
5	4	1	1	0	4
6	4	1	1	0	4
7	7	0	2	1	4
8	5	2	3	1	3
9	3	2	1	0	4
10	6	0	0	1	5
11	4	1	1	2	2
12	8	0	0	2	6
1	6	2	1	0	7
2	5	0	0	2	3
3	10	0	1	0	9
4	5	0	0	2	3
5	7	2	0	1	8
6	8	0	2	1	5
7	5	0	1	2	2
8	2	0	1	0	1
9	8	0	1	3	4
10	2	1	0	0	3
11	10	1	2	0	9
12	8	1	2	1	6
1	8	0	1	1	6
2	9	2	2	1	8
3	4	1	2	0	3
4	7	0	1	0	6
5	6	0	2	1	3
6	5	0	0	2	3
7	5	0	0	2	3
8	4	1	1	0	4
9	9	0	2	2	5
10	5	0	0	3	2
11	7	1	0	2	6
12	8	0	1	1	6
1	7	0	0	1	6
2	6	0	1	0	5
3	6	2	1	1	6
4	9	1	0	4	6
5	5	0	0	0	5
6	6	0	2	2	2
7	9	0	0	2	7
8	6	3	2	1	6
9	6	2	2	0	6
10	5	1	3	1	2
11	4	1	1	1	3
12	10	0	0	1	9
1	11	0	2	1	8
2	14	0	0	0	14
3	6	2	1	2	5
4	4	0	0	0	4
5	4	0	1	0	3
6	9	0	2	2	5
7	4	1	0	1	4
8	9	0	1	1	7
9	6	0	0	3	3
10	4	1	2	1	2
11	5	1	2	0	4
12	2	0	0	0	2
1	11	1	2	3	7
2	5	2	1	2	4
3	15	0	1	4	10
4	6	1	1	0	6
5	6	1	2	1	4
6	8	0	1	2	5
7	4	1	0	1	4
8	2	0	0	0	2
9	6	0	1	0	5
10	3	0	0	0	3
11	7	0	1	1	5
12	3	0	1	1	1
1	8	3	3	0	8
2	7	0	3	0	4
3	2	2	1	1	2
4	8	0	1	1	6
5	6	0	0	2	4
6	10	0	1	3	6
7	8	0	3	1	4
8	6	0	2	0	4
9	7	1	0	2	6
10	11	0	1	3	7
11	5	1	1	1	4
12	5	1	1	2	3
1	13	0	1	0	12
2	12	0	1	3	8
3	8	0	2	0	6
4	5	0	1	1	3
5	12	0	2	1	9
6	7	1	1	3	4
7	4	0	0	0	4
8	4	0	0	2	2
9	11	0	1	2	8
10	7	0	1	1	5
11	2	0	0	0	2
12	6	1	0	0	7
1	8	0	0	2	6
2	10	0	3	2	5
3	8	0	1	0	7
4	8	1	2	1	6
5	6	0	0	0	6
6	7	0	2	0	5
7	4	0	0	1	3
8	7	0	1	1	5
9	3	0	0	0	3
10	6	0	0	0	6
11	8	0	1	0	7
12	5	0	0	0	5
1	11	1	1	1	10
2	4	1	0	0	5
3	6	1	2	3	2
4	4	0	0	2	2
5	5	1	1	1	4
6	6	0	1	1	4
7	4	0	1	0	3
8	7	0	3	0	4
9	9	0	3	3	3
10	7	0	1	1	5
11	7	1	1	3	4
12	5	0	1	1	3
1	9	3	1	3	8
2	3	0	0	1	2
3	8	1	3	1	5
4	3	0	0	0	3
5	6	0	0	1	5
6	10	1	2	0	9
7	6	0	0	1	5
8	5	1	2	0	4
9	3	0	0	0	3
10	3	0	0	0	3
11	6	0	0	0	6
12	4	2	1	1	4
1	9	1	3	1	6
2	5	2	3	0	4
3	12	1	3	3	7
4	4	2	1	2	3
5	7	0	1	1	5
6	7	0	1	0	6
7	5	1	1	2	3
8	7	0	1	3	3
9	7	1	0	0	8
10	6	0	1	1	4
11	4	1	0	1	4
12	5	1	1	2	3
1	10	3	0	3	10
2	7	2	2	1	6
3	3	0	1	0	2
4	10	1	0	1	10
5	6	1	0	0	7
6	9	0	1	2	6
7	5	0	1	2	2
8	4	1	0	0	5
9	7	0	1	1	5
10	10	1	1	1	9
11	4	2	0	3	3
12	6	1	1	0	6
1	13	0	0	4	9
2	6	1	0	1	6
3	9	0	1	1	7
4	5	0	2	2	1
5	12	0	1	2	9
6	7	1	2	4	2
7	6	2	1	2	5
8	6	2	1	4	3
9	4	1	0	2	3
10	8	0	0	1	7
11	8	2	2	1	7
12	10	0	1	0	9
1	9	0	1	0	8
2	6	0	3	0	3
3	8	1	1	2	6
4	4	0	0	1	3
5	4	1	0	1	4
6	3	1	1	0	3
7	8	0	0	0	8
8	12	1	1	2	10
9	4	1	0	1	4
10	3	0	0	0	3
11	5	0	1	0	4
12	6	1	0	2	5
1	11	1	3	3	6
2	11	1	1	2	9
3	10	1	3	1	7
4	5	2	2	1	4
5	7	3	3	1	6
6	2	0	0	0	2
7	6	0	0	1	5
8	3	0	1	0	2
9	5	1	1	0	5
10	5	0	1	2	2
11	10	0	0	1	9
12	7	1	1	1	6
1	10	0	2	0	8
2	10	2	3	3	6
3	4	0	0	0	4
4	5	1	2	0	4
5	12	1	3	1	9
6	7	0	2	1	4
7	6	0	1	0	5
8	4	2	3	2	1
9	6	0	0	0	6
10	7	0	0	0	7
11	4	0	0	0	4
12	6	0	0	0	6
1	8	0	0	1	7
2	7	1	1	0	7
3	11	0	3	0	8
4	1	0	0	0	1
5	13	0	1	2	10
6	7	1	1	3	4
7	7	0	1	1	5
8	4	0	0	0	4
9	4	0	1	0	3
10	6	0	2	0	4
11	9	1	1	1	8
12	5	0	1	0	4
1	12	1	0	3	10
2	11	1	2	1	9
3	8	2	1	3	6
4	6	0	1	0	5
5	8	0	2	0	6
6	6	1	1	1	5
7	6	0	1	1	4
8	7	0	3	1	3
9	6	0	0	2	4
10	10	0	0	0	10
11	6	0	0	1	5
12	9	1	1	1	8
1	5	1	1	0	5
2	4	0	0	0	4
3	5	0	0	0	5
4	6	0	0	0	6
5	4	0	0	1	3
6	2	1	1	0	2
7	7	0	0	1	6
8	6	1	1	0	6
9	4	0	1	0	3
10	1	0	0	0	1
11	7	0	0	0	7
12	5	2	0	2	5
1	10	2	3	1	8
2	9	0	2	1	6
3	9	0	1	1	7
4	3	1	1	0	3
5	10	0	1	4	5
6	3	0	0	0	3
7	8	0	0	2	6
8	5	1	0	2	4
9	14	1	4	0	11
10	4	0	1	1	2
11	10	0	1	3	6
12	3	0	0	1	2
1	11	1	1	1	10
2	6	1	1	2	4
3	7	2	2	1	6
4	5	0	0	3	2
5	7	1	3	1	4
6	5	0	0	0	5
7	6	0	0	1	5
8	5	0	0	2	3
9	6	1	1	1	5
10	4	1	0	0	5
11	6	0	0	0	6
12	7	2	2	0	7
1	7	0	0	1	6
2	7	1	3	0	5
3	8	1	1	1	7
4	10	1	1	0	10
5	6	0	0	2	4
6	3	0	1	0	2
7	10	0	2	2	6
8	7	0	1	2	4
9	6	0	0	0	6
10	10	1	2	2	7
11	5	2	1	1	5
12	5	0	2	1	2
1	11	1	3	2	7
2	5	1	0	2	4
3	8	2	1	1	8
4	8	0	2	4	2
5	2	0	0	2	0
6	8	0	0	1	7
7	4	1	1	0	4
8	4	0	1	0	3
9	5	1	1	1	4
10	7	0	0	0	7
11	8	0	1	2	5
12	4	0	0	1	3
1	11	1	0	3	9
2	4	0	1	0	3
3	5	0	0	1	4
4	9	0	0	1	8
5	3	0	1	0	2
6	2	0	0	2	0
7	6	1	1	1	5
8	11	0	2	1	8
9	2	0	0	0	2
10	8	1	0	1	8
11	7	0	0	2	5
12	8	1	2	2	5
1	7	0	2	0	5
2	11	0	2	4	5
3	3	0	1	0	2
4	4	0	0	0	4
5	4	0	0	0	4
6	6	1	1	1	5
7	10	0	2	2	6
8	6	1	3	0	4
9	5	1	1	1	4
10	10	0	2	1	7
11	7	1	1	1	6
12	2	1	1	0	2
1	8	0	0	2	6
2	9	0	0	2	7
3	5	0	0	0	5
4	10	2	3	1	8
5	5	3	1	0	7
6	3	1	1	2	1
7	4	1	2	0	3
8	9	0	0	3	6
9	4	0	0	3	1
10	5	0	0	1	4
11	5	0	2	0	3
12	4	0	0	0	4
1	14	0	1	2	11
2	3	0	0	0	3
3	10	1	1	1	9
4	7	1	1	1	6
5	2	0	1	0	1
6	6	0	0	0	6
7	2	0	0	0	2
8	7	0	1	1	5
9	4	0	0	0	4
10	4	0	1	0	3
11	7	0	2	1	4
12	5	1	1	0	5
1	9	0	1	0	8
2	12	0	0	2	10
3	10	1	0	1	10
4	6	2	5	0	3
5	11	0	2	3	6
6	5	0	0	1	4
7	2	1	0	0	3
8	6	0	2	1	3
9	6	0	2	1	3
10	4	0	0	0	4
11	2	1	2	0	1
12	5	1	1	1	4
1	7	1	2	2	4
2	11	0	1	3	7
3	7	0	1	1	5
4	7	0	0	1	6
5	5	1	1	0	5
6	6	2	0	2	6
7	8	1	0	2	7
8	9	0	1	1	7
9	4	0	1	0	3
10	8	1	0	1	8
11	7	0	0	0	7
12	8	0	0	1	7
1	10	3	3	0	10
2	6	2	1	3	4
3	8	0	1	1	6
4	9	0	1	1	7
5	6	2	2	2	4
6	5	0	0	1	4
7	6	0	0	0	6
8	5	2	2	1	4
9	0	0	0	0	0
10	5	1	1	0	5
11	9	0	1	1	7
12	5	0	1	2	2
1	7	0	1	0	6
2	6	1	2	1	4
3	7	0	1	0	6
4	12	1	1	1	11
5	8	1	0	1	8
6	5	1	1	0	5
7	9	1	1	1	8
8	4	0	2	0	2
9	11	0	1	2	8
10	7	0	0	0	7
11	5	0	0	3	2
12	11	0	1	1	9
1	13	1	2	0	12
2	7	1	5	2	1
3	11	0	2	2	7
4	3	0	0	0	3
5	5	0	1	1	3
6	4	0	0	0	4
7	8	1	3	1	5
8	4	0	0	2	2
9	3	0	0	0	3
10	9	1	2	4	4
11	5	1	1	0	5
12	8	0	1	0	7
1	17	1	2	2	14
2	9	0	4	0	5
3	6	0	1	3	2
4	9	0	1	1	7
5	4	1	0	1	4
6	8	0	0	1	7
7	4	0	0	1	3
8	7	0	0	1	6
9	0	0	0	0	0
10	4	1	0	1	4
11	5	0	0	0	5
12	6	0	1	3	2
1	7	2	0	1	8
2	8	0	2	3	3
3	3	0	1	0	2
4	7	1	1	0	7
5	4	0	1	0	3
6	10	1	3	2	6
7	7	0	1	1	5
8	1	0	0	0	1
9	5	0	0	1	4
10	3	1	0	2	2
11	2	0	0	0	2
12	6	1	1	2	4
1	4	1	0	0	5
2	14	0	2	1	11
3	6	0	1	1	4
4	2	1	0	0	3
5	3	0	0	1	2
6	4	0	0	1	3
7	6	2	2	0	6
8	2	1	0	0	3
9	6	1	1	2	4
10	2	0	0	1	1
11	7	0	1	1	5
12	6	1	2	1	4
1	11	0	2	1	8
2	12	0	2	1	9
3	7	2	2	0	7
4	6	0	2	0	4
5	6	0	0	0	6
6	14	0	0	2	12
7	8	0	1	1	6
8	4	1	1	0	4
9	8	0	0	1	7
10	6	0	0	2	4
11	6	0	1	1	4
12	10	0	1	0	9
1	11	1	2	3	7
2	11	3	0	0	14
3	9	0	2	1	6
4	7	2	0	1	8
5	6	0	2	0	4
6	7	0	0	1	6
7	1	0	0	0	1
8	6	1	1	3	3
9	3	0	1	0	2
10	0	2	0	0	2
11	6	0	1	0	5
12	5	0	2	1	2
1	9	0	1	1	7
2	5	0	3	0	2
3	10	0	0	2	8
4	8	0	1	1	6
5	8	0	0	2	6
6	10	2	1	1	10
7	5	0	2	0	3
8	4	0	0	1	3
9	7	1	2	4	2
10	6	0	1	1	4
11	6	0	2	0	4
12	4	0	1	0	3
1	13	1	4	1	9
2	7	1	0	1	7
3	7	0	2	1	4
4	4	1	0	2	3
5	3	0	0	1	2
6	6	0	2	0	4
7	7	1	2	1	5
8	6	0	0	1	5
9	7	1	1	2	5
10	3	0	0	1	2
11	4	1	1	0	4
12	7	0	2	0	5
1	11	0	1	3	7
2	10	0	0	2	8
3	7	2	1	3	5
4	6	1	0	1	6
5	6	3	0	2	7
6	9	0	2	1	6
7	8	1	2	1	6
8	3	1	1	0	3
9	8	0	1	0	7
10	3	2	2	0	3
11	11	1	2	0	10
12	7	0	2	1	4
1	8	0	1	0	7
2	7	0	0	0	7
3	8	1	1	0	8
4	4	0	0	1	3
5	5	1	1	0	5
6	2	1	1	0	2
7	2	1	0	0	3
8	6	1	2	0	5
9	5	0	0	1	4
10	4	3	1	0	6
11	6	0	1	0	5
12	8	0	1	1	6
1	14	0	0	4	10
2	7	0	0	1	6
3	12	0	3	2	7
4	6	0	1	0	5
5	4	2	0	1	5
6	6	1	3	1	3
7	7	1	1	1	6
8	8	1	1	0	8
9	3	0	0	0	3
10	8	2	2	2	6
11	8	0	0	1	7
12	4	0	1	0	3
1	4	2	3	0	3
2	14	2	3	6	7
3	8	0	0	2	6
4	4	1	1	1	3
5	7	0	1	0	6
6	6	0	0	1	5
7	4	1	0	0	5
8	7	0	0	1	6
9	4	0	0	3	1
10	7	0	1	1	5
11	8	0	0	1	7
12	3	1	1	2	1
1	8	0	1	1	6
2	2	1	0	1	2
3	5	0	0	0	5
4	5	0	0	2	3
5	6	0	0	2	4
6	5	0	1	1	3
7	9	0	0	3	6
8	1	0	0	1	0
9	6	2	1	2	5
10	5	1	1	2	3
11	7	0	0	2	5
12	7	2	0	3	6
1	6	1	0	0	7
2	13	0	0	3	10
3	4	0	0	1	3
4	12	0	1	2	9
5	5	0	0	2	3
6	5	0	0	1	4
7	2	0	0	0	2
8	6	0	1	1	4
9	4	0	0	0	4
10	10	0	1	0	9
11	5	2	2	0	5
12	9	0	1	0	8
1	11	0	0	1	10
2	14	3	4	4	9
3	12	0	2	2	8
4	9	4	3	2	8
5	6	0	2	3	1
6	3	3	1	0	5
7	8	0	1	2	5
8	8	0	2	0	6
9	2	0	0	0	2
10	9	1	2	1	7
11	7	1	0	0	8
12	8	2	2	2	6
1	11	1	2	1	9
2	12	1	2	1	10
3	9	0	2	0	7
4	8	0	1	3	4
5	7	1	1	2	5
6	1	0	0	0	1
7	6	0	1	3	2
8	2	1	0	2	1
9	9	1	0	3	7
10	9	0	3	1	5
11	5	0	0	0	5
12	9	0	0	2	7
1	5	1	4	0	2
2	6	2	1	2	5
3	8	0	1	3	4
4	7	0	1	2	4
5	9	0	0	0	9
6	8	1	1	1	7
7	10	1	1	1	9
8	8	0	2	2	4
9	4	0	1	0	3
10	8	1	1	1	7
11	5	0	0	0	5
12	7	0	0	1	6
1	8	2	1	2	7
2	7	0	1	1	5
3	12	1	3	2	8
4	1	0	0	0	1
5	2	0	0	0	2
6	5	0	0	1	4
7	7	0	1	1	5
8	6	0	0	1	5
9	4	1	0	2	3
10	6	2	2	0	6
11	9	0	1	0	8
12	1	2	1	0	2
1	9	0	3	0	6
2	10	1	2	1	8
3	8	0	2	2	4
4	5	0	0	1	4
5	4	1	1	0	4
6	6	2	2	1	5
7	1	1	1	0	1
8	9	0	1	0	8
9	8	1	1	2	6
10	8	0	2	1	5
11	7	0	2	0	5
12	8	2	1	2	7
1	14	1	2	0	13
2	12	0	1	2	9
3	5	1	2	2	2
4	5	2	2	1	4
5	6	0	0	1	5
6	2	0	0	0	2
7	4	1	1	0	4
8	4	0	1	0	3
9	5	0	0	1	4
10	3	0	1	0	2
11	7	0	1	0	6
12	4	1	1	1	3
1	12	2	2	2	10
2	7	0	0	0	7
3	2	0	0	0	2
4	8	2	1	1	8
5	8	1	1	1	7
6	6	0	0	1	5
7	5	0	2	1	2
8	12	0	1	2	9
9	4	2	0	1	5
10	12	2	0	1	13
11	3	0	0	0	3
12	5	0	0	1	4
1	7	2	4	3	2
2	12	1	4	1	8
3	2	0	0	0	2
4	7	0	1	2	4
5	6	0	2	0	4
6	5	2	1	2	4
7	9	0	0	1	8
8	9	0	1	1	7
9	7	0	0	2	5
10	4	0	1	0	3
11	6	0	0	1	5
12	7	1	2	3	3
1	6	0	0	1	5
2	11	0	3	0	8
3	9	1	2	0	8
4	6	0	2	1	3
5	6	0	1	2	3
6	8	1	2	1	6
7	6	0	0	1	5
8	11	0	0	4	7
9	5	0	1	0	4
10	3	1	1	1	2
11	7	1	2	2	4
12	6	0	0	0	6
1	7	2	4	1	4
2	8	1	0	1	8
3	4	0	0	3	1
4	2	0	0	0	2
5	11	1	1	1	10
6	7	0	1	2	4
7	5	0	0	1	4
8	1	0	0	0	1
9	5	0	1	0	4
10	7	1	0	1	7
11	9	1	2	2	6
12	9	2	0	1	10
1	10	0	2	1	7
2	4	0	1	1	2
3	10	1	0	1	10
4	7	0	0	1	6
5	10	0	1	3	6
6	6	0	0	2	4
7	4	0	0	0	4
8	4	0	0	0	4
9	6	0	1	1	4
10	6	1	0	1	6
11	5	0	1	0	4
12	4	0	0	1	3
1	5	0	1	0	4
2	11	1	0	2	10
3	7	0	1	0	6
4	7	0	0	1	6
5	3	0	0	1	2
6	3	0	0	0	3
7	6	0	1	1	4
8	8	1	1	2	6
9	5	0	0	0	5
10	10	0	1	2	7
11	7	0	3	0	4
12	7	0	0	2	5
1	5	0	0	1	4
2	7	1	0	1	7
3	6	0	1	0	5
4	5	1	0	1	5
5	3	0	1	0	2
6	3	2	3	1	1
7	4	1	2	1	2
8	4	1	2	0	3
9	7	0	1	1	5
10	9	1	0	1	9
11	4	1	1	3	1
12	4	0	0	1	3
1	14	2	2	1	13
2	4	0	1	0	3
3	8	0	0	1	7
4	4	0	0	1	3
5	6	0	0	0	6
6	5	0	2	0	3
7	5	1	0	0	6
8	9	0	1	2	6
9	5	2	1	1	5
10	7	1	2	1	5
11	7	1	0	2	6
12	4	1	1	0	4
1	10	0	1	2	7
2	5	1	1	1	4
3	14	0	3	2	9
4	9	0	1	1	7
5	7	0	2	0	5
6	6	0	0	0	6
7	9	1	2	1	7
8	4	2	0	1	5
9	6	0	0	2	4
10	7	0	1	1	5
11	8	0	1	0	7
12	6	2	1	0	7
1	9	0	0	1	8
2	13	0	1	0	12
3	4	2	3	1	2
4	5	1	3	0	3
5	4	2	0	0	6
6	7	1	2	1	5
7	5	0	0	0	5
8	6	0	1	0	5
9	6	0	1	0	5
10	4	0	1	0	3
11	6	0	1	0	5
12	5	1	0	2	4
1	6	1	1	4	2
2	7	1	0	3	5
3	5	2	0	1	6
4	7	0	1	2	4
5	6	0	2	1	3
6	4	0	3	0	1
7	5	1	1	0	5
8	11	1	1	2	9
9	9	0	0	1	8
10	11	1	2	0	10
11	4	2	1	0	5
12	0	0	0	0	0
1	4	0	0	2	2
2	5	0	0	2	3
3	11	0	3	0	8
4	3	1	1	0	3
5	7	0	1	0	6
6	7	0	0	2	5
7	6	0	0	3	3
8	8	0	0	1	7
9	5	0	0	1	4
10	4	0	1	0	3
11	8	1	1	1	7
12	5	2	2	1	4
1	5	1	1	0	5
2	11	0	0	0	11
3	8	1	0	2	7
4	4	0	1	2	1
5	4	0	0	0	4
6	5	0	0	1	4
7	5	2	0	3	4
8	5	0	1	0	4
9	3	0	0	0	3
10	6	0	1	1	4
11	4	0	0	1	3
12	9	0	1	1	7
1	8	1	1	1	7
2	7	1	0	0	8
3	4	1	0	3	2
4	10	0	1	1	8
5	5	1	0	1	5
6	5	1	2	2	2
7	8	0	0	2	6
8	6	0	1	1	4
9	5	0	1	0	4
10	13	1	1	2	11
11	10	0	1	2	7
12	6	0	1	0	5
1	12	0	2	3	7
2	7	1	1	0	7
3	6	1	2	2	3
4	7	0	0	1	6
5	5	0	0	0	5
6	6	0	1	0	5
7	10	0	2	2	6
8	4	0	0	1	3
9	5	2	0	2	5
10	5	0	0	1	4
11	7	1	1	2	5
12	5	0	1	1	3
1	11	0	1	0	10
2	9	0	0	1	8
3	4	0	1	0	3
4	9	1	1	4	5
5	9	1	0	1	9
6	4	1	1	1	3
7	6	0	1	2	3
8	11	1	2	2	8
9	4	0	1	1	2
10	8	1	1	2	6
11	5	0	0	1	4
12	6	0	0	1	5
1	15	0	3	1	11
2	9	0	2	1	6
3	7	0	0	1	6
4	7	0	1	1	5
5	8	0	1	1	6
6	6	0	0	0	6
7	10	2	2	1	9
8	7	1	2	0	6
9	3	0	1	1	1
10	5	0	2	1	2
11	4	0	1	0	3
12	0	0	0	0	0
1	8	1	1	1	7
2	8	0	0	0	8
3	7	1	1	2	5
4	4	0	0	1	3
5	5	2	2	1	4
6	2	1	0	1	2
7	4	0	1	0	3
8	3	0	1	0	2
9	8	2	2	2	6
10	7	0	0	2	5
11	7	0	1	0	6
12	3	0	0	0	3
1	7	0	0	1	6
2	6	2	2	2	4
3	10	0	3	0	7
4	7	0	2	0	5
5	4	0	0	0	4
6	7	0	3	1	3
7	10	1	2	2	7
8	10	0	2	0	8
9	8	0	1	0	7
10	9	0	3	0	6
11	4	1	2	0	3
12	6	0	0	0	6
1	7	0	0	1	6
2	4	1	1	0	4
3	4	1	1	1	3
4	5	1	2	2	2
5	3	2	2	0	3
6	8	1	1	2	6
7	2	0	0	0	2
8	4	0	2	0	2
9	9	1	2	0	8
10	9	0	1	0	8
11	6	1	1	0	6
12	10	1	2	2	7
1	7	0	1	0	6
2	9	0	2	0	7
3	5	0	1	0	4
4	7	1	1	0	7
5	5	0	1	0	4
6	6	0	1	2	3
7	8	0	2	2	4
8	7	0	0	0	7
9	7	0	0	0	7
10	7	0	1	3	3
11	12	0	2	1	9
12	9	0	0	2	7
1	13	0	2	1	10
2	6	0	0	1	5
3	5	0	0	1	4
4	6	1	0	2	5
5	4	2	0	0	6
6	11	0	1	4	6
7	4	0	0	0	4
8	8	3	3	1	7
9	5	0	0	0	5
10	11	1	2	1	9
11	3	0	0	0	3
12	5	0	1	1	3
1	6	0	0	2	4
2	13	0	2	6	5
3	4	0	1	0	3
4	6	1	1	0	6
5	9	0	1	1	7
6	7	3	0	3	7
7	11	2	1	2	10
8	3	0	0	0	3
9	5	0	2	0	3
10	3	0	0	1	2
11	7	1	1	2	5
12	6	0	0	0	6
1	11	0	2	1	8
2	7	0	0	0	7
3	9	0	2	0	7
4	10	0	1	1	8
5	1	0	1	0	0
6	9	0	1	2	6
7	5	0	0	1	4
8	7	1	1	0	7
9	12	0	2	1	9
10	4	1	0	1	4
11	6	0	1	1	4
12	3	1	0	0	4
1	6	1	1	2	4
2	6	0	0	2	4
3	3	1	1	0	3
4	9	0	1	0	8
5	6	0	1	0	5
6	8	0	1	1	6
7	8	0	3	0	5
8	5	0	2	1	2
9	9	1	0	0	10
10	2	0	0	1	1
11	0	1	0	0	1
12	6	0	1	2	3
1	10	1	3	0	8
2	13	0	2	4	7
3	7	1	1	2	5
4	9	0	0	1	8
5	8	2	0	1	9
6	7	2	3	0	6
7	3	0	0	0	3
8	7	0	3	1	3
9	4	2	2	0	4
10	3	1	0	0	4
11	10	0	2	2	6
12	5	0	1	1	3
1	13	0	2	3	8
2	8	0	0	1	7
3	7	1	1	1	6
4	3	0	0	0	3
5	4	0	0	2	2
6	5	0	1	1	3
7	8	0	1	1	6
8	7	0	1	1	5
9	6	0	1	0	5
10	5	1	0	1	5
11	4	1	1	0	4
12	4	1	0	1	4
1	6	0	1	0	5
2	6	3	3	1	5
3	5	0	0	2	3
4	8	1	4	2	3
5	7	0	0	2	5
6	4	0	0	0	4
7	8	0	0	1	7
8	4	2	0	2	4
9	3	0	0	0	3
10	5	0	1	2	2
11	7	0	0	2	5
12	3	1	0	0	4
1	12	1	3	1	9
2	7	2	1	2	6
3	7	1	1	2	5
4	2	2	2	1	1
5	6	1	2	2	3
6	5	0	2	2	1
7	4	0	0	1	3
8	3	2	0	1	4
9	2	0	0	1	1
10	3	0	0	0	3
11	6	2	3	0	5
12	7	0	2	2	3
1	10	0	1	0	9
2	13	0	2	2	9
3	4	0	1	1	2
4	3	1	1	0	3
5	7	0	0	0	7
6	3	1	1	0	3
7	7	2	0	2	7
8	10	1	0	1	10
9	5	1	0	2	4
10	6	0	0	1	5
11	5	0	1	0	4
12	7	0	3	1	3
1	10	1	1	2	8
2	13	1	1	1	12
3	7	0	1	1	5
4	6	1	2	0	5
5	7	1	4	0	4
6	6	0	0	0	6
7	8	1	2	1	6
8	4	0	0	0	4
9	4	0	0	0	4
10	7	0	1	1	5
11	4	0	0	0	4
12	8	1	2	3	4
1	7	2	1	1	7
2	8	0	2	0	6
3	6	0	0	1	5
4	4	0	0	1	3
5	8	0	1	5	2
6	4	3	1	0	6
7	4	1	1	2	2
8	3	0	0	1	2
9	3	0	0	1	2
10	10	0	1	1	8
11	7	0	0	2	5
12	9	0	1	0	8
1	14	0	2	4	8
2	13	0	1	1	11
3	10	0	2	1	7
4	5	0	1	1	3
5	9	0	0	4	5
6	9	0	2	2	5
7	8	0	0	2	6
8	8	1	1	3	5
9	7	1	2	0	6
10	5	0	0	0	5
11	8	1	1	2	6
12	9	1	0	2	8
t	ND	IDU	HM	HF	MSM
1	8	0	1	1	6
2	2	0	0	0	2
3	4	0	1	1	2
4	9	0	0	0	9
5	6	1	0	1	6
6	8	1	0	1	8
7	8	0	0	3	5
8	9	0	1	2	6
9	4	3	2	2	3
10	7	1	0	0	8
11	4	0	0	2	2
12	5	2	3	1	3
1	15	1	2	1	13
2	5	3	3	0	5
3	7	1	3	2	3
4	6	0	0	0	6
5	4	1	4	0	1
6	13	0	0	3	10
7	7	3	4	1	5
8	9	0	1	3	5
9	3	1	0	0	4
10	1	0	0	0	1
11	4	1	1	0	4
12	5	1	1	0	5
1	6	0	1	1	4
2	10	1	0	2	9
3	10	0	0	3	7
4	4	0	0	1	3
5	9	1	3	1	6
6	1	1	1	0	1
7	6	2	2	3	3
8	6	0	1	2	3
9	7	2	5	0	4
10	7	0	1	0	6
11	8	1	0	1	8
12	4	2	1	2	3
1	10	0	1	2	7
2	10	0	1	1	8
3	7	1	0	2	6
4	7	2	1	2	6
5	7	1	2	1	5
6	12	0	2	2	8
7	6	1	0	3	4
8	4	0	1	2	1
9	9	0	0	2	7
10	2	0	0	0	2
11	7	2	2	2	5
12	2	1	2	0	1
1	8	1	1	1	7
2	7	1	0	1	7
3	5	0	1	2	2
4	9	0	1	0	8
5	4	0	0	1	3
6	7	0	1	2	4
7	7	2	0	2	7
8	12	1	4	1	8
9	6	0	0	2	4
10	5	0	1	1	3
11	3	0	0	1	2
12	4	1	1	2	2
1	7	0	1	1	5
2	8	0	1	0	7
3	9	0	2	1	6
4	10	0	0	1	9
5	10	1	2	1	8
6	4	0	0	0	4
7	7	0	1	1	5
8	6	0	1	0	5
9	4	0	1	0	3
10	6	0	2	0	4
11	6	1	1	1	5
12	6	1	1	5	1
1	5	0	0	0	5
2	9	1	0	1	9
3	5	1	1	1	4
4	6	1	3	1	3
5	4	2	1	0	5
6	8	0	0	1	7
7	4	0	1	0	3
8	17	0	2	2	13
9	9	0	0	1	8
10	6	0	3	1	2
11	5	0	1	1	3
12	3	3	1	2	3
1	12	1	1	0	12
2	5	2	1	2	4
3	5	0	1	2	2
4	4	1	0	1	4
5	5	0	0	0	5
6	5	1	1	1	4
7	3	0	0	1	2
8	3	0	1	1	1
9	2	0	0	2	0
10	4	0	0	0	4
11	5	1	3	0	3
12	4	0	1	0	3
1	12	3	2	4	9
2	5	0	0	0	5
3	6	0	0	0	6
4	3	0	0	1	2
5	13	0	2	0	11
6	8	1	0	1	8
7	6	0	0	0	6
8	6	0	0	2	4
9	3	1	2	0	2
10	7	0	2	1	4
11	2	0	0	0	2
12	6	1	1	0	6
1	6	0	1	2	3
2	6	0	0	0	6
3	7	0	0	0	7
4	1	0	0	0	1
5	9	0	0	0	9
6	6	0	0	2	4
7	6	1	0	0	7
8	2	0	0	0	2
9	7	0	0	2	5
10	7	0	1	1	5
11	9	0	0	1	8
12	6	0	2	1	3
1	11	0	1	4	6
2	10	0	1	2	7
3	8	0	1	3	4
4	6	0	1	1	4
5	4	1	0	1	4
6	10	0	0	0	10
7	2	1	2	0	1
8	3	0	2	0	1
9	4	1	0	1	4
10	7	0	0	4	3
11	1	1	1	0	1
12	6	0	0	1	5
1	9	1	1	2	7
2	5	2	2	2	3
3	2	1	1	0	2
4	6	0	2	0	4
5	2	0	0	1	1
6	5	3	2	1	5
7	2	0	1	0	1
8	2	0	2	0	0
9	8	0	2	2	4
10	5	1	0	1	5
11	6	2	1	0	7
12	5	0	1	0	4
1	12	1	2	1	10
2	5	0	1	0	4
3	7	0	2	1	4
4	2	0	0	0	2
5	3	1	0	1	3
6	8	0	1	0	7
7	10	0	1	2	7
8	8	0	0	0	8
9	8	1	0	2	7
10	10	0	1	2	7
11	5	2	1	2	4
12	4	0	0	0	4
1	7	0	0	1	6
2	8	0	1	0	7
3	8	1	1	0	8
4	3	0	1	0	2
5	5	0	2	1	2
6	8	0	2	1	5
7	8	1	0	4	5
8	7	0	1	0	6
9	3	0	0	0	3
10	4	0	1	1	2
11	4	1	1	1	3
12	6	1	2	1	4
1	5	1	1	1	4
2	5	0	1	1	3
3	11	0	2	1	8
4	3	1	1	0	3
5	8	0	2	1	5
6	1	0	0	0	1
7	5	1	1	0	5
8	6	1	1	3	3
9	3	0	1	0	2
10	4	0	0	2	2
11	4	0	0	0	4
12	3	1	0	0	4
1	10	0	0	3	7
2	6	0	0	1	5
3	5	0	0	0	5
4	8	1	3	0	6
5	5	1	0	0	6
6	5	3	2	1	5
7	5	1	0	2	4
8	9	0	2	1	6
9	10	0	1	3	6
10	9	0	1	1	7
11	4	0	0	0	4
12	4	1	1	1	3
1	8	1	2	0	7
2	8	2	0	3	7
3	8	0	0	3	5
4	11	0	0	1	10
5	11	1	0	0	12
6	6	1	2	0	5
7	7	2	1	3	5
8	4	2	1	1	4
9	5	0	1	1	3
10	7	2	3	1	5
11	4	0	0	0	4
12	1	0	0	0	1
1	5	1	1	1	4
2	5	0	0	1	4
3	5	2	3	1	3
4	8	0	2	1	5
5	8	1	1	3	5
6	6	1	1	2	4
7	12	1	1	3	9
8	10	0	1	3	6
9	5	0	0	1	4
10	6	0	1	1	4
11	6	0	0	1	5
12	7	0	2	1	4
1	11	1	1	5	6
2	7	0	1	2	4
3	12	1	3	0	10
4	11	0	0	1	10
5	6	0	0	1	5
6	6	1	0	0	7
7	8	0	2	0	6
8	7	1	0	2	6
9	3	0	0	0	3
10	4	1	1	3	1
11	7	0	0	2	5
12	8	1	3	1	5
1	15	1	5	0	11
2	11	1	1	1	10
3	9	1	2	2	6
4	4	0	1	0	3
5	7	0	0	0	7
6	5	2	2	0	5
7	6	0	2	0	4
8	4	0	0	1	3
9	10	1	2	1	8
10	3	0	1	0	2
11	7	1	1	2	5
12	6	0	0	2	4
1	10	0	2	1	7
2	8	0	1	2	5
3	6	1	0	0	7
4	6	0	1	1	4
5	4	2	3	1	2
6	4	1	1	0	4
7	3	0	0	0	3
8	8	1	1	0	8
9	7	1	1	1	6
10	6	1	0	0	7
11	6	1	0	2	5
12	3	0	0	1	2
1	8	0	1	1	6
2	7	0	0	0	7
3	5	0	0	0	5
4	4	0	0	4	0
5	2	0	0	0	2
6	7	0	0	1	6
7	6	1	3	0	4
8	4	2	1	0	5
9	8	0	1	1	6
10	7	0	0	0	7
11	8	0	0	1	7
12	6	2	2	0	6
1	6	1	2	2	3
2	8	0	1	1	6
3	11	1	0	2	10
4	3	1	0	1	3
5	4	0	1	0	3
6	10	0	1	1	8
7	6	0	0	1	5
8	3	0	1	0	2
9	6	1	1	3	3
10	6	1	0	3	4
11	3	0	1	0	2
12	3	0	0	0	3
1	10	0	1	4	5
2	8	3	1	4	6
3	8	0	1	1	6
4	3	0	1	1	1
5	5	2	1	2	4
6	10	1	3	1	7
7	4	0	1	0	3
8	9	0	2	2	5
9	6	0	1	2	3
10	3	0	0	1	2
11	4	0	1	2	1
12	1	0	0	0	1
1	6	1	3	0	4
2	6	1	2	1	4
3	6	0	0	0	6
4	2	0	0	0	2
5	8	1	3	1	5
6	5	0	0	0	5
7	5	0	0	1	4
8	11	0	0	1	10
9	1	0	0	1	0
10	6	1	1	3	3
11	11	0	1	3	7
12	1	0	0	0	1
1	6	0	0	1	5
2	8	0	1	1	6
3	9	0	0	1	8
4	8	0	3	1	4
5	5	0	0	0	5
6	5	1	1	0	5
7	8	0	1	1	6
8	5	0	0	1	4
9	10	1	0	2	9
10	1	0	0	0	1
11	6	0	1	0	5
12	3	1	0	1	3
1	14	1	2	1	12
2	14	1	2	3	10
3	9	1	0	1	9
4	5	2	1	1	5
5	7	0	0	3	4
6	6	1	0	1	6
7	3	0	0	0	3
8	9	0	0	0	9
9	5	1	1	0	5
10	8	0	2	0	6
11	6	0	0	1	5
12	4	1	1	2	2
1	5	2	0	0	7
2	3	1	1	1	2
3	6	0	1	1	4
4	6	0	1	1	4
5	2	1	1	1	1
6	7	0	1	2	4
7	7	0	1	0	6
8	6	1	3	0	4
9	6	0	0	1	5
10	5	0	0	3	2
11	6	0	0	1	5
12	5	1	0	0	6
1	14	1	1	1	13
2	4	0	2	1	1
3	7	0	1	3	3
4	3	0	1	1	1
5	5	0	0	1	4
6	8	0	2	2	4
7	8	0	1	1	6
8	7	0	1	1	5
9	4	0	0	3	1
10	5	0	0	1	4
11	7	1	0	2	6
12	6	2	2	1	5
1	8	2	1	2	7
2	10	0	2	1	7
3	7	1	1	4	3
4	4	0	0	1	3
5	9	1	4	0	6
6	2	1	0	0	3
7	2	1	0	0	3
8	7	0	2	1	4
9	6	0	0	0	6
10	7	1	1	2	5
11	6	0	0	0	6
12	5	0	0	2	3
1	11	1	4	1	7
2	11	0	1	0	10
3	5	0	1	2	2
4	9	0	0	0	9
5	3	1	0	1	3
6	5	1	1	2	3
7	8	0	1	1	6
8	11	0	0	5	6
9	4	2	0	1	5
10	7	0	0	2	5
11	2	0	1	0	1
12	11	0	1	0	10
1	9	0	0	1	8
2	6	2	2	0	6
3	6	1	2	0	5
4	5	1	0	1	5
5	5	0	0	0	5
6	5	0	0	1	4
7	5	0	0	1	4
8	4	1	1	0	4
9	6	0	1	0	5
10	3	0	0	0	3
11	5	0	0	1	4
12	2	0	0	0	2
1	10	3	0	4	9
2	8	0	1	1	6
3	6	0	0	1	5
4	10	1	2	0	9
5	4	0	1	1	2
6	3	0	1	0	2
7	3	1	1	0	3
8	5	0	0	1	4
9	2	0	0	0	2
10	5	1	0	0	6
11	5	0	1	0	4
12	9	0	1	1	7
1	10	2	1	1	10
2	8	1	2	2	5
3	14	0	4	1	9
4	11	2	2	2	9
5	7	0	2	1	4
6	7	0	0	2	5
7	9	0	0	1	8
8	4	2	1	1	4
9	4	0	0	0	4
10	9	1	0	1	9
11	6	1	3	2	2
12	6	0	0	0	6
1	6	1	1	1	5
2	5	3	0	0	8
3	8	0	0	4	4
4	8	0	1	0	7
5	7	0	1	1	5
6	6	1	0	0	7
7	4	0	1	0	3
8	6	0	2	0	4
9	4	1	0	0	5
10	6	0	1	1	4
11	5	2	3	0	4
12	6	1	0	0	7
1	8	3	2	1	8
2	6	0	1	2	3
3	5	1	1	1	4
4	7	2	2	1	6
5	3	0	1	1	1
6	10	0	0	2	8
7	4	0	1	1	2
8	8	0	0	2	6
9	5	0	2	2	1
10	3	0	0	1	2
11	8	0	0	1	7
12	4	1	2	0	3
1	7	1	2	0	6
2	7	1	1	0	7
3	9	0	2	0	7
4	7	0	0	1	6
5	6	0	1	2	3
6	9	1	0	3	7
7	8	0	1	3	4
8	5	0	0	3	2
9	5	0	0	0	5
10	4	0	0	1	3
11	7	1	1	2	5
12	7	0	0	1	6
1	8	0	1	0	7
2	10	1	1	1	9
3	6	0	0	1	5
4	7	1	0	0	8
5	8	0	0	1	7
6	8	2	1	0	9
7	9	0	2	1	6
8	8	0	0	0	8
9	6	0	1	3	2
10	9	0	1	1	7
11	5	0	0	1	4
12	7	0	0	1	6
1	18	0	1	1	16
2	10	0	2	0	8
3	11	2	2	0	11
4	12	0	2	1	9
5	6	1	0	2	5
6	10	0	0	1	9
7	9	1	1	3	6
8	8	0	2	1	5
9	7	0	1	0	6
10	5	0	0	0	5
11	5	1	2	1	3
12	8	2	2	1	7
1	11	0	2	1	8
2	6	1	2	0	5
3	4	1	0	1	4
4	11	0	0	3	8
5	6	0	0	1	5
6	5	0	0	2	3
7	4	0	0	0	4
8	5	1	2	2	2
9	5	0	0	1	4
10	7	0	0	1	6
11	5	1	1	2	3
12	10	0	2	0	8
1	12	1	2	2	9
2	6	0	0	1	5
3	9	1	2	2	6
4	5	0	1	1	3
5	10	0	1	1	8
6	7	1	2	2	4
7	6	0	1	0	5
8	10	0	2	1	7
9	5	1	1	1	4
10	7	0	1	2	4
11	5	0	0	0	5
12	6	0	3	1	2
1	13	0	3	4	6
2	8	0	2	1	5
3	8	1	0	1	8
4	7	1	1	1	6
5	4	1	3	0	2
6	7	1	1	2	5
7	7	0	1	3	3
8	3	0	0	1	2
9	4	0	1	0	3
10	5	0	2	0	3
11	4	0	0	0	4
12	5	1	0	2	4
1	7	2	2	2	5
2	11	1	1	4	7
3	4	0	1	0	3
4	8	0	0	1	7
5	7	0	1	0	6
6	5	0	0	1	4
7	7	0	1	1	5
8	7	0	1	1	5
9	7	0	1	1	5
10	5	2	5	0	2
11	8	1	1	2	6
12	6	0	0	2	4
1	3	1	0	1	3
2	5	0	2	1	2
3	9	0	1	0	8
4	8	0	2	1	5
5	10	0	1	0	9
6	4	0	0	1	3
7	2	1	0	1	2
8	12	0	0	1	11
9	6	1	3	1	3
10	8	0	0	2	6
11	5	0	0	0	5
12	6	1	2	1	4
1	16	1	1	3	13
2	3	2	2	1	2
3	8	2	5	1	4
4	2	1	1	0	2
5	6	2	0	3	5
6	11	1	0	3	9
7	3	2	2	1	2
8	6	0	0	0	6
9	6	1	0	0	7
10	4	0	0	1	3
11	4	0	0	1	3
12	8	0	2	3	3
1	6	0	1	0	5
2	4	2	1	1	4
3	5	0	0	1	4
4	6	0	0	0	6
5	2	0	0	0	2
6	6	0	0	1	5
7	13	0	2	2	9
8	6	0	2	0	4
9	6	1	1	1	5
10	5	1	1	2	3
11	5	1	2	0	4
12	5	0	1	0	4
1	10	0	0	1	9
2	2	0	0	1	1
3	7	0	3	1	3
4	6	0	0	1	5
5	4	2	0	1	5
6	6	1	3	0	4
7	4	0	1	0	3
8	7	1	2	1	5
9	9	1	1	1	8
10	6	1	1	0	6
11	3	1	2	0	2
12	3	1	2	0	2
1	6	0	0	0	6
2	8	1	4	1	4
3	12	0	1	1	10
4	4	0	0	1	3
5	5	0	0	1	4
6	11	1	2	2	8
7	4	0	2	0	2
8	6	0	1	2	3
9	5	0	0	2	3
10	6	0	1	1	4
11	3	0	0	0	3
12	5	2	2	1	4
1	10	1	3	3	5
2	9	1	2	3	5
3	7	0	1	0	6
4	6	0	1	1	4
5	6	1	2	3	2
6	8	1	0	2	7
7	8	0	0	1	7
8	8	0	0	0	8
9	5	2	1	1	5
10	7	0	2	0	5
11	6	0	0	0	6
12	4	0	0	2	2
1	10	2	0	0	12
2	8	2	0	3	7
3	6	0	0	0	6
4	6	0	0	1	5
5	4	1	1	0	4
6	9	2	2	0	9
7	3	0	0	0	3
8	11	1	2	3	7
9	5	0	1	0	4
10	10	0	1	1	8
11	3	1	1	0	3
12	6	1	1	2	4
1	7	0	1	2	4
2	7	1	1	2	5
3	7	1	1	1	6
4	6	0	1	1	4
5	3	1	0	2	2
6	5	0	0	1	4
7	6	0	0	0	6
8	4	0	0	0	4
9	4	0	1	1	2
10	5	1	1	1	4
11	5	0	0	0	5
12	8	0	0	0	8
1	10	0	0	1	9
2	9	0	2	0	7
3	10	1	2	1	8
4	7	1	0	1	7
5	8	1	1	1	7
6	8	1	2	1	6
7	2	0	0	0	2
8	6	0	1	0	5
9	8	1	0	2	7
10	9	1	1	3	6
11	6	0	0	1	5
12	4	0	0	1	3
1	12	1	1	1	11
2	6	2	3	0	5
3	8	0	1	3	4
4	3	0	1	0	2
5	5	0	0	2	3
6	7	2	1	2	6
7	2	0	0	1	1
8	4	1	0	2	3
9	5	0	0	1	4
10	2	0	0	0	2
11	6	1	1	2	4
12	7	0	1	0	6
1	8	0	0	1	7
2	5	1	1	3	2
3	7	0	0	4	3
4	10	0	2	3	5
5	5	0	0	1	4
6	7	0	0	0	7
7	9	0	1	3	5
8	1	0	0	0	1
9	6	0	0	3	3
10	3	1	0	1	3
11	7	1	0	0	8
12	3	1	0	1	3
1	3	0	0	0	3
2	6	0	1	0	5
3	5	0	1	0	4
4	8	1	2	0	7
5	4	0	1	1	2
6	8	0	0	1	7
7	4	0	0	1	3
8	6	0	0	2	4
9	6	0	1	3	2
10	6	1	3	1	3
11	8	1	0	2	7
12	1	0	0	0	1
1	6	0	1	2	3
2	8	1	2	0	7
3	4	0	0	1	3
4	4	0	1	2	1
5	5	0	0	0	5
6	9	1	2	1	7
7	8	1	0	0	9
8	10	1	2	1	8
9	6	1	1	1	5
10	6	0	1	0	5
11	6	0	1	2	3
12	5	1	2	1	3
1	8	1	2	1	6
2	4	0	2	0	2
3	9	0	0	2	7
4	9	0	0	0	9
5	11	1	5	2	5
6	5	0	0	0	5
7	7	0	1	2	4
8	8	0	0	0	8
9	5	1	1	1	4
10	7	1	2	0	6
11	5	0	1	1	3
12	4	0	0	0	4
1	7	1	1	2	5
2	10	0	1	1	8
3	11	1	1	2	9
4	4	0	0	1	3
5	7	2	2	0	7
6	6	0	0	1	5
7	3	0	1	0	2
8	11	0	0	2	9
9	8	1	2	1	6
10	10	1	1	1	9
11	4	0	2	0	2
12	6	0	0	0	6
1	11	0	1	1	9
2	7	1	0	2	6
3	6	0	1	1	4
4	5	0	0	1	4
5	9	0	0	4	5
6	5	1	1	0	5
7	6	2	4	0	4
8	9	1	2	1	7
9	7	0	2	1	4
10	2	0	0	0	2
11	7	1	1	0	7
12	3	1	0	2	2
1	15	2	1	3	13
2	5	0	0	0	5
3	5	1	0	2	4
4	2	0	0	1	1
5	6	1	2	2	3
6	7	1	2	0	6
7	8	0	0	2	6
8	4	0	0	1	3
9	5	0	1	0	4
10	5	0	0	2	3
11	9	0	1	0	8
12	4	0	1	0	3
1	10	0	1	2	7
2	7	0	0	1	6
3	11	0	1	1	9
4	4	0	0	0	4
5	12	0	0	2	10
6	5	1	3	1	2
7	3	0	1	0	2
8	8	0	2	1	5
9	7	0	1	1	5
10	5	0	0	1	4
11	5	0	1	0	4
12	6	0	0	2	4
1	5	0	1	0	4
2	5	0	1	0	4
3	10	1	1	2	8
4	6	1	0	0	7
5	3	2	1	2	2
6	6	0	0	0	6
7	4	1	0	0	5
8	5	0	0	0	5
9	7	0	2	0	5
10	2	2	2	0	2
11	7	0	0	2	5
12	4	0	0	0	4
1	6	0	2	0	4
2	8	1	3	0	6
3	3	0	0	1	2
4	7	0	3	1	3
5	6	0	2	0	4
6	7	0	1	2	4
7	6	1	1	1	5
8	7	0	3	2	2
9	8	1	0	1	8
10	4	1	1	0	4
11	6	0	1	0	5
12	6	1	2	2	3
1	5	1	1	1	4
2	8	1	2	0	7
3	4	1	0	0	5
4	4	0	0	0	4
5	3	2	0	0	5
6	8	0	1	3	4
7	7	0	2	0	5
8	7	1	0	2	6
9	1	0	0	1	0
10	6	1	2	3	2
11	7	0	1	0	6
12	7	0	1	0	6
1	16	1	4	3	10
2	12	1	1	2	10
3	5	0	0	2	3
4	7	0	1	2	4
5	8	0	0	1	7
6	2	0	0	0	2
7	3	1	0	1	3
8	5	0	1	1	3
9	4	1	0	0	5
10	11	0	2	1	8
11	6	0	0	1	5
12	6	0	0	0	6
1	10	1	1	2	8
2	8	2	3	0	7
3	7	1	0	2	6
4	4	0	0	1	3
5	10	1	4	5	2
6	3	2	1	1	3
7	6	0	1	1	4
8	5	0	1	1	3
9	2	1	1	0	2
10	1	0	0	0	1
11	7	1	0	0	8
12	5	1	2	0	4
1	14	2	3	2	11
2	9	2	4	1	6
3	5	0	1	1	3
4	6	0	0	1	5
5	2	0	0	0	2
6	3	0	1	0	2
7	6	0	0	2	4
8	2	0	1	0	1
9	1	0	0	0	1
10	6	0	3	1	2
11	12	1	2	0	11
12	11	1	1	3	8
1	5	1	1	1	4
2	6	0	0	0	6
3	8	0	1	0	7
4	9	1	1	1	8
5	8	0	0	2	6
6	8	0	0	1	7
7	9	1	2	3	5
8	3	0	1	0	2
9	10	0	3	0	7
10	4	1	1	0	4
11	4	0	0	0	4
12	5	0	0	0	5
1	8	0	0	1	7
2	7	1	0	3	5
3	8	1	2	1	6
4	6	0	0	0	6
5	4	0	0	1	3
6	6	1	1	0	6
7	3	1	1	3	0
8	5	1	1	1	4
9	4	0	1	2	1
10	3	0	1	0	2
11	2	0	0	0	2
12	12	0	1	1	10
1	16	0	0	3	13
2	10	0	0	5	5
3	10	1	0	1	10
4	5	2	0	0	7
5	8	1	2	0	7
6	9	1	5	0	5
7	5	0	0	0	5
8	9	0	0	2	7
9	9	0	0	2	7
10	6	0	1	1	4
11	3	0	0	1	2
12	7	0	1	1	5
1	14	0	1	2	11
2	7	1	0	2	6
3	6	0	0	1	5
4	4	2	1	0	5
5	6	0	1	0	5
6	7	0	1	1	5
7	8	0	1	1	6
8	6	0	1	2	3
9	4	0	1	0	3
10	7	2	0	0	9
11	1	0	0	0	1
12	6	0	1	1	4
1	14	0	1	2	11
2	12	2	2	2	10
3	1	0	0	0	1
4	6	2	3	1	4
5	6	0	0	2	4
6	11	1	1	3	8
7	7	1	0	1	7
8	5	0	1	1	3
9	3	0	0	0	3
10	13	0	1	5	7
11	5	0	2	0	3
12	4	0	0	0	4
1	7	1	1	1	6
2	10	0	1	0	9
3	7	1	0	1	7
4	3	1	1	1	2
5	7	0	1	2	4
6	7	0	0	0	7
7	2	1	0	1	2
8	3	1	1	0	3
9	5	0	0	0	5
10	3	0	0	1	2
11	5	1	2	2	2
12	6	1	2	1	4
1	17	1	3	3	12
2	7	0	2	0	5
3	12	1	3	3	7
4	3	1	0	1	3
5	14	0	1	2	11
6	5	1	1	1	4
7	5	1	0	0	6
8	0	0	0	0	0
9	9	0	3	0	6
10	5	0	2	0	3
11	13	0	1	2	10
12	7	4	3	3	5
1	6	0	0	3	3
2	8	0	0	2	6
3	6	1	3	0	4
4	6	1	2	1	4
5	3	0	0	1	2
6	12	0	0	4	8
7	3	0	0	0	3
8	2	2	2	0	2
9	6	0	0	1	5
10	5	1	0	2	4
11	8	0	1	0	7
12	3	0	0	0	3
1	11	0	3	2	6
2	9	2	1	1	9
3	10	2	2	1	9
4	10	0	3	2	5
5	4	0	0	0	4
6	5	0	0	1	4
7	6	0	2	1	3
8	5	0	1	1	3
9	6	0	2	0	4
10	5	1	2	1	3
11	6	0	0	0	6
12	6	1	1	0	6
1	11	0	0	1	10
2	14	1	3	2	10
3	4	0	0	0	4
4	7	0	1	0	6
5	5	1	2	1	3
6	4	1	1	1	3
7	9	1	1	0	9
8	10	1	0	3	8
9	3	0	0	0	3
10	6	0	1	0	5
11	4	1	1	0	4
12	3	0	0	0	3
1	5	0	2	0	3
2	6	0	1	1	4
3	5	0	1	0	4
4	4	0	1	0	3
5	10	0	2	0	8
6	3	0	0	0	3
7	6	1	2	0	5
8	9	1	2	3	5
9	5	1	2	1	3
10	5	0	2	0	3
11	7	1	2	0	6
12	6	0	1	1	4
1	7	0	0	2	5
2	7	0	1	1	5
3	7	1	1	1	6
4	9	0	0	2	7
5	4	0	2	1	1
6	4	0	0	1	3
7	3	0	2	0	1
8	1	0	0	0	1
9	5	0	0	0	5
10	4	1	0	0	5
11	4	0	0	1	3
12	7	0	0	2	5
1	13	2	2	1	12
2	8	0	1	1	6
3	9	0	0	2	7
4	8	0	0	1	7
5	4	1	1	0	4
6	2	1	2	1	0
7	7	0	0	1	6
8	3	0	1	1	1
9	5	1	0	1	5
10	3	0	1	1	1
11	6	2	2	1	5
12	10	0	1	3	6
1	15	0	2	1	12
2	4	2	2	2	2
3	7	0	0	0	7
4	7	0	0	1	6
5	4	0	0	1	3
6	2	3	1	1	3
7	4	1	1	0	4
8	7	0	1	0	6
9	5	1	1	1	4
10	4	0	0	1	3
11	8	0	1	2	5
12	5	1	1	0	5
1	3	2	1	2	2
2	13	1	3	2	9
3	6	0	1	2	3
4	4	1	1	0	4
5	13	1	2	2	10
6	5	1	1	0	5
7	6	1	0	2	5
8	6	0	1	1	4
9	1	1	0	0	2
10	6	0	1	2	3
11	7	0	2	0	5
12	3	1	0	1	3
1	7	0	1	0	6
2	6	2	1	0	7
3	3	2	1	1	3
4	1	0	0	0	1
5	4	0	0	1	3
6	2	0	1	0	1
7	6	0	1	0	5
8	5	0	2	1	2
9	7	1	0	2	6
10	8	0	0	3	5
11	2	0	0	1	1
12	5	0	1	0	4
1	7	1	2	3	3
2	8	0	2	2	4
3	11	1	1	3	8
4	3	0	0	0	3
5	7	0	2	1	4
6	6	0	1	1	4
7	1	1	0	0	2
8	5	1	2	3	1
9	7	1	1	1	6
10	8	1	1	2	6
11	8	0	2	1	5
12	6	1	2	0	5
1	8	1	1	1	7
2	6	0	2	0	4
3	5	1	1	0	5
4	4	0	0	1	3
5	4	0	1	2	1
6	5	1	3	1	2
7	4	0	1	1	2
8	12	0	2	1	9
9	9	0	1	2	6
10	6	1	1	1	5
11	4	1	2	0	3
12	6	0	2	1	3
1	13	1	2	1	11
2	7	2	1	1	7
3	9	1	3	1	6
4	4	0	1	0	3
5	6	0	1	1	4
6	6	0	0	0	6
7	6	1	1	1	5
8	6	1	0	1	6
9	4	0	1	2	1
10	4	0	0	0	4
11	4	0	2	0	2
12	5	0	0	0	5
1	10	0	1	0	9
2	4	1	1	0	4
3	6	1	1	1	5
4	9	0	2	4	3
5	2	0	0	2	0
6	7	0	1	1	5
7	6	0	1	1	4
8	5	1	1	0	5
9	8	0	1	0	7
10	3	0	0	0	3
11	11	1	1	4	7
12	5	0	2	0	3
1	10	0	1	4	5
2	8	0	2	0	6
3	8	0	0	2	6
4	4	0	0	0	4
5	11	0	3	1	7
6	4	0	1	0	3
7	3	1	0	1	3
8	10	1	3	3	5
9	9	0	1	1	7
10	4	0	0	1	3
11	4	0	1	0	3
12	2	0	0	0	2
1	6	2	2	1	5
2	11	0	1	0	10
3	3	0	0	0	3
4	5	0	2	0	3
5	7	0	2	1	4
6	6	1	0	2	5
7	6	0	0	1	5
8	6	0	2	0	4
9	6	0	0	1	5
10	4	1	1	1	3
11	3	0	0	1	2
12	2	0	0	0	2
1	9	0	1	2	6
2	6	1	2	0	5
3	7	1	0	4	4
4	2	0	1	0	1
5	6	0	1	0	5
6	8	0	0	0	8
7	7	1	0	2	6
8	1	0	0	1	0
9	4	0	0	0	4
10	7	0	0	0	7
11	6	1	2	0	5
12	5	1	0	1	5
1	7	0	0	1	6
2	19	1	4	3	13
3	6	0	2	1	3
4	4	0	1	2	1
5	4	1	1	0	4
6	9	0	1	2	6
7	2	1	1	0	2
8	6	1	1	0	6
9	5	0	1	0	4
10	3	0	1	1	1
11	2	1	0	0	3
12	6	0	0	2	4
1	12	0	3	2	7
2	11	1	1	3	8
3	11	0	0	4	7
4	6	0	1	0	5
5	4	0	0	0	4
6	5	0	2	0	3
7	5	0	1	0	4
8	6	1	1	0	6
9	2	0	0	0	2
10	9	0	1	2	6
11	11	3	1	2	11
12	10	1	1	2	8
1	9	1	1	2	7
2	5	0	0	0	5
3	6	0	0	0	6
4	7	1	1	1	6
5	5	0	2	1	2
6	6	0	0	2	4
7	9	0	1	2	6
8	5	0	2	1	2
9	4	1	0	0	5
10	6	0	0	2	4
11	7	0	0	0	7
12	5	0	2	1	2
1	7	1	2	0	6
2	13	1	1	2	11
3	6	1	0	1	6
4	3	0	0	0	3
5	6	0	0	2	4
6	4	2	3	1	2
7	4	1	1	0	4
8	6	1	1	1	5
9	3	0	0	1	2
10	5	1	1	1	4
11	4	0	0	0	4
12	5	1	0	3	3
1	11	2	4	3	6
2	7	0	0	3	4
3	5	3	3	1	4
4	1	0	0	0	1
5	6	0	0	1	5
6	3	2	2	0	3
7	8	0	1	3	4
8	4	0	1	1	2
9	4	0	1	3	0
10	6	0	0	0	6
11	3	2	1	1	3
12	2	0	0	1	1
1	7	1	2	1	5
2	6	0	1	0	5
3	8	0	2	0	6
4	2	0	0	1	1
5	3	0	0	0	3
6	3	0	2	0	1
7	9	0	2	1	6
8	2	0	0	0	2
9	7	0	1	2	4
10	5	0	3	0	2
11	6	0	1	3	2
12	7	0	3	1	3
1	10	0	2	1	7
2	8	0	0	1	7
3	8	0	1	2	5
4	7	0	0	2	5
5	5	0	0	1	4
6	4	0	0	0	4
7	4	0	0	0	4
8	5	0	0	0	5
9	9	0	1	3	5
10	3	0	0	1	2
11	5	0	0	1	4
12	6	0	0	0	6
1	8	0	1	1	6
2	13	1	2	0	12
3	8	1	3	1	5
4	6	0	1	1	4
5	4	2	2	0	4
6	5	1	1	0	5
7	6	0	2	0	4
8	6	1	2	1	4
9	7	0	2	1	4
10	7	0	4	1	2
11	5	1	2	1	3
12	6	0	1	1	4
1	8	1	1	2	6
2	9	0	2	1	6
3	11	0	2	1	8
4	7	0	0	1	6
5	6	1	2	0	5
6	8	1	1	3	5
7	3	2	2	2	1
8	2	0	0	0	2
9	8	0	2	1	5
10	4	0	0	1	3
11	9	0	3	2	4
12	3	0	1	0	2
1	12	3	0	4	11
2	11	1	0	0	12
3	10	2	4	2	6
4	8	2	1	0	9
5	4	0	0	1	3
6	9	1	0	3	7
7	4	1	0	1	4
8	3	0	2	0	1
9	4	0	1	0	3
10	8	0	0	1	7
11	8	0	1	1	6
12	2	0	0	1	1
t	ND	IDU	HM	HF	MSM
1	11	1	3	1	8
2	6	1	2	1	4
3	9	0	0	0	9
4	1	0	0	0	1
5	4	1	0	1	4
6	7	0	1	3	3
7	3	0	0	0	3
8	7	0	2	1	4
9	5	1	1	0	5
10	7	1	1	1	6
11	5	1	1	0	5
12	10	0	1	1	8
1	12	1	3	3	7
2	3	1	1	0	3
3	5	0	0	1	4
4	6	1	2	0	5
5	6	1	1	0	6
6	8	0	1	2	5
7	8	0	4	0	4
8	5	0	0	0	5
9	10	1	0	3	8
10	5	1	0	1	5
11	5	1	0	3	3
12	7	0	0	1	6
1	13	3	0	1	15
2	6	1	3	0	4
3	7	1	2	1	5
4	6	0	2	1	3
5	6	1	2	0	5
6	9	1	2	4	4
7	6	0	2	2	2
8	7	1	3	0	5
9	7	0	0	1	6
10	3	0	1	1	1
11	9	1	2	3	5
12	11	2	1	2	10
1	9	0	1	0	8
2	13	1	2	2	10
3	7	2	2	3	4
4	2	1	0	2	1
5	7	0	0	2	5
6	5	1	1	0	5
7	6	1	1	0	6
8	1	1	0	0	2
9	10	0	2	1	7
10	6	1	1	2	4
11	4	0	1	1	2
12	3	2	0	1	4
1	7	1	1	0	7
2	9	1	1	2	7
3	6	1	2	0	5
4	9	0	1	2	6
5	9	0	1	3	5
6	2	0	0	1	1
7	7	0	1	1	5
8	7	0	1	3	3
9	6	0	0	1	5
10	7	0	2	2	3
11	8	0	1	2	5
12	5	1	2	0	4
1	11	0	2	2	7
2	6	0	0	0	6
3	6	0	2	2	2
4	7	0	1	1	5
5	5	0	0	1	4
6	8	0	2	1	5
7	3	0	0	0	3
8	6	0	0	0	6
9	4	0	1	1	2
10	1	0	0	0	1
11	4	0	0	0	4
12	4	0	0	0	4
1	11	0	4	1	6
2	9	0	2	1	6
3	4	0	0	1	3
4	3	0	1	0	2
5	4	0	0	1	3
6	6	0	0	0	6
7	8	0	0	0	8
8	3	0	0	1	2
9	6	2	0	1	7
10	5	0	1	2	2
11	6	1	0	0	7
12	1	0	0	0	1
1	11	2	0	4	9
2	12	2	1	2	11
3	5	0	1	1	3
4	4	0	1	0	3
5	4	0	0	1	3
6	7	1	1	2	5
7	6	0	1	1	4
8	8	1	2	1	6
9	6	0	1	1	4
10	6	0	2	0	4
11	4	1	0	0	5
12	8	0	0	1	7
1	7	3	3	0	7
2	7	1	0	3	5
3	8	1	1	1	7
4	7	1	1	2	5
5	3	1	1	0	3
6	7	0	0	0	7
7	5	0	0	0	5
8	9	0	1	1	7
9	4	0	0	1	3
10	7	0	0	1	6
11	13	0	1	3	9
12	4	1	0	3	2
1	5	1	1	0	5
2	6	0	0	0	6
3	6	0	0	1	5
4	5	1	0	1	5
5	6	0	0	1	5
6	5	2	1	1	5
7	4	0	0	0	4
8	3	0	1	2	0
9	4	0	0	0	4
10	9	0	2	1	6
11	5	0	1	2	2
12	5	1	0	0	6
1	12	0	2	2	8
2	10	1	3	0	8
3	8	0	2	2	4
4	12	0	0	0	12
5	2	0	1	0	1
6	3	0	0	1	2
7	8	0	1	1	6
8	5	0	1	1	3
9	6	0	1	2	3
10	5	0	1	1	3
11	5	1	2	0	4
12	6	1	1	1	5
1	10	0	1	1	8
2	11	0	1	2	8
3	7	0	3	0	4
4	7	0	2	2	3
5	5	1	1	0	5
6	7	0	0	0	7
7	8	0	1	1	6
8	3	0	0	0	3
9	8	0	2	2	4
10	7	0	0	3	4
11	9	1	1	1	8
12	7	0	2	0	5
1	11	0	0	0	11
2	5	1	1	0	5
3	8	0	2	2	4
4	4	0	2	0	2
5	8	1	0	2	7
6	8	0	0	2	6
7	3	0	2	0	1
8	6	0	0	2	4
9	3	0	2	1	0
10	5	0	0	1	4
11	5	0	0	2	3
12	6	0	0	3	3
1	11	0	1	2	8
2	9	0	3	1	5
3	9	0	3	0	6
4	10	1	1	1	9
5	6	1	1	3	3
6	5	0	1	0	4
7	9	1	1	0	9
8	5	0	0	1	4
9	8	0	1	1	6
10	3	0	0	0	3
11	10	0	2	0	8
12	4	0	0	0	4
1	9	0	1	0	8
2	6	0	3	0	3
3	6	2	0	1	7
4	3	0	0	0	3
5	9	1	3	0	7
6	2	0	0	0	2
7	7	1	2	0	6
8	3	0	0	1	2
9	7	1	0	3	5
10	7	0	0	3	4
11	7	0	1	2	4
12	5	1	0	1	5
1	9	0	0	2	7
2	12	0	0	4	8
3	7	0	0	0	7
4	6	1	0	1	6
5	2	1	1	0	2
6	3	0	0	0	3
7	6	0	0	0	6
8	5	1	2	0	4
9	9	0	1	0	8
10	5	0	1	0	4
11	9	2	3	1	7
12	10	1	0	1	10
1	8	0	0	0	8
2	10	0	2	2	6
3	11	0	0	2	9
4	6	0	1	0	5
5	8	1	0	0	9
6	5	0	1	0	4
7	4	0	0	1	3
8	7	0	1	0	6
9	3	0	1	0	2
10	7	0	0	4	3
11	4	0	0	0	4
12	6	0	0	1	5
1	15	1	3	2	11
2	6	1	1	1	5
3	8	0	1	1	6
4	2	0	0	0	2
5	9	1	0	2	8
6	4	0	1	1	2
7	10	1	1	2	8
8	2	0	0	0	2
9	9	0	0	2	7
10	9	1	4	2	4
11	4	0	0	0	4
12	5	1	1	1	4
1	11	0	0	3	8
2	10	2	4	2	6
3	7	0	0	2	5
4	6	0	0	0	6
5	8	0	1	3	4
6	8	1	0	0	9
7	5	1	1	1	4
8	5	0	0	1	4
9	7	0	2	0	5
10	5	0	0	0	5
11	7	0	1	0	6
12	8	0	1	1	6
1	10	0	0	2	8
2	8	0	1	0	7
3	10	1	1	0	10
4	6	0	0	1	5
5	3	1	1	1	2
6	11	1	2	2	8
7	5	0	2	0	3
8	11	0	2	1	8
9	7	0	2	1	4
10	5	0	1	0	4
11	5	0	0	1	4
12	8	0	1	2	5
1	10	1	0	3	8
2	12	1	1	1	11
3	6	1	0	2	5
4	7	0	2	1	4
5	6	1	0	1	6
6	3	0	1	0	2
7	5	1	1	1	4
8	3	0	0	0	3
9	5	1	2	2	2
10	8	0	0	0	8
11	5	1	1	0	5
12	5	1	0	1	5
1	7	1	2	0	6
2	8	1	2	0	7
3	7	2	0	2	7
4	6	0	0	0	6
5	6	1	1	0	6
6	7	0	0	0	7
7	6	0	1	0	5
8	7	0	2	1	4
9	6	0	1	1	4
10	7	0	0	1	6
11	8	0	0	3	5
12	4	0	1	1	2
1	7	2	3	4	2
2	14	0	2	2	10
3	7	0	0	0	7
4	4	0	1	1	2
5	9	1	1	0	9
6	8	1	1	1	7
7	3	0	0	0	3
8	6	0	1	1	4
9	5	1	1	1	4
10	7	0	0	0	7
11	9	0	0	2	7
12	8	3	3	2	6
1	10	4	0	1	13
2	12	0	2	3	7
3	10	1	2	1	8
4	10	0	2	1	7
5	8	0	0	0	8
6	4	0	1	0	3
7	8	0	1	0	7
8	3	0	1	0	2
9	6	0	1	1	4
10	11	0	1	0	10
11	5	0	1	1	3
12	8	1	1	1	7
1	11	0	0	1	10
2	7	1	3	2	3
3	9	2	2	2	7
4	7	0	1	2	4
5	4	0	0	0	4
6	3	1	0	1	3
7	5	0	1	1	3
8	11	0	1	1	9
9	5	0	1	1	3
10	3	1	1	0	3
11	6	1	1	0	6
12	3	1	1	2	1
1	10	0	2	1	7
2	6	0	2	0	4
3	5	0	1	1	3
4	6	0	1	1	4
5	9	0	2	1	6
6	2	0	0	1	1
7	6	0	1	0	5
8	3	0	0	0	3
9	9	0	0	1	8
10	8	1	2	0	7
11	1	0	0	1	0
12	4	0	0	1	3
1	9	0	2	0	7
2	3	0	0	0	3
3	8	0	0	3	5
4	2	0	0	0	2
5	12	0	0	4	8
6	2	0	0	0	2
7	7	0	2	0	5
8	6	1	1	0	6
9	7	0	1	1	5
10	3	1	1	0	3
11	4	0	0	0	4
12	4	0	0	2	2
1	14	1	3	2	10
2	8	0	1	1	6
3	5	1	1	1	4
4	9	1	0	1	9
5	7	1	1	1	6
6	2	0	0	0	2
7	8	0	0	0	8
8	5	0	0	3	2
9	6	1	3	0	4
10	10	0	3	1	6
11	7	0	1	1	5
12	7	0	0	2	5
1	10	1	0	2	9
2	11	1	1	1	10
3	4	0	2	0	2
4	5	1	1	2	3
5	9	0	1	5	3
6	5	0	0	1	4
7	5	0	1	2	2
8	3	1	1	1	2
9	7	1	1	0	7
10	2	0	0	0	2
11	5	1	1	1	4
12	4	0	1	1	2
1	11	0	1	1	9
2	10	0	2	1	7
3	9	1	0	4	6
4	3	0	1	0	2
5	4	0	1	0	3
6	8	2	1	3	6
7	0	1	0	0	1
8	9	2	3	0	8
9	0	0	0	0	0
10	4	0	2	0	2
11	5	1	0	2	4
12	4	0	0	0	4
1	5	0	0	1	4
2	5	1	0	1	5
3	6	1	1	0	6
4	8	0	1	1	6
5	3	1	0	0	4
6	4	0	0	1	3
7	7	0	0	1	6
8	7	0	2	0	5
9	8	0	1	2	5
10	6	1	1	0	6
11	7	0	2	1	4
12	3	1	3	0	1
1	6	1	2	1	4
2	6	0	0	0	6
3	4	1	2	2	1
4	6	1	0	1	6
5	10	1	2	4	5
6	5	1	1	2	3
7	5	1	3	1	2
8	5	0	0	0	5
9	1	1	1	0	1
10	11	1	1	0	11
11	7	1	2	1	5
12	5	0	0	0	5
1	9	1	1	1	8
2	11	3	1	2	11
3	11	1	0	3	9
4	4	0	0	0	4
5	5	0	0	1	4
6	8	0	0	0	8
7	4	0	1	0	3
8	5	0	0	0	5
9	8	0	0	2	6
10	5	1	0	0	6
11	7	1	1	1	6
12	9	0	1	1	7
1	9	0	0	1	8
2	2	1	1	0	2
3	4	0	0	1	3
4	5	0	2	2	1
5	3	1	0	0	4
6	4	1	1	2	2
7	7	0	0	1	6
8	5	0	1	1	3
9	4	0	1	1	2
10	9	0	0	2	7
11	5	0	0	2	3
12	2	2	2	0	2
1	7	1	1	2	5
2	11	2	4	0	9
3	8	0	2	0	6
4	5	1	1	2	3
5	6	0	1	1	4
6	8	0	0	0	8
7	7	0	0	1	6
8	6	1	2	0	5
9	4	0	0	0	4
10	8	2	3	1	6
11	7	0	0	1	6
12	4	0	0	0	4
1	13	1	1	3	10
2	7	1	0	1	7
3	5	0	0	2	3
4	7	0	0	3	4
5	8	1	1	2	6
6	6	2	1	2	5
7	8	1	2	1	6
8	5	2	0	2	5
9	2	0	1	0	1
10	3	1	3	0	1
11	9	1	1	2	7
12	7	0	1	0	6
1	10	0	0	2	8
2	6	0	0	2	4
3	6	0	0	0	6
4	8	1	2	1	6
5	5	1	1	0	5
6	5	0	0	1	4
7	9	0	2	1	6
8	6	0	1	0	5
9	5	2	4	1	2
10	7	0	1	0	6
11	1	0	1	0	0
12	3	1	1	0	3
1	9	0	2	2	5
2	9	0	0	1	8
3	4	0	0	2	2
4	4	1	1	2	2
5	10	2	1	2	9
6	5	0	2	1	2
7	7	1	1	1	6
8	5	0	2	0	3
9	4	1	1	2	2
10	7	0	1	0	6
11	6	1	2	0	5
12	7	1	1	1	6
1	7	1	0	2	6
2	8	1	0	1	8
3	9	0	2	0	7
4	3	0	0	0	3
5	4	0	0	1	3
6	8	0	2	1	5
7	9	0	0	1	8
8	7	0	2	1	4
9	13	0	2	2	9
10	3	1	1	0	3
11	8	0	0	2	6
12	6	1	0	1	6
1	5	0	0	0	5
2	8	2	1	1	8
3	8	2	3	1	6
4	7	0	3	1	3
5	7	0	0	2	5
6	7	2	1	0	8
7	6	0	1	2	3
8	6	0	1	2	3
9	3	0	0	0	3
10	4	0	2	0	2
11	6	0	1	0	5
12	8	0	0	3	5
1	11	3	2	1	11
2	6	2	4	0	4
3	5	0	1	0	4
4	7	2	1	1	7
5	5	1	1	0	5
6	5	1	2	0	4
7	7	0	0	0	7
8	4	0	1	1	2
9	1	0	0	0	1
10	10	0	0	4	6
11	8	1	2	1	6
12	9	1	1	2	7
1	8	2	3	0	7
2	7	0	2	0	5
3	8	2	0	1	9
4	3	0	0	0	3
5	9	1	2	2	6
6	7	0	1	0	6
7	4	1	1	1	3
8	2	0	1	0	1
9	3	1	0	0	4
10	3	1	1	0	3
11	2	0	1	0	1
12	9	0	0	1	8
1	10	0	2	2	6
2	4	1	0	1	4
3	7	0	1	0	6
4	6	1	2	2	3
5	9	1	2	1	7
6	8	0	1	1	6
7	11	0	1	2	8
8	6	1	0	1	6
9	2	1	0	1	2
10	6	2	2	2	4
11	8	0	1	1	6
12	8	2	4	1	5
1	8	0	1	1	6
2	6	0	2	2	2
3	10	0	3	1	6
4	4	0	1	1	2
5	7	0	0	2	5
6	5	0	0	1	4
7	4	0	1	1	2
8	5	0	1	2	2
9	2	0	0	0	2
10	7	0	0	1	6
11	4	0	1	2	1
12	7	0	0	2	5
1	6	2	0	0	8
2	7	2	1	2	6
3	9	0	1	2	6
4	3	0	0	0	3
5	5	1	0	2	4
6	7	0	5	0	2
7	4	0	2	1	1
8	5	0	0	0	5
9	3	0	0	0	3
10	6	1	0	2	5
11	8	0	0	2	6
12	5	0	1	2	2
1	9	0	0	1	8
2	12	1	2	0	11
3	5	1	0	0	6
4	5	0	0	1	4
5	5	1	2	0	4
6	8	2	3	2	5
7	4	0	0	0	4
8	9	0	2	1	6
9	3	2	1	1	3
10	3	0	1	0	2
11	6	1	2	1	4
12	3	1	0	1	3
1	11	1	1	1	10
2	6	0	0	0	6
3	4	0	2	0	2
4	11	0	4	0	7
5	7	1	1	1	6
6	4	1	1	0	4
7	8	0	0	2	6
8	6	2	1	2	5
9	5	0	0	2	3
10	6	0	1	1	4
11	5	1	0	1	5
12	3	0	0	0	3
1	14	1	2	2	11
2	8	1	2	1	6
3	6	0	3	0	3
4	8	0	0	1	7
5	2	0	0	0	2
6	6	0	0	0	6
7	9	0	3	1	5
8	4	1	1	0	4
9	4	1	0	1	4
10	3	1	2	0	2
11	6	1	2	1	4
12	8	0	0	2	6
1	12	0	1	1	10
2	9	1	3	2	5
3	9	1	1	1	8
4	6	0	0	1	5
5	9	0	0	1	8
6	4	4	3	1	4
7	4	0	0	0	4
8	7	0	1	1	5
9	7	0	1	2	4
10	5	1	1	1	4
11	7	0	0	0	7
12	5	1	2	2	2
1	5	1	1	0	5
2	9	2	1	1	9
3	11	1	0	1	11
4	4	3	1	1	5
5	8	0	1	1	6
6	6	0	3	1	2
7	10	0	1	2	7
8	8	0	2	1	5
9	10	4	3	2	9
10	5	0	2	1	2
11	11	2	5	0	8
12	5	0	2	1	2
1	8	1	0	3	6
2	8	1	3	3	3
3	5	0	0	2	3
4	9	1	0	1	9
5	6	0	0	3	3
6	5	0	0	0	5
7	12	1	0	2	11
8	7	0	0	0	7
9	4	0	0	2	2
10	9	2	3	2	6
11	4	0	1	0	3
12	8	0	1	4	3
1	10	0	0	2	8
2	5	1	1	0	5
3	10	2	2	2	8
4	8	0	0	1	7
5	6	1	1	1	5
6	7	1	0	2	6
7	7	0	0	2	5
8	5	0	1	0	4
9	3	0	0	0	3
10	6	0	0	0	6
11	8	1	2	0	7
12	6	1	0	3	4
1	9	1	2	1	7
2	9	0	1	1	7
3	7	1	1	1	6
4	2	0	0	0	2
5	8	0	0	1	7
6	4	0	0	1	3
7	2	0	0	0	2
8	2	0	1	1	0
9	4	0	0	0	4
10	7	0	0	1	6
11	5	0	1	1	3
12	8	0	0	1	7
1	8	0	1	2	5
2	9	1	1	0	9
3	9	1	0	2	8
4	6	0	1	0	5
5	5	0	1	1	3
6	10	0	0	3	7
7	5	0	0	1	4
8	8	1	2	4	3
9	6	2	1	0	7
10	8	2	0	1	9
11	7	0	1	0	6
12	10	0	1	0	9
1	12	0	0	5	7
2	7	1	2	1	5
3	4	0	0	2	2
4	8	0	0	0	8
5	4	0	0	1	3
6	3	0	1	0	2
7	8	0	0	0	8
8	5	0	2	0	3
9	3	0	0	0	3
10	6	0	0	2	4
11	6	0	1	1	4
12	4	2	3	1	2
1	13	1	0	2	12
2	8	1	1	2	6
3	7	0	0	3	4
4	7	1	3	1	4
5	6	0	0	1	5
6	6	1	0	0	7
7	1	0	1	0	0
8	7	1	1	2	5
9	9	0	1	0	8
10	5	1	2	1	3
11	5	0	0	0	5
12	6	0	1	1	4
1	8	0	2	1	5
2	9	1	3	0	7
3	9	0	0	2	7
4	8	0	0	0	8
5	10	2	3	1	8
6	8	0	3	0	5
7	3	1	0	0	4
8	6	0	1	1	4
9	3	0	1	0	2
10	6	0	0	2	4
11	4	0	1	0	3
12	2	1	1	0	2
1	17	0	0	1	16
2	10	1	3	3	5
3	14	0	0	2	12
4	9	0	1	1	7
5	5	1	2	0	4
6	6	0	1	0	5
7	3	0	0	0	3
8	6	0	1	1	4
9	14	1	4	0	11
10	5	0	0	1	4
11	11	2	1	2	10
12	7	0	0	1	6
1	12	0	1	5	6
2	11	0	1	1	9
3	6	1	2	0	5
4	7	0	0	1	6
5	3	0	0	1	2
6	6	0	1	1	4
7	3	0	0	2	1
8	1	2	0	0	3
9	5	0	0	0	5
10	10	0	3	2	5
11	5	1	0	2	4
12	1	0	0	0	1
1	9	1	2	1	7
2	7	0	1	3	3
3	5	3	2	3	3
4	3	0	0	1	2
5	7	0	1	1	5
6	6	0	0	0	6
7	10	0	3	1	6
8	3	0	1	0	2
9	8	0	0	2	6
10	7	1	1	3	4
11	6	1	0	0	7
12	6	2	0	3	5
1	7	0	0	1	6
2	6	0	2	0	4
3	6	2	1	2	5
4	4	0	0	1	3
5	5	0	0	1	4
6	5	1	1	1	4
7	5	0	0	0	5
8	3	0	1	0	2
9	5	0	0	2	3
10	5	0	0	0	5
11	9	0	0	1	8
12	7	0	1	1	5
1	6	0	1	0	5
2	8	0	0	0	8
3	6	1	0	3	4
4	2	0	0	0	2
5	7	0	0	0	7
6	3	2	1	2	2
7	2	0	0	0	2
8	9	1	2	3	5
9	8	1	3	1	5
10	9	0	0	2	7
11	3	0	2	0	1
12	6	2	2	2	4
1	7	0	0	1	6
2	9	0	1	1	7
3	7	0	1	1	5
4	8	1	1	1	7
5	9	1	0	2	8
6	7	2	3	4	2
7	7	0	1	0	6
8	4	0	0	2	2
9	5	1	1	1	4
10	11	2	3	0	10
11	4	0	0	0	4
12	8	0	2	0	6
1	8	0	0	0	8
2	4	0	0	0	4
3	4	0	2	0	2
4	5	1	0	0	6
5	4	1	1	2	2
6	10	0	4	1	5
7	7	1	1	1	6
8	5	2	1	0	6
9	6	0	3	1	2
10	10	1	1	0	10
11	6	0	0	0	6
12	2	1	2	0	1
1	4	0	1	1	2
2	7	2	1	1	7
3	10	0	3	1	6
4	5	0	0	2	3
5	6	0	1	0	5
6	3	0	0	0	3
7	7	1	1	3	4
8	5	1	1	2	3
9	7	0	0	1	6
10	8	1	1	2	6
11	5	1	0	1	5
12	6	1	1	1	5
1	7	0	0	0	7
2	4	1	1	0	4
3	6	2	1	2	5
4	7	1	1	2	5
5	4	0	0	0	4
6	4	0	1	1	2
7	12	0	1	2	9
8	1	1	1	0	1
9	8	0	2	0	6
10	3	0	0	0	3
11	6	0	0	0	6
12	4	0	0	0	4
1	10	1	1	4	6
2	11	0	2	4	5
3	4	0	1	1	2
4	7	0	0	1	6
5	13	0	1	4	8
6	4	0	1	1	2
7	6	0	0	1	5
8	5	0	1	0	4
9	10	1	1	2	8
10	8	1	1	1	7
11	4	1	1	1	3
12	6	2	3	0	5
1	7	0	1	4	2
2	10	0	0	2	8
3	8	0	2	1	5
4	4	0	0	2	2
5	2	0	0	1	1
6	2	3	2	1	2
7	9	1	0	1	9
8	8	0	1	0	7
9	6	1	1	1	5
10	7	0	0	3	4
11	6	0	0	1	5
12	3	0	0	1	2
1	5	0	1	1	3
2	12	0	1	4	7
3	6	0	1	2	3
4	2	1	0	1	2
5	2	1	0	0	3
6	4	1	0	2	3
7	7	1	1	1	6
8	5	0	2	0	3
9	10	1	2	0	9
10	13	1	1	1	12
11	5	0	0	0	5
12	8	1	1	1	7
1	7	0	0	2	5
2	5	0	0	0	5
3	8	1	1	0	8
4	3	0	1	1	1
5	9	0	0	1	8
6	10	0	1	2	7
7	5	1	1	1	4
8	6	0	1	0	5
9	4	0	2	1	1
10	10	1	1	0	10
11	11	0	0	0	11
12	8	0	1	1	6
1	7	1	1	2	5
2	10	0	1	0	9
3	6	2	0	0	8
4	3	1	1	0	3
5	9	1	0	3	7
6	6	1	1	0	6
7	8	0	1	0	7
8	5	0	0	0	5
9	5	1	0	1	5
10	10	2	2	3	7
11	10	2	5	1	6
12	6	0	0	0	6
1	5	1	0	2	4
2	9	0	0	2	7
3	4	1	1	0	4
4	9	0	1	0	8
5	4	0	1	1	2
6	5	0	0	2	3
7	8	0	2	1	5
8	5	0	0	0	5
9	6	0	0	2	4
10	8	0	2	2	4
11	9	1	0	1	9
12	3	1	0	1	3
1	6	0	2	0	4
2	8	0	0	2	6
3	2	2	2	1	1
4	8	1	1	1	7
5	10	1	3	2	6
6	4	0	2	0	2
7	10	0	2	0	8
8	4	0	0	1	3
9	4	1	1	1	3
10	5	0	1	1	3
11	4	0	1	0	3
12	8	0	0	3	5
1	13	0	3	0	10
2	6	1	1	2	4
3	8	1	0	1	8
4	5	0	0	2	3
5	6	0	0	1	5
6	5	0	0	0	5
7	3	0	1	1	1
8	5	0	0	0	5
9	6	0	1	0	5
10	9	0	2	2	5
11	6	0	1	2	3
12	4	0	0	1	3
1	7	0	0	0	7
2	7	0	1	2	4
3	13	0	1	0	12
4	5	0	1	0	4
5	8	1	1	0	8
6	9	0	2	1	6
7	7	0	1	2	4
8	4	0	0	1	3
9	4	1	0	0	5
10	6	0	0	1	5
11	7	0	1	2	4
12	6	1	1	3	3
1	5	0	1	0	4
2	12	1	2	3	8
3	8	1	1	0	8
4	4	2	1	0	5
5	3	0	0	0	3
6	5	1	0	0	6
7	7	0	1	2	4
8	7	0	1	2	4
9	3	0	0	0	3
10	8	0	1	0	7
11	10	0	1	1	8
12	7	0	0	1	6
1	9	1	0	3	7
2	5	0	0	0	5
3	3	0	1	0	2
4	4	0	1	2	1
5	5	0	0	1	4
6	5	1	0	1	5
7	6	0	1	3	2
8	6	0	2	2	2
9	4	0	1	0	3
10	5	0	1	0	4
11	8	0	0	2	6
12	4	1	0	1	4
1	10	0	2	1	7
2	9	1	3	1	6
3	7	0	3	0	4
4	2	0	0	0	2
5	5	0	0	3	2
6	5	0	0	0	5
7	3	1	2	0	2
8	9	1	2	1	7
9	7	0	1	1	5
10	6	0	0	2	4
11	5	1	1	0	5
12	5	1	2	2	2
1	6	0	2	0	4
2	4	1	1	1	3
3	9	0	1	1	7
4	6	0	2	0	4
5	7	0	1	0	6
6	6	0	0	1	5
7	7	1	1	4	3
8	4	0	0	1	3
9	4	0	1	0	3
10	4	0	0	0	4
11	4	0	0	1	3
12	0	1	1	0	0
1	9	0	0	0	9
2	6	1	0	1	6
3	7	0	0	0	7
4	5	0	1	3	1
5	8	1	2	3	4
6	7	2	0	2	7
7	5	0	0	1	4
8	4	0	1	0	3
9	3	0	1	0	2
10	6	1	2	1	4
11	8	0	1	1	6
12	10	0	1	2	7
1	7	1	3	2	3
2	14	0	1	2	11
3	11	1	2	2	8
4	6	0	1	0	5
5	8	2	1	1	8
6	4	0	0	1	3
7	7	0	1	0	6
8	2	1	0	0	3
9	2	0	0	0	2
10	5	1	0	1	5
11	5	0	2	0	3
12	9	0	2	3	4
1	8	0	1	1	6
2	12	0	0	3	9
3	5	1	1	3	2
4	2	0	0	0	2
5	5	0	0	1	4
6	5	1	0	0	6
7	1	1	1	0	1
8	9	0	1	1	7
9	4	1	0	1	4
10	3	2	1	0	4
11	7	0	2	0	5
12	4	1	0	1	4
1	5	1	0	0	6
2	7	0	0	3	4
3	8	0	1	2	5
4	5	0	0	0	5
5	7	0	0	1	6
6	6	1	0	1	6
7	6	0	1	1	4
8	6	1	2	0	5
9	5	1	2	0	4
10	7	3	1	0	9
11	3	0	0	0	3
12	6	1	1	0	6
1	6	0	1	1	4
2	10	0	3	1	6
3	5	0	2	1	2
4	4	0	1	0	3
5	4	0	1	1	2
6	5	1	1	2	3
7	10	0	0	4	6
8	4	0	1	0	3
9	9	0	0	0	9
10	11	1	2	1	9
11	5	1	1	2	3
12	7	0	1	1	5
1	12	0	1	1	10
2	9	0	0	3	6
3	8	3	3	1	7
4	4	0	1	1	2
5	6	0	0	2	4
6	3	0	0	0	3
7	8	3	4	1	6
8	3	1	0	1	3
9	5	0	1	0	4
10	7	0	0	0	7
11	6	1	2	1	4
12	8	0	1	1	6
1	14	0	2	1	11
2	8	0	3	0	5
3	8	1	2	0	7
4	7	0	3	1	3
5	7	1	0	1	7
6	5	0	0	1	4
7	5	1	0	0	6
8	1	0	0	0	1
9	6	0	1	1	4
10	3	1	2	0	2
11	2	0	0	0	2
12	10	0	3	2	5
1	11	1	2	0	10
2	7	1	2	1	5
3	8	0	2	0	6
4	9	1	1	3	6
5	7	1	1	3	4
6	7	1	2	2	4
7	5	0	1	0	4
8	3	2	0	0	5
9	7	0	0	2	5
10	7	0	1	1	5
11	8	1	2	3	4
12	5	0	0	1	4
1	12	0	2	1	9
2	14	0	1	0	13
3	8	0	1	2	5
4	8	1	0	2	7
5	6	1	1	4	2
6	6	0	0	0	6
7	4	0	0	0	4
8	7	0	2	0	5
9	9	1	1	2	7
10	5	0	0	2	3
11	8	1	0	1	8
12	5	2	0	0	7
1	7	3	1	0	9
2	9	1	0	4	6
3	2	0	0	0	2
4	8	0	0	1	7
5	7	0	0	2	5
6	7	0	1	1	5
7	6	0	0	0	6
8	4	0	0	1	3
9	8	1	2	3	4
10	2	1	0	0	3
11	4	0	0	0	4
12	6	1	1	0	6
1	6	1	2	0	5
2	9	1	1	1	8
3	5	0	0	1	4
4	5	1	2	0	4
5	3	0	0	0	3
6	8	0	3	1	4
7	1	0	0	0	1
8	10	0	2	0	8
9	9	1	2	1	7
10	8	0	0	1	7
11	5	0	1	0	4
12	4	0	1	0	3
1	3	0	0	2	1
2	13	2	0	2	13
3	6	0	0	2	4
4	6	1	2	0	5
5	11	1	0	4	8
6	13	1	2	2	10
7	5	0	0	1	4
8	8	0	0	0	8
9	10	1	1	1	9
10	7	0	0	1	6
11	3	0	0	0	3
12	4	0	1	0	3
1	6	0	1	0	5
2	11	0	4	2	5
3	4	2	1	0	5
4	6	1	0	1	6
5	4	0	1	2	1
6	7	1	2	0	6
7	4	0	0	1	3
8	9	2	2	1	8
9	3	1	0	1	3
10	7	0	1	0	6
11	2	0	0	0	2
12	6	1	1	1	5
1	9	1	1	3	6
2	9	0	2	2	5
3	8	0	1	0	7
4	9	0	0	1	8
5	8	0	0	2	6
6	4	1	1	0	4
7	6	0	0	1	5
8	5	1	0	2	4
9	9	0	3	2	4
10	5	0	1	0	4
11	4	0	1	2	1
12	6	0	0	2	4
1	10	0	0	2	8
2	11	1	3	0	9
3	6	0	1	2	3
4	10	1	1	1	9
5	8	0	0	3	5
6	5	1	0	1	5
7	6	1	0	1	6
8	7	0	0	2	5
9	5	1	1	0	5
10	3	0	0	0	3
11	5	1	0	0	6
12	2	0	1	0	1
1	8	3	2	0	9
2	9	2	3	3	5
3	7	0	0	1	6
4	5	0	0	3	2
5	7	0	0	2	5
6	7	0	0	3	4
7	5	1	0	2	4
8	7	0	3	0	4
9	3	0	1	0	2
10	3	0	1	0	2
11	5	0	0	0	5
12	7	2	0	1	8
1	11	0	3	2	6
2	9	1	0	4	6
3	10	0	3	0	7
4	9	0	1	1	7
5	7	1	2	2	4
6	8	0	1	1	6
7	4	0	0	1	3
8	2	2	1	1	2
9	5	0	1	2	2
10	12	0	1	3	8
11	4	0	0	0	4
12	7	0	1	2	4
1	10	1	0	4	7
2	4	0	0	2	2
3	4	0	0	0	4
4	8	0	1	2	5
5	5	1	3	1	2
6	8	0	2	0	6
7	8	0	1	2	5
8	6	1	2	1	4
9	6	1	2	0	5
10	2	0	0	0	2
11	4	0	0	0	4
12	6	0	0	1	5
1	7	0	1	3	3
2	11	0	1	0	10
3	6	1	1	1	5
4	4	1	0	1	4
5	12	0	0	2	10
6	6	0	0	0	6
7	7	0	1	0	6
8	6	1	0	1	6
9	2	1	1	0	2
10	3	1	0	3	1
11	5	2	3	0	4
12	3	1	1	1	2
1	8	0	0	2	6
2	9	2	0	2	9
3	5	0	0	2	3
4	9	0	1	2	6
5	7	1	0	2	6
6	6	1	1	1	5
7	6	1	5	0	2
8	5	0	0	1	4
9	2	0	1	0	1
10	6	0	1	1	4
11	5	1	1	0	5
12	2	0	0	0	2
1	10	2	3	0	9
2	5	0	0	0	5
3	8	0	1	3	4
4	10	0	0	0	10
5	4	0	0	0	4
6	10	0	2	0	8
7	5	1	0	2	4
8	4	1	1	0	4
9	6	0	0	0	6
10	5	1	3	1	2
11	4	0	0	0	4
12	6	1	1	2	4
t	ND	IDU	HM	HF	MSM
1	12	1	3	1	9
2	4	0	0	0	4
3	8	0	1	2	5
4	7	1	1	1	6
5	4	0	0	1	3
6	8	2	1	4	5
7	10	0	1	0	9
8	4	1	2	1	2
9	6	1	1	0	6
10	8	0	0	3	5
11	7	0	0	0	7
12	6	0	0	1	5
1	3	1	0	0	4
2	9	1	1	2	7
3	7	1	1	1	6
4	6	0	0	1	5
5	6	1	0	3	4
6	6	2	1	0	7
7	8	0	2	1	5
8	16	0	2	4	10
9	9	2	2	1	8
10	4	0	2	1	1
11	5	2	0	1	6
12	5	0	3	0	2
1	4	1	2	2	1
2	5	0	0	0	5
3	3	0	1	0	2
4	4	0	0	0	4
5	5	1	0	2	4
6	8	0	2	1	5
7	10	0	1	1	8
8	4	0	1	0	3
9	3	0	0	1	2
10	7	2	1	0	8
11	5	0	0	1	4
12	4	0	1	2	1
1	5	4	2	1	6
2	10	0	2	0	8
3	8	0	1	1	6
4	5	1	0	2	4
5	7	1	2	0	6
6	9	0	1	1	7
7	9	1	0	1	9
8	9	1	2	1	7
9	4	0	0	0	4
10	15	1	3	3	10
11	5	1	2	2	2
12	5	0	0	0	5
1	8	0	0	1	7
2	8	2	1	2	7
3	4	0	0	1	3
4	6	0	1	0	5
5	7	0	0	2	5
6	4	0	0	0	4
7	7	0	1	1	5
8	5	0	0	0	5
9	4	0	0	1	3
10	4	1	1	1	3
11	9	0	2	1	6
12	8	0	1	1	6
1	12	0	2	2	8
2	10	1	2	3	6
3	7	1	1	2	5
4	7	0	1	1	5
5	6	1	1	0	6
6	4	0	0	0	4
7	8	1	1	1	7
8	7	0	1	0	6
9	7	0	0	2	5
10	10	0	1	0	9
11	5	0	0	1	4
12	6	0	1	0	5
1	10	0	1	0	9
2	8	0	0	2	6
3	3	1	0	1	3
4	7	1	3	1	4
5	7	1	0	2	6
6	4	0	1	1	2
7	12	0	1	1	10
8	1	1	0	0	2
9	10	1	2	2	7
10	6	2	1	0	7
11	11	0	0	1	10
12	10	1	1	0	10
1	12	2	3	1	10
2	5	3	2	1	5
3	6	1	0	0	7
4	9	1	1	1	8
5	3	0	0	0	3
6	6	0	1	1	4
7	5	0	0	0	5
8	13	0	1	2	10
9	6	0	0	0	6
10	5	0	1	1	3
11	8	1	2	0	7
12	9	2	3	3	5
1	11	0	1	2	8
2	5	0	0	0	5
3	12	2	0	4	10
4	10	1	0	2	9
5	7	2	1	2	6
6	7	2	2	3	4
7	12	0	2	3	7
8	4	0	1	0	3
9	5	1	0	2	4
10	3	0	0	0	3
11	3	1	1	0	3
12	7	0	0	0	7
1	9	2	1	3	7
2	8	1	3	1	5
3	4	0	1	0	3
4	4	1	1	0	4
5	4	0	0	2	2
6	6	0	1	2	3
7	8	1	0	2	7
8	4	0	0	1	3
9	12	0	1	3	8
10	4	0	0	1	3
11	5	0	1	0	4
12	1	3	1	1	2
1	9	1	2	0	8
2	8	0	0	3	5
3	5	1	3	0	3
4	5	0	1	2	2
5	9	0	0	0	9
6	6	0	2	0	4
7	3	0	1	0	2
8	3	0	0	1	2
9	8	0	2	2	4
10	5	1	1	1	4
11	2	0	0	0	2
12	8	0	1	0	7
1	5	0	0	1	4
2	7	1	0	2	6
3	8	0	1	1	6
4	6	1	1	1	5
5	5	0	0	0	5
6	10	0	1	1	8
7	11	1	1	1	10
8	9	0	1	0	8
9	7	1	2	0	6
10	11	1	1	1	10
11	8	0	0	0	8
12	6	0	0	2	4
1	6	1	0	3	4
2	6	0	0	2	4
3	6	0	1	1	4
4	4	1	2	1	2
5	3	0	1	0	2
6	6	0	2	2	2
7	10	1	0	2	9
8	2	0	1	0	1
9	6	1	1	1	5
10	7	0	3	1	3
11	3	0	0	0	3
12	4	0	0	1	3
1	14	1	1	5	9
2	8	1	1	1	7
3	9	0	0	2	7
4	1	0	1	0	0
5	8	1	3	2	4
6	10	1	2	2	7
7	8	2	1	2	7
8	5	0	0	0	5
9	7	1	1	1	6
10	6	0	0	1	5
11	7	0	1	1	5
12	7	0	1	1	5
1	13	2	2	4	9
2	15	2	4	3	10
3	6	1	2	1	4
4	6	0	0	2	4
5	6	0	0	1	5
6	6	0	2	1	3
7	3	1	0	0	4
8	7	1	1	0	7
9	7	0	0	0	7
10	8	0	2	0	6
11	4	1	4	0	1
12	5	0	1	1	3
1	5	1	0	0	6
2	6	0	0	0	6
3	6	0	1	2	3
4	3	0	1	0	2
5	4	0	0	0	4
6	6	1	0	1	6
7	5	0	0	0	5
8	5	1	0	0	6
9	6	2	1	0	7
10	7	0	0	1	6
11	3	1	1	2	1
12	4	1	0	0	5
1	10	1	2	3	6
2	3	0	0	0	3
3	6	0	1	0	5
4	6	1	2	0	5
5	7	1	3	1	4
6	6	1	0	2	5
7	5	0	1	0	4
8	6	0	3	0	3
9	8	0	3	2	3
10	9	0	2	1	6
11	2	0	1	0	1
12	5	0	0	0	5
1	12	0	1	1	10
2	9	2	2	0	9
3	5	1	1	2	3
4	4	0	0	0	4
5	7	2	4	1	4
6	13	0	0	4	9
7	7	1	2	1	5
8	8	0	2	1	5
9	7	0	2	1	4
10	6	1	1	2	4
11	6	0	2	2	2
12	8	0	1	1	6
1	9	1	1	1	8
2	10	0	0	3	7
3	7	0	1	1	5
4	4	0	0	0	4
5	9	0	0	0	9
6	5	0	0	1	4
7	10	0	0	4	6
8	5	0	2	1	2
9	11	0	1	1	9
10	5	0	0	0	5
11	6	1	2	2	3
12	12	0	4	1	7
1	15	0	3	3	9
2	12	2	0	1	13
3	3	1	0	1	3
4	3	0	1	0	2
5	8	1	3	1	5
6	9	1	0	1	9
7	5	0	0	1	4
8	5	1	2	0	4
9	6	0	1	0	5
10	2	0	0	1	1
11	7	0	0	2	5
12	4	0	0	0	4
1	10	1	1	5	5
2	9	2	4	0	7
3	8	0	1	1	6
4	9	0	2	0	7
5	8	0	1	1	6
6	2	0	0	0	2
7	5	0	0	0	5
8	6	1	0	1	6
9	4	0	1	0	3
10	6	0	0	0	6
11	6	0	1	1	4
12	9	0	0	1	8
1	8	1	1	2	6
2	8	0	1	1	6
3	8	0	1	0	7
4	3	1	0	0	4
5	6	0	0	1	5
6	13	0	2	0	11
7	3	0	0	0	3
8	2	1	1	1	1
9	4	0	1	2	1
10	6	1	1	1	5
11	5	0	0	2	3
12	6	0	1	1	4
1	15	0	3	3	9
2	9	0	1	0	8
3	7	2	1	4	4
4	8	1	0	1	8
5	2	0	0	0	2
6	6	0	1	1	4
7	6	0	1	0	5
8	7	1	2	0	6
9	7	2	5	2	2
10	10	0	0	1	9
11	8	0	1	2	5
12	5	0	1	1	3
1	10	1	1	3	7
2	11	1	3	0	9
3	6	0	1	0	5
4	12	0	0	2	10
5	6	0	2	1	3
6	5	1	1	0	5
7	4	1	0	1	4
8	6	1	1	2	4
9	8	0	2	1	5
10	5	0	1	0	4
11	5	0	0	2	3
12	2	0	1	0	1
1	6	0	1	1	4
2	10	0	2	1	7
3	7	0	1	1	5
4	7	0	0	0	7
5	8	0	1	2	5
6	6	0	0	0	6
7	6	1	1	0	6
8	6	0	2	1	3
9	7	0	0	1	6
10	6	1	1	0	6
11	5	1	0	0	6
12	2	1	1	2	0
1	15	1	0	4	12
2	3	1	1	1	2
3	5	0	0	1	4
4	10	1	3	0	8
5	7	1	2	0	6
6	8	0	0	2	6
7	7	1	2	2	4
8	8	1	1	2	6
9	8	0	0	4	4
10	4	1	0	2	3
11	4	0	1	0	3
12	6	0	0	0	6
1	11	2	3	3	7
2	5	1	1	2	3
3	6	0	0	0	6
4	2	0	1	0	1
5	5	1	0	2	4
6	4	0	1	1	2
7	6	0	1	2	3
8	5	1	1	0	5
9	5	0	2	1	2
10	9	2	2	0	9
11	6	1	1	1	5
12	1	0	0	0	1
1	14	2	1	3	12
2	5	0	0	1	4
3	8	1	1	2	6
4	5	0	1	2	2
5	6	0	1	1	4
6	6	1	2	0	5
7	7	0	1	1	5
8	5	0	0	5	0
9	5	0	0	0	5
10	8	1	1	0	8
11	4	0	2	1	1
12	8	0	2	0	6
1	3	1	0	1	3
2	7	1	0	0	8
3	7	1	0	2	6
4	4	0	0	0	4
5	10	1	1	3	7
6	7	1	2	1	5
7	11	0	0	1	10
8	9	2	2	1	8
9	10	0	2	0	8
10	6	0	1	1	4
11	4	0	0	3	1
12	6	3	1	2	6
1	8	0	4	0	4
2	6	1	1	2	4
3	8	0	2	1	5
4	11	0	0	1	10
5	5	1	1	3	2
6	4	3	3	1	3
7	8	1	1	1	7
8	6	1	1	2	4
9	6	0	0	0	6
10	7	0	0	1	6
11	5	0	1	0	4
12	3	2	1	1	3
1	5	2	3	1	3
2	7	2	1	0	8
3	7	0	0	0	7
4	3	0	1	2	0
5	5	0	1	1	3
6	7	0	1	1	5
7	3	0	1	0	2
8	8	0	0	1	7
9	3	0	0	0	3
10	6	1	1	1	5
11	6	0	0	1	5
12	4	0	0	1	3
1	7	1	0	2	6
2	10	0	3	1	6
3	7	1	1	1	6
4	3	0	1	0	2
5	10	0	0	2	8
6	2	0	0	0	2
7	8	1	1	1	7
8	8	0	1	0	7
9	6	0	0	1	5
10	10	1	3	1	7
11	10	0	1	1	8
12	6	0	1	2	3
1	9	1	2	3	5
2	10	1	1	2	8
3	11	0	2	3	6
4	3	2	2	1	2
5	7	1	1	1	6
6	4	2	2	2	2
7	7	0	0	2	5
8	5	0	1	0	4
9	9	1	1	2	7
10	9	0	1	2	6
11	3	2	0	2	3
12	8	0	1	0	7
1	9	2	3	0	8
2	5	1	0	0	6
3	7	0	1	2	4
4	6	1	1	1	5
5	11	1	0	1	11
6	7	0	1	1	5
7	0	0	0	0	0
8	4	0	0	0	4
9	4	0	0	0	4
10	10	0	0	1	9
11	6	1	0	0	7
12	3	3	1	0	5
1	15	1	3	2	11
2	5	1	1	0	5
3	4	0	0	1	3
4	7	1	1	1	6
5	11	0	2	1	8
6	8	0	0	1	7
7	6	1	2	0	5
8	7	2	0	1	8
9	9	2	1	1	9
10	6	1	1	2	4
11	4	1	2	1	2
12	5	1	2	1	3
1	3	0	0	0	3
2	6	0	2	0	4
3	6	0	1	0	5
4	7	0	2	0	5
5	7	2	2	2	5
6	9	2	4	4	3
7	6	1	0	2	5
8	5	1	2	0	4
9	6	0	0	1	5
10	8	2	2	3	5
11	9	1	2	2	6
12	4	0	1	1	2
1	12	3	2	1	12
2	6	0	0	2	4
3	3	1	2	1	1
4	7	0	1	0	6
5	4	0	0	0	4
6	5	0	0	2	3
7	9	1	1	2	7
8	7	1	2	2	4
9	2	2	1	2	1
10	10	2	1	3	8
11	8	1	2	0	7
12	6	0	1	0	5
1	12	3	3	1	11
2	8	0	0	2	6
3	9	1	3	1	6
4	3	0	0	0	3
5	12	0	2	2	8
6	8	0	1	1	6
7	7	1	0	1	7
8	6	1	0	0	7
9	6	0	0	2	4
10	8	0	1	4	3
11	4	0	1	0	3
12	4	0	0	1	3
1	8	1	2	1	6
2	4	0	1	0	3
3	7	0	2	2	3
4	8	0	0	2	6
5	7	0	2	1	4
6	5	0	2	0	3
7	8	0	0	2	6
8	8	1	2	0	7
9	5	0	1	1	3
10	7	1	0	1	7
11	5	0	0	2	3
12	5	1	0	1	5
1	9	0	0	3	6
2	6	0	1	1	4
3	8	0	1	0	7
4	10	1	1	1	9
5	7	0	2	0	5
6	12	0	0	2	10
7	8	0	1	1	6
8	6	0	0	1	5
9	8	0	2	0	6
10	4	1	0	1	4
11	5	0	0	2	3
12	5	2	3	1	3
1	4	0	0	0	4
2	16	0	1	1	14
3	7	0	0	0	7
4	8	1	2	2	5
5	5	0	1	0	4
6	2	0	0	0	2
7	1	0	0	0	1
8	4	2	1	2	3
9	5	0	0	0	5
10	6	1	1	1	5
11	5	1	1	1	4
12	3	0	0	0	3
1	16	1	4	2	11
2	5	0	0	0	5
3	4	0	1	1	2
4	4	0	0	0	4
5	6	1	2	0	5
6	2	1	1	0	2
7	7	1	1	0	7
8	6	0	1	0	5
9	5	1	1	1	4
10	7	0	0	1	6
11	1	1	0	0	2
12	5	1	1	1	4
1	6	1	0	1	6
2	8	0	1	0	7
3	10	0	3	1	6
4	3	1	0	2	2
5	9	0	1	2	6
6	6	1	0	1	6
7	4	0	1	0	3
8	3	0	0	3	0
9	6	0	0	0	6
10	4	1	0	2	3
11	3	0	2	0	1
12	5	0	0	0	5
1	14	1	5	1	9
2	11	0	1	1	9
3	3	0	0	0	3
4	5	0	0	1	4
5	4	0	2	0	2
6	5	0	0	0	5
7	6	1	0	1	6
8	3	0	0	1	2
9	11	0	0	0	11
10	8	0	0	4	4
11	6	0	0	0	6
12	2	0	0	0	2
1	7	0	1	1	5
2	8	1	1	1	7
3	8	0	1	2	5
4	5	1	0	0	6
5	4	1	0	0	5
6	5	1	1	0	5
7	13	3	2	3	11
8	9	0	1	0	8
9	2	1	0	0	3
10	6	1	0	1	6
11	4	0	0	0	4
12	8	0	1	4	3
1	9	0	2	2	5
2	11	0	1	1	9
3	2	0	0	0	2
4	2	0	0	0	2
5	5	0	0	1	4
6	5	1	0	1	5
7	4	0	0	1	3
8	8	0	0	1	7
9	7	3	3	0	7
10	5	1	0	2	4
11	6	1	3	0	4
12	9	1	1	1	8
1	5	2	0	0	7
2	7	2	2	1	6
3	8	0	1	1	6
4	3	1	0	0	4
5	8	0	0	2	6
6	6	0	0	0	6
7	13	0	1	1	11
8	7	2	3	2	4
9	4	0	0	1	3
10	8	0	1	2	5
11	5	0	0	2	3
12	5	0	0	1	4
1	14	0	3	1	10
2	7	1	4	1	3
3	6	0	0	1	5
4	10	0	0	1	9
5	3	2	1	0	4
6	9	1	3	0	7
7	8	2	3	1	6
8	6	0	0	2	4
9	5	0	0	1	4
10	7	1	1	1	6
11	8	0	1	1	6
12	9	0	0	2	7
1	7	0	2	0	5
2	7	0	2	0	5
3	1	0	0	0	1
4	3	1	1	0	3
5	4	0	1	0	3
6	4	2	2	1	3
7	10	0	1	3	6
8	7	0	1	0	6
9	6	0	0	1	5
10	4	1	0	1	4
11	4	0	0	0	4
12	2	0	0	0	2
1	16	1	3	2	12
2	5	1	1	1	4
3	8	1	1	1	7
4	6	0	1	0	5
5	9	0	1	1	7
6	10	0	1	3	6
7	4	1	1	0	4
8	7	1	4	3	1
9	8	0	2	2	4
10	4	2	1	0	5
11	7	1	2	1	5
12	6	1	1	2	4
1	12	1	2	2	9
2	6	0	1	1	4
3	10	0	2	1	7
4	4	0	0	1	3
5	9	0	1	2	6
6	7	1	1	1	6
7	3	2	2	1	2
8	7	1	0	1	7
9	6	1	2	0	5
10	8	1	2	3	4
11	6	0	1	0	5
12	7	0	0	0	7
1	9	3	0	2	10
2	7	2	2	3	4
3	11	0	3	0	8
4	6	0	0	0	6
5	4	1	1	1	3
6	8	0	0	2	6
7	5	1	1	0	5
8	10	0	1	0	9
9	6	0	0	0	6
10	9	1	1	4	5
11	5	0	1	0	4
12	5	1	1	1	4
1	8	0	1	0	7
2	6	1	0	0	7
3	13	1	2	1	11
4	6	1	0	1	6
5	3	0	0	0	3
6	3	1	1	0	3
7	5	2	1	2	4
8	10	0	3	1	6
9	5	0	0	1	4
10	3	1	0	0	4
11	9	1	1	2	7
12	5	1	1	0	5
1	6	1	0	2	5
2	4	1	3	0	2
3	7	0	2	2	3
4	7	0	0	0	7
5	5	1	1	0	5
6	2	1	0	0	3
7	4	0	1	0	3
8	1	0	0	1	0
9	7	1	0	2	6
10	8	1	0	2	7
11	5	1	1	0	5
12	5	0	1	0	4
1	9	1	3	2	5
2	2	0	0	0	2
3	3	1	0	0	4
4	4	1	0	2	3
5	10	0	2	0	8
6	7	0	3	1	3
7	5	0	0	2	3
8	3	2	1	0	4
9	7	0	2	1	4
10	8	0	0	1	7
11	6	1	2	0	5
12	7	1	2	2	4
1	14	0	3	0	11
2	7	0	0	2	5
3	8	1	2	4	3
4	7	0	1	0	6
5	3	1	1	1	2
6	6	2	1	1	6
7	4	0	0	0	4
8	7	2	1	1	7
9	2	2	1	0	3
10	7	0	0	1	6
11	7	1	0	1	7
12	3	1	0	1	3
1	13	1	1	3	10
2	6	2	3	0	5
3	2	0	0	1	1
4	5	0	2	0	3
5	7	2	1	3	5
6	7	0	0	0	7
7	12	1	1	2	10
8	3	0	1	1	1
9	11	0	1	0	10
10	4	0	2	0	2
11	5	0	1	1	3
12	7	0	0	2	5
1	12	0	0	2	10
2	3	1	0	1	3
3	11	0	2	1	8
4	10	3	2	1	10
5	9	1	2	0	8
6	6	0	2	1	3
7	7	0	1	0	6
8	5	0	0	2	3
9	4	1	1	0	4
10	6	1	2	0	5
11	8	1	2	2	5
12	3	0	0	0	3
1	11	0	2	2	7
2	9	0	3	1	5
3	5	1	0	1	5
4	8	1	1	1	7
5	10	2	3	1	8
6	5	1	0	1	5
7	4	1	1	1	3
8	6	0	2	1	3
9	7	0	2	2	3
10	4	0	0	1	3
11	4	0	0	1	3
12	7	1	1	3	4
1	9	0	0	2	7
2	10	1	4	0	7
3	5	0	0	1	4
4	6	1	3	1	3
5	7	1	2	2	4
6	8	0	0	3	5
7	8	0	2	2	4
8	3	0	0	0	3
9	2	2	1	0	3
10	3	0	0	0	3
11	4	0	0	1	3
12	5	0	0	3	2
1	12	0	0	1	11
2	4	2	1	1	4
3	7	2	2	0	7
4	3	2	0	0	5
5	6	1	0	1	6
6	4	2	0	0	6
7	6	0	1	1	4
8	8	0	2	1	5
9	9	0	0	1	8
10	9	0	1	2	6
11	5	0	0	2	3
12	5	1	0	1	5
1	8	0	0	1	7
2	8	0	1	1	6
3	7	1	2	1	5
4	6	1	2	1	4
5	6	0	1	0	5
6	2	1	1	0	2
7	6	1	1	1	5
8	3	1	1	1	2
9	6	0	1	1	4
10	4	0	1	0	3
11	8	0	1	2	5
12	10	0	2	3	5
1	12	0	0	1	11
2	9	1	4	0	6
3	4	0	1	2	1
4	5	0	0	0	5
5	4	0	1	0	3
6	8	0	2	1	5
7	6	0	0	1	5
8	9	3	3	3	6
9	3	0	0	1	2
10	4	1	1	0	4
11	5	0	2	0	3
12	3	0	0	2	1
1	13	0	3	3	7
2	8	0	0	0	8
3	10	1	0	1	10
4	3	0	0	1	2
5	10	1	3	1	7
6	5	1	1	0	5
7	13	1	4	1	9
8	5	0	0	2	3
9	8	0	0	2	6
10	7	0	1	0	6
11	6	0	1	2	3
12	5	1	1	1	4
1	8	1	1	4	4
2	8	0	1	0	7
3	8	0	0	1	7
4	5	2	2	0	5
5	3	2	1	0	4
6	4	1	0	1	4
7	9	0	2	0	7
8	7	0	1	1	5
9	5	1	1	1	4
10	11	0	2	1	8
11	5	0	1	0	4
12	4	0	0	2	2
1	5	0	0	1	4
2	0	1	0	1	0
3	10	1	1	1	9
4	4	0	0	0	4
5	7	1	4	1	3
6	8	1	0	1	8
7	6	0	0	2	4
8	7	2	1	1	7
9	5	0	1	2	2
10	4	0	0	0	4
11	5	0	0	1	4
12	6	1	0	1	6
1	5	0	0	0	5
2	5	1	0	2	4
3	4	1	1	0	4
4	9	0	1	0	8
5	4	1	1	0	4
6	4	0	1	0	3
7	2	1	0	1	2
8	3	0	1	0	2
9	7	0	1	2	4
10	2	0	0	0	2
11	7	0	1	0	6
12	5	1	1	0	5
1	9	2	2	1	8
2	7	0	2	1	4
3	7	2	2	2	5
4	8	1	4	1	4
5	10	1	1	0	10
6	4	0	0	1	3
7	5	2	1	1	5
8	9	0	1	1	7
9	5	1	1	2	3
10	5	0	0	0	5
11	5	0	0	0	5
12	10	1	1	1	9
1	5	1	2	1	3
2	2	1	2	0	1
3	10	0	1	1	8
4	7	0	0	0	7
5	5	0	2	1	2
6	2	0	0	1	1
7	11	1	2	2	8
8	4	3	2	1	4
9	5	0	3	0	2
10	3	0	0	0	3
11	6	1	2	1	4
12	2	0	0	0	2
1	16	1	3	3	11
2	12	1	0	2	11
3	7	2	2	0	7
4	3	0	0	0	3
5	8	1	1	0	8
6	4	0	0	1	3
7	6	1	0	0	7
8	8	0	0	3	5
9	3	0	0	0	3
10	6	1	3	0	4
11	3	0	0	1	2
12	7	0	0	3	4
1	8	0	0	1	7
2	3	0	0	0	3
3	8	0	0	1	7
4	6	0	1	0	5
5	11	1	0	1	11
6	10	1	1	1	9
7	6	0	1	0	5
8	8	0	1	1	6
9	4	1	0	0	5
10	4	0	1	0	3
11	11	0	0	0	11
12	4	1	1	2	2
1	8	1	3	1	5
2	4	1	1	1	3
3	13	2	3	2	10
4	5	0	1	0	4
5	2	0	0	1	1
6	5	1	0	1	5
7	10	1	1	2	8
8	5	4	4	1	4
9	7	0	0	1	6
10	5	0	0	2	3
11	6	1	0	1	6
12	6	1	1	0	6
1	11	1	4	2	6
2	8	1	2	2	5
3	4	0	0	0	4
4	2	0	1	0	1
5	7	0	1	1	5
6	1	0	0	0	1
7	2	0	0	0	2
8	8	0	1	3	4
9	9	0	0	1	8
10	4	1	0	3	2
11	4	0	1	0	3
12	8	2	3	1	6
1	11	0	1	1	9
2	11	1	1	2	9
3	7	0	1	0	6
4	3	0	0	1	2
5	7	0	1	2	4
6	8	2	0	1	9
7	6	0	0	0	6
8	7	0	0	1	6
9	8	0	1	2	5
10	9	0	2	0	7
11	5	0	0	0	5
12	5	0	0	2	3
1	11	5	3	2	11
2	6	0	1	1	4
3	9	1	0	1	9
4	4	0	1	2	1
5	4	0	0	1	3
6	4	2	0	1	5
7	9	0	1	2	6
8	5	1	1	1	4
9	3	0	0	0	3
10	3	0	0	1	2
11	4	0	1	2	1
12	11	1	1	2	9
1	9	1	0	2	8
2	6	0	1	0	5
3	5	1	1	3	2
4	8	1	0	2	7
5	8	0	2	1	5
6	8	0	3	0	5
7	6	1	1	0	6
8	2	0	0	0	2
9	8	0	1	2	5
10	13	0	2	2	9
11	6	0	1	0	5
12	5	1	0	1	5
1	9	0	0	1	8
2	5	0	1	0	4
3	8	0	0	0	8
4	5	1	1	0	5
5	3	2	1	0	4
6	9	0	2	1	6
7	5	1	1	1	4
8	6	0	1	2	3
9	6	2	1	0	7
10	11	0	0	1	10
11	7	0	0	2	5
12	8	0	0	1	7
1	9	1	2	3	5
2	6	2	3	1	4
3	8	0	0	0	8
4	6	0	0	1	5
5	12	0	0	3	9
6	3	0	0	0	3
7	8	0	1	0	7
8	4	0	1	0	3
9	2	0	0	0	2
10	7	1	0	1	7
11	6	1	1	1	5
12	6	0	0	2	4
1	11	1	1	1	10
2	10	1	2	0	9
3	8	3	1	2	8
4	5	0	0	0	5
5	11	2	1	1	11
6	5	0	0	1	4
7	8	1	1	2	6
8	6	0	2	2	2
9	10	1	1	1	9
10	8	1	0	1	8
11	4	0	1	1	2
12	3	0	0	0	3
1	9	2	2	0	9
2	12	0	2	0	10
3	5	0	0	2	3
4	6	1	1	0	6
5	3	3	1	1	4
6	5	2	2	1	4
7	4	0	0	1	3
8	11	0	3	1	7
9	7	0	0	1	6
10	5	0	0	1	4
11	4	1	2	2	1
12	5	0	0	2	3
1	11	0	2	2	7
2	9	2	2	1	8
3	6	0	0	3	3
4	4	0	0	2	2
5	11	0	0	2	9
6	8	1	3	0	6
7	5	0	1	0	4
8	11	0	0	0	11
9	10	1	1	2	8
10	4	0	0	1	3
11	8	1	2	2	5
12	9	0	1	3	5
1	10	0	1	2	7
2	10	1	1	0	10
3	13	0	1	2	10
4	10	0	0	4	6
5	11	0	1	3	7
6	10	0	1	3	6
7	4	0	0	2	2
8	6	0	1	1	4
9	3	0	0	1	2
10	1	0	0	0	1
11	3	0	1	0	2
12	5	0	0	2	3
1	8	0	0	0	8
2	7	1	0	1	7
3	7	1	1	1	6
4	7	0	2	0	5
5	9	0	1	1	7
6	8	0	1	1	6
7	5	0	0	1	4
8	5	0	1	1	3
9	6	1	2	0	5
10	6	1	2	1	4
11	6	0	2	1	3
12	3	0	0	1	2
1	9	2	3	1	7
2	8	1	3	1	5
3	6	1	1	2	4
4	4	2	1	2	3
5	12	1	2	3	8
6	9	0	2	0	7
7	11	0	0	0	11
8	5	1	0	0	6
9	3	1	0	0	4
10	8	0	1	0	7
11	4	0	1	1	2
12	6	1	1	0	6
1	12	0	1	1	10
2	7	0	1	0	6
3	5	0	0	2	3
4	4	0	0	2	2
5	12	2	3	2	9
6	5	1	1	3	2
7	5	1	1	0	5
8	8	0	1	1	6
9	9	0	0	0	9
10	9	0	1	1	7
11	5	0	0	2	3
12	2	0	0	0	2
1	9	1	3	0	7
2	15	0	1	3	11
3	5	0	0	1	4
4	5	0	1	0	4
5	8	1	0	1	8
6	5	1	0	3	3
7	6	0	0	1	5
8	6	0	0	0	6
9	9	1	1	0	9
10	7	0	0	3	4
11	5	1	2	0	4
12	4	1	0	2	3
1	12	1	2	0	11
2	3	5	3	1	4
3	11	1	1	0	11
4	4	0	2	0	2
5	6	0	0	3	3
6	5	2	2	0	5
7	8	0	0	3	5
8	10	0	4	0	6
9	5	0	0	1	4
10	5	0	0	2	3
11	7	0	2	1	4
12	7	0	1	1	5
1	4	1	1	0	4
2	6	0	2	2	2
3	8	0	3	1	4
4	2	0	1	0	1
5	3	0	1	2	0
6	7	0	2	0	5
7	5	1	2	1	3
8	3	1	0	2	2
9	8	0	0	1	7
10	9	0	0	1	8
11	3	1	0	0	4
12	3	1	2	1	1
1	11	1	2	1	9
2	5	0	1	0	4
3	4	1	1	0	4
4	7	1	0	1	7
5	7	0	2	1	4
6	7	1	0	2	6
7	7	1	2	2	4
8	11	0	2	3	6
9	5	0	2	0	3
10	7	0	1	1	5
11	5	1	0	0	6
12	6	0	1	0	5
1	16	1	1	2	14
2	9	0	2	1	6
3	10	0	1	0	9
4	4	1	2	0	3
5	6	2	2	0	6
6	4	1	0	1	4
7	4	0	1	0	3
8	6	0	0	0	6
9	5	0	1	0	4
10	5	0	0	2	3
11	9	0	2	1	6
12	3	1	0	0	4
1	8	0	0	1	7
2	9	1	1	3	6
3	5	1	0	1	5
4	1	0	0	1	0
5	5	1	0	0	6
6	9	0	1	0	8
7	6	0	0	1	5
8	8	0	2	0	6
9	7	1	1	0	7
10	4	1	0	0	5
11	6	0	2	1	3
12	8	0	1	1	6
1	11	0	1	2	8
2	9	0	0	3	6
3	5	0	1	0	4
4	6	3	3	0	6
5	6	0	3	0	3
6	7	1	4	1	3
7	5	0	0	1	4
8	5	0	0	2	3
9	4	0	1	0	3
10	6	0	0	0	6
11	7	0	1	0	6
12	4	0	1	0	3
1	5	0	0	1	4
2	7	1	2	1	5
3	7	0	2	1	4
4	9	0	0	2	7
5	1	1	0	0	2
6	6	1	1	0	6
7	8	0	1	1	6
8	6	1	1	1	5
9	4	0	0	0	4
10	7	1	1	2	5
11	4	0	0	1	3
12	2	1	1	0	2
1	6	1	0	2	5
2	13	1	2	5	7
3	3	0	1	0	2
4	5	0	1	1	3
5	7	0	0	1	6
6	6	0	0	0	6
7	8	0	2	0	6
8	10	0	3	0	7
9	11	0	1	3	7
10	5	0	0	0	5
11	9	1	2	3	5
12	5	0	2	0	3
1	15	0	2	4	9
2	9	1	1	0	9
3	4	3	0	1	6
4	9	3	0	1	11
5	7	3	3	0	7
6	5	0	1	0	4
7	7	1	2	0	6
8	4	0	0	1	3
9	5	1	0	1	5
10	1	0	0	0	1
11	7	0	0	2	5
12	5	0	1	2	2
1	12	0	3	0	9
2	6	0	1	0	5
3	5	1	0	1	5
4	4	1	1	1	3
5	7	0	0	0	7
6	6	0	2	0	4
7	7	0	0	2	5
8	9	0	2	0	7
9	7	3	2	1	7
10	3	1	1	0	3
11	10	2	4	1	7
12	9	1	3	1	6
1	5	0	2	1	2
2	14	1	0	1	14
3	5	0	0	1	4
4	8	0	3	0	5
5	10	1	1	2	8
6	3	1	0	0	4
7	7	1	1	2	5
8	6	1	2	2	3
9	2	0	1	0	1
10	8	0	1	3	4
11	6	0	1	2	3
12	4	0	1	1	2
1	10	1	1	4	6
2	5	0	0	3	2
3	11	0	3	2	6
4	3	0	0	0	3
5	5	0	1	0	4
6	9	0	3	0	6
7	4	0	1	0	3
8	9	1	1	4	5
9	4	0	0	0	4
10	8	1	0	3	6
11	5	1	2	1	3
12	10	1	4	2	5
1	8	0	1	0	7
2	6	2	2	0	6
3	4	1	0	0	5
4	1	1	1	0	1
5	5	1	0	1	5
6	5	1	2	1	3
7	4	0	0	1	3
8	9	0	2	1	6
9	4	1	1	0	4
10	7	0	1	1	5
11	6	0	1	0	5
12	5	0	2	0	3
1	7	0	0	2	5
2	7	1	1	1	6
3	14	0	2	3	9
4	4	0	0	1	3
5	4	0	1	1	2
6	4	0	1	1	2
7	5	1	0	2	4
8	4	0	1	1	2
9	3	0	0	1	2
10	8	2	1	3	6
11	5	0	0	1	4
12	2	0	0	1	1
t	ND	IDU	HM	HF	MSM
1	14	3	3	1	13
2	6	2	3	1	4
3	6	0	0	1	5
4	7	0	0	1	6
5	6	0	0	0	6
6	5	0	1	1	3
7	10	1	2	2	7
8	6	0	1	1	4
9	4	0	0	0	4
10	4	1	1	0	4
11	7	0	0	0	7
12	4	0	0	1	3
1	15	0	1	2	12
2	8	1	1	1	7
3	6	0	2	0	4
4	5	0	0	1	4
5	7	1	2	1	5
6	7	2	2	1	6
7	6	0	0	0	6
8	4	0	0	2	2
9	5	0	0	0	5
10	4	1	2	1	2
11	6	1	0	2	5
12	3	1	0	0	4
1	8	0	1	2	5
2	10	0	2	3	5
3	9	1	4	2	4
4	3	0	0	0	3
5	4	0	0	0	4
6	4	0	0	0	4
7	9	0	1	3	5
8	10	0	0	2	8
9	3	0	0	0	3
10	4	1	0	1	4
11	9	1	1	2	7
12	3	1	2	0	2
1	15	0	4	1	10
2	10	0	3	4	3
3	6	1	1	3	3
4	5	1	2	1	3
5	3	0	0	1	2
6	4	0	1	2	1
7	7	0	0	2	5
8	5	1	0	0	6
9	4	0	0	0	4
10	5	0	0	1	4
11	11	0	2	1	8
12	8	1	0	2	7
1	4	0	0	0	4
2	10	3	2	1	10
3	6	0	0	0	6
4	4	0	0	1	3
5	3	0	0	0	3
6	2	0	0	0	2
7	4	2	1	2	3
8	6	0	1	0	5
9	8	0	0	0	8
10	8	0	2	2	4
11	6	0	0	1	5
12	6	0	1	0	5
1	11	1	0	3	9
2	6	0	0	2	4
3	8	1	0	0	9
4	2	0	0	1	1
5	9	1	1	2	7
6	4	2	1	1	4
7	7	2	2	3	4
8	4	2	1	0	5
9	11	0	1	2	8
10	6	0	2	0	4
11	5	1	0	0	6
12	9	0	0	2	7
1	8	0	1	1	6
2	4	1	2	1	2
3	9	0	2	3	4
4	4	0	0	1	3
5	6	0	0	1	5
6	6	0	1	0	5
7	3	0	0	1	2
8	9	0	4	1	4
9	5	1	2	1	3
10	7	1	1	4	3
11	6	0	1	3	2
12	4	0	1	0	3
1	7	0	0	1	6
2	8	2	3	1	6
3	8	1	2	2	5
4	9	0	1	0	8
5	3	0	0	1	2
6	4	1	2	2	1
7	12	2	3	1	10
8	10	1	1	1	9
9	5	3	1	1	6
10	4	1	0	0	5
11	13	0	2	5	6
12	4	0	0	0	4
1	8	1	1	0	8
2	5	3	2	1	5
3	6	0	1	1	4
4	5	0	0	2	3
5	7	2	3	2	4
6	2	0	1	0	1
7	5	1	1	1	4
8	5	1	0	1	5
9	4	0	0	1	3
10	5	0	1	1	3
11	1	1	1	0	1
12	8	0	2	2	4
1	13	1	1	1	12
2	13	1	3	1	10
3	10	1	1	4	6
4	4	0	1	0	3
5	2	1	1	0	2
6	3	0	0	0	3
7	5	2	1	1	5
8	3	0	1	2	0
9	8	0	2	2	4
10	4	0	0	1	3
11	5	0	1	0	4
12	5	0	0	2	3
1	7	1	1	1	6
2	8	0	0	1	7
3	10	0	0	1	9
4	7	1	1	3	4
5	5	0	2	3	0
6	4	0	0	0	4
7	4	1	3	2	0
8	4	0	0	1	3
9	2	0	0	0	2
10	3	0	0	1	2
11	6	1	2	0	5
12	9	1	2	2	6
1	6	0	2	0	4
2	9	1	1	0	9
3	8	0	0	1	7
4	8	2	0	2	8
5	5	0	0	1	4
6	6	0	0	1	5
7	5	0	0	1	4
8	6	3	0	3	6
9	3	0	2	1	0
10	9	0	1	1	7
11	3	0	0	1	2
12	5	2	0	2	5
1	12	0	0	4	8
2	6	0	2	3	1
3	8	2	0	2	8
4	8	0	1	2	5
5	8	0	2	2	4
6	9	1	3	3	4
7	8	0	0	1	7
8	8	0	2	2	4
9	3	1	0	1	3
10	6	0	1	1	4
11	7	0	2	1	4
12	4	0	1	0	3
1	14	1	1	4	10
2	16	2	3	0	15
3	2	1	1	1	1
4	6	0	0	0	6
5	5	1	2	3	1
6	6	0	1	0	5
7	6	1	1	1	5
8	6	0	1	2	3
9	8	0	1	2	5
10	5	0	1	2	2
11	6	0	1	0	5
12	9	2	2	3	6
1	11	0	2	2	7
2	7	1	1	1	6
3	8	2	4	1	5
4	6	0	0	1	5
5	3	0	1	0	2
6	8	1	1	4	4
7	9	0	0	3	6
8	5	0	0	0	5
9	7	0	0	0	7
10	10	2	0	2	10
11	7	1	2	1	5
12	5	0	0	1	4
1	10	0	1	1	8
2	9	2	2	1	8
3	5	0	0	0	5
4	5	0	1	0	4
5	5	1	0	1	5
6	7	1	2	1	5
7	5	0	0	2	3
8	8	0	1	1	6
9	8	0	1	2	5
10	3	1	1	1	2
11	5	0	0	1	4
12	4	0	0	0	4
1	14	1	2	2	11
2	9	0	2	0	7
3	7	0	1	1	5
4	3	0	1	1	1
5	4	0	0	0	4
6	4	0	0	1	3
7	7	0	0	1	6
8	4	1	1	1	3
9	7	0	0	2	5
10	6	1	0	4	3
11	1	0	0	0	1
12	7	0	2	1	4
1	13	3	3	2	11
2	7	0	0	1	6
3	3	1	1	0	3
4	8	0	1	1	6
5	4	1	2	0	3
6	6	0	2	0	4
7	2	2	0	1	3
8	8	0	0	1	7
9	4	0	0	0	4
10	5	1	0	0	6
11	4	0	1	0	3
12	4	1	1	0	4
1	4	1	0	3	2
2	5	0	1	0	4
3	6	0	1	2	3
4	2	0	0	0	2
5	5	0	0	0	5
6	6	1	1	1	5
7	6	0	1	0	5
8	6	0	1	1	4
9	5	0	1	2	2
10	5	0	0	1	4
11	5	0	1	1	3
12	5	0	0	1	4
1	11	0	1	4	6
2	9	0	0	2	7
3	9	1	1	2	7
4	7	0	1	2	4
5	11	1	3	3	6
6	7	1	1	0	7
7	7	0	2	1	4
8	4	1	3	0	2
9	2	2	2	0	2
10	4	0	0	2	2
11	6	1	2	0	5
12	3	0	1	1	1
1	8	0	1	0	7
2	10	1	1	2	8
3	9	1	2	3	5
4	9	1	2	4	4
5	8	1	0	2	7
6	5	1	1	0	5
7	2	0	1	1	0
8	8	0	2	1	5
9	8	0	2	0	6
10	6	1	0	4	3
11	1	1	1	0	1
12	8	0	1	1	6
1	7	0	0	0	7
2	9	2	2	0	9
3	5	0	0	0	5
4	7	0	1	1	5
5	6	0	1	0	5
6	10	1	3	0	8
7	6	0	2	1	3
8	9	1	1	2	7
9	8	1	1	3	5
10	11	0	0	4	7
11	5	0	1	0	4
12	5	0	1	0	4
1	9	0	1	2	6
2	9	0	0	4	5
3	4	0	0	0	4
4	5	0	0	1	4
5	7	1	0	0	8
6	7	0	0	0	7
7	6	0	1	0	5
8	8	0	0	1	7
9	4	1	1	0	4
10	5	0	0	0	5
11	4	0	0	1	3
12	6	1	1	2	4
1	8	1	5	1	3
2	9	0	1	0	8
3	5	0	0	1	4
4	8	1	1	2	6
5	4	0	2	1	1
6	6	0	2	1	3
7	4	0	0	0	4
8	8	0	2	1	5
9	2	0	2	0	0
10	3	0	0	0	3
11	5	2	1	2	4
12	6	0	0	0	6
1	11	1	3	1	8
2	8	1	1	1	7
3	7	1	0	2	6
4	10	1	3	2	6
5	4	2	0	0	6
6	9	0	1	0	8
7	10	1	1	2	8
8	6	0	1	2	3
9	4	0	1	1	2
10	6	0	0	0	6
11	3	0	0	1	2
12	5	1	1	0	5
1	9	0	2	2	5
2	11	1	1	1	10
3	2	0	0	0	2
4	8	0	1	2	5
5	4	0	0	0	4
6	7	0	2	0	5
7	8	2	1	0	9
8	3	2	0	1	4
9	10	1	1	1	9
10	4	3	1	2	4
11	7	1	2	0	6
12	6	0	0	0	6
1	13	0	1	2	10
2	5	1	0	0	6
3	11	1	0	2	10
4	5	0	0	0	5
5	4	1	0	0	5
6	9	1	0	3	7
7	5	1	1	1	4
8	6	0	0	3	3
9	9	0	1	0	8
10	6	2	0	4	4
11	9	0	2	3	4
12	13	1	0	1	13
1	7	1	2	0	6
2	9	0	1	1	7
3	8	0	1	0	7
4	6	1	1	1	5
5	13	0	2	4	7
6	3	0	0	0	3
7	7	0	0	1	6
8	6	0	3	0	3
9	9	0	0	1	8
10	3	0	0	1	2
11	4	0	0	1	3
12	6	0	0	1	5
1	13	0	0	3	10
2	10	0	4	1	5
3	4	0	0	0	4
4	6	3	0	0	9
5	14	1	3	2	10
6	6	1	1	0	6
7	2	2	1	1	2
8	6	0	1	1	4
9	4	1	0	1	4
10	6	0	0	2	4
11	3	1	0	1	3
12	6	0	0	0	6
1	11	0	1	3	7
2	7	2	0	0	9
3	7	0	2	1	4
4	4	2	1	2	3
5	5	0	1	0	4
6	4	0	3	0	1
7	9	0	0	1	8
8	9	1	2	1	7
9	4	0	1	0	3
10	6	1	0	3	4
11	4	1	1	1	3
12	5	0	2	1	2
1	10	3	4	0	9
2	7	2	2	1	6
3	6	0	1	1	4
4	4	1	2	0	3
5	3	1	0	1	3
6	3	1	0	0	4
7	9	1	0	0	10
8	8	0	2	1	5
9	9	0	0	2	7
10	5	2	2	0	5
11	6	0	0	1	5
12	3	0	0	1	2
1	18	0	1	2	15
2	7	1	1	2	5
3	5	1	1	0	5
4	4	1	1	0	4
5	6	0	0	1	5
6	8	0	0	0	8
7	5	1	0	0	6
8	11	0	2	2	7
9	7	0	0	2	5
10	5	0	0	2	3
11	8	0	0	2	6
12	6	0	0	1	5
1	10	2	2	2	8
2	4	4	3	1	4
3	12	0	3	0	9
4	4	0	0	2	2
5	6	1	0	1	6
6	5	0	1	0	4
7	11	0	0	3	8
8	4	1	1	1	3
9	6	0	1	1	4
10	3	0	0	0	3
11	7	1	2	2	4
12	5	0	0	2	3
1	7	1	1	0	7
2	3	0	1	0	2
3	4	0	1	1	2
4	7	0	1	1	5
5	6	0	1	0	5
6	5	2	1	0	6
7	8	0	0	1	7
8	8	1	1	0	8
9	2	1	0	1	2
10	6	1	2	1	4
11	4	0	0	0	4
12	9	0	0	0	9
1	10	1	0	1	10
2	7	1	0	2	6
3	11	0	1	3	7
4	2	0	1	0	1
5	4	1	2	1	2
6	5	0	1	0	4
7	3	0	0	0	3
8	5	0	0	0	5
9	7	0	1	0	6
10	6	1	1	0	6
11	7	0	1	0	6
12	8	0	1	0	7
1	7	0	0	0	7
2	3	1	1	0	3
3	5	0	0	3	2
4	4	0	0	1	3
5	8	0	0	1	7
6	6	1	0	2	5
7	0	0	0	0	0
8	4	0	1	2	1
9	9	0	2	1	6
10	6	1	1	0	6
11	1	1	0	0	2
12	3	0	0	1	2
1	10	1	2	0	9
2	8	0	0	2	6
3	6	1	0	0	7
4	8	0	2	2	4
5	3	0	0	0	3
6	6	0	0	1	5
7	2	0	1	1	0
8	4	0	0	0	4
9	1	0	0	1	0
10	3	0	1	0	2
11	9	1	3	0	7
12	11	0	3	2	6
1	11	0	1	1	9
2	3	1	1	0	3
3	7	1	1	1	6
4	8	0	1	0	7
5	12	0	1	2	9
6	5	0	1	0	4
7	6	0	1	0	5
8	8	0	1	1	6
9	4	0	0	0	4
10	3	0	0	1	2
11	6	0	0	2	4
12	4	0	0	1	3
1	10	0	1	3	6
2	5	1	1	2	3
3	5	1	1	0	5
4	7	0	0	2	5
5	8	2	2	1	7
6	4	0	0	1	3
7	12	0	1	2	9
8	6	1	1	0	6
9	5	0	1	2	2
10	5	0	0	1	4
11	8	1	0	2	7
12	5	0	1	1	3
1	10	1	1	1	9
2	7	2	2	3	4
3	8	0	2	1	5
4	6	0	0	1	5
5	3	2	1	3	1
6	9	0	1	1	7
7	7	0	0	1	6
8	3	1	1	0	3
9	6	2	1	3	4
10	5	0	1	0	4
11	10	0	1	1	8
12	2	0	0	0	2
1	10	0	2	2	6
2	11	1	1	1	10
3	5	0	0	2	3
4	7	0	0	1	6
5	5	0	2	0	3
6	3	1	1	1	2
7	8	0	1	1	6
8	8	0	2	1	5
9	6	1	2	0	5
10	4	1	0	0	5
11	3	1	0	1	3
12	11	0	1	1	9
1	6	1	0	1	6
2	7	1	1	0	7
3	5	1	2	0	4
4	3	2	3	0	2
5	3	0	0	0	3
6	5	0	1	0	4
7	6	2	1	3	4
8	5	0	1	0	4
9	8	0	3	1	4
10	8	1	0	0	9
11	6	2	1	0	7
12	4	0	0	1	3
1	12	1	3	1	9
2	9	1	2	3	5
3	6	0	0	2	4
4	2	1	0	1	2
5	6	1	0	0	7
6	3	1	0	0	4
7	6	0	1	1	4
8	4	2	1	1	4
9	8	0	1	1	6
10	8	0	0	1	7
11	5	1	1	1	4
12	5	0	1	1	3
1	6	1	1	1	5
2	5	0	0	3	2
3	2	0	0	0	2
4	6	1	0	1	6
5	11	1	0	1	11
6	8	0	1	0	7
7	9	0	0	1	8
8	3	0	0	1	2
9	12	2	1	0	13
10	7	1	2	0	6
11	6	1	3	2	2
12	6	0	2	1	3
1	7	1	0	1	7
2	9	1	0	2	8
3	10	0	1	0	9
4	2	0	0	0	2
5	9	0	0	2	7
6	4	2	0	0	6
7	7	0	0	1	6
8	10	0	1	2	7
9	2	2	2	0	2
10	8	0	1	1	6
11	2	1	1	0	2
12	3	1	2	0	2
1	7	1	1	3	4
2	7	1	0	2	6
3	8	2	0	2	8
4	3	0	0	1	2
5	4	1	1	0	4
6	3	0	0	1	2
7	5	1	2	1	3
8	3	1	1	1	2
9	10	0	0	1	9
10	3	0	0	0	3
11	10	0	1	4	5
12	6	1	1	2	4
1	10	0	2	3	5
2	7	1	1	4	3
3	4	0	0	1	3
4	7	1	2	0	6
5	7	0	1	0	6
6	4	0	1	1	2
7	4	1	2	0	3
8	8	0	1	3	4
9	6	0	0	1	5
10	6	0	0	0	6
11	3	1	2	1	1
12	3	0	0	0	3
1	8	0	2	1	5
2	3	2	1	0	4
3	4	1	2	0	3
4	6	0	0	0	6
5	7	0	0	0	7
6	7	2	2	2	5
7	7	0	1	1	5
8	9	0	1	1	7
9	2	1	1	0	2
10	9	0	1	3	5
11	7	0	0	1	6
12	3	1	1	1	2
1	20	2	5	2	15
2	7	0	0	3	4
3	2	1	0	1	2
4	5	0	1	0	4
5	7	1	1	0	7
6	7	0	0	2	5
7	9	0	1	1	7
8	6	0	1	2	3
9	6	0	0	0	6
10	5	0	1	1	3
11	6	1	1	0	6
12	6	0	0	1	5
1	7	0	0	2	5
2	9	1	1	3	6
3	13	0	3	2	8
4	10	0	1	1	8
5	7	0	0	1	6
6	9	0	0	2	7
7	5	0	0	2	3
8	3	1	1	0	3
9	5	0	0	1	4
10	6	1	0	4	3
11	4	0	0	0	4
12	5	0	1	0	4
1	11	0	0	2	9
2	11	0	1	0	10
3	4	1	1	0	4
4	6	1	0	1	6
5	6	0	1	1	4
6	12	1	3	2	8
7	10	0	2	1	7
8	4	0	0	1	3
9	3	1	0	0	4
10	7	0	2	2	3
11	2	0	2	0	0
12	5	0	0	1	4
1	5	2	1	0	6
2	12	1	2	0	11
3	5	1	0	3	3
4	8	0	3	0	5
5	5	1	1	1	4
6	5	0	0	1	4
7	6	1	1	1	5
8	4	0	1	0	3
9	5	1	2	1	3
10	8	1	1	2	6
11	5	3	2	0	6
12	3	0	1	1	1
1	7	2	0	2	7
2	4	1	1	1	3
3	8	1	0	1	8
4	8	0	0	2	6
5	5	0	1	2	2
6	4	0	1	0	3
7	4	0	1	1	2
8	6	0	0	1	5
9	6	1	0	1	6
10	5	1	2	0	4
11	4	1	0	2	3
12	10	0	1	0	9
1	8	0	0	0	8
2	9	2	2	1	8
3	6	0	0	0	6
4	7	1	0	1	7
5	8	0	2	0	6
6	5	3	1	1	6
7	8	1	1	1	7
8	6	0	0	2	4
9	10	0	0	1	9
10	3	0	1	0	2
11	5	0	0	2	3
12	5	1	0	1	5
1	6	0	0	2	4
2	14	1	1	3	11
3	12	0	1	3	8
4	4	1	1	1	3
5	6	0	1	1	4
6	14	1	2	1	12
7	7	0	3	1	3
8	9	1	1	3	6
9	7	1	1	1	6
10	8	3	3	3	5
11	13	0	0	1	12
12	6	1	1	2	4
1	9	0	1	3	5
2	7	0	0	3	4
3	7	2	1	4	4
4	3	0	1	0	2
5	6	0	0	0	6
6	10	1	1	2	8
7	5	0	2	1	2
8	5	0	0	0	5
9	2	0	1	0	1
10	3	0	1	0	2
11	6	1	0	1	6
12	6	2	0	0	8
1	7	0	1	0	6
2	8	2	3	0	7
3	9	0	1	2	6
4	7	1	1	1	6
5	6	1	1	1	5
6	4	0	1	0	3
7	9	1	0	3	7
8	10	1	2	2	7
9	10	0	1	0	9
10	4	1	1	0	4
11	9	0	2	1	6
12	5	0	0	1	4
1	10	2	3	2	7
2	7	0	2	0	5
3	7	1	2	0	6
4	5	1	1	1	4
5	8	1	0	0	9
6	5	1	1	1	4
7	3	1	0	0	4
8	8	1	0	1	8
9	1	0	0	0	1
10	6	0	0	1	5
11	3	0	0	0	3
12	1	0	0	1	0
1	8	0	1	0	7
2	8	2	4	0	6
3	6	1	1	2	4
4	5	0	0	1	4
5	6	1	3	1	3
6	6	0	0	1	5
7	6	0	2	2	2
8	5	0	1	0	4
9	5	0	3	1	1
10	8	1	2	2	5
11	2	3	2	1	2
12	7	1	1	0	7
1	7	1	2	3	3
2	7	1	1	0	7
3	5	1	2	0	4
4	6	0	1	1	4
5	5	0	0	0	5
6	6	0	0	0	6
7	7	0	0	1	6
8	5	0	0	3	2
9	7	0	2	0	5
10	10	1	3	1	7
11	5	0	0	2	3
12	10	0	1	1	8
1	8	0	0	1	7
2	4	1	1	2	2
3	7	1	1	1	6
4	7	0	0	1	6
5	2	1	0	0	3
6	8	0	0	2	6
7	8	0	0	1	7
8	4	0	0	1	3
9	9	0	1	0	8
10	2	1	2	0	1
11	10	0	1	1	8
12	7	0	1	2	4
1	10	1	3	4	4
2	10	1	2	1	8
3	4	1	1	0	4
4	4	2	1	3	2
5	6	0	0	2	4
6	4	0	1	0	3
7	10	3	3	3	7
8	5	0	2	0	3
9	7	1	2	0	6
10	2	0	0	0	2
11	3	2	1	0	4
12	6	3	3	0	6
1	9	2	0	2	9
2	11	0	0	2	9
3	7	0	2	1	4
4	7	0	1	1	5
5	7	0	0	1	6
6	8	1	1	1	7
7	10	0	0	1	9
8	5	0	0	0	5
9	7	0	0	2	5
10	5	0	1	1	3
11	10	3	3	2	8
12	10	0	0	1	9
1	11	1	1	1	10
2	11	2	2	2	9
3	4	0	2	0	2
4	3	0	1	0	2
5	10	0	0	2	8
6	3	0	1	0	2
7	5	0	0	0	5
8	5	0	1	2	2
9	8	2	4	2	4
10	7	1	0	4	4
11	5	0	0	0	5
12	8	0	3	1	4
1	8	0	0	0	8
2	15	0	2	3	10
3	9	0	2	2	5
4	9	0	1	0	8
5	8	0	1	0	7
6	6	1	0	3	4
7	4	1	2	0	3
8	6	0	1	1	4
9	7	1	1	0	7
10	6	0	0	1	5
11	8	0	1	1	6
12	5	0	0	1	4
1	8	1	1	1	7
2	7	0	3	1	3
3	9	1	0	4	6
4	5	2	1	1	5
5	7	0	2	0	5
6	7	1	2	1	5
7	7	0	0	0	7
8	10	0	0	4	6
9	6	0	1	2	3
10	4	1	1	1	3
11	6	0	0	0	6
12	8	0	1	0	7
1	6	2	2	2	4
2	5	1	1	1	4
3	8	1	1	0	8
4	8	0	0	1	7
5	2	0	0	1	1
6	5	0	1	0	4
7	2	1	1	0	2
8	8	2	0	3	7
9	5	0	1	0	4
10	4	2	2	0	4
11	7	1	0	3	5
12	9	0	1	1	7
1	4	1	0	0	5
2	6	1	0	1	6
3	6	1	1	0	6
4	6	1	1	0	6
5	3	0	1	1	1
6	7	1	2	2	4
7	4	2	2	1	3
8	4	0	1	1	2
9	6	2	0	1	7
10	7	1	0	3	5
11	2	0	2	0	0
12	5	0	1	0	4
1	12	0	0	2	10
2	2	1	1	0	2
3	5	0	0	1	4
4	10	0	3	0	7
5	5	1	1	1	4
6	4	0	0	0	4
7	2	0	0	0	2
8	13	0	0	2	11
9	6	1	0	0	7
10	3	1	0	2	2
11	5	0	1	0	4
12	4	0	2	0	2
1	10	1	3	0	8
2	4	1	1	0	4
3	4	2	0	0	6
4	8	0	1	1	6
5	9	0	3	0	6
6	7	1	2	3	3
7	3	0	0	1	2
8	9	0	0	1	8
9	5	2	2	0	5
10	3	0	0	0	3
11	6	0	0	1	5
12	7	0	3	0	4
1	8	1	4	3	2
2	7	1	1	1	6
3	7	0	2	0	5
4	8	0	0	1	7
5	10	2	6	0	6
6	5	0	0	1	4
7	4	0	0	1	3
8	5	0	0	0	5
9	8	0	1	3	4
10	2	0	0	1	1
11	8	0	0	3	5
12	6	0	0	2	4
1	6	1	3	2	2
2	5	1	1	2	3
3	8	0	0	1	7
4	7	0	0	2	5
5	7	0	1	1	5
6	8	0	0	3	5
7	7	1	1	0	7
8	11	0	2	1	8
9	2	1	1	0	2
10	7	1	2	1	5
11	3	1	1	0	3
12	5	0	0	1	4
1	5	0	0	1	4
2	7	0	1	0	6
3	4	0	0	1	3
4	11	1	2	1	9
5	8	0	0	1	7
6	10	0	0	1	9
7	4	0	0	0	4
8	7	1	1	0	7
9	4	1	1	1	3
10	6	1	0	1	6
11	8	1	1	0	8
12	2	0	0	0	2
1	6	2	2	3	3
2	8	0	1	3	4
3	7	3	3	1	6
4	3	1	1	1	2
5	4	1	1	0	4
6	8	0	2	2	4
7	7	0	0	2	5
8	4	1	1	0	4
9	8	0	2	1	5
10	5	0	1	0	4
11	5	1	1	1	4
12	4	0	0	1	3
1	8	1	3	3	3
2	10	3	3	3	7
3	10	0	0	4	6
4	3	2	1	1	3
5	2	0	1	0	1
6	3	0	1	0	2
7	7	1	0	1	7
8	3	1	0	1	3
9	6	1	1	1	5
10	4	0	0	0	4
11	3	1	0	0	4
12	7	0	2	0	5
1	8	1	2	2	5
2	13	3	2	2	12
3	6	0	0	2	4
4	3	1	0	1	3
5	4	1	2	1	2
6	10	1	1	1	9
7	9	1	1	0	9
8	8	0	1	1	6
9	2	1	0	3	0
10	4	0	0	0	4
11	4	1	0	2	3
12	2	0	0	0	2
1	10	2	3	1	8
2	10	0	1	2	7
3	5	0	0	1	4
4	9	0	1	1	7
5	6	1	2	1	4
6	5	0	0	1	4
7	6	0	0	0	6
8	10	0	3	0	7
9	3	0	1	0	2
10	2	0	0	1	1
11	4	1	0	1	4
12	5	1	0	0	6
1	5	0	1	1	3
2	8	0	1	0	7
3	6	0	1	1	4
4	8	1	1	1	7
5	7	0	0	2	5
6	7	0	1	1	5
7	8	0	2	1	5
8	8	0	0	2	6
9	5	1	0	0	6
10	6	0	0	0	6
11	4	0	1	0	3
12	3	1	0	0	4
1	9	1	0	2	8
2	7	0	1	2	4
3	10	0	2	1	7
4	5	0	0	0	5
5	7	0	0	1	6
6	6	1	0	4	3
7	5	1	2	0	4
8	4	0	0	0	4
9	10	1	0	1	10
10	3	1	0	0	4
11	10	1	1	1	9
12	8	1	1	2	6
1	6	1	1	0	6
2	6	1	1	0	6
3	9	0	1	0	8
4	5	0	0	1	4
5	9	0	2	1	6
6	6	1	1	1	5
7	5	1	0	0	6
8	5	0	0	1	4
9	4	1	0	0	5
10	0	0	0	0	0
11	6	1	0	0	7
12	7	0	3	0	4
1	11	0	1	1	9
2	17	0	3	0	14
3	5	0	0	1	4
4	7	1	1	2	5
5	6	1	0	2	5
6	5	0	1	1	3
7	7	0	0	0	7
8	9	1	1	2	7
9	6	0	0	2	4
10	5	0	1	2	2
11	1	1	0	0	2
12	5	1	1	1	4
1	13	2	3	1	11
2	7	0	0	2	5
3	7	0	0	2	5
4	8	1	1	2	6
5	5	0	0	0	5
6	6	1	2	1	4
7	5	0	0	0	5
8	5	0	0	2	3
9	7	0	1	2	4
10	6	0	0	1	5
11	3	0	1	1	1
12	5	0	1	1	3
1	10	0	0	1	9
2	11	0	2	1	8
3	7	0	1	0	6
4	4	0	1	0	3
5	10	0	0	3	7
6	3	3	2	0	4
7	4	1	0	1	4
8	4	0	1	1	2
9	4	0	1	1	2
10	3	0	0	1	2
11	7	2	4	1	4
12	3	1	0	2	2
1	12	0	1	1	10
2	12	1	4	2	7
3	10	1	1	1	9
4	8	2	1	3	6
5	6	0	2	1	3
6	7	1	1	2	5
7	11	0	1	1	9
8	7	0	0	2	5
9	8	0	1	1	6
10	10	0	1	2	7
11	2	0	0	1	1
12	2	0	0	1	1
1	3	1	1	0	3
2	9	1	2	1	7
3	6	1	1	0	6
4	5	0	1	0	4
5	4	1	1	0	4
6	8	0	2	0	6
7	6	0	2	0	4
8	5	0	1	0	4
9	4	0	1	0	3
10	10	1	3	2	6
11	8	1	1	0	8
12	4	0	1	0	3
1	8	0	1	1	6
2	8	0	0	2	6
3	6	0	0	1	5
4	3	1	2	1	1
5	10	0	1	3	6
6	4	0	0	2	2
7	9	1	0	1	9
8	7	0	0	2	5
9	4	0	0	0	4
10	7	0	0	0	7
11	12	2	5	2	7
12	6	0	0	2	4
1	8	3	1	0	10
2	10	2	0	3	9
3	3	1	0	0	4
4	3	0	0	0	3
5	8	0	0	0	8
6	11	1	1	2	9
7	5	0	0	0	5
8	10	0	1	1	8
9	4	0	0	2	2
10	6	0	1	1	4
11	2	1	0	1	2
12	2	0	1	0	1
1	8	1	0	2	7
2	4	0	1	0	3
3	9	0	0	0	9
4	4	1	1	0	4
5	6	0	1	0	5
6	6	1	1	2	4
7	8	0	0	2	6
8	4	1	1	0	4
9	9	0	1	2	6
10	8	0	0	2	6
11	6	1	1	0	6
12	4	1	1	1	3
1	12	1	2	2	9
2	11	1	1	3	8
3	9	1	2	3	5
4	8	0	1	0	7
5	4	0	0	0	4
6	5	0	0	0	5
7	4	0	0	1	3
8	4	2	3	1	2
9	6	0	1	0	5
10	11	0	0	3	8
11	10	0	1	3	6
12	11	2	5	1	7
1	11	0	2	0	9
2	6	1	1	0	6
3	5	1	0	1	5
4	4	0	0	0	4
5	1	0	0	0	1
6	8	1	0	1	8
7	5	0	2	0	3
8	6	2	1	0	7
9	8	1	0	2	7
10	8	0	0	1	7
11	7	0	2	0	5
12	6	0	0	2	4
1	10	1	1	2	8
2	4	3	1	1	5
3	8	1	3	1	5
4	7	0	0	1	6
5	7	1	1	2	5
6	6	1	1	1	5
7	6	0	0	0	6
8	6	2	1	1	6
9	3	0	0	0	3
10	9	0	4	1	4
11	6	1	0	2	5
12	3	0	0	0	3
1	14	0	2	1	11
2	8	1	1	2	6
3	9	0	2	1	6
4	7	0	0	3	4
5	4	0	0	0	4
6	6	1	1	0	6
7	5	1	0	0	6
8	2	0	1	0	1
9	7	1	1	3	4
10	6	0	0	1	5
11	6	0	1	0	5
12	4	0	0	0	4
1	6	1	2	0	5
2	4	2	0	2	4
3	8	0	2	2	4
4	5	1	1	1	4
5	1	2	2	0	1
6	4	1	1	1	3
7	3	0	1	1	1
8	4	1	2	0	3
9	4	1	1	0	4
10	3	1	0	0	4
11	6	0	0	2	4
12	2	1	0	1	2
1	14	3	3	1	13
2	8	0	2	0	6
3	4	0	0	1	3
4	5	1	2	1	3
5	8	3	5	1	5
6	8	1	2	0	7
7	4	0	0	1	3
8	6	0	0	1	5
9	2	0	1	0	1
10	5	0	0	1	4
11	4	1	1	0	4
12	9	1	2	0	8
1	6	0	0	1	5
2	6	1	0	2	5
3	7	1	1	1	6
4	6	0	0	0	6
5	6	0	0	0	6
6	6	0	1	0	5
7	3	0	0	0	3
8	7	0	1	0	6
9	4	1	2	0	3
10	3	0	1	1	1
11	6	0	0	2	4
12	5	1	0	1	5
1	5	1	2	1	3
2	5	0	0	0	5
3	11	1	1	2	9
4	3	0	1	0	2
5	5	1	1	0	5
6	7	0	3	0	4
7	3	0	0	1	2
8	7	0	0	1	6
9	6	2	1	2	5
10	4	1	0	1	4
11	9	1	2	2	6
12	7	1	2	4	2
1	8	2	5	2	3
2	11	0	1	2	8
3	5	2	1	2	4
4	3	2	0	2	3
5	5	0	2	0	3
6	5	1	1	0	5
7	13	0	3	0	10
8	13	0	2	2	9
9	10	1	1	5	5
10	8	0	2	1	5
11	7	0	0	1	6
12	8	1	2	0	7
1	9	0	2	0	7
2	10	1	0	2	9
3	6	1	1	0	6
4	5	0	0	1	4
5	5	1	0	0	6
6	5	1	2	0	4
7	9	1	2	0	8
8	5	1	0	0	6
9	5	0	0	0	5
10	5	1	1	2	3
11	5	0	0	1	4
12	6	0	0	1	5
1	18	1	1	4	14
2	5	1	0	0	6
3	1	1	0	2	0
4	3	0	0	1	2
5	4	0	1	1	2
6	7	1	2	3	3
7	4	1	2	1	2
8	8	2	4	1	5
9	5	0	2	1	2
10	8	0	1	3	4
11	5	0	1	1	3
12	3	0	0	0	3
1	10	0	3	1	6
2	10	0	2	1	7
3	11	0	1	1	9
4	3	1	0	2	2
5	4	1	1	0	4
6	12	1	0	6	7
7	9	1	0	1	9
8	7	1	0	2	6
9	5	0	0	3	2
10	8	1	2	2	5
11	6	1	3	1	3
12	6	0	1	1	4
t	ND	IDU	HM	HF	MSM
1	10	3	2	2	9
2	7	0	1	1	5
3	11	2	2	3	8
4	10	2	1	1	10
5	2	0	0	2	0
6	1	1	0	0	2
7	4	0	1	0	3
8	5	1	1	1	4
9	8	0	0	3	5
10	3	1	1	1	2
11	5	0	3	1	1
12	7	1	2	4	2
1	8	0	0	2	6
2	6	4	2	2	6
3	4	2	1	3	2
4	4	0	0	1	3
5	3	0	0	0	3
6	5	0	2	1	2
7	6	0	1	1	4
8	4	4	2	2	4
9	8	0	2	3	3
10	8	0	0	1	7
11	10	0	0	3	7
12	5	1	1	1	4
1	9	0	1	1	7
2	7	0	0	2	5
3	5	0	0	0	5
4	5	2	1	2	4
5	5	0	1	0	4
6	3	0	0	0	3
7	4	0	0	0	4
8	9	0	1	1	7
9	6	1	2	2	3
10	6	0	1	1	4
11	4	0	0	0	4
12	3	1	1	0	3
1	11	1	1	1	10
2	6	1	0	1	6
3	6	1	1	1	5
4	1	0	0	0	1
5	4	0	0	1	3
6	6	0	1	1	4
7	6	1	1	1	5
8	11	0	0	0	11
9	5	0	1	1	3
10	4	1	1	0	4
11	2	2	1	1	2
12	7	0	1	2	4
1	9	0	2	2	5
2	10	1	3	0	8
3	12	0	1	1	10
4	4	0	0	0	4
5	6	0	0	1	5
6	7	0	1	2	4
7	7	1	1	2	5
8	9	0	1	0	8
9	3	0	1	0	2
10	4	0	0	0	4
11	4	0	1	1	2
12	7	0	1	0	6
1	7	0	0	0	7
2	7	1	3	1	4
3	7	0	1	0	6
4	8	2	2	1	7
5	11	0	1	3	7
6	4	0	0	0	4
7	8	1	0	0	9
8	4	2	3	1	2
9	7	0	1	0	6
10	7	0	0	0	7
11	11	0	1	1	9
12	7	0	1	2	4
1	5	3	1	1	6
2	9	1	1	0	9
3	6	2	3	0	5
4	9	0	2	0	7
5	5	0	0	2	3
6	4	0	1	0	3
7	9	1	0	3	7
8	7	2	2	3	4
9	7	0	0	1	6
10	6	0	1	0	5
11	4	0	0	1	3
12	6	0	1	3	2
1	7	1	1	2	5
2	5	0	1	1	3
3	6	1	1	0	6
4	6	0	0	1	5
5	8	1	2	0	7
6	4	2	3	0	3
7	8	1	2	0	7
8	6	0	0	0	6
9	2	1	0	0	3
10	6	0	0	0	6
11	3	0	0	0	3
12	7	0	1	1	5
1	7	2	3	0	6
2	9	0	0	3	6
3	9	1	2	1	7
4	5	1	1	0	5
5	12	0	1	2	9
6	11	1	0	1	11
7	6	2	2	2	4
8	3	0	0	1	2
9	12	1	1	4	8
10	7	0	0	2	5
11	6	0	1	1	4
12	8	0	2	0	6
1	8	0	1	0	7
2	6	0	2	2	2
3	9	0	0	0	9
4	6	1	1	1	5
5	4	0	0	1	3
6	3	1	1	0	3
7	2	0	0	0	2
8	3	0	0	1	2
9	2	0	0	0	2
10	6	0	1	2	3
11	8	2	0	0	10
12	7	0	1	0	6
1	11	0	0	2	9
2	6	0	0	0	6
3	5	0	0	0	5
4	5	0	0	1	4
5	6	0	3	0	3
6	7	0	1	1	5
7	7	2	0	0	9
8	5	0	1	1	3
9	4	0	1	0	3
10	8	0	0	1	7
11	4	0	1	1	2
12	3	3	0	2	4
1	15	2	3	2	12
2	7	1	1	1	6
3	8	1	0	1	8
4	10	1	2	1	8
5	5	0	1	0	4
6	4	0	0	0	4
7	8	1	1	1	7
8	5	0	0	2	3
9	5	1	1	1	4
10	4	0	0	1	3
11	7	0	1	1	5
12	4	1	1	1	3
1	12	0	2	0	10
2	9	1	0	1	9
3	5	1	1	1	4
4	11	0	0	1	10
5	8	0	1	1	6
6	8	0	1	2	5
7	7	0	0	1	6
8	8	2	5	0	5
9	11	1	0	2	10
10	3	0	0	1	2
11	5	0	0	1	4
12	7	0	3	1	3
1	7	0	0	0	7
2	4	1	0	1	4
3	14	1	2	1	12
4	5	0	0	1	4
5	4	1	0	1	4
6	4	0	0	2	2
7	6	0	1	1	4
8	3	0	1	0	2
9	6	0	0	1	5
10	3	1	0	1	3
11	9	1	0	0	10
12	5	0	0	1	4
1	11	2	2	2	9
2	6	2	0	0	8
3	6	1	2	0	5
4	4	0	1	0	3
5	0	0	0	0	0
6	6	1	0	1	6
7	6	0	1	1	4
8	5	2	3	0	4
9	5	0	2	2	1
10	9	0	2	1	6
11	9	0	2	3	4
12	4	0	1	1	2
1	11	0	1	1	9
2	5	1	1	1	4
3	5	0	0	1	4
4	5	0	0	0	5
5	11	0	0	3	8
6	5	0	0	2	3
7	4	1	0	0	5
8	4	0	1	0	3
9	5	1	2	0	4
10	6	2	1	0	7
11	5	1	1	1	4
12	4	1	3	0	2
1	12	0	2	2	8
2	4	1	1	2	2
3	9	0	1	3	5
4	8	1	2	1	6
5	9	0	3	2	4
6	7	0	3	3	1
7	5	1	4	1	1
8	10	1	2	0	9
9	8	1	3	2	4
10	7	0	3	2	2
11	10	0	2	0	8
12	8	1	2	2	5
1	7	0	0	1	6
2	5	0	1	0	4
3	5	0	1	1	3
4	6	1	0	2	5
5	3	0	0	1	2
6	4	0	0	1	3
7	8	2	2	2	6
8	8	0	0	1	7
9	5	2	5	1	1
10	5	0	0	0	5
11	10	2	4	2	6
12	6	1	2	1	4
1	7	2	1	2	6
2	3	0	0	0	3
3	4	1	0	0	5
4	5	0	0	1	4
5	2	0	1	1	0
6	6	0	2	0	4
7	4	0	1	0	3
8	2	0	0	0	2
9	2	0	0	1	1
10	4	0	1	0	3
11	3	0	1	0	2
12	5	0	1	0	4
1	15	0	1	3	11
2	9	1	0	1	9
3	11	0	2	2	7
4	2	1	1	0	2
5	9	2	1	3	7
6	6	0	0	2	4
7	4	2	2	0	4
8	5	0	1	0	4
9	9	0	0	1	8
10	8	1	2	1	6
11	7	0	3	0	4
12	7	0	1	2	4
1	4	0	1	1	2
2	6	0	0	1	5
3	7	0	1	2	4
4	7	0	0	2	5
5	7	0	1	1	5
6	10	0	1	3	6
7	2	1	0	0	3
8	4	1	0	2	3
9	7	0	0	2	5
10	5	1	0	2	4
11	6	0	1	0	5
12	0	2	1	0	1
1	10	0	1	1	8
2	7	0	1	0	6
3	5	1	1	2	3
4	4	0	0	1	3
5	8	1	2	1	6
6	3	0	1	0	2
7	5	1	0	0	6
8	5	1	1	0	5
9	8	0	4	0	4
10	7	0	2	1	4
11	1	0	0	0	1
12	9	0	0	1	8
1	6	0	1	3	2
2	10	1	2	1	8
3	9	3	3	1	8
4	7	0	1	2	4
5	4	0	1	0	3
6	7	0	1	3	3
7	4	1	2	0	3
8	6	0	0	0	6
9	4	0	0	1	3
10	6	1	2	1	4
11	5	0	1	1	3
12	9	0	0	2	7
1	5	0	1	0	4
2	11	0	1	3	7
3	4	3	3	1	3
4	3	0	0	0	3
5	3	1	1	1	2
6	4	0	0	1	3
7	5	0	0	0	5
8	3	0	0	0	3
9	6	1	0	1	6
10	6	1	0	1	6
11	5	0	0	0	5
12	5	0	1	1	3
1	8	0	1	0	7
2	8	0	1	1	6
3	9	0	1	3	5
4	5	0	1	0	4
5	10	1	1	1	9
6	4	0	0	3	1
7	5	0	1	1	3
8	5	0	1	1	3
9	6	2	2	0	6
10	3	0	2	0	1
11	4	1	1	0	4
12	9	0	3	1	5
1	11	0	0	2	9
2	4	0	1	1	2
3	8	1	1	1	7
4	8	0	0	1	7
5	9	1	2	2	6
6	5	2	2	0	5
7	8	0	2	2	4
8	4	1	1	1	3
9	6	0	2	0	4
10	9	0	1	1	7
11	3	0	0	0	3
12	5	0	1	1	3
1	16	1	1	2	14
2	13	2	2	5	8
3	6	1	0	2	5
4	5	2	1	1	5
5	6	0	2	0	4
6	9	2	2	3	6
7	7	0	0	2	5
8	1	1	0	1	1
9	8	0	1	2	5
10	8	1	2	1	6
11	6	1	0	2	5
12	8	1	2	2	5
1	11	1	1	1	10
2	4	1	3	0	2
3	9	1	1	0	9
4	12	0	3	2	7
5	7	1	1	1	6
6	4	0	1	1	2
7	6	0	0	1	5
8	2	0	1	1	0
9	6	0	0	1	5
10	5	1	1	2	3
11	3	0	0	0	3
12	7	0	0	2	5
1	9	0	0	3	6
2	8	0	1	2	5
3	6	0	3	0	3
4	3	0	1	0	2
5	4	2	1	1	4
6	11	0	2	3	6
7	4	0	0	1	3
8	4	0	1	0	3
9	4	0	0	0	4
10	5	2	1	1	5
11	3	0	1	0	2
12	3	0	0	0	3
1	13	2	1	2	12
2	5	0	2	0	3
3	9	2	1	4	6
4	9	0	3	0	6
5	0	1	1	0	0
6	8	0	1	1	6
7	8	1	1	1	7
8	5	1	0	0	6
9	6	2	1	3	4
10	7	1	1	1	6
11	3	2	2	1	2
12	8	0	1	1	6
1	6	2	0	2	6
2	8	0	0	0	8
3	4	0	2	0	2
4	3	0	1	0	2
5	8	1	2	1	6
6	5	0	2	0	3
7	3	1	1	0	3
8	7	1	2	1	5
9	5	0	0	0	5
10	4	0	0	2	2
11	6	2	1	1	6
12	3	3	0	0	6
1	10	1	3	2	6
2	7	1	3	0	5
3	9	0	0	1	8
4	2	1	1	0	2
5	5	2	4	1	2
6	7	0	3	0	4
7	7	0	0	1	6
8	4	0	0	0	4
9	7	0	2	0	5
10	3	0	0	2	1
11	7	1	1	1	6
12	5	0	0	0	5
1	8	2	2	0	8
2	5	0	0	2	3
3	9	0	0	1	8
4	4	0	1	0	3
5	5	0	1	0	4
6	3	0	0	0	3
7	4	0	0	1	3
8	6	1	1	1	5
9	5	1	3	0	3
10	6	1	1	0	6
11	11	1	2	2	8
12	10	1	0	0	11
1	12	3	2	2	11
2	10	1	3	1	7
3	7	0	1	0	6
4	5	0	0	1	4
5	5	0	1	1	3
6	5	2	1	1	5
7	6	0	1	1	4
8	4	0	0	0	4
9	11	0	0	1	10
10	7	1	2	0	6
11	7	0	1	3	3
12	10	1	1	1	9
1	14	1	1	4	10
2	4	1	1	0	4
3	3	0	1	1	1
4	7	2	0	1	8
5	3	1	0	0	4
6	0	0	0	0	0
7	5	0	1	0	4
8	4	1	1	0	4
9	10	0	0	2	8
10	6	1	0	3	4
11	7	0	2	1	4
12	5	1	1	0	5
1	12	0	2	1	9
2	4	0	0	0	4
3	7	1	0	1	7
4	9	0	1	1	7
5	6	0	0	3	3
6	8	0	1	1	6
7	4	0	0	0	4
8	5	1	1	1	4
9	2	1	0	0	3
10	5	0	1	0	4
11	7	3	4	0	6
12	10	1	1	4	6
1	10	0	1	0	9
2	11	0	1	1	9
3	8	0	2	1	5
4	6	2	3	0	5
5	5	0	0	0	5
6	6	1	2	0	5
7	5	1	1	1	4
8	9	0	1	1	7
9	6	0	0	3	3
10	5	1	1	0	5
11	4	1	1	1	3
12	6	0	0	1	5
1	12	0	2	1	9
2	4	1	2	2	1
3	10	1	2	1	8
4	2	0	0	0	2
5	10	0	2	1	7
6	6	1	1	2	4
7	4	0	1	1	2
8	6	1	1	1	5
9	1	0	0	0	1
10	6	0	0	1	5
11	6	0	0	0	6
12	2	0	0	0	2
1	11	0	2	5	4
2	6	0	0	1	5
3	5	1	1	2	3
4	6	0	0	1	5
5	6	0	0	1	5
6	5	2	2	1	4
7	7	1	4	0	4
8	4	0	0	0	4
9	4	0	0	1	3
10	5	1	1	1	4
11	8	0	2	3	3
12	6	0	1	0	5
1	11	3	3	0	11
2	6	0	1	2	3
3	7	0	0	2	5
4	7	0	0	0	7
5	6	1	1	1	5
6	7	0	0	2	5
7	9	0	3	0	6
8	5	2	2	1	4
9	9	0	2	0	7
10	5	0	0	0	5
11	6	0	0	1	5
12	9	0	0	1	8
1	10	0	0	1	9
2	6	1	2	2	3
3	4	1	0	2	3
4	6	0	2	1	3
5	5	0	1	1	3
6	6	1	0	2	5
7	5	0	0	1	4
8	6	1	2	1	4
9	3	0	0	0	3
10	6	0	0	0	6
11	9	1	2	2	6
12	6	1	0	1	6
1	21	0	3	2	16
2	8	0	2	1	5
3	4	0	0	1	3
4	6	1	2	1	4
5	4	0	0	0	4
6	7	0	0	4	3
7	6	1	0	3	4
8	3	0	0	0	3
9	12	0	2	1	9
10	6	0	1	2	3
11	8	1	0	4	5
12	12	0	1	1	10
1	8	1	0	1	8
2	6	0	0	0	6
3	7	1	1	0	7
4	2	1	0	1	2
5	8	1	1	3	5
6	7	1	2	1	5
7	5	0	0	1	4
8	5	0	0	0	5
9	2	0	1	0	1
10	2	0	0	0	2
11	6	0	1	1	4
12	5	0	0	0	5
1	8	0	0	2	6
2	8	0	0	1	7
3	9	0	1	0	8
4	7	0	0	2	5
5	7	0	1	0	6
6	8	3	1	1	9
7	6	0	1	0	5
8	9	1	1	1	8
9	2	2	1	0	3
10	5	1	1	1	4
11	2	0	1	0	1
12	5	0	1	1	3
1	13	2	4	3	8
2	9	1	1	2	7
3	8	0	0	3	5
4	15	0	2	3	10
5	4	0	0	2	2
6	5	2	1	1	5
7	6	0	0	1	5
8	6	1	1	1	5
9	5	1	2	0	4
10	8	0	0	1	7
11	3	0	0	2	1
12	10	0	1	1	8
1	9	1	4	0	6
2	13	0	1	2	10
3	7	1	0	3	5
4	7	0	0	1	6
5	7	1	2	2	4
6	6	1	2	1	4
7	6	1	0	1	6
8	5	0	2	0	3
9	6	0	1	0	5
10	7	0	0	1	6
11	5	0	0	1	4
12	8	1	2	2	5
1	8	0	1	0	7
2	9	1	2	1	7
3	6	1	0	1	6
4	7	1	1	0	7
5	3	0	1	1	1
6	6	0	1	1	4
7	4	1	0	2	3
8	2	3	0	2	3
9	3	1	0	3	1
10	11	0	2	3	6
11	5	0	1	1	3
12	5	0	1	1	3
1	8	0	3	0	5
2	10	0	3	0	7
3	7	0	1	0	6
4	7	1	1	1	6
5	5	0	1	2	2
6	6	2	3	1	4
7	6	0	0	1	5
8	7	1	0	2	6
9	10	1	2	4	5
10	7	1	0	2	6
11	6	1	1	2	4
12	6	1	1	2	4
1	11	1	1	3	8
2	10	0	4	1	5
3	7	0	0	0	7
4	9	1	1	1	8
5	4	2	0	0	6
6	2	1	0	2	1
7	8	0	1	3	4
8	10	0	2	1	7
9	11	1	2	1	9
10	3	2	3	0	2
11	3	1	0	0	4
12	6	0	0	0	6
1	11	2	2	2	9
2	11	2	2	0	11
3	9	0	1	3	5
4	6	0	2	1	3
5	6	0	0	1	5
6	7	0	1	2	4
7	10	0	1	2	7
8	12	0	3	2	7
9	4	0	0	0	4
10	6	1	0	1	6
11	10	0	1	2	7
12	6	1	1	1	5
1	9	0	0	2	7
2	9	0	1	2	6
3	2	0	0	0	2
4	10	0	1	1	8
5	9	2	2	1	8
6	10	0	2	3	5
7	7	1	1	1	6
8	5	0	0	0	5
9	8	0	0	1	7
10	2	0	0	0	2
11	5	2	2	1	4
12	8	0	1	1	6
1	5	0	1	0	4
2	7	1	0	0	8
3	9	0	0	3	6
4	7	1	1	0	7
5	11	0	1	1	9
6	8	0	1	2	5
7	4	0	0	1	3
8	5	0	1	2	2
9	6	0	1	1	4
10	10	1	1	1	9
11	4	0	1	1	2
12	8	0	0	2	6
1	6	1	2	0	5
2	13	0	2	1	10
3	6	1	2	1	4
4	2	0	0	0	2
5	8	0	0	2	6
6	7	0	0	1	6
7	7	1	1	1	6
8	3	0	0	2	1
9	5	2	1	1	5
10	7	0	1	1	5
11	9	0	1	0	8
12	6	0	0	1	5
1	6	1	1	1	5
2	4	1	1	1	3
3	8	0	0	3	5
4	3	0	0	1	2
5	7	2	1	0	8
6	4	1	2	0	3
7	5	0	0	0	5
8	6	0	0	0	6
9	3	0	0	1	2
10	6	0	0	3	3
11	5	0	1	3	1
12	5	0	1	1	3
1	13	1	2	1	11
2	9	0	1	3	5
3	7	0	2	1	4
4	9	0	0	1	8
5	5	0	0	0	5
6	9	0	1	3	5
7	6	0	0	0	6
8	4	0	0	0	4
9	9	0	2	1	6
10	4	1	1	0	4
11	4	0	0	0	4
12	6	2	0	2	6
1	8	4	4	2	6
2	14	0	2	2	10
3	5	0	1	2	2
4	7	0	0	0	7
5	5	1	0	0	6
6	3	0	1	0	2
7	5	0	0	0	5
8	5	1	0	0	6
9	7	0	0	0	7
10	3	0	1	1	1
11	11	1	3	3	6
12	9	0	0	2	7
1	9	0	4	1	4
2	10	2	2	1	9
3	4	0	2	0	2
4	5	0	1	0	4
5	4	0	1	0	3
6	6	0	1	2	3
7	9	0	1	2	6
8	2	1	0	1	2
9	4	3	0	1	6
10	1	1	1	1	0
11	2	3	1	2	2
12	5	0	0	0	5
1	8	0	4	1	3
2	5	1	1	0	5
3	4	1	3	0	2
4	8	1	5	0	4
5	6	0	0	1	5
6	6	0	0	0	6
7	4	0	0	0	4
8	5	0	0	2	3
9	5	0	1	0	4
10	5	0	1	0	4
11	6	0	1	1	4
12	6	0	0	0	6
1	7	0	1	2	4
2	9	1	2	3	5
3	7	0	0	0	7
4	13	0	2	3	8
5	9	0	1	1	7
6	7	2	3	1	5
7	8	1	1	1	7
8	3	1	0	0	4
9	4	0	0	0	4
10	5	1	0	0	6
11	12	1	0	2	11
12	10	1	1	1	9
1	6	0	1	1	4
2	10	2	1	0	11
3	6	1	3	0	4
4	9	2	2	1	8
5	6	0	0	0	6
6	7	1	1	2	5
7	5	0	1	1	3
8	4	1	3	0	2
9	7	1	2	2	4
10	8	0	0	0	8
11	5	0	0	0	5
12	8	1	2	2	5
1	13	1	0	0	14
2	4	1	0	0	5
3	9	1	0	1	9
4	11	0	0	2	9
5	3	1	1	0	3
6	4	2	2	2	2
7	5	0	0	1	4
8	3	2	1	1	3
9	2	2	1	1	2
10	7	1	1	1	6
11	6	0	0	3	3
12	5	1	3	1	2
1	8	1	1	2	6
2	7	1	1	2	5
3	5	1	1	2	3
4	5	0	1	1	3
5	7	0	2	1	4
6	6	0	0	0	6
7	3	2	0	1	4
8	10	0	3	0	7
9	7	0	1	1	5
10	6	0	0	0	6
11	5	1	1	0	5
12	4	0	1	1	2
1	9	0	0	2	7
2	4	0	0	0	4
3	8	0	0	1	7
4	4	0	0	1	3
5	8	2	3	1	6
6	4	0	0	0	4
7	5	0	0	1	4
8	3	1	0	1	3
9	5	0	1	0	4
10	4	0	0	0	4
11	6	0	0	0	6
12	6	0	2	0	4
1	12	0	2	2	8
2	8	0	2	1	5
3	2	0	1	0	1
4	7	1	2	0	6
5	5	0	1	1	3
6	6	1	1	2	4
7	5	0	1	0	4
8	5	0	0	3	2
9	6	0	0	2	4
10	1	2	2	0	1
11	7	0	0	1	6
12	8	0	1	1	6
1	13	1	4	2	8
2	9	2	2	2	7
3	4	2	0	1	5
4	4	0	0	0	4
5	10	0	0	2	8
6	7	0	1	1	5
7	4	0	0	0	4
8	4	0	1	1	2
9	8	0	0	1	7
10	3	0	1	1	1
11	2	2	1	0	3
12	7	0	1	2	4
1	9	1	4	1	5
2	4	1	0	2	3
3	6	1	1	2	4
4	3	0	0	0	3
5	6	0	1	0	5
6	8	1	2	0	7
7	4	0	2	0	2
8	8	0	0	0	8
9	9	0	2	1	6
10	8	0	0	2	6
11	1	1	0	1	1
12	4	0	0	2	2
1	7	1	2	2	4
2	14	0	0	4	10
3	9	0	1	1	7
4	9	0	0	2	7
5	7	1	1	0	7
6	5	3	2	1	5
7	3	1	1	0	3
8	3	0	0	0	3
9	3	0	0	1	2
10	1	0	0	0	1
11	8	0	0	2	6
12	7	0	1	1	5
1	8	0	1	2	5
2	9	2	1	4	6
3	9	0	0	1	8
4	6	0	1	1	4
5	2	1	2	0	1
6	7	1	1	1	6
7	6	0	0	1	5
8	4	1	2	1	2
9	6	1	1	1	5
10	10	0	1	0	9
11	6	0	1	1	4
12	3	0	0	1	2
1	9	1	1	2	7
2	12	0	0	0	12
3	4	1	0	1	4
4	11	0	2	2	7
5	6	0	1	0	5
6	6	0	1	1	4
7	2	1	1	1	1
8	9	1	0	5	5
9	6	0	0	2	4
10	9	1	1	1	8
11	6	1	1	0	6
12	5	0	0	4	1
1	5	0	0	0	5
2	4	0	2	0	2
3	8	0	1	0	7
4	5	1	1	0	5
5	11	0	1	0	10
6	5	0	0	0	5
7	6	0	1	3	2
8	7	1	2	1	5
9	6	0	1	1	4
10	5	0	2	0	3
11	3	1	0	1	3
12	4	0	1	0	3
1	8	1	1	1	7
2	11	1	5	0	7
3	5	0	0	1	4
4	5	1	1	0	5
5	11	2	5	2	6
6	5	2	2	0	5
7	3	0	0	0	3
8	10	1	3	0	8
9	7	1	0	2	6
10	6	0	0	1	5
11	4	0	0	1	3
12	4	0	1	0	3
1	10	0	0	1	9
2	9	0	0	0	9
3	5	0	0	1	4
4	9	1	1	0	9
5	5	0	0	0	5
6	8	1	2	0	7
7	4	0	1	0	3
8	1	0	0	0	1
9	3	2	0	2	3
10	3	1	1	0	3
11	9	0	0	1	8
12	6	0	1	1	4
1	8	2	4	1	5
2	4	1	1	0	4
3	4	1	1	3	1
4	7	0	1	1	5
5	1	0	0	0	1
6	12	0	2	2	8
7	4	0	0	0	4
8	5	3	3	3	2
9	6	0	0	1	5
10	3	1	0	2	2
11	8	0	0	1	7
12	7	0	4	1	2
1	9	1	1	1	8
2	9	0	1	1	7
3	9	0	1	1	7
4	3	0	0	1	2
5	12	0	1	2	9
6	6	2	2	2	4
7	3	1	0	2	2
8	4	0	0	0	4
9	4	0	1	1	2
10	4	0	1	1	2
11	4	2	1	0	5
12	5	0	0	1	4
1	9	1	2	2	6
2	7	3	2	2	6
3	5	1	1	1	4
4	13	1	1	1	12
5	4	0	0	1	3
6	5	1	2	0	4
7	10	1	1	0	10
8	2	0	0	1	1
9	14	0	1	4	9
10	7	0	0	2	5
11	5	0	1	2	2
12	4	2	1	0	5
1	10	0	1	1	8
2	18	0	1	1	16
3	5	2	1	0	6
4	5	0	0	1	4
5	5	0	1	1	3
6	6	1	0	0	7
7	7	0	0	1	6
8	8	0	0	1	7
9	5	0	0	0	5
10	7	1	0	4	4
11	3	0	0	0	3
12	13	0	3	1	9
1	13	1	3	2	9
2	12	1	3	3	7
3	6	0	1	3	2
4	10	0	0	1	9
5	3	0	0	1	2
6	4	2	0	1	5
7	9	1	0	0	10
8	4	0	1	0	3
9	3	0	0	1	2
10	7	3	2	1	7
11	6	0	1	2	3
12	7	1	0	0	8
1	6	0	0	0	6
2	7	1	1	0	7
3	5	0	0	0	5
4	7	0	0	2	5
5	5	0	0	0	5
6	9	1	1	2	7
7	9	0	0	1	8
8	3	0	0	1	2
9	6	0	0	0	6
10	9	0	3	1	5
11	4	0	0	0	4
12	5	2	1	2	4
1	9	1	1	3	6
2	9	0	3	1	5
3	6	0	0	1	5
4	6	2	1	2	5
5	7	1	1	0	7
6	5	0	0	0	5
7	13	0	2	2	9
8	8	0	0	3	5
9	5	1	0	2	4
10	6	0	0	1	5
11	7	0	0	0	7
12	7	0	3	1	3
1	11	0	1	1	9
2	8	1	0	3	6
3	9	1	0	2	8
4	5	0	1	0	4
5	12	0	4	2	6
6	3	0	0	0	3
7	3	0	0	0	3
8	10	1	1	0	10
9	11	0	1	3	7
10	6	1	1	3	3
11	10	0	1	1	8
12	8	0	1	1	6
1	6	0	1	1	4
2	8	0	1	0	7
3	5	0	0	0	5
4	4	0	1	0	3
5	5	0	0	0	5
6	7	0	0	0	7
7	1	1	1	1	0
8	5	1	0	1	5
9	6	1	2	0	5
10	8	0	3	1	4
11	6	0	0	0	6
12	3	1	0	0	4
1	7	3	2	1	7
2	8	1	2	2	5
3	9	1	1	2	7
4	7	0	1	0	6
5	8	2	1	1	8
6	7	0	1	1	5
7	5	1	2	0	4
8	3	0	0	0	3
9	11	1	1	2	9
10	6	1	0	2	5
11	3	2	2	0	3
12	8	0	1	2	5
1	14	0	0	2	12
2	6	1	1	0	6
3	11	1	2	0	10
4	3	1	0	1	3
5	7	0	0	0	7
6	5	1	1	0	5
7	7	1	2	1	5
8	10	0	3	0	7
9	4	1	3	0	2
10	11	0	1	5	5
11	6	1	0	1	6
12	4	0	0	0	4
1	9	2	1	1	9
2	7	1	1	1	6
3	5	1	0	0	6
4	6	2	3	2	3
5	3	0	0	0	3
6	9	0	0	3	6
7	5	0	2	1	2
8	5	0	0	1	4
9	5	1	2	1	3
10	3	1	1	1	2
11	5	0	0	2	3
12	4	0	0	1	3
1	6	1	0	0	7
2	4	2	0	0	6
3	5	0	2	1	2
4	7	0	1	0	6
5	6	0	0	1	5
6	4	0	0	1	3
7	5	1	0	0	6
8	2	1	0	1	2
9	8	0	1	0	7
10	5	1	0	3	3
11	9	0	3	1	5
12	5	0	0	1	4
1	10	0	1	1	8
2	6	1	0	0	7
3	3	2	1	2	2
4	8	1	1	2	6
5	8	2	2	3	5
6	9	1	1	3	6
7	7	0	0	0	7
8	7	0	1	2	4
9	6	0	1	0	5
10	9	0	2	1	6
11	10	0	1	0	9
12	6	0	1	1	4
1	10	3	3	3	7
2	6	0	2	1	3
3	7	0	1	0	6
4	7	3	2	3	5
5	3	0	1	0	2
6	5	0	1	0	4
7	4	0	1	0	3
8	4	2	2	0	4
9	4	0	1	0	3
10	7	0	0	1	6
11	8	0	1	1	6
12	4	1	0	0	5
1	14	0	4	1	9
2	9	2	3	3	5
3	8	0	1	1	6
4	4	0	1	0	3
5	2	1	0	0	3
6	8	0	1	3	4
7	5	0	0	0	5
8	6	0	0	1	5
9	9	2	1	1	9
10	6	1	0	1	6
11	5	0	1	1	3
12	3	0	1	0	2
1	11	0	3	0	8
2	11	0	2	4	5
3	6	0	1	2	3
4	11	0	4	1	6
5	4	0	1	0	3
6	8	1	0	5	4
7	9	1	1	0	9
8	2	1	0	1	2
9	8	1	3	0	6
10	7	1	0	2	6
11	2	0	0	0	2
12	6	0	1	0	5
1	13	0	1	2	10
2	8	0	0	2	6
3	11	0	0	1	10
4	2	0	0	1	1
5	4	0	0	1	3
6	4	1	1	0	4
7	4	0	1	0	3
8	6	0	0	0	6
9	8	1	0	2	7
10	5	0	1	1	3
11	8	0	0	1	7
12	3	0	1	0	2
1	10	0	0	2	8
2	7	1	0	4	4
3	1	1	0	0	2
4	5	0	0	3	2
5	2	0	0	0	2
6	5	0	1	0	4
7	3	0	0	2	1
8	4	0	0	2	2
9	9	1	1	2	7
10	8	0	3	0	5
11	2	1	0	1	2
12	6	0	1	2	3
1	10	0	1	2	7
2	7	0	0	2	5
3	6	2	3	1	4
4	6	0	1	0	5
5	7	1	0	1	7
6	7	0	2	1	4
7	8	2	1	2	7
8	3	0	0	0	3
9	6	0	1	1	4
10	6	2	1	2	5
11	4	0	1	1	2
12	8	0	1	2	5
1	10	1	2	0	9
2	6	0	0	0	6
3	7	0	0	1	6
4	8	1	1	2	6
5	5	0	0	0	5
6	3	0	0	0	3
7	3	0	0	0	3
8	7	0	1	1	5
9	5	1	1	1	4
10	2	2	0	0	4
11	7	0	0	1	6
12	5	1	1	0	5
1	7	1	1	0	7
2	9	1	1	3	6
3	3	0	0	0	3
4	7	2	2	0	7
5	4	1	1	2	2
6	6	0	2	0	4
7	2	0	0	1	1
8	6	0	0	2	4
9	6	0	0	1	5
10	3	2	2	1	2
11	4	0	0	2	2
12	5	1	2	1	3
1	6	1	2	0	5
2	12	0	0	2	10
3	5	0	3	0	2
4	3	1	0	2	2
5	10	0	0	3	7
6	11	0	2	2	7
7	7	0	0	0	7
8	6	1	2	0	5
9	5	0	1	0	4
10	4	0	1	1	2
11	8	0	1	1	6
12	4	1	0	0	5
1	6	1	0	1	6
2	6	0	0	1	5
3	6	1	2	1	4
4	2	0	0	0	2
5	3	2	3	1	1
6	4	0	2	1	1
7	2	0	0	0	2
8	3	1	1	0	3
9	2	0	1	1	0
10	9	0	2	0	7
11	7	0	0	2	5
12	4	0	0	2	2
1	12	1	2	1	10
2	8	1	2	4	3
3	9	2	1	0	10
4	5	3	1	1	6
5	10	1	2	1	8
6	4	0	0	2	2
7	5	0	1	1	3
8	1	0	0	0	1
9	12	0	2	0	10
10	5	0	1	1	3
11	5	0	2	0	3
12	4	0	0	0	4
1	7	0	0	4	3
2	5	2	1	0	6
3	10	1	1	1	9
4	11	0	1	1	9
5	2	0	1	0	1
6	5	0	1	0	4
7	4	0	0	0	4
8	6	1	0	4	3
9	3	1	1	0	3
10	7	0	1	1	5
11	6	2	0	2	6
12	10	0	1	1	8
1	6	0	0	1	5
2	5	1	3	0	3
3	6	1	2	0	5
4	7	2	2	3	4
5	8	0	2	1	5
6	4	0	1	1	2
7	2	0	1	1	0
8	4	2	1	0	5
9	9	0	2	2	5
10	7	0	0	2	5
11	7	0	1	1	5
12	4	1	0	0	5
1	5	3	2	2	4
2	3	0	1	0	2
3	3	1	2	0	2
4	2	0	0	0	2
5	5	0	0	1	4
6	2	0	0	0	2
7	7	0	1	0	6
8	6	2	1	0	7
9	4	0	2	2	0
10	6	0	0	1	5
11	9	1	2	2	6
12	2	0	0	1	1
t	ND	IDU	HM	HF	MSM
1	13	3	4	3	9
2	7	0	1	1	5
3	5	0	1	2	2
4	5	1	1	0	5
5	8	0	1	1	6
6	4	0	1	1	2
7	7	0	1	2	4
8	8	1	0	4	5
9	6	0	0	0	6
10	8	0	0	2	6
11	9	0	1	1	7
12	2	0	0	0	2
1	6	1	1	0	6
2	10	3	2	2	9
3	7	0	2	0	5
4	1	1	1	1	0
5	6	2	1	1	6
6	6	1	0	1	6
7	3	1	0	0	4
8	4	0	0	0	4
9	7	2	0	4	5
10	5	0	1	0	4
11	5	0	0	1	4
12	9	0	1	0	8
1	9	0	0	0	9
2	7	1	4	0	4
3	2	1	0	0	3
4	9	2	3	3	5
5	10	0	0	2	8
6	7	0	1	2	4
7	7	0	1	1	5
8	6	0	0	1	5
9	5	0	0	1	4
10	8	0	0	1	7
11	4	2	0	1	5
12	3	0	1	0	2
1	11	0	0	1	10
2	11	0	2	1	8
3	5	0	0	1	4
4	9	2	1	2	8
5	5	1	1	1	4
6	6	0	1	1	4
7	5	2	3	1	3
8	4	1	1	1	3
9	6	1	0	2	5
10	3	1	1	0	3
11	4	0	2	0	2
12	8	1	2	0	7
1	10	1	1	2	8
2	3	0	1	0	2
3	3	3	1	0	5
4	6	0	1	2	3
5	4	0	0	1	3
6	9	0	0	2	7
7	10	0	2	2	6
8	5	0	1	2	2
9	3	1	0	0	4
10	7	0	2	0	5
11	3	0	1	1	1
12	4	0	0	1	3
1	13	1	2	3	9
2	6	0	1	1	4
3	7	3	2	1	7
4	6	2	0	0	8
5	4	1	1	2	2
6	4	2	1	0	5
7	8	1	1	3	5
8	3	0	0	1	2
9	8	0	0	2	6
10	11	1	3	2	7
11	5	0	0	1	4
12	4	0	0	0	4
1	10	2	1	1	10
2	9	1	1	2	7
3	7	0	1	0	6
4	9	1	1	0	9
5	8	0	1	2	5
6	7	0	2	0	5
7	12	1	1	2	10
8	4	0	0	0	4
9	5	1	2	0	4
10	9	2	2	3	6
11	8	1	1	1	7
12	6	1	0	0	7
1	12	2	2	2	10
2	7	0	3	1	3
3	7	1	1	1	6
4	8	0	0	1	7
5	2	0	0	0	2
6	3	1	3	0	1
7	5	2	2	0	5
8	6	0	4	0	2
9	6	0	1	1	4
10	7	2	3	1	5
11	6	3	3	2	4
12	5	0	2	1	2
1	11	0	2	2	7
2	6	2	1	0	7
3	6	0	1	2	3
4	4	0	1	1	2
5	5	0	0	0	5
6	6	0	0	2	4
7	4	1	2	0	3
8	3	0	0	0	3
9	5	1	0	1	5
10	6	1	1	1	5
11	2	0	0	1	1
12	5	0	0	0	5
1	9	1	0	2	8
2	4	0	0	0	4
3	4	0	0	0	4
4	4	0	0	0	4
5	3	0	1	0	2
6	8	0	0	0	8
7	8	0	1	1	6
8	4	0	1	0	3
9	6	0	0	2	4
10	3	0	0	0	3
11	7	1	0	3	5
12	4	0	0	0	4
1	10	0	0	2	8
2	9	1	2	1	7
3	2	0	0	0	2
4	7	0	1	0	6
5	7	1	2	4	2
6	4	0	1	1	2
7	6	0	1	2	3
8	2	0	1	1	0
9	5	0	0	2	3
10	4	4	1	1	6
11	3	2	2	0	3
12	7	1	2	1	5
1	8	0	0	0	8
2	10	0	2	2	6
3	12	0	0	3	9
4	4	0	1	0	3
5	7	1	0	2	6
6	5	0	0	0	5
7	8	0	2	1	5
8	4	0	1	0	3
9	7	0	1	1	5
10	4	0	0	1	3
11	6	0	0	1	5
12	9	0	0	2	7
1	8	0	2	1	5
2	5	0	0	2	3
3	7	0	2	0	5
4	9	1	1	1	8
5	13	0	3	0	10
6	5	0	0	1	4
7	8	0	1	3	4
8	9	0	2	0	7
9	6	0	1	0	5
10	5	1	1	2	3
11	6	0	2	0	4
12	6	3	1	1	7
1	13	0	1	2	10
2	7	1	2	0	6
3	8	0	0	0	8
4	6	0	2	1	3
5	7	1	1	1	6
6	5	0	0	1	4
7	3	0	0	0	3
8	8	1	0	1	8
9	12	0	1	2	9
10	8	0	1	0	7
11	4	0	1	0	3
12	4	1	1	1	3
1	9	0	2	1	6
2	10	2	3	1	8
3	7	2	1	2	6
4	7	0	0	1	6
5	5	0	0	0	5
6	8	0	2	2	4
7	5	0	1	0	4
8	6	0	0	1	5
9	4	0	2	0	2
10	10	1	0	3	8
11	4	1	1	0	4
12	4	0	0	1	3
1	12	0	2	2	8
2	8	2	1	1	8
3	7	0	0	2	5
4	3	0	1	0	2
5	10	0	0	0	10
6	5	0	1	1	3
7	9	2	4	0	7
8	4	1	1	1	3
9	4	1	1	1	3
10	9	0	2	1	6
11	2	1	1	1	1
12	7	1	0	2	6
1	7	0	0	2	5
2	6	0	3	1	2
3	8	0	2	1	5
4	4	1	0	1	4
5	6	0	1	2	3
6	4	0	2	0	2
7	0	0	0	0	0
8	3	1	0	1	3
9	6	0	1	1	4
10	11	1	2	2	8
11	8	0	0	2	6
12	7	1	1	0	7
1	7	0	1	0	6
2	12	0	3	0	9
3	5	0	1	1	3
4	5	0	1	1	3
5	4	0	0	0	4
6	4	2	1	0	5
7	2	1	2	0	1
8	9	2	2	3	6
9	7	0	1	1	5
10	5	1	1	2	3
11	8	1	1	1	7
12	11	0	1	2	8
1	15	0	0	7	8
2	10	1	2	3	6
3	9	0	2	0	7
4	7	0	0	2	5
5	7	0	1	1	5
6	11	1	3	3	6
7	5	0	0	0	5
8	4	1	1	1	3
9	4	0	1	1	2
10	5	0	2	0	3
11	4	2	3	1	2
12	3	0	0	0	3
1	6	2	2	1	5
2	10	1	2	2	7
3	4	0	0	0	4
4	2	2	1	0	3
5	6	0	0	1	5
6	9	0	1	1	7
7	9	1	3	1	6
8	8	0	0	2	6
9	8	2	1	0	9
10	5	1	1	0	5
11	6	0	0	1	5
12	4	0	0	0	4
1	10	0	1	1	8
2	7	0	1	0	6
3	4	1	2	1	2
4	2	3	1	1	3
5	5	0	2	1	2
6	6	0	0	4	2
7	3	2	0	0	5
8	13	1	3	2	9
9	8	1	1	2	6
10	5	0	0	2	3
11	3	0	0	2	1
12	5	1	1	0	5
1	10	0	2	2	6
2	10	0	5	1	4
3	6	0	0	1	5
4	3	0	1	0	2
5	4	1	1	2	2
6	8	0	0	3	5
7	10	0	0	2	8
8	11	0	1	3	7
9	2	0	1	0	1
10	5	0	1	1	3
11	2	0	0	0	2
12	8	0	2	2	4
1	9	4	2	4	7
2	7	1	2	0	6
3	4	1	0	1	4
4	4	0	0	0	4
5	5	0	0	0	5
6	7	0	1	0	6
7	3	1	1	0	3
8	7	0	0	1	6
9	3	0	0	0	3
10	7	1	2	1	5
11	8	0	1	1	6
12	7	0	1	0	6
1	7	2	1	4	4
2	6	0	1	1	4
3	6	1	1	1	5
4	7	0	0	1	6
5	2	0	0	0	2
6	12	1	3	2	8
7	4	0	0	0	4
8	3	2	2	1	2
9	9	1	2	2	6
10	8	1	2	0	7
11	6	2	2	1	5
12	5	0	0	1	4
1	7	1	2	0	6
2	3	1	1	0	3
3	8	1	1	1	7
4	4	1	0	0	5
5	5	1	0	1	5
6	1	0	0	0	1
7	6	0	0	1	5
8	12	1	2	1	10
9	10	0	1	1	8
10	5	0	0	2	3
11	10	1	0	1	10
12	4	0	0	1	3
1	8	0	1	1	6
2	9	1	2	2	6
3	3	1	1	0	3
4	8	0	1	0	7
5	6	0	1	1	4
6	7	0	0	2	5
7	9	1	2	2	6
8	8	0	1	2	5
9	1	0	0	0	1
10	5	1	3	1	2
11	4	0	0	0	4
12	4	1	2	1	2
1	12	1	4	4	5
2	5	0	0	1	4
3	8	1	0	0	9
4	5	0	0	0	5
5	4	0	0	1	3
6	5	1	1	1	4
7	6	3	2	1	6
8	8	1	1	2	6
9	8	0	1	1	6
10	5	0	1	1	3
11	9	1	3	1	6
12	6	0	1	1	4
1	6	1	3	1	3
2	8	0	1	2	5
3	7	0	1	1	5
4	7	0	1	1	5
5	6	0	0	1	5
6	7	0	1	2	4
7	4	0	1	0	3
8	6	2	3	1	4
9	7	1	1	2	5
10	5	0	0	1	4
11	4	0	2	0	2
12	8	0	2	1	5
1	12	0	1	2	9
2	1	0	0	0	1
3	8	0	0	1	7
4	4	0	0	2	2
5	7	1	1	1	6
6	2	0	1	0	1
7	4	1	1	0	4
8	4	1	2	1	2
9	7	1	1	2	5
10	4	0	0	0	4
11	7	0	1	2	4
12	5	1	0	0	6
1	12	1	4	0	9
2	7	0	0	1	6
3	4	0	1	2	1
4	6	1	0	1	6
5	6	2	3	0	5
6	9	3	2	4	6
7	6	0	0	0	6
8	5	2	0	1	6
9	10	1	1	2	8
10	9	0	1	1	7
11	4	0	0	0	4
12	2	0	1	0	1
1	13	1	5	1	8
2	8	2	1	2	7
3	4	2	3	1	2
4	6	0	2	0	4
5	4	1	1	1	3
6	6	2	0	2	6
7	6	0	1	0	5
8	9	1	2	1	7
9	4	0	0	0	4
10	8	0	4	0	4
11	11	0	1	3	7
12	4	0	0	2	2
1	6	1	0	2	5
2	5	0	2	0	3
3	4	1	0	0	5
4	6	0	1	2	3
5	5	1	1	0	5
6	4	0	0	0	4
7	9	2	2	2	7
8	9	0	1	1	7
9	7	1	1	1	6
10	7	0	1	1	5
11	10	1	3	0	8
12	6	2	0	3	5
1	8	1	3	0	6
2	5	0	0	0	5
3	3	3	2	1	3
4	3	0	0	1	2
5	7	1	2	0	6
6	7	0	0	0	7
7	5	1	0	0	6
8	5	2	4	0	3
9	9	0	3	1	5
10	4	0	0	0	4
11	3	1	1	1	2
12	7	1	0	0	8
1	9	0	2	1	6
2	6	0	0	1	5
3	8	0	0	1	7
4	9	0	1	1	7
5	5	0	0	2	3
6	10	1	0	1	10
7	11	0	1	1	9
8	4	1	0	2	3
9	4	0	0	1	3
10	6	0	1	0	5
11	7	0	0	0	7
12	2	1	2	0	1
1	9	0	1	0	8
2	6	1	0	0	7
3	6	0	0	0	6
4	6	1	1	0	6
5	7	0	2	0	5
6	6	0	2	0	4
7	4	1	1	0	4
8	9	0	1	1	7
9	4	1	1	0	4
10	5	0	1	0	4
11	2	0	0	0	2
12	6	0	0	0	6
1	10	0	2	1	7
2	6	0	0	3	3
3	5	1	1	0	5
4	5	0	1	0	4
5	4	0	1	0	3
6	4	1	0	0	5
7	4	0	0	0	4
8	7	1	1	1	6
9	6	1	1	1	5
10	2	0	0	0	2
11	5	1	1	2	3
12	6	0	0	1	5
1	17	0	2	2	13
2	13	1	2	3	9
3	7	2	3	1	5
4	5	0	1	1	3
5	9	0	3	1	5
6	9	1	1	1	8
7	2	1	1	0	2
8	5	0	0	0	5
9	7	0	0	0	7
10	6	1	0	0	7
11	5	0	0	2	3
12	3	0	0	0	3
1	6	0	0	3	3
2	9	1	1	1	8
3	9	1	1	3	6
4	11	2	1	1	11
5	3	0	0	0	3
6	6	0	0	0	6
7	6	0	0	1	5
8	7	0	0	0	7
9	8	0	3	1	4
10	5	0	0	0	5
11	9	1	4	1	5
12	6	1	0	1	6
1	5	1	0	0	6
2	6	0	0	2	4
3	8	3	4	2	5
4	9	0	1	1	7
5	2	0	0	0	2
6	8	1	1	0	8
7	3	0	0	1	2
8	9	0	1	5	3
9	5	1	2	2	2
10	8	2	2	1	7
11	6	1	1	0	6
12	9	1	1	2	7
1	4	3	1	1	5
2	3	0	0	0	3
3	7	1	2	2	4
4	5	0	3	2	0
5	2	1	0	0	3
6	11	0	1	1	9
7	5	1	1	0	5
8	5	2	0	1	6
9	4	1	0	0	5
10	11	0	1	1	9
11	4	0	0	0	4
12	7	1	2	1	5
1	6	1	2	1	4
2	7	2	1	2	6
3	9	2	3	1	7
4	2	1	0	1	2
5	6	0	1	1	4
6	8	0	2	1	5
7	6	0	0	0	6
8	7	2	2	1	6
9	7	1	3	1	4
10	4	0	1	0	3
11	4	0	1	0	3
12	9	1	2	3	5
1	12	1	1	4	8
2	8	1	2	0	7
3	7	1	2	1	5
4	5	1	1	0	5
5	7	0	3	0	4
6	6	0	0	1	5
7	10	0	1	1	8
8	4	1	1	1	3
9	3	0	0	1	2
10	5	1	2	0	4
11	5	0	2	1	2
12	7	2	1	2	6
1	7	0	1	3	3
2	8	0	2	1	5
3	7	0	0	2	5
4	7	0	1	2	4
5	10	1	2	1	8
6	5	1	3	0	3
7	5	1	2	2	2
8	2	0	0	0	2
9	5	0	0	1	4
10	6	1	0	2	5
11	6	1	0	1	6
12	4	0	2	1	1
1	7	0	1	1	5
2	10	1	0	4	7
3	5	1	0	0	6
4	5	0	0	0	5
5	7	0	2	0	5
6	6	1	0	2	5
7	9	0	0	0	9
8	3	0	0	1	2
9	6	0	0	0	6
10	8	0	1	1	6
11	5	0	1	1	3
12	9	0	0	1	8
1	8	2	3	2	5
2	10	0	1	1	8
3	8	1	1	1	7
4	6	1	1	1	5
5	3	0	0	0	3
6	1	1	1	0	1
7	3	1	2	1	1
8	2	0	0	0	2
9	8	0	1	2	5
10	3	0	0	1	2
11	4	1	1	2	2
12	8	1	0	1	8
1	6	0	2	1	3
2	9	0	1	1	7
3	4	2	1	1	4
4	8	0	1	2	5
5	7	0	1	4	2
6	4	2	1	0	5
7	6	0	0	0	6
8	7	0	2	1	4
9	6	0	1	1	4
10	12	1	3	0	10
11	8	0	0	1	7
12	8	0	3	0	5
1	13	0	1	5	7
2	9	0	3	2	4
3	12	1	2	2	9
4	4	2	0	2	4
5	7	0	0	1	6
6	6	0	1	4	1
7	7	1	1	3	4
8	8	0	0	2	6
9	6	0	2	1	3
10	7	2	1	2	6
11	7	1	1	3	4
12	5	1	1	0	5
1	13	0	2	1	10
2	8	0	0	2	6
3	8	1	2	1	6
4	6	0	0	2	4
5	11	1	0	2	10
6	11	1	0	2	10
7	10	0	0	2	8
8	5	0	1	1	3
9	8	0	0	2	6
10	4	1	1	1	3
11	3	2	0	0	5
12	2	1	1	1	1
1	11	0	1	2	8
2	10	0	1	2	7
3	16	0	1	2	13
4	3	0	0	1	2
5	11	0	0	3	8
6	3	0	1	2	0
7	6	0	1	0	5
8	6	0	1	2	3
9	5	0	1	0	4
10	8	0	0	3	5
11	6	0	1	2	3
12	3	0	1	0	2
1	5	0	1	1	3
2	5	0	1	0	4
3	6	1	1	2	4
4	5	1	1	1	4
5	10	0	0	3	7
6	6	0	2	0	4
7	2	0	0	0	2
8	3	1	2	0	2
9	8	0	1	1	6
10	6	0	1	0	5
11	5	1	2	2	2
12	5	0	2	0	3
1	6	2	1	0	7
2	7	0	1	0	6
3	10	0	0	1	9
4	11	0	0	3	8
5	5	0	0	1	4
6	8	1	1	0	8
7	7	2	3	1	5
8	6	0	1	0	5
9	6	0	0	1	5
10	5	0	1	0	4
11	6	0	0	0	6
12	3	0	1	1	1
1	6	0	0	1	5
2	4	1	2	1	2
3	9	0	0	4	5
4	7	1	1	0	7
5	7	1	0	1	7
6	5	0	1	1	3
7	10	1	2	1	8
8	6	0	1	0	5
9	4	0	0	1	3
10	9	1	2	1	7
11	10	0	0	2	8
12	8	0	0	2	6
1	10	0	0	2	8
2	6	0	1	1	4
3	10	0	2	0	8
4	5	0	0	1	4
5	7	0	0	3	4
6	3	0	0	1	2
7	8	0	1	2	5
8	6	0	1	2	3
9	9	0	2	1	6
10	8	0	0	0	8
11	5	0	0	2	3
12	3	0	1	0	2
1	15	2	5	1	11
2	11	1	2	1	9
3	11	0	2	4	5
4	5	0	0	0	5
5	8	1	1	2	6
6	5	0	0	1	4
7	7	0	0	2	5
8	2	0	0	0	2
9	3	0	1	0	2
10	4	0	0	1	3
11	5	0	0	1	4
12	1	0	0	0	1
1	9	1	1	0	9
2	10	2	3	2	7
3	11	0	2	2	7
4	4	0	0	0	4
5	7	1	2	1	5
6	3	0	0	0	3
7	4	0	0	1	3
8	7	1	0	0	8
9	7	0	0	2	5
10	5	0	1	0	4
11	6	0	3	0	3
12	3	0	0	0	3
1	13	0	3	2	8
2	4	1	0	1	4
3	8	2	1	1	8
4	8	1	1	1	7
5	3	0	0	0	3
6	7	0	0	2	5
7	5	0	0	3	2
8	6	1	0	1	6
9	6	0	0	0	6
10	8	0	2	1	5
11	6	0	0	0	6
12	9	1	0	1	9
1	7	0	0	1	6
2	9	0	1	0	8
3	5	0	1	0	4
4	6	1	1	0	6
5	5	1	0	0	6
6	4	0	0	3	1
7	13	0	0	0	13
8	6	0	1	0	5
9	8	0	1	1	6
10	6	0	3	1	2
11	7	1	0	0	8
12	7	0	2	3	2
1	7	0	1	1	5
2	9	0	2	0	7
3	8	0	0	0	8
4	8	0	0	4	4
5	7	0	2	1	4
6	6	0	1	3	2
7	7	1	1	2	5
8	4	0	0	0	4
9	6	0	1	0	5
10	5	0	1	1	3
11	7	0	1	1	5
12	3	1	2	2	0
1	5	1	1	1	4
2	10	1	2	1	8
3	5	0	0	1	4
4	6	1	0	1	6
5	7	0	0	0	7
6	11	0	2	3	6
7	4	0	0	0	4
8	4	1	0	1	4
9	4	0	2	0	2
10	9	1	1	2	7
11	5	1	1	0	5
12	9	0	1	3	5
1	6	2	2	1	5
2	8	3	2	3	6
3	11	0	0	2	9
4	7	0	2	2	3
5	7	1	2	0	6
6	8	0	0	0	8
7	8	2	1	1	8
8	4	0	0	0	4
9	4	1	1	0	4
10	7	0	0	0	7
11	4	1	0	1	4
12	7	0	0	1	6
1	8	0	0	0	8
2	5	0	0	0	5
3	10	0	0	2	8
4	8	0	1	1	6
5	5	0	0	0	5
6	7	0	0	1	6
7	2	0	0	0	2
8	7	0	0	2	5
9	3	0	0	0	3
10	6	0	0	1	5
11	6	1	1	1	5
12	6	0	2	2	2
1	16	2	2	2	14
2	9	0	0	0	9
3	11	2	1	2	10
4	4	1	0	1	4
5	5	1	2	0	4
6	15	0	3	2	10
7	5	0	0	0	5
8	7	0	0	2	5
9	6	0	3	0	3
10	4	3	3	1	3
11	5	1	0	2	4
12	4	0	0	2	2
1	12	1	1	2	10
2	13	1	1	2	11
3	6	0	1	1	4
4	9	1	0	3	7
5	8	0	2	2	4
6	10	1	1	2	8
7	5	0	1	1	3
8	6	1	1	1	5
9	5	0	0	1	4
10	9	0	0	1	8
11	4	1	2	0	3
12	7	0	1	1	5
1	9	0	1	1	7
2	9	0	2	1	6
3	4	0	0	1	3
4	11	1	3	5	4
5	4	1	1	1	3
6	5	0	0	0	5
7	6	0	0	0	6
8	7	0	0	1	6
9	5	0	0	1	4
10	6	1	3	1	3
11	5	0	0	2	3
12	5	1	1	1	4
1	9	0	1	3	5
2	7	0	1	1	5
3	9	0	0	0	9
4	3	0	0	0	3
5	5	0	0	0	5
6	3	0	1	0	2
7	6	2	3	2	3
8	5	0	0	0	5
9	6	0	1	2	3
10	6	0	1	2	3
11	3	0	0	0	3
12	8	0	1	1	6
1	13	1	2	1	11
2	12	1	2	1	10
3	7	2	3	0	6
4	4	0	1	0	3
5	3	0	0	0	3
6	3	0	0	1	2
7	3	0	0	1	2
8	8	0	0	1	7
9	3	0	0	2	1
10	2	0	1	1	0
11	9	0	2	0	7
12	7	0	0	1	6
1	12	1	2	0	11
2	11	1	1	3	8
3	2	1	1	1	1
4	4	0	2	0	2
5	9	0	1	1	7
6	6	0	1	2	3
7	6	0	1	2	3
8	3	0	0	0	3
9	5	0	0	1	4
10	7	0	2	0	5
11	6	0	1	2	3
12	6	0	0	0	6
1	10	0	1	1	8
2	10	0	2	1	7
3	7	0	1	1	5
4	3	0	0	1	2
5	8	1	3	0	6
6	4	0	1	0	3
7	9	0	1	1	7
8	8	0	1	2	5
9	5	1	1	0	5
10	9	0	0	3	6
11	5	0	0	2	3
12	3	1	1	1	2
1	5	1	3	1	2
2	6	1	0	1	6
3	7	0	0	1	6
4	5	1	1	1	4
5	5	0	1	0	4
6	9	0	2	0	7
7	5	1	2	2	2
8	10	0	0	3	7
9	6	0	0	0	6
10	8	1	3	1	5
11	4	0	0	0	4
12	8	0	2	3	3
1	5	1	0	4	2
2	11	1	2	3	7
3	11	1	0	3	9
4	3	1	2	1	1
5	4	0	0	0	4
6	5	2	2	1	4
7	7	0	0	1	6
8	7	0	0	2	5
9	4	0	1	0	3
10	7	2	1	2	6
11	3	0	1	0	2
12	10	1	1	1	9
1	8	2	1	1	8
2	14	0	1	3	10
3	9	1	1	2	7
4	8	0	0	2	6
5	4	0	1	0	3
6	7	0	0	1	6
7	4	2	3	1	2
8	9	1	1	2	7
9	7	1	1	2	5
10	6	0	0	2	4
11	4	4	2	4	2
12	2	1	0	0	3
1	8	0	3	0	5
2	5	0	0	0	5
3	4	2	1	2	3
4	9	0	2	0	7
5	6	0	1	2	3
6	9	0	1	2	6
7	9	2	5	0	6
8	6	1	0	2	5
9	6	2	2	2	4
10	8	0	1	1	6
11	6	1	1	2	4
12	5	0	1	0	4
1	11	0	1	2	8
2	10	1	1	1	9
3	7	0	1	1	5
4	4	1	1	0	4
5	10	1	2	0	9
6	5	0	0	0	5
7	9	0	0	0	9
8	6	1	1	1	5
9	7	0	0	0	7
10	8	0	0	2	6
11	8	0	2	1	5
12	7	0	1	0	6
1	8	2	4	1	5
2	8	0	1	0	7
3	10	1	1	3	7
4	5	0	0	0	5
5	2	1	0	0	3
6	6	0	2	0	4
7	9	0	1	3	5
8	10	0	2	1	7
9	6	1	3	3	1
10	7	1	1	1	6
11	5	1	1	0	5
12	7	0	1	0	6
1	10	1	0	0	11
2	9	0	1	0	8
3	8	1	3	1	5
4	4	0	0	1	3
5	5	0	1	3	1
6	6	0	1	2	3
7	6	0	0	1	5
8	5	0	1	0	4
9	8	0	0	2	6
10	4	0	1	0	3
11	5	0	0	0	5
12	7	1	1	1	6
1	7	0	0	1	6
2	11	3	4	2	8
3	8	2	0	1	9
4	2	1	1	1	1
5	5	0	0	1	4
6	3	0	1	1	1
7	7	0	0	1	6
8	4	2	2	1	3
9	9	0	0	3	6
10	2	1	2	0	1
11	5	0	1	0	4
12	5	1	0	0	6
1	9	1	2	1	7
2	13	0	2	3	8
3	5	0	0	1	4
4	6	0	1	1	4
5	2	0	0	0	2
6	4	1	0	2	3
7	5	0	0	1	4
8	4	0	1	0	3
9	1	0	0	0	1
10	8	0	0	2	6
11	10	1	4	0	7
12	3	0	1	0	2
1	10	2	3	2	7
2	7	0	0	1	6
3	9	2	2	1	8
4	8	0	2	1	5
5	7	0	1	0	6
6	6	0	0	1	5
7	3	1	1	1	2
8	9	0	2	3	4
9	9	0	0	1	8
10	7	0	0	3	4
11	9	1	1	0	9
12	7	0	1	0	6
1	7	2	0	1	8
2	10	1	2	2	7
3	8	0	0	1	7
4	4	1	0	0	5
5	8	0	2	0	6
6	7	0	1	0	6
7	7	0	3	1	3
8	5	0	1	0	4
9	7	0	0	0	7
10	3	0	0	1	2
11	1	2	0	1	2
12	1	0	0	1	0
1	8	2	1	4	5
2	8	0	1	1	6
3	9	0	0	1	8
4	7	2	1	2	6
5	8	1	2	1	6
6	8	0	1	1	6
7	6	1	3	1	3
8	7	2	2	3	4
9	4	1	0	0	5
10	4	0	0	0	4
11	4	2	0	1	5
12	2	0	0	1	1
1	8	1	1	4	4
2	7	0	1	2	4
3	2	1	0	0	3
4	6	1	0	0	7
5	13	0	2	4	7
6	7	2	1	1	7
7	4	1	1	0	4
8	4	1	0	0	5
9	4	0	2	0	2
10	2	0	0	0	2
11	3	0	0	0	3
12	5	0	1	1	3
1	13	1	1	1	12
2	10	1	0	1	10
3	5	1	2	0	4
4	3	0	0	0	3
5	10	0	2	2	6
6	5	1	0	1	5
7	4	1	0	0	5
8	4	0	0	0	4
9	7	1	3	1	4
10	6	0	1	0	5
11	6	0	0	1	5
12	6	0	0	0	6
1	6	1	0	2	5
2	11	0	1	1	9
3	11	1	1	2	9
4	5	0	1	0	4
5	2	0	0	0	2
6	7	1	0	1	7
7	4	0	0	1	3
8	4	0	0	1	3
9	7	0	1	3	3
10	5	0	0	1	4
11	4	0	0	0	4
12	4	1	1	0	4
1	13	1	0	4	10
2	9	0	2	0	7
3	5	1	1	3	2
4	7	0	0	0	7
5	7	1	0	2	6
6	5	0	0	1	4
7	4	0	2	0	2
8	6	0	2	0	4
9	6	2	0	2	6
10	8	0	1	0	7
11	7	1	2	2	4
12	7	0	1	0	6
1	13	2	1	3	11
2	7	1	2	4	2
3	7	0	0	2	5
4	2	1	1	0	2
5	3	0	0	1	2
6	6	1	1	1	5
7	8	0	2	2	4
8	9	3	1	1	10
9	4	0	0	1	3
10	5	0	1	0	4
11	9	0	1	3	5
12	5	0	1	0	4
1	10	1	3	3	5
2	10	0	2	2	6
3	2	1	0	1	2
4	5	0	0	0	5
5	5	0	1	0	4
6	6	0	0	0	6
7	5	0	1	1	3
8	2	1	0	0	3
9	8	0	2	1	5
10	6	0	0	2	4
11	11	1	0	2	10
12	7	2	2	2	5
1	9	1	5	0	5
2	8	0	0	0	8
3	7	1	2	1	5
4	7	0	2	0	5
5	8	0	1	1	6
6	8	2	2	1	7
7	5	0	0	0	5
8	7	0	1	0	6
9	8	0	1	3	4
10	6	0	0	1	5
11	6	0	3	0	3
12	8	0	3	2	3
1	9	0	3	0	6
2	11	0	0	2	9
3	4	1	1	1	3
4	6	0	1	0	5
5	7	0	1	0	6
6	4	0	1	1	2
7	5	0	1	0	4
8	5	0	1	2	2
9	6	1	0	0	7
10	8	0	1	0	7
11	2	0	2	0	0
12	2	0	0	0	2
1	8	1	3	1	5
2	3	0	0	0	3
3	5	1	1	1	4
4	5	0	0	0	5
5	5	0	0	1	4
6	7	0	0	0	7
7	8	2	0	2	8
8	5	0	0	1	4
9	3	0	1	1	1
10	7	1	2	0	6
11	4	2	1	1	4
12	9	1	3	0	7
1	12	0	5	0	7
2	6	1	1	0	6
3	4	1	1	1	3
4	7	0	1	0	6
5	6	0	1	1	4
6	3	1	0	1	3
7	3	0	1	0	2
8	9	1	2	2	6
9	6	0	0	1	5
10	5	0	1	0	4
11	7	2	1	1	7
12	4	0	0	1	3
1	8	2	1	2	7
2	8	1	2	0	7
3	4	1	1	1	3
4	7	0	1	0	6
5	8	0	0	1	7
6	3	0	0	2	1
7	5	1	0	2	4
8	6	1	2	1	4
9	7	0	0	1	6
10	8	0	2	2	4
11	2	0	0	0	2
12	6	0	2	1	3
1	7	0	0	4	3
2	9	0	0	0	9
3	8	0	0	2	6
4	14	1	0	3	12
5	5	0	2	1	2
6	8	0	0	1	7
7	3	0	0	0	3
8	7	0	1	0	6
9	5	0	0	0	5
10	3	0	0	0	3
11	4	0	1	0	3
12	6	1	0	1	6
1	12	2	0	1	13
2	5	0	1	1	3
3	11	0	2	2	7
4	9	0	1	1	7
5	8	1	1	1	7
6	5	1	0	0	6
7	3	0	1	1	1
8	8	1	3	1	5
9	5	1	2	0	4
10	8	2	2	1	7
11	9	1	3	2	5
12	3	1	1	0	3
1	11	1	2	2	8
2	3	1	2	1	1
3	8	0	2	1	5
4	2	1	0	0	3
5	9	1	1	1	8
6	8	1	2	0	7
7	2	3	1	0	4
8	7	0	0	2	5
9	5	0	0	2	3
10	5	1	1	0	5
11	4	0	1	1	2
12	4	0	0	1	3
1	13	1	4	2	8
2	10	1	3	2	6
3	11	0	3	1	7
4	3	0	0	0	3
5	6	2	2	1	5
6	6	0	0	1	5
7	7	1	1	3	4
8	5	0	1	1	3
9	9	1	3	0	7
10	9	0	2	1	6
11	7	0	2	1	4
12	9	0	2	1	6
1	9	0	1	3	5
2	11	1	1	3	8
3	5	0	1	1	3
4	2	0	0	0	2
5	3	0	0	1	2
6	5	0	0	0	5
7	5	0	0	1	4
8	4	0	0	1	3
9	12	2	1	0	13
10	5	3	1	0	7
11	5	1	0	3	3
12	5	0	0	0	5
1	6	1	2	0	5
2	5	1	1	1	4
3	11	1	3	0	9
4	6	0	0	1	5
5	7	1	2	3	3
6	4	0	0	0	4
7	3	1	0	0	4
8	7	1	2	2	4
9	8	0	0	0	8
10	5	0	0	0	5
11	6	0	0	0	6
12	3	0	0	0	3
1	9	1	1	2	7
2	7	0	1	0	6
3	3	1	1	1	2
4	7	0	1	1	5
5	2	0	0	0	2
6	8	0	3	0	5
7	6	0	1	0	5
8	8	1	1	2	6
9	7	1	1	1	6
10	7	0	0	2	5
11	6	0	2	0	4
12	2	1	1	0	2
1	13	0	2	2	9
2	12	0	1	0	11
3	3	1	1	1	2
4	9	0	2	1	6
5	7	1	1	0	7
6	4	0	1	2	1
7	6	0	1	1	4
8	10	0	3	1	6
9	6	0	1	2	3
10	5	3	1	2	5
11	5	0	1	1	3
12	11	2	2	0	11
1	5	0	1	0	4
2	9	0	0	1	8
3	8	1	0	3	6
4	2	2	0	1	3
5	8	0	1	1	6
6	3	1	1	0	3
7	6	0	2	0	4
8	7	3	5	2	3
9	7	0	1	2	4
10	4	0	1	1	2
11	9	0	1	1	7
12	7	3	2	1	7
t	ND	IDU	HM	HF	MSM
1	6	0	0	0	6
2	13	0	4	3	6
3	1	0	0	0	1
4	7	0	0	1	6
5	5	0	2	0	3
6	4	0	1	1	2
7	7	1	1	1	6
8	7	0	0	1	6
9	5	0	0	2	3
10	6	3	2	1	6
11	7	0	1	2	4
12	10	1	2	1	8
1	5	2	0	2	5
2	8	1	1	1	7
3	4	1	1	2	2
4	3	1	1	0	3
5	6	2	3	3	2
6	9	0	0	1	8
7	8	1	2	0	7
8	10	0	0	2	8
9	8	1	1	3	5
10	7	0	0	1	6
11	3	0	1	1	1
12	6	0	2	1	3
1	10	0	1	1	8
2	12	1	2	2	9
3	5	0	0	1	4
4	7	0	0	2	5
5	4	1	0	0	5
6	7	0	1	0	6
7	5	0	0	1	4
8	4	0	1	1	2
9	5	3	3	0	5
10	8	1	3	1	5
11	5	1	2	1	3
12	10	0	1	5	4
1	18	1	1	4	14
2	6	2	1	1	6
3	8	1	1	0	8
4	4	0	1	0	3
5	6	0	0	1	5
6	5	1	1	0	5
7	7	0	1	2	4
8	11	0	4	0	7
9	7	0	0	2	5
10	8	0	2	1	5
11	9	1	1	2	7
12	6	0	0	0	6
1	10	1	1	1	9
2	12	0	1	1	10
3	8	0	0	1	7
4	3	0	0	0	3
5	6	0	0	0	6
6	3	1	1	0	3
7	3	0	0	0	3
8	4	1	2	0	3
9	9	0	1	2	6
10	5	2	0	0	7
11	8	1	2	2	5
12	3	0	0	1	2
1	7	0	0	0	7
2	6	0	1	0	5
3	7	0	0	1	6
4	5	0	1	0	4
5	6	0	1	0	5
6	9	0	1	3	5
7	6	0	1	1	4
8	5	0	0	1	4
9	15	0	0	2	13
10	6	1	1	1	5
11	7	0	1	0	6
12	2	0	0	0	2
1	9	0	5	3	1
2	11	0	1	2	8
3	10	0	0	2	8
4	3	0	1	0	2
5	6	1	3	0	4
6	6	0	1	0	5
7	5	0	0	2	3
8	5	0	0	0	5
9	8	0	0	2	6
10	7	0	0	1	6
11	3	0	0	0	3
12	6	0	1	1	4
1	11	1	0	2	10
2	3	1	1	1	2
3	6	0	1	2	3
4	7	0	0	2	5
5	6	0	1	0	5
6	4	0	1	1	2
7	5	0	0	4	1
8	2	1	0	0	3
9	8	0	1	3	4
10	6	0	0	1	5
11	5	0	0	0	5
12	8	1	1	0	8
1	10	0	0	3	7
2	8	0	0	1	7
3	11	0	1	1	9
4	4	0	1	1	2
5	11	1	0	2	10
6	8	0	1	1	6
7	10	0	0	0	10
8	9	0	2	2	5
9	4	0	0	1	3
10	6	0	1	1	4
11	6	0	1	2	3
12	6	0	1	1	4
1	11	2	2	4	7
2	9	3	4	0	8
3	10	0	4	0	6
4	2	1	0	0	3
5	5	0	1	0	4
6	7	1	1	1	6
7	9	1	1	3	6
8	3	2	1	1	3
9	5	1	3	0	3
10	12	0	1	1	10
11	13	2	3	1	11
12	7	0	0	1	6
1	11	0	2	1	8
2	4	2	1	0	5
3	10	0	0	2	8
4	5	0	0	3	2
5	8	2	2	2	6
6	6	0	0	0	6
7	3	0	0	1	2
8	4	0	2	2	0
9	6	0	0	0	6
10	3	0	0	1	2
11	8	0	0	1	7
12	4	1	2	0	3
1	16	1	1	3	13
2	4	0	0	0	4
3	4	0	0	0	4
4	10	0	2	0	8
5	5	2	2	0	5
6	8	1	3	0	6
7	7	0	0	0	7
8	6	0	1	4	1
9	9	0	2	3	4
10	1	0	0	0	1
11	3	0	1	0	2
12	4	0	0	0	4
1	10	2	3	0	9
2	7	1	1	2	5
3	6	2	1	2	5
4	4	1	1	0	4
5	6	1	0	4	3
6	4	3	3	2	2
7	1	1	0	1	1
8	2	0	0	0	2
9	9	0	0	2	7
10	2	0	0	0	2
11	5	0	3	0	2
12	5	1	0	2	4
1	9	0	0	1	8
2	8	0	1	3	4
3	10	0	3	0	7
4	3	0	1	1	1
5	12	0	1	1	10
6	8	0	2	0	6
7	6	1	3	1	3
8	6	1	1	2	4
9	9	0	1	1	7
10	6	0	0	2	4
11	6	0	1	1	4
12	4	0	0	0	4
1	7	1	4	1	3
2	11	0	1	2	8
3	4	2	2	1	3
4	7	0	1	2	4
5	8	0	1	1	6
6	6	0	0	1	5
7	7	0	2	0	5
8	7	0	2	2	3
9	7	0	0	2	5
10	7	0	1	0	6
11	4	0	1	1	2
12	4	1	1	0	4
1	16	0	2	1	13
2	13	2	0	3	12
3	5	0	0	4	1
4	12	1	3	1	9
5	11	0	0	1	10
6	3	2	3	1	1
7	3	0	1	0	2
8	3	0	0	0	3
9	5	0	0	2	3
10	4	0	0	0	4
11	8	0	0	0	8
12	3	2	0	0	5
1	9	3	1	5	6
2	6	2	3	0	5
3	6	0	0	0	6
4	3	0	0	1	2
5	9	0	2	0	7
6	4	1	1	1	3
7	6	1	0	0	7
8	4	0	0	0	4
9	3	1	1	0	3
10	3	0	0	0	3
11	7	1	1	0	7
12	10	0	4	1	5
1	9	0	1	1	7
2	6	0	2	2	2
3	9	0	1	0	8
4	1	0	0	0	1
5	8	0	0	1	7
6	8	0	4	1	3
7	3	0	0	0	3
8	8	0	1	1	6
9	10	0	5	1	4
10	9	1	1	0	9
11	4	0	0	1	3
12	6	0	1	2	3
1	8	0	0	1	7
2	10	0	2	1	7
3	11	1	2	2	8
4	4	0	1	1	2
5	10	1	1	1	9
6	5	1	1	0	5
7	6	0	1	1	4
8	4	0	1	1	2
9	2	0	0	0	2
10	6	0	0	2	4
11	5	0	0	0	5
12	9	0	3	0	6
1	9	1	2	1	7
2	11	0	4	0	7
3	9	1	0	2	8
4	4	2	0	1	5
5	6	0	2	0	4
6	7	1	1	0	7
7	3	0	1	0	2
8	6	0	0	0	6
9	5	4	1	2	6
10	7	1	2	1	5
11	7	1	2	1	5
12	8	0	3	1	4
1	9	2	1	1	9
2	9	1	1	3	6
3	11	1	2	2	8
4	5	0	0	0	5
5	4	0	0	0	4
6	5	0	2	0	3
7	8	1	2	2	5
8	4	0	0	0	4
9	6	0	0	1	5
10	6	1	0	2	5
11	8	0	2	0	6
12	8	2	0	1	9
1	9	1	1	0	9
2	11	0	1	1	9
3	8	3	3	2	6
4	6	0	0	1	5
5	4	1	0	1	4
6	3	1	1	0	3
7	7	1	1	2	5
8	8	0	1	2	5
9	8	0	0	3	5
10	5	1	0	0	6
11	9	0	0	3	6
12	5	0	2	0	3
1	10	2	0	2	10
2	12	0	1	4	7
3	8	0	2	0	6
4	8	1	0	4	5
5	2	0	0	0	2
6	6	1	0	1	6
7	5	0	0	0	5
8	8	0	1	2	5
9	7	0	1	2	4
10	9	0	0	0	9
11	1	0	0	0	1
12	4	0	0	2	2
1	10	0	2	2	6
2	7	0	0	1	6
3	11	0	2	2	7
4	4	0	0	1	3
5	6	0	0	2	4
6	2	0	0	0	2
7	3	0	1	0	2
8	7	1	1	0	7
9	6	0	1	2	3
10	9	1	2	0	8
11	6	1	2	0	5
12	5	0	0	0	5
1	13	0	2	3	8
2	11	0	1	2	8
3	11	0	2	1	8
4	2	0	0	0	2
5	4	1	1	1	3
6	6	0	0	1	5
7	11	1	3	2	7
8	7	0	1	3	3
9	6	1	1	0	6
10	7	1	0	2	6
11	6	0	2	2	2
12	8	1	1	1	7
1	6	1	1	0	6
2	9	2	2	1	8
3	6	2	1	1	6
4	7	0	1	1	5
5	2	3	1	1	3
6	5	0	1	2	2
7	3	0	0	0	3
8	4	0	0	0	4
9	7	0	1	1	5
10	2	1	0	1	2
11	6	0	1	1	4
12	3	0	0	2	1
1	6	2	2	1	5
2	8	0	1	0	7
3	6	0	1	1	4
4	4	0	1	1	2
5	8	0	0	2	6
6	7	0	0	2	5
7	8	0	1	2	5
8	3	1	1	0	3
9	5	0	1	1	3
10	6	2	2	1	5
11	6	1	2	1	4
12	6	0	0	0	6
1	9	0	1	0	8
2	10	0	0	1	9
3	4	1	0	0	5
4	8	0	1	2	5
5	4	0	1	0	3
6	8	0	1	3	4
7	2	0	0	1	1
8	8	1	2	2	5
9	5	1	2	1	3
10	7	0	0	2	5
11	12	0	0	3	9
12	3	1	0	0	4
1	7	0	3	1	3
2	11	1	0	2	10
3	7	1	1	3	4
4	4	0	0	0	4
5	5	0	0	0	5
6	3	0	0	0	3
7	3	0	0	1	2
8	4	0	1	0	3
9	7	0	1	1	5
10	5	1	0	1	5
11	8	1	1	1	7
12	8	1	2	0	7
1	8	1	1	0	8
2	4	0	0	1	3
3	8	1	1	0	8
4	6	0	1	0	5
5	4	0	0	0	4
6	4	0	1	2	1
7	9	0	1	1	7
8	7	1	2	3	3
9	6	1	1	1	5
10	4	0	1	2	1
11	6	0	1	3	2
12	4	1	0	1	4
1	10	0	2	0	8
2	6	0	1	2	3
3	6	0	0	2	4
4	2	0	0	1	1
5	9	0	0	3	6
6	2	0	0	0	2
7	5	0	3	1	1
8	7	0	0	0	7
9	3	1	2	1	1
10	5	0	0	1	4
11	6	0	3	1	2
12	7	1	0	1	7
1	13	1	1	3	10
2	7	0	0	0	7
3	8	0	0	3	5
4	6	0	0	1	5
5	7	2	1	2	6
6	9	2	3	2	6
7	7	0	1	1	5
8	2	1	1	0	2
9	4	0	0	1	3
10	4	1	1	2	2
11	8	1	2	0	7
12	9	0	0	3	6
1	9	1	1	1	8
2	12	1	2	1	10
3	13	0	0	1	12
4	5	2	1	0	6
5	2	2	2	0	2
6	8	0	1	0	7
7	4	0	0	0	4
8	4	0	0	0	4
9	9	0	1	2	6
10	8	0	2	0	6
11	6	0	0	2	4
12	2	0	0	0	2
1	6	1	0	0	7
2	11	0	0	4	7
3	5	0	0	1	4
4	4	2	2	1	3
5	4	0	0	0	4
6	2	1	1	0	2
7	5	2	1	2	4
8	1	0	0	0	1
9	8	0	2	0	6
10	7	0	0	2	5
11	3	1	0	0	4
12	6	1	1	2	4
1	17	0	1	2	14
2	5	0	1	1	3
3	4	0	1	0	3
4	6	0	1	1	4
5	11	0	2	2	7
6	8	0	1	2	5
7	8	1	1	0	8
8	5	0	0	0	5
9	4	0	0	1	3
10	4	0	0	0	4
11	4	2	0	2	4
12	5	1	1	0	5
1	7	2	0	1	8
2	8	0	0	2	6
3	8	0	1	1	6
4	7	0	0	1	6
5	4	0	0	1	3
6	10	0	1	1	8
7	8	1	1	2	6
8	8	0	0	0	8
9	9	0	1	2	6
10	9	0	2	2	5
11	8	0	1	0	7
12	8	1	2	0	7
1	9	0	0	1	8
2	8	0	0	0	8
3	7	0	2	0	5
4	4	2	0	1	5
5	5	3	1	1	6
6	10	0	1	0	9
7	6	1	0	1	6
8	5	1	1	3	2
9	4	0	0	0	4
10	7	2	4	1	4
11	7	1	3	1	4
12	4	1	2	0	3
1	11	1	1	3	8
2	5	3	1	1	6
3	7	2	1	1	7
4	10	1	1	0	10
5	4	0	0	2	2
6	6	1	1	0	6
7	3	1	2	1	1
8	5	1	1	1	4
9	5	1	1	0	5
10	4	0	0	2	2
11	4	1	0	2	3
12	7	0	1	1	5
1	5	1	1	1	4
2	16	1	0	1	16
3	6	1	0	0	7
4	7	0	0	4	3
5	8	1	0	2	7
6	6	0	0	2	4
7	1	0	0	0	1
8	6	0	3	1	2
9	6	2	1	2	5
10	8	0	3	1	4
11	4	1	0	1	4
12	3	0	0	1	2
1	6	0	1	1	4
2	6	0	0	0	6
3	14	0	3	2	9
4	9	0	1	3	5
5	8	1	1	1	7
6	5	0	0	2	3
7	6	1	0	1	6
8	7	2	0	1	8
9	5	1	1	3	2
10	9	0	1	3	5
11	5	1	1	2	3
12	6	0	1	1	4
1	11	0	1	1	9
2	10	0	2	1	7
3	9	0	0	0	9
4	7	0	1	2	4
5	9	0	0	2	7
6	3	1	1	0	3
7	6	2	1	0	7
8	5	0	0	1	4
9	3	1	3	1	0
10	7	0	0	3	4
11	5	0	2	0	3
12	4	1	0	2	3
1	9	1	1	0	9
2	3	0	0	1	2
3	5	0	0	1	4
4	9	1	0	1	9
5	5	0	2	1	2
6	6	0	0	1	5
7	8	0	1	3	4
8	4	0	1	1	2
9	4	2	1	2	3
10	6	1	1	0	6
11	7	0	3	1	3
12	3	0	1	0	2
1	9	0	1	1	7
2	6	0	1	1	4
3	11	1	2	2	8
4	9	0	1	4	4
5	12	0	1	2	9
6	6	0	0	1	5
7	7	0	2	0	5
8	9	0	1	3	5
9	5	1	0	1	5
10	8	1	0	1	8
11	11	1	3	3	6
12	4	0	1	0	3
1	11	0	1	1	9
2	6	0	0	2	4
3	3	1	1	0	3
4	5	0	0	0	5
5	6	1	0	1	6
6	6	0	1	0	5
7	9	0	0	2	7
8	5	0	1	1	3
9	8	0	1	1	6
10	8	1	0	3	6
11	5	1	1	0	5
12	5	0	1	1	3
1	9	0	0	1	8
2	4	0	1	1	2
3	4	1	1	0	4
4	4	1	1	1	3
5	8	1	2	0	7
6	3	0	1	0	2
7	2	0	0	0	2
8	8	0	0	1	7
9	6	0	2	0	4
10	8	1	0	1	8
11	7	0	0	1	6
12	5	1	1	0	5
1	10	2	2	0	10
2	7	1	1	3	4
3	9	2	3	1	7
4	3	0	0	1	2
5	7	2	1	1	7
6	5	0	0	0	5
7	4	0	0	1	3
8	7	0	0	0	7
9	4	0	0	1	3
10	3	1	2	0	2
11	7	0	2	0	5
12	7	1	2	1	5
1	7	1	0	1	7
2	6	1	0	2	5
3	6	2	2	0	6
4	9	0	0	2	7
5	7	1	1	3	4
6	12	0	1	0	11
7	4	1	0	1	4
8	3	0	0	0	3
9	10	0	1	2	7
10	5	1	1	1	4
11	5	0	0	0	5
12	4	0	0	0	4
1	11	0	0	1	10
2	8	1	2	1	6
3	8	0	1	2	5
4	8	0	1	0	7
5	4	0	0	1	3
6	3	0	0	0	3
7	6	2	0	3	5
8	10	1	0	2	9
9	5	0	0	3	2
10	4	0	1	1	2
11	5	1	2	0	4
12	3	0	0	0	3
1	10	0	1	1	8
2	11	1	1	1	10
3	8	2	1	1	8
4	2	0	2	0	0
5	7	1	0	1	7
6	6	0	1	1	4
7	1	0	0	0	1
8	3	1	0	1	3
9	8	1	0	2	7
10	2	1	1	0	2
11	3	1	0	0	4
12	4	0	0	0	4
1	7	1	1	2	5
2	8	0	0	1	7
3	8	0	1	1	6
4	4	0	1	0	3
5	7	0	2	1	4
6	11	1	2	0	10
7	5	0	0	1	4
8	9	0	1	2	6
9	9	2	6	3	2
10	9	0	0	1	8
11	2	1	1	0	2
12	5	0	1	0	4
1	5	1	1	0	5
2	13	1	3	2	9
3	5	1	1	0	5
4	4	0	0	0	4
5	4	1	2	0	3
6	10	1	0	1	10
7	2	0	0	1	1
8	9	0	1	1	7
9	9	1	2	1	7
10	11	0	0	1	10
11	5	0	0	3	2
12	5	1	2	2	2
1	4	0	1	1	2
2	8	2	1	1	8
3	7	1	2	1	5
4	5	0	1	1	3
5	8	0	0	0	8
6	7	0	0	1	6
7	7	0	1	1	5
8	4	0	1	1	2
9	2	1	1	0	2
10	4	0	0	2	2
11	11	0	2	0	9
12	4	1	1	0	4
1	7	0	0	1	6
2	7	1	2	1	5
3	5	0	1	0	4
4	7	1	2	1	5
5	4	0	1	0	3
6	9	0	0	1	8
7	5	0	3	2	0
8	5	0	0	0	5
9	3	0	2	0	1
10	3	1	2	1	1
11	3	0	0	1	2
12	7	0	0	1	6
1	9	2	3	0	8
2	6	0	0	1	5
3	4	1	1	1	3
4	1	0	0	0	1
5	8	0	3	1	4
6	10	1	1	3	7
7	7	0	0	2	5
8	5	0	1	1	3
9	6	0	0	1	5
10	8	2	1	2	7
11	6	0	0	0	6
12	4	0	0	1	3
1	13	1	0	3	11
2	8	1	2	1	6
3	4	0	0	1	3
4	7	2	2	1	6
5	11	0	0	1	10
6	7	0	3	1	3
7	8	0	0	2	6
8	8	0	1	1	6
9	10	0	0	1	9
10	6	0	1	0	5
11	9	2	0	2	9
12	6	0	3	0	3
1	9	2	2	1	8
2	6	1	2	1	4
3	10	0	1	0	9
4	5	0	2	0	3
5	5	0	0	0	5
6	5	1	1	0	5
7	10	0	0	1	9
8	9	2	1	0	10
9	8	4	5	1	6
10	3	1	1	0	3
11	3	1	0	0	4
12	3	1	1	1	2
1	7	0	1	3	3
2	4	0	1	1	2
3	10	1	2	3	6
4	8	1	1	3	5
5	8	0	0	3	5
6	12	0	1	3	8
7	8	0	1	0	7
8	7	0	0	0	7
9	8	3	2	2	7
10	5	0	2	2	1
11	5	0	1	1	3
12	9	1	2	2	6
1	14	1	2	1	12
2	5	2	2	2	3
3	5	1	2	2	2
4	7	0	1	2	4
5	5	1	1	1	4
6	6	1	4	0	3
7	10	0	2	2	6
8	7	0	1	0	6
9	7	0	0	1	6
10	6	0	2	1	3
11	7	0	0	4	3
12	4	0	1	1	2
1	11	0	0	0	11
2	5	0	0	0	5
3	3	0	0	1	2
4	8	0	0	1	7
5	5	0	0	0	5
6	5	2	0	2	5
7	7	0	0	0	7
8	6	0	0	0	6
9	4	2	1	1	4
10	5	0	1	0	4
11	10	0	1	1	8
12	3	0	2	0	1
1	10	1	5	1	5
2	10	1	1	0	10
3	8	0	1	3	4
4	4	2	1	1	4
5	8	0	2	2	4
6	8	0	1	0	7
7	3	0	0	0	3
8	7	0	0	1	6
9	4	1	0	1	4
10	3	0	0	1	2
11	3	1	1	1	2
12	5	0	1	1	3
1	15	0	1	4	10
2	8	0	3	1	4
3	4	0	0	3	1
4	2	0	0	0	2
5	10	1	1	0	10
6	9	1	1	2	7
7	8	0	1	0	7
8	4	1	3	1	1
9	4	0	0	1	3
10	3	0	0	2	1
11	4	0	2	0	2
12	4	0	0	0	4
1	11	0	1	1	9
2	8	1	2	4	3
3	8	0	0	0	8
4	7	0	1	1	5
5	5	0	1	1	3
6	6	0	0	1	5
7	11	1	2	1	9
8	5	0	2	1	2
9	1	0	0	0	1
10	5	0	0	2	3
11	2	1	0	0	3
12	4	0	0	1	3
1	7	0	3	0	4
2	8	0	1	0	7
3	12	0	1	1	10
4	4	1	0	0	5
5	10	0	1	2	7
6	7	0	0	0	7
7	2	1	1	0	2
8	3	0	1	0	2
9	7	1	1	2	5
10	6	0	0	1	5
11	4	1	2	0	3
12	7	0	0	0	7
1	8	1	2	2	5
2	12	2	3	1	10
3	8	0	2	0	6
4	7	1	2	0	6
5	10	2	3	2	7
6	4	1	0	2	3
7	3	1	2	1	1
8	6	0	0	1	5
9	3	0	2	0	1
10	10	2	1	1	10
11	7	0	1	0	6
12	9	0	0	1	8
1	13	1	2	2	10
2	5	0	0	0	5
3	6	0	0	2	4
4	4	0	0	1	3
5	2	0	0	0	2
6	4	0	0	0	4
7	6	0	0	1	5
8	4	1	0	3	2
9	6	1	1	2	4
10	8	0	1	1	6
11	5	0	0	2	3
12	6	1	1	2	4
1	12	1	1	3	9
2	7	2	1	2	6
3	5	1	1	0	5
4	5	1	0	1	5
5	10	0	1	0	9
6	2	0	0	0	2
7	6	2	2	0	6
8	8	0	1	0	7
9	7	1	0	1	7
10	3	0	1	2	0
11	4	0	0	1	3
12	6	2	2	0	6
1	12	2	2	3	9
2	7	2	0	2	7
3	8	1	0	2	7
4	5	1	1	0	5
5	2	0	0	0	2
6	6	0	0	2	4
7	4	0	1	0	3
8	9	0	2	0	7
9	8	2	3	1	6
10	5	0	0	1	4
11	5	0	0	0	5
12	3	0	0	1	2
1	8	1	1	2	6
2	12	0	0	1	11
3	7	1	1	1	6
4	9	0	0	1	8
5	5	0	1	0	4
6	10	0	0	2	8
7	4	1	1	1	3
8	2	0	0	0	2
9	8	1	2	1	6
10	3	2	2	0	3
11	4	1	1	2	2
12	3	1	1	0	3
1	17	1	0	3	15
2	13	1	3	2	9
3	14	1	4	1	10
4	8	1	0	2	7
5	4	0	0	1	3
6	6	0	1	1	4
7	5	0	1	1	3
8	5	1	0	0	6
9	8	0	0	0	8
10	6	0	3	0	3
11	9	3	2	4	6
12	6	1	0	0	7
1	6	0	1	0	5
2	12	0	1	2	9
3	6	0	0	2	4
4	11	0	1	2	8
5	5	1	2	1	3
6	10	1	0	1	10
7	5	1	0	2	4
8	3	0	0	1	2
9	5	0	1	0	4
10	4	0	0	0	4
11	7	1	1	0	7
12	6	0	1	3	2
1	10	1	3	1	7
2	12	0	4	2	6
3	8	2	0	1	9
4	5	0	0	0	5
5	1	0	0	1	0
6	3	0	0	1	2
7	6	0	0	0	6
8	4	0	1	0	3
9	6	0	0	2	4
10	5	0	0	2	3
11	4	1	0	1	4
12	4	1	0	0	5
1	5	0	3	0	2
2	4	0	1	1	2
3	10	0	0	0	10
4	6	0	1	1	4
5	10	0	0	1	9
6	13	1	3	2	9
7	4	1	0	1	4
8	3	0	0	0	3
9	10	0	1	1	8
10	11	0	0	2	9
11	13	0	0	0	13
12	3	0	0	0	3
1	8	2	1	1	8
2	7	1	0	1	7
3	5	1	0	1	5
4	4	0	1	0	3
5	10	0	1	1	8
6	8	0	0	0	8
7	4	0	0	0	4
8	7	1	0	0	8
9	2	0	0	1	1
10	9	0	1	1	7
11	5	2	0	0	7
12	5	0	1	1	3
1	13	0	0	1	12
2	8	1	0	1	8
3	5	1	1	0	5
4	5	0	0	1	4
5	7	0	0	2	5
6	8	2	1	0	9
7	7	1	2	1	5
8	5	1	1	1	4
9	5	0	0	2	3
10	7	0	0	2	5
11	5	1	1	0	5
12	5	0	1	0	4
1	8	0	1	1	6
2	5	3	1	1	6
3	10	3	2	2	9
4	5	1	1	0	5
5	3	0	0	0	3
6	7	1	0	0	8
7	6	1	0	0	7
8	6	1	2	0	5
9	8	1	5	1	3
10	7	2	3	2	4
11	8	0	1	1	6
12	6	0	1	1	4
1	11	0	3	3	5
2	6	0	0	0	6
3	4	0	0	2	2
4	8	0	0	1	7
5	7	2	1	2	6
6	7	0	0	0	7
7	5	1	0	0	6
8	4	0	2	1	1
9	2	0	0	0	2
10	4	1	2	0	3
11	6	0	1	1	4
12	4	2	0	1	5
1	13	1	5	0	9
2	2	0	0	0	2
3	4	1	0	0	5
4	7	0	1	0	6
5	8	0	0	3	5
6	6	0	1	1	4
7	2	2	0	0	4
8	10	1	0	2	9
9	2	1	0	0	3
10	9	0	2	0	7
11	7	1	1	3	4
12	7	0	1	1	5
1	6	5	2	1	8
2	6	0	0	1	5
3	8	0	3	3	2
4	9	0	0	4	5
5	3	0	0	1	2
6	7	0	1	2	4
7	4	1	1	1	3
8	7	1	1	2	5
9	4	0	1	0	3
10	9	0	0	4	5
11	7	1	2	0	6
12	5	0	0	0	5
1	17	1	2	1	15
2	6	2	1	2	5
3	7	0	1	1	5
4	6	1	1	0	6
5	5	1	0	1	5
6	7	0	0	2	5
7	7	1	2	0	6
8	7	0	2	0	5
9	3	0	1	0	2
10	2	1	0	0	3
11	11	0	1	1	9
12	6	1	2	0	5
1	6	0	1	2	3
2	10	1	2	2	7
3	6	0	0	0	6
4	5	0	1	0	4
5	8	0	3	1	4
6	4	0	0	1	3
7	7	0	0	0	7
8	7	1	1	1	6
9	5	0	1	0	4
10	1	0	0	0	1
11	7	2	3	0	6
12	4	0	0	0	4
1	8	1	2	1	6
2	8	2	1	0	9
3	5	0	0	0	5
4	5	1	2	0	4
5	5	1	0	1	5
6	3	2	2	0	3
7	5	1	0	1	5
8	9	0	0	3	6
9	4	1	2	2	1
10	5	0	1	0	4
11	10	0	0	2	8
12	4	0	1	0	3
1	9	0	1	1	7
2	10	0	2	1	7
3	5	0	2	0	3
4	7	0	1	1	5
5	7	1	0	2	6
6	5	1	0	0	6
7	7	0	0	0	7
8	4	1	1	1	3
9	7	0	1	0	6
10	3	1	0	1	3
11	5	0	0	1	4
12	9	0	1	0	8
1	9	0	2	0	7
2	4	0	0	2	2
3	5	0	0	1	4
4	9	1	3	4	3
5	5	1	2	0	4
6	2	0	0	0	2
7	6	1	1	1	5
8	5	1	1	2	3
9	9	0	1	2	6
10	4	0	1	0	3
11	4	1	2	0	3
12	7	1	0	1	7
1	14	0	2	1	11
2	7	0	1	0	6
3	4	0	0	0	4
4	9	1	1	2	7
5	7	0	1	0	6
6	5	0	0	2	3
7	3	0	1	0	2
8	4	0	0	0	4
9	6	1	1	0	6
10	5	1	0	0	6
11	4	2	0	1	5
12	5	0	1	0	4
1	9	1	1	0	9
2	7	0	1	0	6
3	6	4	2	1	7
4	7	1	1	2	5
5	9	0	1	2	6
6	4	0	1	1	2
7	7	0	0	3	4
8	5	0	1	1	3
9	7	0	1	1	5
10	10	1	2	2	7
11	5	0	2	1	2
12	1	0	0	1	0
1	7	1	2	1	5
2	3	0	0	0	3
3	6	0	1	0	5
4	9	0	1	1	7
5	2	1	0	1	2
6	5	0	0	2	3
7	12	0	0	3	9
8	4	1	1	0	4
9	7	0	1	3	3
10	8	0	1	3	4
11	7	0	1	3	3
12	6	0	0	0	6
1	7	1	1	1	6
2	9	1	2	3	5
3	8	1	1	1	7
4	5	2	2	0	5
5	5	0	0	1	4
6	5	2	0	1	6
7	5	0	0	1	4
8	6	1	1	2	4
9	2	0	0	0	2
10	7	0	0	0	7
11	7	0	1	1	5
12	3	3	1	1	4
1	9	4	3	4	6
2	6	1	1	0	6
3	0	0	0	0	0
4	10	0	3	3	4
5	7	0	0	1	6
6	8	0	0	2	6
7	10	1	1	2	8
8	6	1	0	2	5
9	2	0	0	0	2
10	5	0	0	1	4
11	7	0	0	3	4
12	4	1	1	0	4
1	12	1	4	3	6
2	6	2	2	1	5
3	3	3	2	0	4
4	4	0	0	0	4
5	5	0	0	0	5
6	5	1	1	1	4
7	3	0	0	0	3
8	10	0	2	2	6
9	2	0	0	1	1
10	5	1	0	1	5
11	7	0	1	0	6
12	7	0	2	0	5
1	7	0	1	1	5
2	6	0	1	0	5
3	9	1	1	2	7
4	10	1	1	1	9
5	9	1	1	1	8
6	9	0	0	4	5
7	2	1	1	1	1
8	6	0	1	0	5
9	4	0	0	0	4
10	3	1	0	0	4
11	2	1	0	0	3
12	4	1	0	0	5
1	11	1	3	1	8
2	13	0	2	2	9
3	7	1	3	2	3
4	11	0	0	2	9
5	4	1	1	1	3
6	8	1	2	2	5
7	7	0	0	0	7
8	6	0	0	2	4
9	8	0	2	2	4
10	9	0	1	2	6
11	3	1	2	0	2
12	5	0	0	2	3
1	13	0	2	3	8
2	11	0	1	1	9
3	4	0	1	2	1
4	10	0	1	3	6
5	6	0	0	0	6
6	8	0	0	5	3
7	7	1	0	2	6
8	5	0	1	2	2
9	6	0	0	0	6
10	10	1	2	2	7
11	4	0	0	1	3
12	11	1	1	1	10
1	12	0	2	0	10
2	5	3	2	0	6
3	4	0	0	0	4
4	11	1	1	0	11
5	13	0	1	3	9
6	9	0	3	1	5
7	3	0	0	1	2
8	7	1	2	0	6
9	6	0	1	1	4
10	5	1	2	1	3
11	3	0	0	1	2
12	5	0	1	1	3
1	10	0	2	1	7
2	7	0	0	2	5
3	7	0	0	2	5
4	3	0	1	1	1
5	4	3	2	1	4
6	3	0	0	0	3
7	5	1	1	1	4
8	1	0	0	0	1
9	5	0	0	2	3
10	5	1	0	0	6
11	6	0	0	1	5
12	8	0	2	3	3
1	12	0	1	2	9
2	8	1	2	1	6
3	12	0	1	2	9
4	3	0	0	1	2
5	6	1	0	2	5
6	3	1	2	0	2
7	8	1	3	1	5
8	4	0	0	0	4
9	8	0	0	1	7
10	10	1	5	1	5
11	2	0	0	1	1
12	9	1	3	1	6
1	11	0	0	3	8
2	12	1	1	1	11
3	4	0	0	2	2
4	3	0	1	0	2
5	6	0	3	1	2
6	10	0	1	3	6
7	9	1	1	3	6
8	4	1	1	1	3
9	8	0	2	0	6
10	3	1	1	0	3
11	5	0	0	1	4
12	10	1	2	2	7
1	12	0	0	2	10
2	5	0	3	0	2
3	9	3	2	1	9
4	5	1	1	1	4
5	1	0	0	0	1
6	2	0	0	1	1
7	5	0	0	1	4
8	7	0	1	2	4
9	4	0	0	0	4
10	3	0	0	1	2
11	3	0	1	0	2
12	8	0	0	2	6
1	7	0	3	0	4
2	7	0	1	0	6
3	8	0	0	0	8
4	5	0	0	0	5
5	3	0	0	0	3
6	1	0	0	0	1
7	9	0	2	2	5
8	7	1	1	2	5
9	5	0	1	0	4
10	11	1	0	1	11
11	4	0	1	1	2
12	6	0	0	0	6
1	11	1	0	3	9
2	7	2	2	0	7
3	9	0	1	2	6
4	5	0	0	0	5
5	12	0	1	2	9
6	8	0	0	1	7
7	7	2	1	0	8
8	14	0	1	1	12
9	5	0	0	0	5
10	8	0	1	0	7
11	11	1	1	3	8
12	10	0	2	0	8
1	7	1	1	2	5
2	0	1	1	0	0
3	5	2	3	1	3
4	4	0	0	1	3
5	4	1	0	1	4
6	4	0	1	1	2
7	5	0	1	1	3
8	9	0	1	1	7
9	4	2	0	1	5
10	4	0	0	0	4
11	4	1	1	1	3
12	6	0	1	1	4
t	ND	IDU	HM	HF	MSM
1	11	1	0	2	10
2	16	0	0	3	13
3	6	0	0	1	5
4	2	0	0	1	1
5	8	0	0	2	6
6	5	2	0	3	4
7	5	2	1	1	5
8	8	1	0	2	7
9	9	0	0	0	9
10	6	2	0	2	6
11	6	0	1	1	4
12	8	0	2	2	4
1	16	2	3	4	11
2	11	2	1	2	10
3	10	0	0	1	9
4	5	0	1	1	3
5	9	0	1	1	7
6	3	0	0	1	2
7	5	0	1	1	3
8	8	0	2	1	5
9	6	0	0	1	5
10	4	2	2	1	3
11	0	1	0	0	1
12	9	0	2	0	7
1	6	1	2	2	3
2	6	0	0	1	5
3	3	0	1	1	1
4	1	0	0	0	1
5	6	0	1	1	4
6	4	0	0	1	3
7	4	0	0	0	4
8	2	0	0	0	2
9	9	0	1	1	7
10	5	1	0	3	3
11	3	1	0	0	4
12	8	0	0	1	7
1	9	2	1	0	10
2	5	3	3	1	4
3	6	1	2	0	5
4	5	0	0	0	5
5	4	2	2	1	3
6	3	0	1	0	2
7	7	1	1	0	7
8	6	0	0	0	6
9	5	1	1	2	3
10	8	0	1	1	6
11	4	1	2	1	2
12	4	1	2	0	3
1	13	1	4	4	6
2	11	0	2	1	8
3	7	0	0	1	6
4	7	1	1	2	5
5	7	1	2	0	6
6	9	2	1	0	10
7	6	0	1	0	5
8	7	1	1	1	6
9	2	1	1	1	1
10	7	0	1	0	6
11	6	1	2	1	4
12	9	0	2	1	6
1	8	2	2	3	5
2	6	0	0	1	5
3	7	2	1	0	8
4	11	0	2	4	5
5	4	0	0	1	3
6	2	0	0	0	2
7	10	0	1	1	8
8	3	0	0	1	2
9	6	1	0	0	7
10	5	0	1	1	3
11	6	1	0	1	6
12	6	0	1	1	4
1	10	1	3	2	6
2	5	1	1	0	5
3	3	0	0	1	2
4	2	0	0	1	1
5	4	0	0	1	3
6	11	0	1	2	8
7	5	3	0	0	8
8	8	0	2	1	5
9	5	0	0	0	5
10	9	1	3	0	7
11	6	0	0	2	4
12	9	0	0	2	7
1	6	1	2	0	5
2	6	1	1	2	4
3	8	2	0	2	8
4	3	0	0	0	3
5	6	0	0	0	6
6	3	1	1	1	2
7	3	0	0	2	1
8	4	2	0	0	6
9	5	0	2	0	3
10	3	0	0	0	3
11	4	0	0	0	4
12	4	0	0	0	4
1	10	0	1	0	9
2	5	1	1	0	5
3	8	0	2	1	5
4	7	0	1	1	5
5	4	0	0	0	4
6	5	0	1	0	4
7	9	1	1	1	8
8	10	0	0	1	9
9	9	1	0	2	8
10	4	1	1	1	3
11	9	0	2	2	5
12	2	0	1	1	0
1	15	1	3	3	10
2	8	0	0	3	5
3	5	1	2	0	4
4	3	0	0	0	3
5	5	0	1	1	3
6	4	0	0	2	2
7	10	0	2	3	5
8	2	0	0	0	2
9	4	0	0	0	4
10	3	0	0	1	2
11	8	1	2	1	6
12	5	0	0	0	5
1	6	2	0	0	8
2	9	1	0	0	10
3	9	3	4	2	6
4	5	0	1	0	4
5	6	1	3	1	3
6	5	0	1	0	4
7	6	0	1	1	4
8	5	0	0	1	4
9	7	1	1	3	4
10	10	2	2	2	8
11	6	0	2	1	3
12	6	0	1	0	5
1	14	1	0	2	13
2	8	0	2	1	5
3	9	0	0	2	7
4	6	0	1	2	3
5	11	0	0	0	11
6	5	0	1	2	2
7	4	2	1	1	4
8	3	0	1	0	2
9	4	0	0	1	3
10	3	0	0	0	3
11	5	0	1	0	4
12	8	1	0	2	7
1	8	0	1	0	7
2	8	1	0	1	8
3	10	0	1	0	9
4	3	1	1	0	3
5	6	1	0	1	6
6	6	1	0	2	5
7	5	1	0	0	6
8	8	0	3	1	4
9	1	0	0	1	0
10	2	1	0	0	3
11	10	0	1	2	7
12	3	0	0	0	3
1	5	0	2	2	1
2	7	0	2	1	4
3	7	0	0	0	7
4	8	2	3	2	5
5	5	0	1	3	1
6	6	1	0	0	7
7	5	0	1	1	3
8	3	0	0	0	3
9	2	0	0	2	0
10	4	0	0	1	3
11	3	0	1	0	2
12	4	0	1	0	3
1	11	0	1	2	8
2	5	0	0	1	4
3	8	1	2	0	7
4	7	0	1	1	5
5	11	0	4	0	7
6	9	1	2	2	6
7	7	1	2	0	6
8	0	1	0	0	1
9	2	0	1	0	1
10	4	0	1	0	3
11	8	0	0	2	6
12	10	1	1	1	9
1	8	0	1	0	7
2	10	0	0	3	7
3	7	0	1	2	4
4	9	1	1	1	8
5	6	0	0	0	6
6	8	0	0	1	7
7	3	1	1	0	3
8	4	0	0	0	4
9	4	0	0	2	2
10	8	0	0	2	6
11	3	0	0	1	2
12	4	1	2	0	3
1	8	2	2	2	6
2	14	0	1	2	11
3	9	2	5	1	5
4	6	0	0	3	3
5	6	0	2	0	4
6	4	0	0	1	3
7	9	0	0	2	7
8	5	0	0	1	4
9	5	0	0	1	4
10	5	0	0	0	5
11	6	1	0	2	5
12	3	1	1	0	3
1	5	0	1	1	3
2	7	0	0	2	5
3	12	1	2	3	8
4	3	0	2	0	1
5	6	1	0	2	5
6	8	0	1	2	5
7	5	0	0	3	2
8	5	1	2	0	4
9	2	1	1	0	2
10	8	0	1	0	7
11	6	0	1	1	4
12	5	2	1	0	6
1	10	1	2	2	7
2	7	1	1	2	5
3	7	1	0	1	7
4	7	0	0	2	5
5	12	0	1	3	8
6	9	1	1	1	8
7	4	0	2	0	2
8	11	0	2	1	8
9	7	0	0	4	3
10	6	0	2	1	3
11	6	1	1	0	6
12	8	0	1	0	7
1	8	0	0	2	6
2	5	0	0	2	3
3	6	0	1	1	4
4	2	1	0	0	3
5	4	0	1	1	2
6	6	0	1	0	5
7	4	0	1	0	3
8	5	1	0	1	5
9	7	0	0	2	5
10	8	0	1	0	7
11	2	0	0	0	2
12	5	0	1	0	4
1	8	0	2	0	6
2	6	0	0	2	4
3	12	0	1	2	9
4	4	0	1	2	1
5	13	0	3	4	6
6	5	0	1	1	3
7	5	0	1	0	4
8	4	0	1	1	2
9	5	2	2	2	3
10	6	0	1	1	4
11	10	0	2	0	8
12	6	0	1	1	4
1	7	1	2	1	5
2	9	1	2	1	7
3	5	0	1	1	3
4	8	1	1	0	8
5	3	0	0	0	3
6	5	1	0	1	5
7	8	0	3	2	3
8	7	1	2	1	5
9	6	0	1	2	3
10	6	0	1	2	3
11	6	1	0	0	7
12	6	0	0	2	4
1	11	0	1	2	8
2	10	0	1	3	6
3	2	2	0	0	4
4	4	1	0	1	4
5	8	0	1	1	6
6	7	0	1	3	3
7	2	0	0	1	1
8	7	1	1	2	5
9	6	1	2	1	4
10	10	0	2	1	7
11	8	0	2	3	3
12	5	1	1	0	5
1	4	0	1	0	3
2	10	0	0	1	9
3	6	0	2	0	4
4	6	0	1	0	5
5	12	1	2	4	7
6	8	0	0	1	7
7	3	0	1	0	2
8	7	0	0	3	4
9	4	0	0	1	3
10	3	0	0	0	3
11	4	0	0	0	4
12	2	1	0	1	2
1	9	2	1	1	9
2	9	1	0	3	7
3	9	0	1	2	6
4	2	0	0	0	2
5	10	1	0	1	10
6	3	0	1	0	2
7	10	0	1	1	8
8	3	0	0	0	3
9	6	0	0	1	5
10	7	1	1	2	5
11	1	0	0	0	1
12	5	0	1	1	3
1	11	0	2	1	8
2	13	0	1	4	8
3	5	2	1	0	6
4	7	1	0	1	7
5	8	1	0	1	8
6	5	0	0	0	5
7	4	0	0	1	3
8	5	0	0	2	3
9	4	0	1	0	3
10	6	0	0	0	6
11	6	1	1	2	4
12	7	0	0	0	7
1	10	2	2	1	9
2	3	0	0	1	2
3	7	0	0	1	6
4	2	0	0	0	2
5	6	2	1	2	5
6	4	0	0	1	3
7	5	0	1	1	3
8	2	1	1	0	2
9	7	2	2	2	5
10	8	3	0	3	8
11	10	0	1	3	6
12	3	1	1	0	3
1	12	1	2	0	11
2	7	1	0	1	7
3	4	2	1	0	5
4	9	0	3	0	6
5	11	0	2	1	8
6	8	1	0	1	8
7	4	0	1	1	2
8	6	1	1	0	6
9	4	0	0	1	3
10	7	0	0	0	7
11	6	1	1	0	6
12	4	0	0	1	3
1	10	0	1	2	7
2	6	2	1	1	6
3	6	0	1	0	5
4	4	3	1	0	6
5	4	1	0	2	3
6	6	0	1	0	5
7	6	0	1	0	5
8	4	0	0	1	3
9	5	0	0	0	5
10	8	1	2	1	6
11	6	0	2	0	4
12	8	0	2	0	6
1	4	0	0	1	3
2	6	0	0	1	5
3	8	1	1	1	7
4	6	1	0	4	3
5	7	0	2	2	3
6	6	0	0	1	5
7	5	0	0	1	4
8	6	0	2	0	4
9	14	0	0	4	10
10	4	1	1	1	3
11	8	0	0	1	7
12	4	0	1	1	2
1	9	0	1	0	8
2	5	0	0	2	3
3	5	2	0	2	5
4	5	0	2	0	3
5	2	0	0	0	2
6	8	0	0	0	8
7	5	1	0	0	6
8	4	0	0	1	3
9	6	0	0	0	6
10	9	0	1	4	4
11	5	0	1	0	4
12	7	0	0	1	6
1	9	2	1	3	7
2	8	0	0	1	7
3	4	0	0	2	2
4	8	0	1	2	5
5	9	0	0	1	8
6	3	1	1	1	2
7	8	0	0	1	7
8	4	0	0	2	2
9	3	0	0	1	2
10	7	0	1	4	2
11	9	1	3	2	5
12	6	0	2	0	4
1	13	1	1	2	11
2	6	1	1	2	4
3	5	0	0	0	5
4	3	0	0	1	2
5	6	0	2	1	3
6	5	0	1	0	4
7	6	2	0	2	6
8	6	0	3	1	2
9	7	0	1	3	3
10	6	0	0	1	5
11	7	1	1	1	6
12	0	0	0	0	0
1	7	1	2	1	5
2	13	1	0	4	10
3	3	0	0	0	3
4	5	1	1	3	2
5	7	0	1	0	6
6	3	0	0	0	3
7	4	1	0	1	4
8	5	0	2	0	3
9	2	0	1	0	1
10	4	1	2	2	1
11	8	1	2	1	6
12	3	1	0	1	3
1	10	0	1	3	6
2	8	0	1	1	6
3	12	1	5	2	6
4	5	0	2	0	3
5	8	0	0	0	8
6	4	0	0	1	3
7	7	1	1	0	7
8	10	1	1	3	7
9	2	0	0	0	2
10	6	0	1	0	5
11	6	0	0	2	4
12	5	0	1	1	3
1	9	2	2	2	7
2	9	1	0	1	9
3	7	0	2	1	4
4	6	2	2	1	5
5	9	0	0	3	6
6	9	0	3	0	6
7	12	0	2	2	8
8	7	1	1	1	6
9	8	2	4	2	4
10	5	0	0	0	5
11	3	0	1	0	2
12	7	0	2	2	3
1	8	0	0	1	7
2	4	0	1	1	2
3	4	0	0	1	3
4	4	1	2	0	3
5	2	0	0	0	2
6	7	0	2	1	4
7	3	0	0	0	3
8	4	0	0	1	3
9	7	0	0	1	6
10	4	0	1	0	3
11	5	1	0	1	5
12	2	1	0	0	3
1	9	0	1	1	7
2	14	1	2	3	10
3	5	0	1	0	4
4	7	2	2	0	7
5	4	0	0	0	4
6	5	0	0	3	2
7	6	2	1	1	6
8	8	0	3	1	4
9	7	1	2	1	5
10	4	0	1	0	3
11	5	0	0	2	3
12	8	0	0	3	5
1	7	1	1	0	7
2	8	2	0	1	9
3	5	1	1	1	4
4	8	0	1	5	2
5	12	3	4	2	9
6	8	0	1	1	6
7	2	0	0	0	2
8	2	1	0	1	2
9	5	0	0	0	5
10	3	1	1	0	3
11	4	0	1	1	2
12	4	0	0	2	2
1	10	0	1	0	9
2	6	0	1	1	4
3	6	0	0	1	5
4	6	1	0	1	6
5	4	1	1	0	4
6	4	0	0	1	3
7	5	0	0	1	4
8	5	0	1	1	3
9	2	1	0	1	2
10	4	0	2	1	1
11	1	0	0	0	1
12	13	0	0	3	10
1	8	1	2	3	4
2	8	1	1	0	8
3	4	0	1	0	3
4	5	0	0	2	3
5	3	0	0	2	1
6	6	0	1	0	5
7	9	0	0	0	9
8	9	0	3	2	4
9	4	1	1	1	3
10	10	1	1	2	8
11	5	0	0	1	4
12	5	0	1	0	4
1	9	0	2	2	5
2	6	2	3	1	4
3	7	2	3	2	4
4	4	0	0	0	4
5	8	0	1	1	6
6	8	0	0	0	8
7	6	0	0	1	5
8	7	1	1	1	6
9	11	0	1	1	9
10	3	0	0	0	3
11	9	0	0	4	5
12	11	1	0	1	11
1	12	0	2	0	10
2	6	0	2	0	4
3	6	1	0	3	4
4	5	0	1	0	4
5	8	0	2	2	4
6	4	0	0	0	4
7	9	1	2	1	7
8	7	2	0	1	8
9	8	0	2	0	6
10	6	1	2	0	5
11	9	0	0	1	8
12	5	0	1	0	4
1	5	0	1	2	2
2	5	1	1	0	5
3	10	0	1	3	6
4	12	0	3	1	8
5	9	2	2	3	6
6	4	0	1	0	3
7	6	0	0	0	6
8	2	0	0	0	2
9	1	1	0	0	2
10	5	0	2	0	3
11	4	0	1	0	3
12	2	0	0	0	2
1	10	0	2	0	8
2	7	0	1	3	3
3	5	0	1	0	4
4	2	1	0	2	1
5	5	1	1	2	3
6	12	0	2	1	9
7	9	0	0	4	5
8	7	1	1	0	7
9	6	0	2	1	3
10	4	1	2	0	3
11	5	0	1	0	4
12	9	0	1	3	5
1	11	0	0	2	9
2	13	3	1	3	12
3	5	1	1	1	4
4	6	1	3	0	4
5	3	1	1	0	3
6	6	1	1	1	5
7	6	1	0	2	5
8	5	0	0	0	5
9	6	0	0	2	4
10	6	0	0	0	6
11	8	1	4	0	5
12	7	1	1	2	5
1	10	0	0	1	9
2	6	0	0	1	5
3	14	1	1	2	12
4	5	1	1	0	5
5	4	1	0	0	5
6	7	0	1	1	5
7	6	1	1	2	4
8	2	0	0	0	2
9	5	0	1	0	4
10	8	1	2	1	6
11	8	1	1	1	7
12	4	1	0	1	4
1	11	0	2	1	8
2	5	0	1	1	3
3	3	0	1	0	2
4	7	2	2	0	7
5	4	0	0	1	3
6	7	0	0	2	5
7	5	0	0	0	5
8	7	0	0	2	5
9	8	1	1	1	7
10	8	0	1	0	7
11	2	1	1	0	2
12	2	0	0	1	1
1	5	0	0	1	4
2	6	1	1	2	4
3	5	0	2	0	3
4	5	0	0	1	4
5	6	0	1	2	3
6	2	0	0	0	2
7	6	0	0	1	5
8	10	0	2	2	6
9	7	0	3	2	2
10	4	0	2	0	2
11	2	2	1	3	0
12	5	0	0	3	2
1	10	0	1	1	8
2	5	2	1	1	5
3	3	0	1	0	2
4	11	0	0	4	7
5	5	0	0	0	5
6	5	2	2	1	4
7	5	1	2	1	3
8	11	0	1	2	8
9	4	0	0	1	3
10	6	0	0	2	4
11	12	0	1	0	11
12	3	0	1	0	2
1	14	1	3	0	12
2	10	0	2	1	7
3	10	0	1	3	6
4	7	0	0	0	7
5	7	0	0	0	7
6	8	0	1	1	6
7	14	0	0	2	12
8	8	1	2	0	7
9	7	1	2	3	3
10	10	0	1	2	7
11	14	0	3	4	7
12	7	0	1	0	6
1	12	0	0	2	10
2	7	1	0	1	7
3	4	2	3	0	3
4	7	0	0	0	7
5	8	1	0	1	8
6	8	2	0	1	9
7	7	0	2	0	5
8	9	0	2	2	5
9	8	0	2	2	4
10	5	1	1	0	5
11	4	1	0	2	3
12	7	0	2	1	4
1	11	0	3	0	8
2	9	0	1	2	6
3	7	1	1	3	4
4	5	0	0	1	4
5	7	1	1	4	3
6	13	1	1	3	10
7	5	0	1	0	4
8	4	0	1	0	3
9	5	1	1	1	4
10	4	1	1	0	4
11	8	2	1	1	8
12	5	1	1	2	3
1	12	0	3	1	8
2	8	1	1	1	7
3	12	1	5	2	6
4	9	1	1	2	7
5	6	1	2	0	5
6	7	1	1	1	6
7	10	0	1	2	7
8	8	0	0	0	8
9	6	0	0	0	6
10	9	0	0	4	5
11	5	1	0	0	6
12	10	0	2	1	7
1	9	0	1	2	6
2	9	0	0	2	7
3	7	1	1	3	4
4	4	0	1	2	1
5	10	0	1	2	7
6	9	0	0	0	9
7	6	0	1	0	5
8	4	0	0	0	4
9	6	0	0	0	6
10	4	0	1	0	3
11	7	2	0	3	6
12	7	0	0	1	6
1	10	2	0	3	9
2	10	0	2	3	5
3	2	0	0	1	1
4	5	0	0	1	4
5	9	1	3	0	7
6	8	1	3	1	5
7	1	0	0	0	1
8	5	0	1	0	4
9	5	0	1	2	2
10	6	0	0	0	6
11	13	0	1	3	9
12	5	0	0	1	4
1	5	1	3	0	3
2	7	1	0	1	7
3	4	1	2	0	3
4	7	1	2	1	5
5	7	0	1	0	6
6	15	1	3	5	8
7	7	1	1	1	6
8	7	1	0	0	8
9	7	1	0	0	8
10	7	1	3	1	4
11	5	0	0	1	4
12	2	0	2	0	0
1	10	1	2	3	6
2	4	2	1	1	4
3	7	0	1	1	5
4	5	0	2	0	3
5	5	1	4	1	1
6	3	0	0	1	2
7	7	2	3	2	4
8	3	1	0	0	4
9	5	0	1	2	2
10	5	1	0	0	6
11	11	0	2	1	8
12	3	0	0	0	3
1	12	0	1	0	11
2	7	0	0	2	5
3	7	2	1	1	7
4	8	0	1	0	7
5	3	0	0	0	3
6	6	1	1	2	4
7	6	0	0	2	4
8	4	1	0	1	4
9	7	1	0	2	6
10	7	0	0	0	7
11	3	1	1	0	3
12	5	1	2	0	4
1	10	1	1	0	10
2	5	1	1	1	4
3	8	2	1	2	7
4	8	0	2	1	5
5	6	0	2	1	3
6	8	0	1	0	7
7	7	1	2	1	5
8	6	1	0	1	6
9	5	0	2	0	3
10	3	1	0	0	4
11	6	0	1	1	4
12	7	0	2	0	5
1	10	0	1	1	8
2	7	1	2	2	4
3	7	1	1	0	7
4	6	0	0	1	5
5	2	0	1	0	1
6	4	3	1	3	3
7	6	0	0	0	6
8	4	1	1	1	3
9	8	0	0	2	6
10	3	0	0	0	3
11	5	1	2	1	3
12	4	0	1	1	2
1	7	0	1	1	5
2	8	0	0	2	6
3	6	0	0	1	5
4	10	1	3	2	6
5	7	0	2	0	5
6	7	0	2	0	5
7	9	0	2	1	6
8	4	0	1	0	3
9	6	2	1	2	5
10	3	1	0	1	3
11	4	0	0	0	4
12	3	2	2	1	2
1	8	1	1	1	7
2	10	0	0	1	9
3	4	0	0	0	4
4	6	2	2	2	4
5	7	0	2	1	4
6	5	0	1	1	3
7	6	0	1	1	4
8	5	0	1	1	3
9	2	0	0	1	1
10	4	0	0	1	3
11	10	0	1	2	7
12	6	0	0	1	5
1	7	1	1	1	6
2	9	2	3	1	7
3	5	0	0	1	4
4	6	1	1	0	6
5	9	0	0	3	6
6	8	0	0	0	8
7	4	0	0	0	4
8	7	0	0	0	7
9	8	1	1	2	6
10	2	0	1	0	1
11	10	0	3	4	3
12	7	1	0	0	8
1	13	0	3	1	9
2	10	0	1	0	9
3	9	1	1	1	8
4	5	0	2	0	3
5	5	2	2	0	5
6	6	1	1	1	5
7	6	0	1	1	4
8	5	1	3	0	3
9	8	0	2	1	5
10	9	0	0	1	8
11	6	0	1	0	5
12	6	2	3	1	4
1	9	1	1	1	8
2	6	1	1	0	6
3	11	0	1	2	8
4	7	0	1	1	5
5	7	0	0	1	6
6	3	1	1	0	3
7	7	1	1	1	6
8	6	1	2	1	4
9	7	1	1	1	6
10	4	0	1	1	2
11	5	1	0	2	4
12	7	0	1	1	5
1	13	1	1	6	7
2	2	0	0	0	2
3	9	1	1	3	6
4	5	0	0	0	5
5	9	2	1	0	10
6	9	0	0	0	9
7	4	0	1	0	3
8	4	0	0	0	4
9	5	1	1	1	4
10	8	1	1	0	8
11	5	2	1	2	4
12	8	0	1	1	6
1	8	0	1	1	6
2	16	0	1	6	9
3	7	0	0	2	5
4	4	1	0	0	5
5	10	1	2	1	8
6	12	0	2	1	9
7	4	1	0	0	5
8	2	1	1	0	2
9	7	1	1	4	3
10	7	0	3	0	4
11	2	0	0	0	2
12	4	1	0	0	5
1	11	3	4	1	9
2	10	1	2	2	7
3	6	0	1	1	4
4	6	0	2	2	2
5	7	2	2	1	6
6	5	1	1	0	5
7	7	0	0	2	5
8	5	0	1	1	3
9	5	0	2	0	3
10	14	2	3	4	9
11	11	1	2	2	8
12	7	0	0	0	7
1	10	1	1	3	7
2	15	0	5	0	10
3	9	0	1	2	6
4	2	0	1	0	1
5	7	1	1	0	7
6	8	0	2	3	3
7	9	1	2	0	8
8	9	0	1	3	5
9	6	1	1	1	5
10	5	0	0	1	4
11	7	0	2	0	5
12	6	0	1	0	5
1	10	1	2	1	8
2	7	0	2	2	3
3	7	0	1	0	6
4	5	2	2	0	5
5	11	0	1	0	10
6	4	0	1	2	1
7	10	1	0	1	10
8	6	0	1	1	4
9	8	0	0	2	6
10	8	0	1	1	6
11	3	1	1	1	2
12	8	0	0	3	5
1	10	0	1	3	6
2	6	2	2	0	6
3	11	0	2	5	4
4	4	1	0	1	4
5	8	0	1	2	5
6	6	0	1	0	5
7	8	0	0	0	8
8	8	0	0	1	7
9	5	0	1	1	3
10	7	0	0	0	7
11	9	1	1	1	8
12	5	0	0	3	2
1	8	0	1	0	7
2	6	0	0	1	5
3	6	1	2	1	4
4	4	0	1	0	3
5	4	0	0	1	3
6	1	0	1	0	0
7	7	0	0	4	3
8	7	0	2	2	3
9	6	0	1	1	4
10	7	0	1	0	6
11	7	2	4	2	3
12	9	1	2	2	6
1	7	1	2	2	4
2	5	2	1	0	6
3	6	0	1	1	4
4	5	0	3	0	2
5	4	0	2	0	2
6	4	1	1	1	3
7	7	0	2	0	5
8	7	0	1	1	5
9	5	0	1	1	3
10	5	0	1	2	2
11	9	0	1	2	6
12	3	0	0	0	3
1	8	0	1	1	6
2	3	0	0	0	3
3	7	0	0	1	6
4	7	0	2	0	5
5	4	0	1	0	3
6	7	0	0	2	5
7	7	0	0	1	6
8	5	0	0	1	4
9	11	0	2	1	8
10	7	1	1	1	6
11	6	1	2	2	3
12	3	0	0	2	1
1	7	0	1	4	2
2	9	0	0	2	7
3	7	0	2	2	3
4	4	0	0	0	4
5	3	1	1	0	3
6	6	1	0	3	4
7	3	0	0	1	2
8	3	0	1	0	2
9	6	0	0	2	4
10	4	0	1	0	3
11	4	0	0	0	4
12	12	1	3	4	6
1	11	1	2	1	9
2	6	1	0	2	5
3	11	2	1	2	10
4	4	1	0	0	5
5	1	0	0	0	1
6	10	3	3	2	8
7	13	0	1	5	7
8	6	0	0	3	3
9	10	1	2	3	6
10	7	0	1	0	6
11	6	1	0	0	7
12	5	2	2	1	4
1	8	0	1	0	7
2	12	0	2	1	9
3	9	1	2	3	5
4	12	0	2	2	8
5	5	1	1	1	4
6	4	0	0	0	4
7	8	0	2	0	6
8	3	0	0	0	3
9	6	0	1	0	5
10	5	0	0	0	5
11	4	1	0	1	4
12	4	0	0	1	3
1	15	1	1	2	13
2	8	2	2	2	6
3	9	1	1	4	5
4	3	2	0	2	3
5	6	0	0	1	5
6	5	0	1	1	3
7	2	0	0	1	1
8	4	0	0	2	2
9	7	0	1	2	4
10	4	0	1	1	2
11	6	0	2	0	4
12	3	2	1	0	4
1	12	2	1	2	11
2	3	1	0	0	4
3	4	1	1	1	3
4	6	1	3	1	3
5	3	0	0	0	3
6	12	0	1	2	9
7	5	1	0	2	4
8	8	0	2	1	5
9	4	0	1	1	2
10	9	0	0	1	8
11	10	0	3	1	6
12	5	1	0	0	6
1	9	0	1	0	8
2	7	1	3	2	3
3	11	0	1	0	10
4	6	1	0	1	6
5	6	0	0	3	3
6	4	2	0	1	5
7	3	0	1	1	1
8	7	0	2	2	3
9	4	0	0	1	3
10	2	0	2	0	0
11	7	0	1	1	5
12	6	0	0	0	6
1	12	1	2	3	8
2	10	0	1	0	9
3	4	0	0	1	3
4	4	0	0	0	4
5	9	1	1	4	5
6	5	1	0	1	5
7	11	1	1	1	10
8	5	0	0	0	5
9	2	0	0	2	0
10	7	1	2	3	3
11	8	0	1	1	6
12	3	0	1	1	1
1	7	1	1	1	6
2	9	0	3	0	6
3	4	0	0	2	2
4	11	1	3	0	9
5	6	1	1	1	5
6	7	1	1	0	7
7	4	0	3	0	1
8	9	0	1	2	6
9	4	0	1	0	3
10	5	0	0	1	4
11	3	0	0	0	3
12	6	1	2	0	5
1	5	2	3	2	2
2	13	0	0	3	10
3	7	0	1	1	5
4	8	2	1	2	7
5	4	2	2	1	3
6	5	1	0	1	5
7	3	1	1	1	2
8	7	0	1	0	6
9	6	0	0	0	6
10	5	1	0	0	6
11	8	0	0	2	6
12	5	1	0	1	5
1	7	0	0	3	4
2	10	0	0	2	8
3	7	1	0	1	7
4	11	0	1	1	9
5	8	0	2	0	6
6	7	1	0	2	6
7	8	1	1	0	8
8	8	1	1	0	8
9	6	0	0	0	6
10	3	0	0	2	1
11	8	0	1	2	5
12	4	1	0	0	5
1	11	1	2	2	8
2	5	1	0	1	5
3	5	1	1	3	2
4	7	2	1	2	6
5	8	1	2	1	6
6	7	2	3	0	6
7	6	0	0	1	5
8	3	1	1	1	2
9	8	1	0	1	8
10	7	0	0	0	7
11	5	1	1	1	4
12	7	0	0	1	6
1	7	2	1	1	7
2	7	1	2	0	6
3	7	2	3	1	5
4	3	1	1	0	3
5	6	0	0	2	4
6	6	0	0	0	6
7	9	0	0	1	8
8	7	0	1	0	6
9	7	1	0	1	7
10	5	1	1	0	5
11	3	0	0	0	3
12	5	1	1	0	5
1	6	1	1	0	6
2	13	0	1	1	11
3	3	0	0	1	2
4	6	1	2	2	3
5	12	0	0	2	10
6	4	0	0	1	3
7	5	0	0	0	5
8	3	1	0	1	3
9	13	0	0	1	12
10	5	0	1	0	4
11	7	0	1	0	6
12	3	0	1	1	1
1	6	1	0	0	7
2	3	1	0	1	3
3	4	1	1	0	4
4	8	1	1	2	6
5	5	0	0	2	3
6	6	0	0	0	6
7	6	0	1	1	4
8	7	0	2	0	5
9	5	0	1	0	4
10	4	0	1	0	3
11	4	0	1	1	2
12	8	0	2	2	4
1	12	1	3	3	7
2	9	1	0	2	8
3	8	1	2	3	4
4	4	0	1	0	3
5	7	2	1	2	6
6	9	0	2	3	4
7	5	1	1	1	4
8	5	0	0	0	5
9	10	0	2	1	7
10	8	0	0	2	6
11	7	1	2	1	5
12	7	0	2	1	4
1	12	0	1	1	10
2	7	0	2	2	3
3	10	1	1	2	8
4	4	0	0	1	3
5	10	0	2	2	6
6	5	0	0	1	4
7	4	1	1	0	4
8	2	0	1	1	0
9	9	0	1	2	6
10	10	0	0	2	8
11	7	1	0	1	7
12	3	0	0	0	3
1	7	0	1	0	6
2	4	0	1	0	3
3	9	1	0	1	9
4	3	1	1	1	2
5	9	1	3	3	4
6	3	0	0	0	3
7	7	0	1	2	4
8	8	1	3	1	5
9	3	1	0	2	2
10	5	0	2	0	3
11	11	0	3	1	7
12	5	0	0	0	5
1	11	0	0	0	11
2	6	0	1	1	4
3	5	2	2	0	5
4	8	0	1	0	7
5	6	0	1	2	3
6	2	0	1	0	1
7	5	0	0	2	3
8	14	1	0	0	15
9	9	0	1	1	7
10	7	0	2	1	4
11	4	0	0	1	3
12	9	2	1	2	8
1	11	0	0	0	11
2	6	0	1	0	5
3	11	0	2	1	8
4	4	2	1	0	5
5	2	0	0	1	1
6	7	0	0	1	6
7	5	1	1	2	3
8	7	0	1	2	4
9	4	1	1	0	4
10	7	0	2	2	3
11	8	0	0	1	7
12	8	0	2	1	5
1	7	0	0	1	6
2	8	0	1	0	7
3	8	0	0	0	8
4	4	1	0	0	5
5	7	0	0	0	7
6	3	0	0	0	3
7	12	1	1	1	11
8	4	0	0	0	4
9	8	0	1	1	6
10	9	0	1	1	7
11	3	0	1	0	2
12	5	0	1	2	2
1	14	1	1	2	12
2	3	0	0	1	2
3	6	1	0	1	6
4	10	0	2	3	5
5	2	0	0	0	2
6	3	0	0	1	2
7	9	0	1	2	6
8	6	1	2	0	5
9	5	2	2	1	4
10	7	1	0	0	8
11	7	1	2	0	6
12	7	1	0	1	7
1	16	1	2	4	11
2	6	2	1	1	6
3	4	1	0	0	5
4	6	0	3	0	3
5	8	0	1	1	6
6	5	1	0	0	6
7	11	1	0	3	9
8	7	0	1	3	3
9	5	1	0	2	4
10	3	0	0	1	2
11	2	1	0	0	3
12	4	1	2	0	3
1	7	0	1	1	5
2	9	0	0	1	8
3	5	0	0	1	4
4	8	0	0	3	5
5	4	3	2	1	4
6	5	0	0	2	3
7	4	1	1	2	2
8	5	1	0	1	5
9	11	0	0	3	8
10	4	0	0	1	3
11	6	1	1	1	5
12	8	1	2	2	5
1	9	0	0	0	9
2	6	2	1	0	7
3	7	0	1	1	5
4	10	1	0	1	10
5	10	0	1	2	7
6	6	0	0	1	5
7	6	0	2	0	4
8	2	0	0	0	2
9	3	0	0	1	2
10	8	1	2	2	5
11	4	0	0	0	4
12	5	0	2	0	3
1	8	3	4	1	6
2	9	1	2	3	5
3	6	0	0	2	4
4	8	0	1	1	6
5	3	1	1	1	2
6	7	1	0	1	7
7	5	0	0	1	4
8	6	1	2	0	5
9	3	1	0	1	3
10	8	0	1	0	7
11	7	0	1	1	5
12	4	1	0	1	4
t	ND	IDU	HM	HF	MSM
1	10	0	2	2	6
2	6	0	1	3	2
3	4	0	1	1	2
4	7	0	1	1	5
5	4	0	3	1	0
6	2	2	0	0	4
7	7	2	0	3	6
8	3	0	1	0	2
9	7	0	1	1	5
10	6	0	1	0	5
11	6	1	0	2	5
12	7	0	1	2	4
1	9	0	0	2	7
2	14	2	2	2	12
3	10	0	1	1	8
4	5	0	1	0	4
5	5	1	1	1	4
6	5	0	0	1	4
7	7	0	0	2	5
8	2	0	0	0	2
9	5	1	1	3	2
10	6	0	0	1	5
11	6	0	0	0	6
12	4	0	1	2	1
1	10	0	0	2	8
2	9	0	0	1	8
3	9	1	2	2	6
4	3	0	1	0	2
5	5	0	0	1	4
6	7	0	0	0	7
7	9	0	0	0	9
8	5	0	0	0	5
9	6	0	1	0	5
10	10	0	1	3	6
11	3	0	1	1	1
12	6	0	0	1	5
1	13	1	4	2	8
2	5	2	1	2	4
3	3	0	0	0	3
4	3	1	1	0	3
5	9	1	0	1	9
6	7	2	2	0	7
7	4	0	0	0	4
8	7	0	0	0	7
9	4	1	1	1	3
10	4	1	0	0	5
11	7	1	0	1	7
12	6	0	0	3	3
1	9	3	1	1	10
2	8	1	1	2	6
3	6	1	0	0	7
4	7	0	1	1	5
5	5	0	1	0	4
6	6	1	2	1	4
7	3	1	1	0	3
8	5	0	2	0	3
9	6	0	0	2	4
10	6	0	1	0	5
11	11	0	2	2	7
12	3	2	2	1	2
1	5	0	1	1	3
2	8	0	1	3	4
3	8	0	2	2	4
4	7	0	1	1	5
5	8	0	2	0	6
6	6	0	2	1	3
7	10	0	4	0	6
8	6	2	3	0	5
9	7	0	0	2	5
10	5	0	0	1	4
11	5	2	1	0	6
12	7	0	0	2	5
1	7	1	0	3	5
2	16	3	3	2	14
3	10	0	0	2	8
4	5	0	0	2	3
5	8	1	1	1	7
6	10	1	0	1	10
7	5	0	0	0	5
8	6	1	0	0	7
9	6	0	0	0	6
10	7	0	0	0	7
11	5	1	0	4	2
12	8	0	3	0	5
1	11	0	0	2	9
2	10	3	2	2	9
3	6	1	0	1	6
4	8	1	0	1	8
5	3	1	0	0	4
6	6	1	2	1	4
7	7	2	0	2	7
8	7	0	0	2	5
9	6	2	0	1	7
10	7	1	1	0	7
11	2	0	1	0	1
12	6	1	1	1	5
1	11	1	1	1	10
2	9	1	0	1	9
3	7	0	1	1	5
4	6	0	0	1	5
5	6	1	1	0	6
6	6	0	2	0	4
7	5	1	1	0	5
8	6	3	1	2	6
9	2	1	1	1	1
10	6	1	0	2	5
11	5	0	2	1	2
12	5	0	2	0	3
1	10	0	0	2	8
2	8	0	1	0	7
3	5	0	0	2	3
4	5	0	1	0	4
5	5	0	0	1	4
6	4	1	2	1	2
7	5	1	1	2	3
8	8	1	0	1	8
9	1	2	1	1	1
10	6	1	1	0	6
11	6	0	0	1	5
12	8	1	2	0	7
1	8	1	0	1	8
2	9	1	1	1	8
3	10	0	1	2	7
4	1	0	0	0	1
5	6	0	0	0	6
6	3	0	1	0	2
7	13	0	0	3	10
8	10	1	2	1	8
9	3	1	1	2	1
10	2	1	0	1	2
11	8	1	2	0	7
12	8	0	0	0	8
1	10	0	1	3	6
2	11	0	3	2	6
3	12	0	0	4	8
4	4	0	0	0	4
5	3	1	1	0	3
6	1	1	0	0	2
7	4	0	2	0	2
8	8	0	1	0	7
9	5	2	0	2	5
10	3	0	0	1	2
11	7	0	0	1	6
12	6	1	1	1	5
1	8	0	0	0	8
2	9	1	0	1	9
3	2	0	1	0	1
4	9	0	0	1	8
5	7	0	0	2	5
6	8	0	1	3	4
7	5	1	0	1	5
8	5	2	0	1	6
9	11	0	1	1	9
10	7	1	2	2	4
11	5	0	1	0	4
12	0	0	0	0	0
1	12	0	1	3	8
2	9	0	0	2	7
3	5	1	2	1	3
4	6	2	2	1	5
5	3	1	0	1	3
6	4	0	1	1	2
7	6	0	0	3	3
8	9	0	3	0	6
9	2	0	0	1	1
10	7	1	0	2	6
11	6	2	1	1	6
12	4	0	0	1	3
1	9	0	1	2	6
2	8	1	1	0	8
3	5	1	0	3	3
4	4	0	2	0	2
5	2	1	1	0	2
6	4	0	1	0	3
7	5	0	0	1	4
8	9	1	1	1	8
9	5	0	1	0	4
10	5	0	0	0	5
11	8	0	1	1	6
12	5	0	1	0	4
1	10	0	2	2	6
2	12	1	1	0	12
3	9	1	0	1	9
4	2	2	1	1	2
5	4	1	1	0	4
6	4	0	0	1	3
7	9	0	0	2	7
8	6	0	0	2	4
9	7	0	2	1	4
10	5	1	1	0	5
11	6	2	0	1	7
12	2	1	0	0	3
1	8	1	1	1	7
2	5	1	0	1	5
3	2	1	1	0	2
4	8	0	1	1	6
5	2	1	0	1	2
6	5	0	0	2	3
7	3	1	0	1	3
8	6	0	1	1	4
9	5	1	3	0	3
10	2	0	0	0	2
11	7	0	2	1	4
12	7	2	2	2	5
1	9	0	1	2	6
2	8	1	1	2	6
3	5	0	1	0	4
4	5	1	1	1	4
5	5	0	0	0	5
6	4	0	0	0	4
7	6	0	1	1	4
8	9	0	2	1	6
9	3	0	0	0	3
10	4	1	1	0	4
11	5	0	1	0	4
12	9	0	0	2	7
1	11	1	2	0	10
2	9	0	1	1	7
3	5	0	1	1	3
4	7	1	1	0	7
5	8	1	0	2	7
6	10	0	1	1	8
7	11	2	3	0	10
8	3	0	0	0	3
9	6	0	1	1	4
10	7	0	1	1	5
11	8	0	0	1	7
12	5	0	0	0	5
1	14	2	2	3	11
2	3	0	0	1	2
3	6	1	2	1	4
4	9	0	2	1	6
5	1	0	0	1	0
6	3	0	0	0	3
7	6	0	2	0	4
8	3	0	1	0	2
9	10	0	2	0	8
10	3	0	0	0	3
11	4	0	0	2	2
12	10	0	0	4	6
1	15	0	2	3	10
2	8	1	3	1	5
3	6	2	1	1	6
4	7	0	2	1	4
5	13	0	1	1	11
6	6	0	1	1	4
7	4	0	1	1	2
8	4	0	0	1	3
9	4	0	1	1	2
10	6	0	0	1	5
11	2	0	1	0	1
12	5	0	1	0	4
1	14	1	2	3	10
2	4	0	0	0	4
3	6	0	0	1	5
4	7	0	2	1	4
5	5	0	1	0	4
6	6	1	1	0	6
7	4	0	1	0	3
8	4	1	0	0	5
9	1	2	1	0	2
10	7	0	0	2	5
11	9	0	1	0	8
12	3	1	0	0	4
1	4	0	0	1	3
2	5	0	0	2	3
3	8	0	0	1	7
4	3	0	1	0	2
5	6	0	1	1	4
6	7	0	1	2	4
7	4	0	1	0	3
8	12	1	2	4	7
9	10	0	2	1	7
10	14	0	1	3	10
11	3	1	2	0	2
12	5	0	0	1	4
1	12	1	2	3	8
2	6	0	1	0	5
3	9	1	2	2	6
4	6	0	0	1	5
5	6	0	1	1	4
6	7	0	1	0	6
7	2	1	0	0	3
8	8	1	1	2	6
9	9	0	2	2	5
10	3	0	0	0	3
11	9	1	0	2	8
12	8	1	0	0	9
1	9	0	1	2	6
2	10	0	0	0	10
3	7	1	2	0	6
4	6	2	1	2	5
5	6	0	0	1	5
6	6	0	0	1	5
7	8	1	2	2	5
8	6	0	2	1	3
9	4	0	0	2	2
10	8	0	1	3	4
11	6	0	2	2	2
12	9	1	0	0	10
1	8	1	1	4	4
2	10	0	1	1	8
3	5	0	0	1	4
4	6	1	1	0	6
5	7	1	2	1	5
6	5	0	0	1	4
7	6	1	1	1	5
8	4	0	1	0	3
9	3	0	0	2	1
10	6	1	1	1	5
11	4	2	0	2	4
12	11	0	1	1	9
1	7	0	0	1	6
2	9	2	2	2	7
3	11	1	2	2	8
4	9	0	1	0	8
5	4	0	0	1	3
6	9	0	0	2	7
7	8	2	1	1	8
8	7	0	0	0	7
9	6	0	0	0	6
10	12	0	0	0	12
11	7	1	3	0	5
12	9	0	0	0	9
1	7	0	0	0	7
2	12	2	3	0	11
3	6	1	1	4	2
4	9	0	0	0	9
5	7	0	1	1	5
6	5	0	0	0	5
7	6	0	0	1	5
8	6	0	0	1	5
9	7	1	0	2	6
10	6	0	1	0	5
11	4	0	1	0	3
12	3	0	0	0	3
1	11	0	1	0	10
2	8	1	1	0	8
3	3	0	0	0	3
4	9	0	0	1	8
5	3	0	0	1	2
6	6	0	0	2	4
7	7	0	0	1	6
8	5	2	1	1	5
9	7	1	2	1	5
10	3	1	0	1	3
11	7	1	1	0	7
12	6	0	0	1	5
1	10	0	2	3	5
2	5	0	0	0	5
3	6	0	1	1	4
4	4	0	0	2	2
5	6	0	1	0	5
6	5	0	1	2	2
7	6	0	1	2	3
8	3	2	2	0	3
9	1	0	0	0	1
10	10	1	0	1	10
11	5	0	0	1	4
12	1	0	0	0	1
1	9	0	0	2	7
2	7	1	2	1	5
3	10	0	1	1	8
4	5	2	0	2	5
5	4	0	2	0	2
6	5	0	1	0	4
7	4	1	0	0	5
8	3	0	0	0	3
9	4	0	0	0	4
10	8	0	2	0	6
11	3	1	1	0	3
12	5	2	1	1	5
1	8	0	1	1	6
2	5	1	1	1	4
3	4	1	1	0	4
4	9	0	1	0	8
5	4	0	0	0	4
6	7	0	0	1	6
7	7	0	0	0	7
8	6	0	1	2	3
9	11	0	1	3	7
10	4	1	1	0	4
11	9	2	1	2	8
12	3	0	0	0	3
1	11	0	3	2	6
2	12	1	2	3	8
3	15	0	2	2	11
4	5	1	0	1	5
5	9	0	2	3	4
6	6	0	0	0	6
7	8	1	0	2	7
8	8	1	1	1	7
9	13	1	1	5	8
10	5	0	2	0	3
11	6	1	1	2	4
12	6	0	0	1	5
1	8	0	1	2	5
2	4	2	1	0	5
3	5	0	0	1	4
4	9	1	1	1	8
5	4	0	1	0	3
6	11	0	1	1	9
7	7	1	0	1	7
8	8	1	0	3	6
9	2	1	0	0	3
10	13	1	1	3	10
11	6	0	0	0	6
12	8	0	1	3	4
1	12	0	2	0	10
2	4	2	2	2	2
3	6	0	0	0	6
4	7	0	3	0	4
5	6	1	1	1	5
6	7	1	1	1	6
7	2	0	0	0	2
8	7	1	1	1	6
9	7	0	2	1	4
10	5	1	1	0	5
11	2	1	1	1	1
12	6	1	1	0	6
1	8	0	1	0	7
2	7	1	3	0	5
3	7	0	0	1	6
4	10	0	2	2	6
5	5	1	1	0	5
6	12	0	2	2	8
7	7	1	1	1	6
8	6	0	0	1	5
9	4	0	0	1	3
10	7	1	0	0	8
11	6	0	1	1	4
12	8	2	3	1	6
1	9	0	2	1	6
2	10	3	1	1	11
3	10	0	0	3	7
4	6	1	1	0	6
5	3	1	0	2	2
6	3	0	0	1	2
7	7	0	0	1	6
8	4	1	0	0	5
9	4	1	1	1	3
10	8	0	3	1	4
11	8	0	0	1	7
12	1	2	0	1	2
1	6	0	2	2	2
2	6	0	1	0	5
3	11	1	0	0	12
4	7	0	2	1	4
5	6	1	1	2	4
6	5	0	1	1	3
7	6	0	2	0	4
8	6	0	0	1	5
9	9	2	2	1	8
10	6	0	0	2	4
11	6	0	2	0	4
12	4	1	0	2	3
1	11	0	3	3	5
2	3	1	0	2	2
3	8	1	2	3	4
4	4	0	0	2	2
5	5	2	0	1	6
6	8	1	0	3	6
7	3	0	1	1	1
8	7	0	1	0	6
9	3	0	1	0	2
10	7	1	1	1	6
11	6	0	0	1	5
12	7	0	1	2	4
1	8	0	1	1	6
2	9	0	2	0	7
3	9	1	3	3	4
4	7	1	1	2	5
5	7	0	0	0	7
6	7	0	0	0	7
7	7	0	2	0	5
8	2	0	0	0	2
9	5	1	1	0	5
10	3	1	1	0	3
11	8	0	0	0	8
12	6	1	1	2	4
1	11	1	4	1	7
2	3	0	1	0	2
3	7	0	2	1	4
4	4	1	1	0	4
5	5	0	1	0	4
6	5	2	0	0	7
7	6	0	2	1	3
8	6	1	0	1	6
9	3	1	0	2	2
10	6	0	0	0	6
11	6	0	1	0	5
12	11	1	1	0	11
1	5	0	2	1	2
2	13	0	2	2	9
3	4	2	0	1	5
4	6	1	1	2	4
5	7	0	1	1	5
6	8	1	1	1	7
7	5	0	1	2	2
8	5	0	0	2	3
9	3	0	0	0	3
10	6	0	0	1	5
11	9	0	1	2	6
12	6	0	1	2	3
1	10	1	2	3	6
2	8	0	0	1	7
3	7	1	1	1	6
4	7	1	0	1	7
5	3	0	0	1	2
6	5	1	1	1	4
7	9	0	0	3	6
8	9	0	0	0	9
9	6	1	2	2	3
10	8	0	1	2	5
11	9	1	1	2	7
12	9	0	2	0	7
1	14	0	3	2	9
2	5	2	1	0	6
3	5	1	1	0	5
4	10	0	0	1	9
5	12	0	2	0	10
6	8	0	0	1	7
7	6	0	0	0	6
8	6	0	0	0	6
9	4	3	2	0	5
10	10	0	0	0	10
11	4	1	0	0	5
12	7	0	0	3	4
1	6	1	1	1	5
2	9	1	2	0	8
3	1	1	0	0	2
4	9	0	0	0	9
5	4	1	0	1	4
6	9	0	1	1	7
7	2	0	0	1	1
8	4	1	0	0	5
9	1	0	0	0	1
10	7	0	1	3	3
11	9	0	1	3	5
12	6	0	1	3	2
1	10	1	1	0	10
2	9	1	1	3	6
3	7	0	1	3	3
4	9	0	1	0	8
5	8	1	2	0	7
6	5	0	2	1	2
7	3	0	1	0	2
8	4	0	0	0	4
9	10	1	1	2	8
10	5	0	0	1	4
11	10	4	3	3	8
12	1	0	0	0	1
1	7	1	1	3	4
2	12	1	4	0	9
3	9	0	5	0	4
4	6	0	0	1	5
5	5	1	0	1	5
6	8	1	2	0	7
7	9	0	3	1	5
8	9	0	2	1	6
9	5	0	3	0	2
10	6	1	1	2	4
11	5	2	1	2	4
12	7	0	3	0	4
1	3	1	0	1	3
2	12	0	1	2	9
3	12	0	0	2	10
4	6	3	3	0	6
5	7	0	0	0	7
6	7	1	1	2	5
7	4	0	1	0	3
8	2	1	0	0	3
9	8	0	1	0	7
10	1	0	0	0	1
11	5	0	2	0	3
12	13	0	1	2	10
1	10	1	0	2	9
2	13	0	1	4	8
3	2	1	0	1	2
4	7	0	2	1	4
5	4	0	0	1	3
6	6	1	0	3	4
7	6	0	3	2	1
8	6	1	4	0	3
9	6	0	0	1	5
10	6	1	2	0	5
11	2	0	1	1	0
12	9	0	2	2	5
1	11	2	4	1	8
2	14	0	2	2	10
3	7	0	0	0	7
4	3	0	0	1	2
5	9	1	0	3	7
6	9	0	0	3	6
7	4	0	1	0	3
8	7	1	0	2	6
9	6	0	2	1	3
10	6	0	0	4	2
11	4	0	0	2	2
12	8	1	4	0	5
1	13	0	2	2	9
2	7	1	1	0	7
3	7	1	2	0	6
4	11	0	0	0	11
5	6	0	1	1	4
6	3	0	0	1	2
7	5	0	0	2	3
8	5	0	1	1	3
9	8	0	4	0	4
10	7	2	1	3	5
11	6	0	1	2	3
12	4	0	0	1	3
1	13	0	1	0	12
2	8	1	2	1	6
3	8	0	0	3	5
4	3	0	0	2	1
5	5	1	0	1	5
6	7	0	0	1	6
7	8	0	1	1	6
8	3	1	2	0	2
9	8	0	0	1	7
10	1	0	0	1	0
11	5	1	1	0	5
12	2	1	0	1	2
1	9	1	0	2	8
2	2	0	1	0	1
3	7	0	0	0	7
4	3	0	0	1	2
5	4	0	1	1	2
6	6	0	0	2	4
7	6	1	2	0	5
8	5	0	0	1	4
9	6	1	0	2	5
10	3	1	0	1	3
11	3	1	0	1	3
12	8	0	0	1	7
1	7	1	3	0	5
2	11	0	1	2	8
3	3	3	1	0	5
4	5	0	1	0	4
5	4	1	2	0	3
6	2	1	1	1	1
7	5	0	0	0	5
8	1	1	1	1	0
9	9	1	1	1	8
10	8	0	3	0	5
11	7	1	2	0	6
12	7	0	0	0	7
1	7	1	2	0	6
2	8	0	0	0	8
3	5	0	1	0	4
4	12	0	1	2	9
5	6	1	0	2	5
6	9	0	0	1	8
7	5	1	0	1	5
8	6	0	1	0	5
9	4	0	0	0	4
10	8	0	1	0	7
11	7	3	2	2	6
12	7	0	0	0	7
1	9	0	2	1	6
2	7	1	1	3	4
3	4	1	0	2	3
4	11	0	1	1	9
5	6	0	3	0	3
6	10	0	0	3	7
7	6	0	0	1	5
8	6	0	1	1	4
9	3	0	0	1	2
10	2	1	1	1	1
11	3	0	1	0	2
12	2	0	0	0	2
1	5	0	0	1	4
2	6	1	1	2	4
3	12	2	4	1	9
4	12	1	1	3	9
5	4	2	4	0	2
6	9	1	2	2	6
7	6	0	1	0	5
8	5	1	1	2	3
9	9	1	2	0	8
10	3	1	0	3	1
11	4	0	0	0	4
12	4	0	0	1	3
1	4	0	2	0	2
2	9	1	1	0	9
3	11	0	1	3	7
4	3	2	1	0	4
5	5	2	0	1	6
6	4	0	0	0	4
7	6	1	2	2	3
8	5	0	0	2	3
9	7	0	2	2	3
10	4	0	1	0	3
11	6	1	1	1	5
12	5	0	0	0	5
1	10	0	0	0	10
2	6	0	1	1	4
3	6	0	0	1	5
4	10	0	2	0	8
5	11	1	2	2	8
6	4	0	0	0	4
7	7	0	0	0	7
8	10	0	1	1	8
9	1	0	0	0	1
10	8	1	0	4	5
11	1	1	0	0	2
12	5	1	1	1	4
1	4	1	1	1	3
2	12	0	1	2	9
3	7	0	1	2	4
4	3	1	1	0	3
5	6	0	1	1	4
6	3	1	1	0	3
7	10	2	2	1	9
8	6	1	3	0	4
9	2	1	0	1	2
10	5	0	0	0	5
11	6	2	1	0	7
12	3	0	0	0	3
1	10	2	1	1	10
2	12	1	2	1	10
3	9	0	0	1	8
4	5	1	0	0	6
5	14	0	3	4	7
6	6	0	1	1	4
7	8	0	0	1	7
8	5	2	0	1	6
9	5	1	2	0	4
10	5	0	2	0	3
11	11	1	1	2	9
12	7	0	0	2	5
1	7	0	0	1	6
2	10	0	0	2	8
3	4	1	0	1	4
4	6	0	0	0	6
5	5	1	1	1	4
6	4	1	0	0	5
7	7	1	1	0	7
8	4	1	1	2	2
9	3	0	0	2	1
10	10	0	1	1	8
11	4	1	1	1	3
12	4	1	2	0	3
1	5	2	1	1	5
2	9	1	1	1	8
3	6	0	0	1	5
4	3	0	0	0	3
5	7	1	0	3	5
6	2	0	0	0	2
7	4	0	2	0	2
8	6	0	0	0	6
9	6	0	1	1	4
10	8	0	0	1	7
11	6	1	1	2	4
12	11	1	2	1	9
1	10	2	3	2	7
2	15	0	1	2	12
3	9	0	0	1	8
4	7	1	2	0	6
5	6	2	1	0	7
6	7	0	2	1	4
7	8	0	0	2	6
8	6	1	1	1	5
9	6	0	0	0	6
10	4	0	0	1	3
11	6	0	1	0	5
12	8	2	2	1	7
1	11	0	1	2	8
2	5	2	1	2	4
3	5	0	0	0	5
4	5	0	0	1	4
5	5	0	0	0	5
6	7	0	0	2	5
7	1	0	0	0	1
8	5	0	1	0	4
9	6	0	1	0	5
10	5	0	2	1	2
11	9	0	1	2	6
12	6	0	1	0	5
1	9	0	1	0	8
2	9	0	2	1	6
3	4	0	0	1	3
4	8	0	0	1	7
5	8	0	0	1	7
6	2	0	0	2	0
7	4	1	0	1	4
8	4	0	2	0	2
9	2	1	0	0	3
10	7	0	1	1	5
11	5	0	1	0	4
12	2	1	0	0	3
1	4	0	1	2	1
2	6	3	3	1	5
3	7	1	2	2	4
4	6	1	2	0	5
5	4	0	1	0	3
6	4	0	1	2	1
7	7	2	2	1	6
8	6	1	1	1	5
9	10	0	1	4	5
10	3	0	0	1	2
11	13	0	1	1	11
12	7	0	0	2	5
1	11	5	3	1	12
2	9	0	2	2	5
3	7	1	1	2	5
4	6	0	0	1	5
5	5	1	1	0	5
6	6	1	2	1	4
7	4	0	1	1	2
8	2	1	0	2	1
9	6	0	1	0	5
10	4	0	1	1	2
11	1	0	0	0	1
12	3	0	0	0	3
1	11	1	3	2	7
2	15	0	1	3	11
3	8	0	2	1	5
4	7	0	0	3	4
5	8	0	1	2	5
6	4	0	0	1	3
7	11	0	1	1	9
8	4	2	3	2	1
9	5	1	1	1	4
10	5	0	0	1	4
11	3	0	1	1	1
12	5	0	1	0	4
1	9	0	1	0	8
2	9	1	2	4	4
3	4	2	1	1	4
4	10	0	0	4	6
5	10	0	2	3	5
6	5	1	1	0	5
7	7	0	0	1	6
8	5	0	0	0	5
9	11	0	1	2	8
10	11	1	2	2	8
11	10	0	0	1	9
12	6	1	1	0	6
1	10	0	0	0	10
2	5	1	1	0	5
3	3	0	1	0	2
4	8	0	0	2	6
5	2	0	0	0	2
6	6	0	1	0	5
7	7	0	0	1	6
8	10	0	2	2	6
9	5	1	1	2	3
10	3	1	1	0	3
11	11	0	1	2	8
12	7	0	0	1	6
1	11	1	1	1	10
2	12	0	3	1	8
3	5	0	0	0	5
4	9	1	0	3	7
5	6	1	2	2	3
6	10	0	1	0	9
7	4	1	1	0	4
8	11	0	0	2	9
9	6	2	2	1	5
10	7	1	0	0	8
11	7	0	1	0	6
12	7	1	3	1	4
1	7	0	0	1	6
2	7	1	0	0	8
3	8	1	2	1	6
4	5	0	3	1	1
5	12	0	0	1	11
6	6	0	0	4	2
7	3	0	0	0	3
8	7	0	0	0	7
9	1	0	0	0	1
10	6	1	2	0	5
11	3	1	0	2	2
12	5	0	0	1	4
1	9	0	1	0	8
2	6	4	2	2	6
3	6	0	0	0	6
4	3	0	0	2	1
5	2	0	0	0	2
6	3	1	1	0	3
7	7	2	2	0	7
8	7	0	0	1	6
9	5	1	1	2	3
10	3	1	1	0	3
11	5	1	1	0	5
12	5	1	0	1	5
1	6	1	1	1	5
2	8	1	1	1	7
3	6	1	1	0	6
4	7	0	1	1	5
5	8	0	1	1	6
6	5	1	0	2	4
7	3	1	0	0	4
8	8	1	2	0	7
9	6	1	1	4	2
10	5	1	1	1	4
11	7	0	1	1	5
12	10	0	1	3	6
1	6	0	0	1	5
2	7	0	0	2	5
3	12	2	3	0	11
4	4	1	0	1	4
5	3	0	2	0	1
6	5	0	0	1	4
7	6	0	0	2	4
8	7	0	0	0	7
9	11	0	0	3	8
10	4	0	0	1	3
11	1	0	0	1	0
12	8	1	1	0	8
1	9	1	0	0	10
2	11	1	2	1	9
3	3	1	0	1	3
4	2	1	0	0	3
5	3	1	0	0	4
6	7	0	0	1	6
7	5	0	2	1	2
8	10	1	1	1	9
9	6	0	1	0	5
10	2	0	1	0	1
11	3	0	0	0	3
12	7	0	0	1	6
1	12	1	0	4	9
2	8	2	3	2	5
3	6	2	3	2	3
4	9	0	0	1	8
5	7	1	1	1	6
6	3	0	0	1	2
7	7	2	3	3	3
8	9	0	0	1	8
9	7	1	0	3	5
10	1	0	0	0	1
11	8	0	0	2	6
12	5	2	1	3	3
1	9	0	0	0	9
2	7	0	1	2	4
3	12	0	0	3	9
4	7	2	1	3	5
5	5	0	2	0	3
6	2	0	0	1	1
7	6	1	1	3	3
8	5	0	1	0	4
9	7	1	2	2	4
10	7	0	0	0	7
11	4	1	1	0	4
12	3	0	0	1	2
1	9	1	1	2	7
2	11	2	2	1	10
3	8	1	2	1	6
4	6	0	0	1	5
5	3	0	0	0	3
6	4	1	0	2	3
7	9	0	1	2	6
8	4	0	0	2	2
9	9	1	2	0	8
10	9	1	1	1	8
11	6	0	1	1	4
12	10	0	0	3	7
1	10	1	2	4	5
2	6	1	0	2	5
3	8	1	0	3	6
4	5	0	1	0	4
5	2	1	1	1	1
6	8	2	3	2	5
7	5	2	1	1	5
8	11	0	3	1	7
9	3	0	1	0	2
10	5	0	0	2	3
11	9	0	0	4	5
12	5	1	1	2	3
1	8	1	3	3	3
2	8	0	0	1	7
3	7	0	1	0	6
4	5	0	0	1	4
5	6	0	0	1	5
6	9	1	0	0	10
7	7	0	4	0	3
8	7	1	2	0	6
9	0	1	1	0	0
10	5	1	2	1	3
11	5	0	0	0	5
12	5	1	3	0	3
1	10	2	2	1	9
2	11	0	2	2	7
3	6	0	1	1	4
4	3	2	2	1	2
5	6	0	2	0	4
6	2	0	0	1	1
7	5	2	1	2	4
8	1	0	0	0	1
9	9	1	2	2	6
10	3	1	2	0	2
11	6	1	1	1	5
12	6	0	0	0	6
1	10	1	0	2	9
2	6	0	0	2	4
3	7	0	0	0	7
4	4	0	0	1	3
5	5	2	1	0	6
6	1	0	0	0	1
7	4	1	2	1	2
8	6	0	2	0	4
9	8	0	0	3	5
10	8	2	2	1	7
11	2	0	0	0	2
12	8	0	1	2	5
1	10	0	2	1	7
2	9	2	1	1	9
3	6	1	1	1	5
4	3	0	0	1	2
5	6	0	0	1	5
6	4	0	0	0	4
7	4	0	0	2	2
8	6	0	1	1	4
9	3	0	0	1	2
10	6	0	0	1	5
11	4	1	2	1	2
12	3	0	0	1	2
1	8	2	3	2	5
2	9	1	1	2	7
3	5	1	0	1	5
4	3	0	0	0	3
5	4	0	1	0	3
6	5	0	1	1	3
7	2	0	0	0	2
8	10	1	1	1	9
9	7	2	2	2	5
10	5	1	2	0	4
11	6	1	2	0	5
12	6	0	0	2	4
1	5	1	2	1	3
2	11	0	1	1	9
3	11	0	1	1	9
4	3	0	0	0	3
5	5	0	0	1	4
6	6	2	2	0	6
7	8	1	1	2	6
8	7	1	4	0	4
9	8	0	2	1	5
10	15	0	2	3	10
11	2	0	0	0	2
12	7	0	2	1	4
1	11	3	3	3	8
2	7	2	2	0	7
3	3	3	1	1	4
4	8	0	0	3	5
5	5	0	1	0	4
6	4	1	0	0	5
7	2	1	1	0	2
8	11	0	3	2	6
9	7	0	0	1	6
10	9	0	0	3	6
11	8	0	0	2	6
12	4	1	0	1	4
1	9	0	1	2	6
2	10	0	2	2	6
3	4	0	1	0	3
4	9	0	0	3	6
5	5	0	0	0	5
6	3	0	1	1	1
7	5	0	0	1	4
8	8	1	1	1	7
9	8	2	2	1	7
10	8	0	1	2	5
11	7	0	2	0	5
12	5	0	0	2	3
1	9	1	1	1	8
2	12	0	2	2	8
3	5	1	1	1	4
4	6	0	1	1	4
5	8	0	1	1	6
6	6	0	1	1	4
7	6	1	2	1	4
8	9	1	2	1	7
9	17	0	1	5	11
10	9	0	0	2	7
11	6	0	0	0	6
12	7	2	2	1	6
1	8	1	4	1	4
2	8	0	2	0	6
3	6	1	0	0	7
4	7	0	1	1	5
5	7	0	1	0	6
6	11	1	1	0	11
7	6	3	3	2	4
8	4	0	0	1	3
9	4	0	1	1	2
10	9	0	0	2	7
11	7	1	2	1	5
12	3	0	0	1	2
1	9	0	3	1	5
2	5	1	1	1	4
3	5	1	0	1	5
4	1	1	0	1	1
5	8	1	3	0	6
6	3	3	0	1	5
7	6	2	2	1	5
8	6	2	0	2	6
9	5	1	0	1	5
10	5	0	1	1	3
11	2	0	0	0	2
12	6	0	0	0	6
1	6	0	1	1	4
2	6	0	1	3	2
3	9	1	1	1	8
4	7	2	0	1	8
5	5	1	2	1	3
6	7	1	2	0	6
7	7	1	0	2	6
8	7	0	1	0	6
9	3	0	0	0	3
10	5	0	1	1	3
11	8	0	3	0	5
12	11	0	2	0	9
1	8	0	0	1	7
2	10	1	3	2	6
3	8	0	0	1	7
4	6	0	1	0	5
5	1	0	0	0	1
6	7	0	1	0	6
7	8	0	0	3	5
8	2	0	1	0	1
9	2	1	0	2	1
10	0	0	0	0	0
11	9	0	0	3	6
12	8	0	1	3	4
1	13	3	2	3	11
2	6	1	1	0	6
3	10	1	0	3	8
4	8	1	0	1	8
5	5	0	0	2	3
6	8	1	0	3	6
7	9	0	1	0	8
8	8	0	0	0	8
9	6	1	1	2	4
10	7	1	1	0	7
11	6	0	2	0	4
12	7	0	0	3	4
1	14	0	0	3	11
2	1	0	0	1	0
3	9	1	4	1	5
4	3	0	1	0	2
5	6	1	2	0	5
6	7	0	1	2	4
7	4	1	1	0	4
8	10	0	1	1	8
9	11	0	1	2	8
10	5	0	0	1	4
11	7	1	0	1	7
12	4	0	1	1	2
1	9	1	2	2	6
2	10	1	2	1	8
3	3	0	1	0	2
4	8	1	0	1	8
5	3	0	0	1	2
6	4	0	1	0	3
7	5	0	1	0	4
8	5	1	2	2	2
9	5	0	1	0	4
10	11	0	1	1	9
11	5	1	2	1	3
12	4	0	0	0	4
1	7	0	2	2	3
2	4	1	1	1	3
3	13	1	2	2	10
4	6	1	1	1	5
5	4	0	0	1	3
6	5	0	2	0	3
7	8	0	2	1	5
8	5	0	1	1	3
9	7	0	0	2	5
10	6	2	3	1	4
11	7	0	0	0	7
12	6	0	1	0	5
1	8	2	0	2	8
2	10	1	0	2	9
3	8	0	2	2	4
4	7	0	1	1	5
5	11	0	2	5	4
6	5	0	0	1	4
7	8	0	1	3	4
8	1	1	1	0	1
9	9	2	2	1	8
10	5	0	1	2	2
11	2	0	1	0	1
12	12	2	3	1	10
1	11	0	1	3	7
2	2	2	0	1	3
3	7	1	2	0	6
4	9	0	0	2	7
5	8	1	4	1	4
6	4	0	1	0	3
7	6	0	1	0	5
8	10	0	3	0	7
9	9	0	1	1	7
10	3	0	0	1	2
11	8	0	1	1	6
12	8	0	0	0	8
t	ND	IDU	HM	HF	MSM
1	10	0	0	0	10
2	8	0	2	2	4
3	7	0	0	2	5
4	7	0	0	2	5
5	4	1	0	1	4
6	6	0	2	1	3
7	8	3	2	1	8
8	6	0	1	1	4
9	11	1	1	3	8
10	4	0	1	2	1
11	3	0	0	1	2
12	4	0	0	0	4
1	5	5	2	2	6
2	11	2	2	3	8
3	8	0	2	2	4
4	6	0	0	1	5
5	8	2	2	1	7
6	6	0	0	0	6
7	8	0	1	0	7
8	3	0	0	2	1
9	9	0	1	2	6
10	3	1	0	1	3
11	11	0	3	2	6
12	3	0	0	2	1
1	6	1	0	1	6
2	14	0	2	2	10
3	4	1	0	0	5
4	3	0	0	1	2
5	3	0	0	0	3
6	6	1	0	1	6
7	6	0	1	2	3
8	6	0	0	2	4
9	4	0	0	0	4
10	4	1	1	0	4
11	10	0	1	1	8
12	3	1	1	0	3
1	8	1	5	0	4
2	5	1	1	0	5
3	3	2	0	1	4
4	7	0	0	1	6
5	5	0	0	1	4
6	7	0	0	1	6
7	8	0	1	2	5
8	7	0	2	1	4
9	0	1	0	0	1
10	3	1	0	0	4
11	6	0	2	0	4
12	2	0	1	0	1
1	9	2	3	1	7
2	6	0	0	1	5
3	7	0	1	1	5
4	6	0	1	1	4
5	6	0	0	0	6
6	5	0	0	0	5
7	4	0	0	1	3
8	8	0	1	1	6
9	6	0	0	1	5
10	8	1	1	2	6
11	8	0	1	2	5
12	4	1	1	0	4
1	11	0	2	1	8
2	11	0	2	1	8
3	4	0	2	1	1
4	5	2	3	2	2
5	2	0	1	1	0
6	4	0	2	0	2
7	11	1	2	1	9
8	5	0	0	2	3
9	8	0	1	2	5
10	4	0	1	1	2
11	3	1	0	1	3
12	9	0	0	3	6
1	6	2	3	0	5
2	6	0	0	0	6
3	5	0	1	1	3
4	6	1	0	2	5
5	8	0	0	3	5
6	4	0	0	1	3
7	6	1	2	0	5
8	5	0	0	1	4
9	4	0	1	0	3
10	7	0	2	2	3
11	4	0	0	1	3
12	4	0	0	1	3
1	8	0	3	0	5
2	11	1	3	2	7
3	11	0	2	2	7
4	7	0	1	0	6
5	6	1	1	1	5
6	8	1	1	1	7
7	7	0	0	1	6
8	6	1	1	0	6
9	5	1	1	0	5
10	8	0	0	1	7
11	4	1	1	0	4
12	2	0	0	0	2
1	7	1	1	1	6
2	10	0	1	1	8
3	10	0	0	3	7
4	11	0	0	1	10
5	5	0	0	2	3
6	2	0	1	1	0
7	6	0	0	1	5
8	7	0	0	2	5
9	9	0	0	4	5
10	7	0	3	1	3
11	7	0	2	1	4
12	6	1	2	3	2
1	5	1	1	0	5
2	11	0	2	2	7
3	7	0	2	0	5
4	6	0	0	2	4
5	9	0	2	1	6
6	7	0	3	0	4
7	2	0	0	2	0
8	4	0	0	0	4
9	2	2	2	0	2
10	5	1	1	1	4
11	9	1	0	4	6
12	3	0	0	0	3
1	6	2	1	1	6
2	3	0	0	1	2
3	7	1	1	3	4
4	5	0	1	0	4
5	3	0	0	1	2
6	4	2	2	2	2
7	8	0	0	1	7
8	6	2	3	1	4
9	1	1	0	0	2
10	6	0	1	1	4
11	5	0	0	1	4
12	7	1	2	0	6
1	8	1	5	3	1
2	5	0	1	0	4
3	7	0	0	0	7
4	12	1	6	0	7
5	6	0	0	2	4
6	6	0	2	2	2
7	5	0	0	1	4
8	12	0	1	3	8
9	5	2	1	1	5
10	7	1	1	0	7
11	9	0	1	1	7
12	7	2	2	2	5
1	11	0	1	1	9
2	4	3	1	1	5
3	7	0	0	2	5
4	4	0	0	1	3
5	7	1	2	0	6
6	6	0	0	1	5
7	8	2	1	3	6
8	4	0	0	0	4
9	8	0	2	0	6
10	5	0	1	2	2
11	9	0	3	2	4
12	11	0	0	2	9
1	17	0	2	2	13
2	11	2	0	3	10
3	10	0	1	2	7
4	9	1	2	1	7
5	6	1	3	0	4
6	6	0	0	3	3
7	5	1	0	1	5
8	5	1	0	0	6
9	8	0	1	3	4
10	5	2	2	3	2
11	6	0	1	2	3
12	7	0	1	0	6
1	7	0	2	0	5
2	9	2	3	4	4
3	8	0	1	3	4
4	11	0	0	2	9
5	5	1	0	2	4
6	5	0	0	0	5
7	5	1	2	0	4
8	5	0	0	0	5
9	4	2	0	0	6
10	3	0	0	0	3
11	10	0	0	2	8
12	8	1	5	0	4
1	7	1	1	1	6
2	11	1	5	2	5
3	12	0	0	2	10
4	7	0	1	1	5
5	5	0	0	0	5
6	4	0	1	0	3
7	4	0	0	1	3
8	4	0	2	0	2
9	3	0	1	0	2
10	5	0	0	3	2
11	5	0	1	0	4
12	5	0	0	0	5
1	9	4	3	2	8
2	10	4	5	1	8
3	12	0	0	2	10
4	2	0	0	0	2
5	6	0	0	0	6
6	7	0	1	2	4
7	5	0	0	0	5
8	6	0	0	0	6
9	6	0	1	0	5
10	2	1	0	2	1
11	1	1	0	1	1
12	3	0	1	0	2
1	10	1	3	2	6
2	6	1	1	0	6
3	4	0	1	1	2
4	4	0	0	0	4
5	5	0	0	1	4
6	1	0	0	0	1
7	5	0	1	0	4
8	8	0	0	2	6
9	6	0	0	1	5
10	5	0	1	1	3
11	9	0	3	1	5
12	7	0	0	3	4
1	12	1	1	1	11
2	14	1	0	2	13
3	10	0	2	3	5
4	11	1	0	2	10
5	2	2	1	1	2
6	6	0	1	0	5
7	6	0	3	1	2
8	10	0	1	2	7
9	5	1	0	2	4
10	8	1	2	1	6
11	9	0	1	2	6
12	5	0	0	1	4
1	10	1	0	2	9
2	10	1	1	1	9
3	8	0	1	1	6
4	1	0	0	0	1
5	4	2	1	1	4
6	5	2	2	2	3
7	8	0	1	2	5
8	4	0	0	0	4
9	4	0	0	0	4
10	4	0	0	0	4
11	4	0	0	0	4
12	4	1	0	1	4
1	11	1	3	1	8
2	10	0	2	1	7
3	5	0	1	0	4
4	7	1	1	2	5
5	9	1	3	1	6
6	6	1	1	1	5
7	4	0	0	1	3
8	2	0	0	0	2
9	7	1	1	1	6
10	1	0	0	0	1
11	11	2	2	3	8
12	4	0	1	0	3
1	10	1	2	1	8
2	7	1	4	1	3
3	9	1	2	2	6
4	3	1	1	0	3
5	6	1	3	2	2
6	6	0	1	3	2
7	7	0	1	1	5
8	6	0	1	2	3
9	5	0	1	0	4
10	5	1	2	1	3
11	5	0	0	0	5
12	8	1	1	1	7
1	10	1	3	1	7
2	6	1	1	0	6
3	10	1	1	1	9
4	4	1	1	0	4
5	4	0	0	1	3
6	6	0	4	2	0
7	11	2	2	0	11
8	9	0	1	2	6
9	6	0	2	1	3
10	7	0	3	1	3
11	9	2	1	3	7
12	3	0	0	0	3
1	10	0	0	4	6
2	6	0	1	0	5
3	5	0	0	0	5
4	2	0	0	0	2
5	4	3	1	2	4
6	6	0	0	3	3
7	1	1	1	0	1
8	7	2	2	2	5
9	9	0	1	2	6
10	7	2	2	1	6
11	4	0	0	2	2
12	8	0	1	1	6
1	10	1	2	1	8
2	8	1	2	3	4
3	11	0	0	3	8
4	9	0	2	0	7
5	6	0	1	1	4
6	8	1	2	1	6
7	11	0	0	3	8
8	8	0	2	1	5
9	7	0	1	0	6
10	6	1	1	0	6
11	5	0	1	0	4
12	5	0	0	3	2
1	9	0	0	1	8
2	11	5	2	6	8
3	10	1	2	0	9
4	3	1	0	0	4
5	8	0	2	0	6
6	6	0	2	1	3
7	6	1	1	0	6
8	7	0	0	1	6
9	5	0	1	2	2
10	5	1	0	0	6
11	1	2	2	0	1
12	4	0	0	1	3
1	10	2	0	0	12
2	10	2	3	0	9
3	6	0	1	0	5
4	7	0	0	1	6
5	4	0	1	1	2
6	3	0	0	1	2
7	8	2	0	2	8
8	11	0	0	2	9
9	7	0	0	0	7
10	9	2	2	2	7
11	8	1	1	0	8
12	5	0	1	1	3
1	9	0	2	1	6
2	10	1	1	1	9
3	9	0	1	0	8
4	8	0	0	0	8
5	6	1	1	1	5
6	7	0	0	1	6
7	9	0	2	0	7
8	5	0	2	0	3
9	9	0	3	1	5
10	5	2	1	1	5
11	6	0	2	1	3
12	7	1	1	2	5
1	9	0	1	2	6
2	9	1	4	1	5
3	3	0	2	0	1
4	7	0	0	2	5
5	2	0	0	0	2
6	10	2	1	1	10
7	5	2	3	1	3
8	5	0	1	1	3
9	7	0	0	0	7
10	6	0	0	0	6
11	7	0	2	0	5
12	4	0	0	1	3
1	10	0	3	2	5
2	12	2	6	2	6
3	7	0	0	0	7
4	6	0	0	1	5
5	9	1	0	3	7
6	7	0	1	1	5
7	6	0	2	3	1
8	7	0	0	1	6
9	6	1	3	1	3
10	5	0	0	2	3
11	3	0	1	0	2
12	5	0	0	1	4
1	10	1	1	2	8
2	8	1	2	1	6
3	4	0	1	2	1
4	4	0	1	0	3
5	5	1	1	2	3
6	5	0	0	2	3
7	3	0	0	0	3
8	5	0	0	4	1
9	4	0	0	0	4
10	5	1	0	0	6
11	6	1	2	1	4
12	4	1	2	2	1
1	7	0	1	1	5
2	11	0	0	2	9
3	7	1	2	1	5
4	8	2	2	1	7
5	4	1	1	0	4
6	8	1	1	3	5
7	5	2	2	1	4
8	5	0	0	1	4
9	5	2	0	3	4
10	10	0	0	5	5
11	3	0	0	1	2
12	9	1	1	2	7
1	10	0	1	2	7
2	5	0	0	2	3
3	7	1	1	1	6
4	7	1	2	3	3
5	6	0	1	0	5
6	6	1	0	1	6
7	3	1	0	0	4
8	8	1	3	0	6
9	5	1	0	2	4
10	4	1	2	1	2
11	5	0	1	3	1
12	8	0	0	3	5
1	14	2	4	3	9
2	6	1	0	0	7
3	8	1	1	0	8
4	8	0	0	1	7
5	6	1	0	2	5
6	7	1	2	1	5
7	7	0	0	2	5
8	6	3	4	1	4
9	4	0	1	1	2
10	4	0	0	1	3
11	5	0	0	0	5
12	5	1	1	0	5
1	9	0	0	1	8
2	6	0	2	0	4
3	6	2	1	0	7
4	6	0	2	0	4
5	13	3	0	4	12
6	5	0	1	1	3
7	4	0	0	2	2
8	6	0	2	1	3
9	4	1	1	1	3
10	5	1	1	0	5
11	7	0	1	0	6
12	5	1	3	0	3
1	14	1	4	4	7
2	12	0	5	1	6
3	7	0	1	1	5
4	4	0	0	0	4
5	4	0	0	0	4
6	6	1	0	1	6
7	8	0	1	2	5
8	9	1	1	2	7
9	2	0	0	0	2
10	4	0	0	0	4
11	6	0	1	1	4
12	6	0	0	2	4
1	6	2	1	1	6
2	11	1	3	1	8
3	5	2	2	2	3
4	8	1	0	2	7
5	5	1	1	0	5
6	9	0	0	0	9
7	6	1	0	1	6
8	6	0	1	1	4
9	6	1	0	1	6
10	5	1	1	1	4
11	5	0	0	2	3
12	7	1	1	1	6
1	15	0	3	1	11
2	5	1	2	1	3
3	6	1	3	1	3
4	9	1	2	0	8
5	1	0	0	0	1
6	4	1	1	1	3
7	7	1	1	1	6
8	12	0	1	3	8
9	7	0	1	0	6
10	5	2	1	0	6
11	6	0	1	2	3
12	5	0	1	0	4
1	9	1	3	1	6
2	6	1	1	0	6
3	7	0	0	0	7
4	6	1	1	0	6
5	5	0	0	1	4
6	5	0	1	1	3
7	10	3	4	2	7
8	9	0	2	2	5
9	6	0	0	3	3
10	8	0	1	1	6
11	6	0	0	1	5
12	8	0	1	0	7
1	6	1	1	1	5
2	11	0	0	1	10
3	3	0	1	1	1
4	9	1	0	0	10
5	10	0	0	0	10
6	9	0	0	2	7
7	7	0	0	0	7
8	7	0	0	0	7
9	6	1	0	0	7
10	6	1	2	2	3
11	2	0	1	0	1
12	2	1	1	0	2
1	11	1	2	1	9
2	8	4	2	1	9
3	7	1	1	1	6
4	3	1	1	0	3
5	5	1	0	0	6
6	7	0	1	1	5
7	7	0	1	1	5
8	8	0	1	1	6
9	7	0	0	0	7
10	7	2	1	2	6
11	7	0	0	1	6
12	5	1	1	0	5
1	9	0	4	1	4
2	6	0	1	0	5
3	6	0	1	0	5
4	6	0	1	1	4
5	6	2	2	0	6
6	5	1	0	2	4
7	6	2	1	3	4
8	2	2	0	0	4
9	9	1	2	1	7
10	7	0	1	0	6
11	4	0	0	1	3
12	7	0	1	2	4
1	7	0	3	1	3
2	5	1	1	1	4
3	9	3	2	2	8
4	7	0	0	0	7
5	4	0	0	2	2
6	10	0	0	2	8
7	7	1	2	2	4
8	4	1	1	0	4
9	5	1	2	1	3
10	13	0	0	5	8
11	7	0	2	0	5
12	8	0	3	1	4
1	11	1	1	2	9
2	10	0	2	4	4
3	6	0	0	2	4
4	4	0	0	1	3
5	9	0	1	2	6
6	6	1	2	0	5
7	8	0	1	3	4
8	7	1	2	1	5
9	8	0	1	1	6
10	7	0	1	0	6
11	6	0	0	1	5
12	5	1	0	3	3
1	6	0	1	2	3
2	6	0	2	2	2
3	8	0	0	0	8
4	6	0	1	0	5
5	4	1	2	0	3
6	3	1	1	1	2
7	5	1	0	0	6
8	5	1	0	1	5
9	11	0	2	3	6
10	1	0	0	0	1
11	6	1	1	0	6
12	10	0	0	2	8
1	12	0	2	0	10
2	9	0	0	2	7
3	10	0	0	2	8
4	6	0	0	2	4
5	9	0	1	3	5
6	8	0	1	3	4
7	8	0	2	2	4
8	5	0	1	1	3
9	4	2	0	3	3
10	4	0	0	0	4
11	5	0	2	0	3
12	9	1	0	3	7
1	15	0	0	1	14
2	6	0	1	0	5
3	12	0	1	2	9
4	7	1	1	3	4
5	4	0	1	0	3
6	7	1	2	1	5
7	6	2	1	1	6
8	4	0	0	1	3
9	6	0	1	0	5
10	6	0	1	0	5
11	5	2	0	2	5
12	5	1	0	1	5
1	9	1	2	1	7
2	6	0	1	1	4
3	3	1	0	0	4
4	3	2	2	1	2
5	6	0	1	2	3
6	3	2	2	1	2
7	5	0	1	0	4
8	6	1	0	1	6
9	6	2	3	1	4
10	5	0	0	0	5
11	4	0	0	1	3
12	3	0	1	0	2
1	10	0	0	1	9
2	8	0	4	0	4
3	8	2	1	2	7
4	6	1	2	0	5
5	3	0	0	0	3
6	5	0	1	0	4
7	3	2	0	2	3
8	8	1	1	2	6
9	5	2	1	3	3
10	4	1	1	0	4
11	5	0	0	0	5
12	4	2	0	0	6
1	10	1	2	1	8
2	7	1	2	1	5
3	10	0	0	3	7
4	9	0	1	1	7
5	3	0	1	1	1
6	5	0	1	1	3
7	6	0	2	1	3
8	6	1	0	1	6
9	4	0	1	0	3
10	6	0	0	1	5
11	2	0	0	0	2
12	8	1	1	2	6
1	5	1	1	0	5
2	14	2	5	2	9
3	6	2	0	1	7
4	4	1	2	0	3
5	9	0	0	3	6
6	6	0	1	2	3
7	7	0	1	2	4
8	3	0	0	0	3
9	6	1	1	0	6
10	4	0	0	0	4
11	7	0	1	1	5
12	7	1	0	3	5
1	12	0	3	1	8
2	2	2	1	2	1
3	5	2	1	0	6
4	5	1	0	2	4
5	5	1	0	0	6
6	2	0	0	0	2
7	7	0	3	1	3
8	6	0	0	0	6
9	8	1	0	4	5
10	8	0	2	1	5
11	4	0	0	0	4
12	5	0	0	2	3
1	13	0	2	4	7
2	4	2	0	1	5
3	5	1	1	0	5
4	8	0	2	2	4
5	4	0	1	0	3
6	2	2	2	0	2
7	5	0	1	2	2
8	5	2	1	3	3
9	6	0	1	2	3
10	2	0	0	0	2
11	4	0	2	1	1
12	10	0	2	2	6
1	8	0	0	0	8
2	7	0	0	3	4
3	7	0	1	0	6
4	6	0	0	2	4
5	7	0	1	1	5
6	5	2	2	2	3
7	3	0	0	0	3
8	6	0	0	1	5
9	5	0	0	0	5
10	3	0	0	0	3
11	4	0	1	0	3
12	3	0	0	0	3
1	16	0	1	2	13
2	9	1	3	1	6
3	1	1	0	0	2
4	8	0	2	1	5
5	12	1	1	0	12
6	2	1	1	0	2
7	7	0	3	1	3
8	7	0	2	0	5
9	12	0	3	3	6
10	7	0	2	2	3
11	7	0	0	1	6
12	2	0	0	0	2
1	11	2	2	1	10
2	11	1	1	1	10
3	4	2	1	0	5
4	7	1	0	1	7
5	4	0	0	2	2
6	3	1	2	0	2
7	6	1	3	1	3
8	5	0	0	2	3
9	5	2	2	0	5
10	7	0	1	0	6
11	5	0	1	1	3
12	1	1	0	0	2
1	9	0	0	0	9
2	9	0	0	1	8
3	10	1	1	1	9
4	7	0	1	0	6
5	3	0	0	1	2
6	5	0	0	0	5
7	8	0	0	2	6
8	4	1	1	2	2
9	5	0	2	0	3
10	5	0	1	0	4
11	5	0	1	0	4
12	7	0	0	0	7
1	6	1	0	2	5
2	6	2	1	2	5
3	9	0	2	3	4
4	4	1	1	1	3
5	9	0	0	1	8
6	5	1	0	1	5
7	4	1	1	1	3
8	2	1	0	0	3
9	4	1	0	2	3
10	11	0	3	2	6
11	5	1	1	2	3
12	5	1	1	0	5
1	9	0	1	1	7
2	7	0	0	0	7
3	8	0	0	3	5
4	6	0	2	0	4
5	5	0	0	0	5
6	5	0	1	0	4
7	8	0	2	0	6
8	5	1	1	2	3
9	5	0	0	0	5
10	4	1	1	2	2
11	7	0	1	2	4
12	5	1	2	3	1
1	7	1	2	1	5
2	3	1	0	2	2
3	10	0	0	0	10
4	2	0	0	0	2
5	9	0	0	2	7
6	3	0	1	0	2
7	9	0	1	1	7
8	8	0	0	1	7
9	5	0	0	0	5
10	4	1	0	1	4
11	6	0	0	0	6
12	14	0	3	4	7
1	10	1	3	1	7
2	6	1	1	1	5
3	8	0	0	0	8
4	7	1	0	2	6
5	13	1	1	3	10
6	6	0	0	1	5
7	6	0	0	0	6
8	7	0	3	0	4
9	7	1	3	2	3
10	4	0	3	0	1
11	6	1	0	1	6
12	3	0	0	0	3
1	9	2	0	2	9
2	12	0	0	3	9
3	11	0	1	1	9
4	3	0	0	0	3
5	8	1	2	2	5
6	4	0	1	1	2
7	5	0	1	0	4
8	4	0	0	1	3
9	5	0	0	1	4
10	7	1	2	0	6
11	10	3	4	1	8
12	9	3	1	2	9
1	7	0	0	1	6
2	13	1	2	3	9
3	7	0	1	0	6
4	3	1	1	0	3
5	4	1	1	0	4
6	4	0	0	1	3
7	8	0	0	1	7
8	4	0	1	0	3
9	5	2	1	0	6
10	6	1	1	0	6
11	6	0	0	1	5
12	9	1	0	3	7
1	11	1	3	3	6
2	7	1	4	0	4
3	7	1	1	1	6
4	9	0	1	0	8
5	9	1	2	5	3
6	4	1	0	0	5
7	3	0	0	0	3
8	4	0	1	0	3
9	7	0	3	0	4
10	8	2	3	6	1
11	8	0	3	1	4
12	8	0	1	2	5
1	10	1	1	0	10
2	13	0	1	1	11
3	9	0	1	1	7
4	2	1	0	1	2
5	8	0	0	1	7
6	4	0	1	0	3
7	7	0	0	0	7
8	7	0	1	0	6
9	2	0	0	0	2
10	3	0	0	0	3
11	9	1	3	1	6
12	3	0	0	0	3
1	8	0	3	1	4
2	5	0	1	0	4
3	9	0	0	1	8
4	1	0	0	0	1
5	5	0	1	1	3
6	7	0	0	1	6
7	10	0	0	2	8
8	5	0	1	1	3
9	6	1	0	1	6
10	6	0	1	0	5
11	8	0	2	0	6
12	7	0	3	1	3
1	8	1	3	0	6
2	8	1	1	1	7
3	9	1	1	3	6
4	5	0	0	0	5
5	7	0	0	1	6
6	3	1	0	1	3
7	4	1	0	0	5
8	8	0	0	2	6
9	4	0	0	1	3
10	7	0	0	1	6
11	8	2	2	2	6
12	7	0	1	0	6
1	3	2	1	1	3
2	8	0	1	0	7
3	4	0	2	0	2
4	9	0	1	1	7
5	9	1	3	1	6
6	3	0	0	0	3
7	5	1	2	1	3
8	8	0	1	2	5
9	4	0	0	0	4
10	7	0	0	1	6
11	3	1	1	1	2
12	4	2	2	0	4
1	9	1	5	0	5
2	10	1	0	2	9
3	4	0	2	0	2
4	6	0	1	2	3
5	6	0	0	2	4
6	8	0	2	0	6
7	12	0	0	3	9
8	4	0	0	0	4
9	10	2	3	1	8
10	6	1	0	0	7
11	3	1	2	0	2
12	6	1	1	1	5
1	7	0	0	1	6
2	13	1	1	1	12
3	4	2	0	1	5
4	9	1	1	0	9
5	5	1	0	1	5
6	10	0	3	2	5
7	2	0	0	0	2
8	7	3	1	2	7
9	6	0	1	0	5
10	1	0	0	0	1
11	3	1	0	1	3
12	4	0	2	0	2
1	7	0	0	1	6
2	4	1	0	0	5
3	4	0	0	1	3
4	6	1	2	0	5
5	6	0	1	0	5
6	11	0	0	2	9
7	3	2	1	1	3
8	6	0	0	1	5
9	4	1	2	0	3
10	5	0	0	1	4
11	3	1	1	1	2
12	8	2	0	1	9
1	7	1	1	2	5
2	9	0	1	0	8
3	6	0	1	1	4
4	8	0	1	3	4
5	6	0	1	1	4
6	5	0	1	3	1
7	9	0	3	3	3
8	3	0	0	0	3
9	4	0	1	1	2
10	7	0	0	1	6
11	4	0	0	1	3
12	6	0	0	0	6
1	7	1	2	3	3
2	10	0	2	2	6
3	5	0	1	1	3
4	4	1	0	0	5
5	6	1	1	0	6
6	7	0	1	1	5
7	5	0	0	0	5
8	4	0	0	2	2
9	6	0	1	0	5
10	6	0	1	1	4
11	5	0	1	1	3
12	6	0	1	0	5
1	8	1	2	1	6
2	6	1	0	2	5
3	10	1	0	4	7
4	7	0	0	0	7
5	5	2	2	1	4
6	3	0	0	0	3
7	5	0	1	1	3
8	7	0	1	3	3
9	7	1	1	1	6
10	7	0	1	1	5
11	6	0	0	1	5
12	7	0	2	0	5
1	8	0	1	1	6
2	6	1	2	3	2
3	3	1	1	1	2
4	2	0	0	0	2
5	8	2	2	2	6
6	8	1	2	0	7
7	8	3	4	2	5
8	7	0	2	1	4
9	2	0	0	0	2
10	3	1	1	1	2
11	6	0	1	1	4
12	7	0	0	2	5
1	13	0	5	2	6
2	2	2	3	0	1
3	11	0	1	3	7
4	6	0	0	1	5
5	8	1	0	3	6
6	8	0	1	3	4
7	2	0	0	0	2
8	4	0	0	0	4
9	6	0	0	0	6
10	6	0	1	1	4
11	5	0	0	1	4
12	8	1	1	1	7
1	10	1	3	1	7
2	7	0	2	0	5
3	6	1	0	2	5
4	6	0	0	0	6
5	4	0	0	1	3
6	12	0	0	5	7
7	7	1	2	0	6
8	1	0	0	0	1
9	5	0	1	1	3
10	7	0	0	2	5
11	4	1	2	1	2
12	5	0	0	1	4
1	5	1	1	1	4
2	7	1	0	0	8
3	9	0	1	1	7
4	8	0	1	2	5
5	5	1	1	1	4
6	5	1	1	0	5
7	9	2	3	0	8
8	2	0	1	1	0
9	7	0	2	0	5
10	8	1	2	1	6
11	5	0	0	0	5
12	14	1	1	2	12
1	11	1	3	2	7
2	3	0	0	1	2
3	7	1	1	2	5
4	7	1	1	1	6
5	4	0	1	1	2
6	9	0	2	3	4
7	5	0	0	0	5
8	10	0	3	1	6
9	3	0	0	0	3
10	9	0	0	3	6
11	2	0	0	0	2
12	6	2	1	4	3
1	10	0	0	4	6
2	12	1	1	2	10
3	6	1	1	0	6
4	3	0	0	0	3
5	6	3	2	2	5
6	7	0	2	2	3
7	6	0	3	0	3
8	3	1	0	1	3
9	5	0	1	1	3
10	3	0	0	1	2
11	3	1	1	0	3
12	8	1	0	3	6
1	7	2	0	0	9
2	5	2	3	0	4
3	9	0	0	2	7
4	6	0	1	2	3
5	9	0	2	2	5
6	7	0	1	1	5
7	3	0	0	0	3
8	8	0	2	0	6
9	5	0	1	0	4
10	5	2	1	0	6
11	5	0	0	0	5
12	9	0	1	0	8
1	12	1	1	3	9
2	9	0	0	0	9
3	10	0	0	1	9
4	9	0	2	2	5
5	5	1	1	0	5
6	6	2	0	2	6
7	5	0	1	1	3
8	9	0	0	2	7
9	4	0	0	0	4
10	8	0	0	1	7
11	4	0	0	1	3
12	1	0	0	0	1
1	9	0	1	0	8
2	8	0	1	2	5
3	8	1	1	2	6
4	7	0	1	1	5
5	6	0	0	1	5
6	6	1	2	0	5
7	8	0	0	1	7
8	4	0	0	1	3
9	7	1	0	1	7
10	5	3	1	2	5
11	4	0	1	1	2
12	6	0	2	1	3
1	11	0	0	6	5
2	12	1	2	4	7
3	4	2	2	0	4
4	12	2	2	0	12
5	3	1	1	1	2
6	6	0	0	1	5
7	7	1	0	1	7
8	1	1	0	0	2
9	8	0	0	1	7
10	6	0	0	1	5
11	4	1	0	0	5
12	5	0	0	0	5
1	10	1	0	2	9
2	11	3	4	4	6
3	9	1	1	2	7
4	4	1	0	2	3
5	7	3	3	1	6
6	5	1	1	2	3
7	9	0	0	3	6
8	8	1	2	2	5
9	5	0	1	1	3
10	4	0	1	1	2
11	4	0	0	1	3
12	3	0	0	0	3
1	9	1	1	3	6
2	8	1	1	1	7
3	5	0	1	0	4
4	7	0	0	1	6
5	10	1	2	2	7
6	6	0	1	0	5
7	8	1	5	0	4
8	8	1	1	2	6
9	13	0	2	2	9
10	2	0	0	0	2
11	3	0	0	0	3
12	7	2	2	2	5
1	11	1	1	0	11
2	5	1	2	1	3
3	4	0	0	1	3
4	6	0	1	0	5
5	5	2	1	2	4
6	7	1	1	2	5
7	3	0	1	0	2
8	7	0	1	2	4
9	3	0	1	0	2
10	8	1	4	1	4
11	8	1	0	1	8
12	6	1	2	0	5
1	10	3	2	1	10
2	6	1	1	2	4
3	9	2	0	1	10
4	4	0	1	1	2
5	3	0	2	0	1
6	4	0	0	2	2
7	7	0	0	2	5
8	1	1	1	0	1
9	5	0	1	0	4
10	10	2	2	0	10
11	6	0	1	1	4
12	9	0	0	2	7
1	15	1	1	5	10
2	8	1	1	2	6
3	5	0	0	0	5
4	4	2	0	0	6
5	6	1	1	1	5
6	7	0	1	0	6
7	6	1	1	2	4
8	5	0	0	1	4
9	6	2	1	1	6
10	4	1	0	2	3
11	6	0	0	0	6
12	1	0	0	0	1
1	12	1	0	2	11
2	5	5	4	1	5
3	12	0	5	0	7
4	5	0	1	0	4
5	9	0	1	3	5
6	1	1	0	0	2
7	8	0	0	3	5
8	8	0	1	2	5
9	4	0	1	1	2
10	5	0	0	1	4
11	3	0	0	1	2
12	9	0	0	3	6
1	12	0	4	1	7
2	5	1	0	1	5
3	9	0	2	3	4
4	3	1	2	0	2
5	1	0	0	0	1
6	4	0	0	0	4
7	8	1	2	0	7
8	5	0	1	1	3
9	6	0	2	1	3
10	5	0	0	0	5
11	10	0	1	2	7
12	9	1	0	2	8
1	9	3	1	2	9
2	11	0	2	4	5
3	8	0	0	4	4
4	5	1	1	0	5
5	6	0	0	1	5
6	8	0	3	1	4
7	2	0	1	0	1
8	7	1	0	2	6
9	2	0	0	0	2
10	3	0	0	0	3
11	2	0	0	0	2
12	8	0	1	3	4
1	8	0	3	0	5
2	4	0	1	0	3
3	5	0	0	1	4
4	4	2	2	2	2
5	9	1	2	2	6
6	5	1	0	1	5
7	7	1	4	0	4
8	5	1	0	1	5
9	8	1	3	0	6
10	3	0	0	0	3
11	6	0	0	1	5
12	8	0	0	1	7
1	8	2	0	3	7
2	5	0	0	2	3
3	9	0	2	3	4
4	4	1	0	0	5
5	5	2	2	0	5
6	7	0	0	0	7
7	6	0	2	1	3
8	5	0	0	1	4
9	9	0	0	1	8
10	8	0	1	1	6
11	5	1	3	0	3
12	1	1	0	0	2
1	4	1	2	0	3
2	5	1	0	2	4
3	6	0	1	2	3
4	4	0	1	0	3
5	1	0	1	0	0
6	2	1	1	0	2
7	6	2	3	2	3
8	6	0	1	1	4
9	6	0	2	1	3
10	7	0	0	0	7
11	4	0	0	2	2
12	7	0	0	1	6
1	5	0	0	0	5
2	13	0	1	4	8
3	3	1	2	1	1
4	5	3	1	1	6
5	8	0	1	0	7
6	6	1	0	3	4
7	8	0	1	1	6
8	10	0	0	2	8
9	7	1	0	0	8
10	8	0	0	2	6
11	9	0	2	2	5
12	7	0	0	1	6
1	11	2	3	0	10
2	5	0	0	1	4
3	6	0	0	1	5
4	3	0	0	1	2
5	11	0	2	3	6
6	10	0	1	0	9
7	5	1	0	1	5
8	7	1	2	0	6
9	8	0	0	0	8
10	3	0	0	0	3
11	3	0	1	1	1
12	3	0	0	0	3
1	14	0	2	4	8
2	6	0	1	2	3
3	8	0	1	0	7
4	11	1	2	3	7
5	5	0	0	1	4
6	6	0	2	1	3
7	5	0	2	0	3
8	2	0	0	1	1
9	4	1	0	1	4
10	8	1	1	2	6
11	5	1	2	3	1
12	2	0	2	0	0
1	5	0	1	1	3
2	6	2	3	1	4
3	10	0	0	1	9
4	3	2	1	1	3
5	4	1	1	2	2
6	9	0	1	4	4
7	5	2	1	1	5
8	9	0	2	2	5
9	5	1	3	0	3
10	1	1	0	0	2
11	7	3	2	1	7
12	6	1	1	1	5
1	14	1	3	1	11
2	14	1	1	3	11
3	8	0	1	0	7
4	3	0	0	0	3
5	3	0	0	0	3
6	9	0	1	3	5
7	4	1	0	2	3
8	4	2	1	1	4
9	8	0	0	2	6
10	12	2	2	1	11
11	4	1	3	0	2
12	9	1	3	2	5
t	ND	IDU	HM	HF	MSM
1	13	1	3	2	9
2	8	2	2	1	7
3	6	0	0	2	4
4	9	1	2	2	6
5	4	2	0	1	5
6	8	1	0	0	9
7	6	1	3	0	4
8	3	0	0	1	2
9	10	0	2	0	8
10	3	0	0	1	2
11	4	1	1	1	3
12	6	0	0	1	5
1	4	1	2	1	2
2	9	2	2	0	9
3	6	1	3	0	4
4	7	1	2	0	6
5	3	0	0	0	3
6	7	0	0	2	5
7	3	0	0	0	3
8	7	0	2	0	5
9	13	0	0	1	12
10	7	0	1	3	3
11	8	0	0	0	8
12	4	0	0	0	4
1	4	0	1	0	3
2	6	0	1	0	5
3	10	1	3	0	8
4	6	1	0	0	7
5	3	1	2	0	2
6	3	0	0	0	3
7	11	0	1	2	8
8	2	0	0	0	2
9	2	0	1	1	0
10	2	0	0	0	2
11	2	0	1	0	1
12	4	1	1	1	3
1	14	0	0	1	13
2	8	0	0	0	8
3	9	1	0	0	10
4	6	2	2	1	5
5	4	0	0	0	4
6	7	1	0	1	7
7	2	1	1	0	2
8	7	0	0	3	4
9	6	0	1	0	5
10	9	1	1	1	8
11	10	0	2	2	6
12	16	0	2	5	9
1	14	1	4	2	9
2	6	0	1	1	4
3	3	0	0	2	1
4	7	2	1	1	7
5	4	0	0	1	3
6	10	1	2	1	8
7	6	1	1	0	6
8	12	0	2	3	7
9	7	0	1	0	6
10	6	1	0	0	7
11	5	0	0	3	2
12	4	0	0	0	4
1	7	0	0	1	6
2	8	0	1	2	5
3	3	0	0	0	3
4	2	1	0	0	3
5	3	0	1	0	2
6	7	1	0	3	5
7	8	0	0	2	6
8	2	0	0	1	1
9	8	1	1	2	6
10	7	0	2	1	4
11	4	0	0	2	2
12	3	1	0	1	3
1	14	0	1	3	10
2	9	2	3	0	8
3	9	0	1	0	8
4	3	0	1	0	2
5	7	0	0	1	6
6	3	0	0	1	2
7	6	1	1	0	6
8	2	0	0	0	2
9	7	0	2	1	4
10	2	1	1	0	2
11	6	0	0	1	5
12	6	0	1	0	5
1	16	0	3	0	13
2	6	0	0	0	6
3	5	0	0	1	4
4	6	0	3	0	3
5	5	0	1	0	4
6	8	0	0	3	5
7	4	0	1	1	2
8	4	1	1	0	4
9	9	0	1	3	5
10	2	0	0	0	2
11	8	0	1	1	6
12	5	2	2	2	3
1	6	0	0	1	5
2	9	1	2	1	7
3	9	0	1	2	6
4	6	0	1	1	4
5	7	2	1	1	7
6	7	1	3	0	5
7	6	0	0	1	5
8	9	1	0	3	7
9	3	0	1	2	0
10	8	0	1	3	4
11	6	0	0	2	4
12	4	0	1	0	3
1	15	0	3	4	8
2	10	0	3	2	5
3	4	0	0	1	3
4	5	0	1	0	4
5	4	0	0	1	3
6	4	0	1	1	2
7	5	0	2	2	1
8	2	1	1	1	1
9	5	0	2	1	2
10	4	0	1	0	3
11	3	1	0	0	4
12	5	0	1	0	4
1	12	0	0	1	11
2	8	0	1	1	6
3	11	0	2	1	8
4	5	1	0	0	6
5	5	0	0	2	3
6	2	0	0	1	1
7	4	2	1	1	4
8	8	0	2	1	5
9	6	0	0	1	5
10	5	0	0	0	5
11	5	1	1	1	4
12	7	0	0	1	6
1	7	1	2	1	5
2	10	0	1	2	7
3	4	0	1	0	3
4	8	0	0	2	6
5	3	0	1	0	2
6	4	0	0	0	4
7	5	0	0	1	4
8	6	1	0	2	5
9	7	0	1	0	6
10	6	0	1	1	4
11	9	0	2	0	7
12	6	1	0	4	3
1	10	2	3	1	8
2	6	0	1	1	4
3	4	0	1	0	3
4	14	1	3	2	10
5	8	0	2	0	6
6	7	1	1	3	4
7	4	0	1	0	3
8	1	0	0	0	1
9	7	0	1	0	6
10	6	0	1	1	4
11	4	0	0	0	4
12	7	0	0	0	7
1	11	1	2	2	8
2	7	0	0	1	6
3	3	2	1	2	2
4	6	0	1	0	5
5	5	0	0	0	5
6	6	1	2	0	5
7	4	2	2	1	3
8	5	0	1	0	4
9	5	3	2	4	2
10	3	0	0	0	3
11	4	1	1	0	4
12	4	1	1	1	3
1	4	2	2	1	3
2	8	2	4	0	6
3	9	1	2	4	4
4	10	0	0	1	9
5	3	0	0	1	2
6	5	2	1	3	3
7	6	0	1	1	4
8	10	1	2	1	8
9	7	1	1	1	6
10	7	0	1	0	6
11	5	0	0	1	4
12	7	1	0	0	8
1	13	2	1	5	9
2	7	0	0	4	3
3	11	0	0	2	9
4	2	0	0	0	2
5	5	0	0	1	4
6	8	1	1	4	4
7	8	1	2	1	6
8	4	0	0	0	4
9	4	1	1	2	2
10	7	0	0	3	4
11	7	0	0	1	6
12	5	0	1	1	3
1	9	0	1	0	8
2	4	1	1	1	3
3	8	0	1	2	5
4	7	0	1	2	4
5	11	2	2	1	10
6	5	1	1	1	4
7	7	1	0	2	6
8	7	0	0	0	7
9	3	0	0	1	2
10	10	1	0	1	10
11	4	0	0	1	3
12	3	0	0	0	3
1	12	1	2	2	9
2	12	0	3	0	9
3	8	1	2	0	7
4	10	1	2	0	9
5	7	1	0	1	7
6	5	0	1	0	4
7	11	0	0	1	10
8	8	0	0	3	5
9	5	3	1	5	2
10	8	1	0	1	8
11	9	2	2	3	6
12	5	0	0	0	5
1	18	1	5	1	13
2	8	0	1	0	7
3	8	1	2	2	5
4	7	1	2	1	5
5	10	0	0	2	8
6	8	0	2	2	4
7	5	2	2	0	5
8	3	0	0	1	2
9	4	1	1	2	2
10	7	0	1	0	6
11	4	0	0	1	3
12	4	0	0	1	3
1	5	0	0	2	3
2	7	1	1	4	3
3	5	1	3	1	2
4	3	0	2	0	1
5	7	0	0	1	6
6	3	1	1	0	3
7	8	0	0	1	7
8	7	0	2	0	5
9	8	0	0	2	6
10	10	1	3	2	6
11	9	0	2	0	7
12	3	0	0	1	2
1	6	0	1	1	4
2	6	0	0	0	6
3	5	0	0	0	5
4	9	0	1	0	8
5	2	1	1	1	1
6	4	1	0	0	5
7	2	0	0	0	2
8	3	1	1	0	3
9	2	0	0	0	2
10	7	1	1	1	6
11	4	2	1	0	5
12	4	0	0	0	4
1	4	0	0	0	4
2	8	0	4	0	4
3	9	0	0	4	5
4	7	0	2	1	4
5	3	0	0	0	3
6	4	0	0	0	4
7	7	0	2	1	4
8	2	0	0	1	1
9	3	0	0	0	3
10	7	0	1	1	5
11	2	0	0	0	2
12	6	0	2	2	2
1	8	0	2	3	3
2	8	1	1	1	7
3	5	0	0	0	5
4	13	0	0	5	8
5	4	0	1	0	3
6	12	1	4	2	7
7	7	1	0	2	6
8	3	0	0	0	3
9	5	0	1	0	4
10	7	1	0	2	6
11	6	1	0	2	5
12	8	0	0	0	8
1	10	3	3	2	8
2	11	0	1	1	9
3	6	0	0	0	6
4	6	0	1	1	4
5	3	0	0	0	3
6	7	0	0	0	7
7	5	1	1	1	4
8	5	0	0	1	4
9	5	0	0	1	4
10	3	0	0	0	3
11	6	0	0	0	6
12	3	0	0	0	3
1	7	3	2	1	7
2	6	2	3	0	5
3	6	0	0	0	6
4	3	0	0	0	3
5	4	0	2	0	2
6	4	1	1	1	3
7	4	0	1	1	2
8	4	0	0	2	2
9	6	0	0	0	6
10	5	1	0	2	4
11	8	1	1	2	6
12	3	0	0	0	3
1	14	4	4	3	11
2	10	1	3	1	7
3	5	2	2	2	3
4	6	0	0	1	5
5	6	2	2	1	5
6	3	0	0	0	3
7	6	0	1	2	3
8	4	0	0	0	4
9	2	1	0	1	2
10	9	1	1	3	6
11	4	1	0	0	5
12	1	1	1	0	1
1	8	0	2	0	6
2	8	0	3	0	5
3	9	0	0	5	4
4	3	1	0	0	4
5	6	0	0	0	6
6	1	1	0	0	2
7	4	1	1	2	2
8	5	0	0	0	5
9	10	2	0	1	11
10	8	0	2	1	5
11	6	1	0	2	5
12	4	1	1	1	3
1	8	1	1	1	7
2	7	0	0	1	6
3	4	1	1	2	2
4	6	1	0	1	6
5	3	0	0	0	3
6	8	0	1	1	6
7	4	1	0	1	4
8	3	1	2	0	2
9	6	1	1	2	4
10	3	0	1	1	1
11	8	0	1	1	6
12	6	1	0	3	4
1	11	0	2	1	8
2	10	1	2	1	8
3	7	1	2	0	6
4	5	0	0	2	3
5	5	0	1	1	3
6	10	0	0	3	7
7	4	0	1	1	2
8	5	1	1	1	4
9	3	0	0	0	3
10	3	0	1	0	2
11	9	1	1	3	6
12	9	0	2	1	6
1	8	3	0	2	9
2	8	3	1	1	9
3	7	0	2	1	4
4	4	0	1	1	2
5	6	0	1	1	4
6	5	1	0	0	6
7	9	1	0	1	9
8	4	0	0	1	3
9	5	1	2	1	3
10	5	1	1	0	5
11	6	0	0	2	4
12	3	0	0	0	3
1	7	2	0	3	6
2	4	0	3	1	0
3	6	2	1	1	6
4	3	1	1	1	2
5	7	0	0	2	5
6	6	1	0	2	5
7	6	0	0	1	5
8	4	1	1	0	4
9	8	0	0	1	7
10	3	1	0	0	4
11	5	1	1	1	4
12	5	0	0	0	5
1	8	1	1	1	7
2	6	1	0	2	5
3	3	1	0	1	3
4	8	0	1	0	7
5	3	1	1	0	3
6	4	0	0	1	3
7	5	0	2	1	2
8	6	0	0	0	6
9	7	0	0	0	7
10	5	0	0	1	4
11	7	0	0	1	6
12	6	0	0	1	5
1	8	2	2	3	5
2	7	0	0	1	6
3	3	1	2	1	1
4	8	0	2	1	5
5	4	1	0	2	3
6	7	0	1	1	5
7	6	0	2	0	4
8	6	3	1	2	6
9	5	1	1	2	3
10	6	1	1	0	6
11	11	0	3	2	6
12	9	1	0	1	9
1	12	0	1	0	11
2	7	1	2	0	6
3	8	0	0	0	8
4	4	3	3	1	3
5	6	0	0	1	5
6	1	1	0	0	2
7	4	0	0	0	4
8	10	0	1	1	8
9	8	0	0	3	5
10	7	0	1	3	3
11	7	0	1	0	6
12	3	0	0	0	3
1	15	0	3	4	8
2	6	1	1	1	5
3	8	1	2	1	6
4	4	0	0	1	3
5	4	0	0	0	4
6	6	0	0	1	5
7	7	0	1	3	3
8	12	1	2	0	11
9	6	1	1	5	1
10	8	0	1	0	7
11	5	1	0	1	5
12	2	0	1	0	1
1	9	0	2	0	7
2	8	1	1	2	6
3	5	2	4	0	3
4	9	1	1	1	8
5	6	1	1	2	4
6	7	0	1	2	4
7	5	0	1	2	2
8	15	1	1	5	10
9	8	0	0	1	7
10	9	0	2	1	6
11	3	0	0	0	3
12	9	1	0	0	10
1	7	1	0	1	7
2	6	0	2	0	4
3	7	0	0	2	5
4	3	1	0	1	3
5	2	1	1	2	0
6	6	0	0	0	6
7	8	1	1	1	7
8	3	1	1	2	1
9	6	0	1	4	1
10	9	0	0	2	7
11	2	1	1	1	1
12	5	0	1	0	4
1	8	0	0	2	6
2	10	0	1	1	8
3	3	2	2	2	1
4	4	0	0	0	4
5	7	0	0	1	6
6	7	0	0	0	7
7	5	0	0	0	5
8	9	0	1	2	6
9	6	0	1	0	5
10	9	0	3	1	5
11	6	1	2	1	4
12	5	0	1	1	3
1	4	0	0	0	4
2	6	1	2	0	5
3	6	1	2	3	2
4	5	0	0	2	3
5	7	2	1	1	7
6	2	0	0	0	2
7	7	0	1	3	3
8	4	0	1	1	2
9	3	1	1	0	3
10	5	0	1	1	3
11	3	1	0	0	4
12	7	0	1	2	4
1	17	0	1	2	14
2	9	2	1	1	9
3	9	1	1	1	8
4	9	1	1	1	8
5	8	0	0	2	6
6	7	0	2	0	5
7	7	1	1	1	6
8	5	0	0	1	4
9	5	0	0	2	3
10	12	0	3	1	8
11	14	1	1	2	12
12	8	0	0	3	5
1	9	1	3	2	5
2	9	1	2	3	5
3	4	0	0	1	3
4	11	1	1	0	11
5	7	1	1	0	7
6	7	1	0	1	7
7	9	1	0	2	8
8	5	1	0	0	6
9	2	0	0	0	2
10	5	0	0	1	4
11	4	0	0	2	2
12	6	0	0	1	5
1	4	0	0	1	3
2	5	0	0	0	5
3	7	1	0	2	6
4	2	0	0	1	1
5	5	0	0	0	5
6	8	0	2	0	6
7	4	1	1	1	3
8	9	0	2	0	7
9	3	0	0	1	2
10	7	0	0	0	7
11	4	0	0	0	4
12	6	0	0	0	6
1	7	2	1	1	7
2	7	1	1	0	7
3	7	1	1	0	7
4	7	1	2	2	4
5	4	0	0	0	4
6	7	2	3	2	4
7	12	0	0	0	12
8	7	1	2	1	5
9	7	0	2	0	5
10	6	0	1	1	4
11	6	0	0	3	3
12	6	0	0	0	6
1	10	0	2	1	7
2	7	0	1	3	3
3	8	0	0	3	5
4	4	0	1	1	2
5	5	0	1	1	3
6	4	1	0	2	3
7	4	0	0	3	1
8	4	0	0	0	4
9	2	1	0	1	2
10	7	0	2	2	3
11	6	0	1	0	5
12	3	1	1	1	2
1	7	2	1	2	6
2	7	1	1	2	5
3	5	1	2	0	4
4	4	0	0	0	4
5	6	1	2	0	5
6	9	1	0	2	8
7	4	0	1	1	2
8	3	0	1	0	2
9	5	1	1	0	5
10	5	3	0	4	4
11	3	2	2	0	3
12	7	0	1	1	5
1	8	2	3	2	5
2	5	1	1	1	4
3	6	1	1	0	6
4	6	0	0	0	6
5	3	2	3	0	2
6	8	0	1	0	7
7	5	0	1	3	1
8	3	0	0	0	3
9	6	0	2	2	2
10	7	0	0	0	7
11	5	1	0	2	4
12	10	0	2	4	4
1	7	1	4	1	3
2	5	1	1	2	3
3	10	2	2	3	7
4	5	0	0	1	4
5	5	1	0	0	6
6	5	1	1	0	5
7	7	0	3	0	4
8	5	0	0	0	5
9	9	0	1	2	6
10	7	1	1	1	6
11	7	1	2	1	5
12	5	1	3	0	3
1	9	4	5	3	5
2	6	0	0	1	5
3	6	1	1	0	6
4	7	0	0	2	5
5	9	1	1	1	8
6	5	0	0	1	4
7	7	0	0	1	6
8	6	1	0	0	7
9	8	0	0	1	7
10	5	0	1	1	3
11	7	0	1	1	5
12	11	1	2	1	9
1	7	2	1	1	7
2	7	0	1	1	5
3	5	0	0	1	4
4	10	2	2	2	8
5	9	1	0	3	7
6	6	2	3	0	5
7	4	0	1	1	2
8	2	2	0	0	4
9	10	2	4	2	6
10	6	1	2	1	4
11	4	0	1	1	2
12	7	0	1	1	5
1	11	0	3	0	8
2	2	1	0	0	3
3	7	1	3	0	5
4	5	0	0	1	4
5	4	2	0	1	5
6	4	0	1	2	1
7	12	0	1	2	9
8	3	0	0	0	3
9	1	1	0	0	2
10	7	2	1	3	5
11	6	0	1	0	5
12	4	1	4	1	0
1	6	1	2	1	4
2	5	1	1	2	3
3	9	0	1	1	7
4	6	0	1	0	5
5	7	0	0	1	6
6	6	0	1	2	3
7	8	0	1	0	7
8	11	0	0	2	9
9	4	2	1	1	4
10	5	2	0	2	5
11	4	0	1	0	3
12	3	0	0	1	2
1	15	0	2	3	10
2	7	1	1	0	7
3	9	2	0	1	10
4	4	2	2	1	3
5	16	2	3	4	11
6	5	0	0	1	4
7	8	0	1	4	3
8	6	0	0	1	5
9	6	1	1	1	5
10	4	1	3	1	1
11	10	0	0	1	9
12	4	0	0	1	3
1	13	1	0	1	13
2	7	1	1	0	7
3	5	2	1	1	5
4	3	1	0	1	3
5	3	0	0	1	2
6	6	0	0	1	5
7	7	2	1	2	6
8	5	2	2	2	3
9	4	0	0	2	2
10	8	0	3	0	5
11	2	0	1	0	1
12	3	2	2	0	3
1	11	1	2	2	8
2	5	0	0	0	5
3	6	3	1	0	8
4	3	0	0	0	3
5	5	0	0	0	5
6	10	2	2	3	7
7	3	2	1	0	4
8	4	1	1	1	3
9	4	0	0	0	4
10	6	0	1	0	5
11	5	0	0	0	5
12	6	0	0	1	5
1	11	1	0	3	9
2	7	1	2	1	5
3	7	2	2	3	4
4	3	0	0	1	2
5	6	0	2	0	4
6	6	1	0	0	7
7	3	0	0	0	3
8	11	0	3	1	7
9	4	0	0	0	4
10	6	0	0	3	3
11	6	1	3	1	3
12	8	0	0	1	7
1	11	1	0	0	12
2	9	1	1	3	6
3	7	1	0	1	7
4	7	1	0	3	5
5	8	0	1	1	6
6	5	0	1	1	3
7	6	0	0	0	6
8	7	2	1	1	7
9	5	1	2	1	3
10	8	3	6	1	4
11	5	1	3	0	3
12	2	0	1	0	1
1	9	2	1	0	10
2	7	0	1	0	6
3	8	1	3	1	5
4	7	0	1	1	5
5	12	0	1	3	8
6	4	0	0	0	4
7	5	1	0	0	6
8	2	0	0	0	2
9	12	2	3	0	11
10	5	1	1	2	3
11	4	0	0	0	4
12	10	0	1	1	8
1	8	0	0	1	7
2	4	0	0	1	3
3	9	0	1	2	6
4	9	0	0	2	7
5	10	0	0	0	10
6	9	1	2	1	7
7	7	0	1	1	5
8	5	0	0	0	5
9	3	0	0	0	3
10	4	0	0	1	3
11	7	0	0	1	6
12	5	0	1	0	4
1	7	1	1	0	7
2	12	1	2	3	8
3	7	0	0	0	7
4	8	0	1	0	7
5	9	1	2	1	7
6	5	0	0	0	5
7	6	0	0	1	5
8	5	0	0	0	5
9	4	0	0	0	4
10	11	2	2	1	10
11	4	0	0	1	3
12	5	0	1	1	3
1	12	1	0	1	12
2	6	0	1	1	4
3	4	2	1	0	5
4	6	0	0	2	4
5	12	0	0	2	10
6	5	0	0	0	5
7	7	2	1	1	7
8	5	0	0	0	5
9	3	0	0	0	3
10	5	0	1	0	4
11	6	0	0	1	5
12	2	1	0	1	2
1	3	0	0	0	3
2	9	0	2	0	7
3	4	0	1	1	2
4	4	0	0	2	2
5	6	0	0	1	5
6	6	0	1	1	4
7	6	0	0	1	5
8	6	0	0	2	4
9	6	0	0	4	2
10	7	0	0	0	7
11	4	0	1	0	3
12	7	1	1	1	6
1	10	0	1	2	7
2	4	0	0	1	3
3	7	0	0	1	6
4	3	0	0	1	2
5	8	0	1	1	6
6	7	0	2	0	5
7	6	1	0	1	6
8	7	0	0	2	5
9	7	1	1	2	5
10	3	0	0	1	2
11	11	0	1	1	9
12	10	2	3	1	8
1	8	2	2	2	6
2	7	1	4	0	4
3	6	0	2	1	3
4	6	1	3	1	3
5	2	1	2	0	1
6	6	0	1	2	3
7	4	0	1	1	2
8	7	0	0	1	6
9	11	0	1	3	7
10	8	0	0	3	5
11	6	0	1	1	4
12	4	0	0	2	2
1	5	2	0	3	4
2	4	0	0	2	2
3	6	0	1	1	4
4	4	1	1	0	4
5	9	0	0	0	9
6	6	0	1	0	5
7	4	0	2	0	2
8	4	0	0	2	2
9	3	0	0	0	3
10	5	0	1	0	4
11	7	0	1	1	5
12	10	1	1	1	9
1	7	0	2	1	4
2	4	2	1	1	4
3	6	1	0	1	6
4	5	0	0	2	3
5	3	1	2	0	2
6	8	0	2	0	6
7	5	0	1	1	3
8	6	1	1	0	6
9	7	0	2	0	5
10	9	0	1	0	8
11	6	1	0	2	5
12	9	0	0	2	7
1	10	2	2	1	9
2	7	0	1	0	6
3	10	0	3	0	7
4	3	1	0	1	3
5	7	1	3	0	5
6	11	1	1	2	9
7	4	0	1	1	2
8	5	0	0	0	5
9	7	0	1	1	5
10	2	1	0	0	3
11	3	1	2	0	2
12	7	0	1	1	5
1	10	1	4	1	6
2	10	1	3	2	6
3	6	1	1	2	4
4	3	2	2	0	3
5	6	0	1	0	5
6	4	1	0	1	4
7	4	1	0	2	3
8	8	0	1	3	4
9	7	0	1	2	4
10	5	0	2	0	3
11	8	0	1	0	7
12	6	0	0	1	5
1	10	0	2	2	6
2	10	2	1	2	9
3	3	1	0	2	2
4	8	1	0	4	5
5	6	1	0	2	5
6	5	0	1	0	4
7	5	0	1	0	4
8	8	0	2	0	6
9	4	1	2	1	2
10	6	0	1	1	4
11	8	0	1	0	7
12	6	0	2	1	3
1	9	0	3	0	6
2	9	0	1	2	6
3	9	0	0	2	7
4	2	0	1	0	1
5	7	1	1	1	6
6	2	0	1	1	0
7	6	0	0	1	5
8	3	0	0	0	3
9	3	0	1	1	1
10	6	1	1	1	5
11	4	0	1	0	3
12	8	0	1	0	7
1	7	0	2	0	5
2	11	0	1	1	9
3	9	0	0	0	9
4	11	0	2	2	7
5	4	0	0	1	3
6	11	1	1	3	8
7	10	0	0	1	9
8	6	0	0	1	5
9	4	0	0	1	3
10	6	0	0	1	5
11	8	0	1	0	7
12	8	1	2	0	7
1	10	1	1	1	9
2	9	0	0	0	9
3	8	0	0	1	7
4	8	1	0	3	6
5	3	0	1	0	2
6	3	0	0	0	3
7	9	0	2	1	6
8	6	2	2	0	6
9	8	0	1	1	6
10	6	0	0	1	5
11	9	0	1	1	7
12	7	1	0	1	7
1	13	3	2	3	11
2	4	2	2	0	4
3	11	1	1	2	9
4	8	0	1	1	6
5	11	1	0	3	9
6	4	0	0	0	4
7	2	1	1	1	1
8	2	0	0	0	2
9	1	0	0	0	1
10	12	0	0	2	10
11	4	0	0	2	2
12	5	0	2	2	1
1	13	0	3	3	7
2	5	2	2	1	4
3	9	0	2	2	5
4	6	1	2	1	4
5	6	0	1	0	5
6	6	0	0	2	4
7	8	0	0	3	5
8	9	0	1	0	8
9	6	0	2	1	3
10	7	1	0	2	6
11	4	1	2	1	2
12	6	1	1	3	3
1	13	1	1	2	11
2	10	3	4	4	5
3	4	1	2	1	2
4	9	0	1	1	7
5	6	0	1	1	4
6	10	1	2	2	7
7	10	1	2	2	7
8	8	1	2	1	6
9	6	2	0	1	7
10	3	1	0	2	2
11	3	0	1	0	2
12	8	0	1	0	7
1	11	0	1	2	8
2	3	0	0	1	2
3	4	1	0	2	3
4	6	1	0	1	6
5	5	1	0	0	6
6	4	1	1	1	3
7	7	1	0	1	7
8	6	0	1	1	4
9	4	0	0	1	3
10	4	0	0	0	4
11	5	0	0	0	5
12	7	0	0	1	6
1	10	0	2	3	5
2	9	0	2	0	7
3	9	2	3	2	6
4	3	0	0	0	3
5	8	0	1	0	7
6	7	0	1	2	4
7	9	0	1	0	8
8	5	0	0	1	4
9	11	0	1	1	9
10	7	1	1	2	5
11	7	0	0	1	6
12	5	0	0	0	5
1	7	0	0	0	7
2	6	0	0	1	5
3	9	0	2	1	6
4	7	1	2	0	6
5	8	0	1	1	6
6	2	0	1	0	1
7	3	1	0	0	4
8	4	0	1	0	3
9	6	0	2	0	4
10	6	1	1	3	3
11	3	0	1	0	2
12	10	1	1	1	9
1	9	1	2	2	6
2	7	0	0	2	5
3	7	0	1	2	4
4	5	0	0	0	5
5	7	1	0	1	7
6	7	0	0	2	5
7	10	0	2	0	8
8	7	0	0	0	7
9	13	0	3	0	10
10	3	0	0	0	3
11	11	1	3	2	7
12	4	1	0	1	4
1	14	1	3	1	11
2	3	0	1	1	1
3	4	1	1	0	4
4	9	0	1	3	5
5	7	0	0	1	6
6	5	0	1	0	4
7	5	0	1	1	3
8	5	0	1	2	2
9	4	0	0	2	2
10	5	1	1	0	5
11	4	1	0	1	4
12	6	1	1	1	5
1	10	1	4	1	6
2	5	0	1	2	2
3	6	1	1	0	6
4	6	0	1	1	4
5	4	0	0	0	4
6	1	0	0	0	1
7	1	1	1	0	1
8	3	0	0	1	2
9	7	1	0	2	6
10	6	0	1	0	5
11	5	0	0	1	4
12	6	0	0	1	5
1	6	0	0	1	5
2	7	0	1	0	6
3	6	1	1	0	6
4	3	0	0	0	3
5	5	0	1	2	2
6	1	1	0	0	2
7	2	0	1	1	0
8	5	1	1	0	5
9	1	0	0	0	1
10	8	0	0	0	8
11	7	0	0	3	4
12	3	0	0	0	3
1	11	0	1	2	8
2	5	0	0	2	3
3	10	1	3	1	7
4	3	0	1	0	2
5	3	0	0	0	3
6	10	0	2	1	7
7	2	2	1	0	3
8	2	1	1	1	1
9	5	0	1	1	3
10	7	1	3	1	4
11	4	0	0	1	3
12	5	1	0	3	3
1	8	1	1	3	5
2	8	0	0	0	8
3	8	0	1	1	6
4	5	0	2	1	2
5	3	1	1	0	3
6	3	0	0	0	3
7	7	1	0	2	6
8	9	0	0	1	8
9	5	1	3	2	1
10	4	2	1	0	5
11	3	0	0	1	2
12	7	3	0	2	8
1	13	1	0	1	13
2	13	2	3	0	12
3	11	1	1	3	8
4	5	0	0	1	4
5	12	0	0	1	11
6	5	2	2	0	5
7	4	0	1	2	1
8	9	0	0	0	9
9	5	1	1	3	2
10	6	1	1	0	6
11	8	1	1	1	7
12	11	0	0	2	9
1	11	4	5	2	8
2	11	1	5	2	5
3	12	0	1	2	9
4	9	1	2	1	7
5	7	0	1	1	5
6	4	0	0	1	3
7	6	0	2	0	4
8	9	1	1	2	7
9	9	0	0	3	6
10	5	1	0	3	3
11	5	0	1	0	4
12	2	1	1	1	1
1	4	0	2	0	2
2	8	0	0	1	7
3	9	2	1	2	8
4	4	0	0	0	4
5	6	2	1	0	7
6	9	0	1	1	7
7	4	1	1	0	4
8	8	0	0	3	5
9	0	0	0	0	0
10	3	1	1	0	3
11	11	0	0	1	10
12	1	0	0	1	0
1	11	0	0	3	8
2	5	1	0	1	5
3	5	1	1	1	4
4	3	0	0	1	2
5	9	1	1	0	9
6	3	0	0	1	2
7	8	0	0	0	8
8	8	1	1	0	8
9	7	1	0	2	6
10	5	2	2	0	5
11	5	1	0	1	5
12	4	2	0	0	6
1	6	0	1	0	5
2	0	0	0	0	0
3	11	1	2	2	8
4	6	0	0	1	5
5	8	1	2	0	7
6	4	0	0	0	4
7	9	2	4	3	4
8	7	1	1	1	6
9	1	0	0	1	0
10	5	0	0	0	5
11	6	0	0	1	5
12	2	1	0	1	2
1	4	0	0	2	2
2	8	1	2	2	5
3	9	0	1	1	7
4	7	1	0	2	6
5	4	0	0	0	4
6	2	0	0	1	1
7	8	1	3	1	5
8	4	0	0	1	3
9	4	0	0	0	4
10	4	0	0	1	3
11	9	1	2	2	6
12	5	0	2	2	1
1	10	0	0	1	9
2	11	2	2	1	10
3	4	0	0	1	3
4	7	0	1	1	5
5	8	0	1	2	5
6	6	1	0	1	6
7	5	0	0	2	3
8	8	1	2	2	5
9	5	1	1	0	5
10	4	1	1	0	4
11	5	0	1	1	3
12	7	0	0	0	7
1	12	1	2	2	9
2	12	1	0	0	13
3	5	0	0	0	5
4	8	3	1	2	8
5	6	0	2	3	1
6	4	2	1	1	4
7	6	0	0	0	6
8	7	0	1	0	6
9	6	0	0	0	6
10	10	0	1	1	8
11	4	0	0	0	4
12	11	0	1	2	8
1	9	2	2	1	8
2	8	0	0	1	7
3	7	0	0	0	7
4	6	0	0	0	6
5	5	0	1	1	3
6	3	0	1	0	2
7	5	2	2	2	3
8	6	0	1	0	5
9	10	0	3	1	6
10	4	1	3	0	2
11	2	1	2	0	1
12	3	2	2	0	3
1	12	0	2	3	7
2	11	1	4	0	8
3	8	1	3	0	6
4	3	0	0	0	3
5	7	0	2	1	4
6	4	1	1	2	2
7	4	1	0	2	3
8	6	0	0	4	2
9	2	1	1	0	2
10	6	0	2	0	4
11	2	0	0	1	1
12	4	0	0	1	3
1	10	0	1	2	7
2	9	0	2	1	6
3	4	0	0	0	4
4	6	2	2	1	5
5	3	0	0	1	2
6	9	0	0	3	6
7	8	0	0	0	8
8	7	1	1	2	5
9	6	0	0	0	6
10	6	1	0	1	6
11	5	2	2	0	5
12	4	0	0	0	4
1	8	2	3	1	6
2	8	0	2	0	6
3	6	0	0	1	5
4	5	1	1	2	3
5	5	0	1	0	4
6	7	2	1	2	6
7	2	2	0	0	4
8	4	0	1	0	3
9	3	0	0	2	1
10	8	2	1	1	8
11	5	0	0	2	3
12	6	1	1	0	6
1	4	1	1	2	2
2	3	2	1	0	4
3	5	0	0	2	3
4	9	2	0	3	8
5	5	1	1	2	3
6	5	0	0	1	4
7	7	0	1	0	6
8	5	0	1	0	4
9	6	3	1	1	7
10	4	2	1	2	3
11	11	0	0	2	9
12	3	0	1	0	2
1	6	0	0	0	6
2	8	2	1	0	9
3	7	0	0	0	7
4	5	2	1	2	4
5	5	0	0	0	5
6	4	0	0	0	4
7	6	0	0	1	5
8	8	0	1	0	7
9	10	2	4	1	7
10	4	0	0	1	3
11	3	0	0	1	2
12	9	1	2	2	6
1	9	1	1	4	5
2	5	0	0	1	4
3	4	1	1	0	4
4	10	0	3	0	7
5	3	0	0	0	3
6	5	0	1	1	3
7	6	1	2	0	5
8	4	0	1	1	2
9	6	0	2	0	4
10	6	0	1	0	5
11	7	0	1	2	4
12	5	0	1	0	4
1	18	1	6	2	11
2	10	3	3	1	9
3	7	0	0	1	6
4	4	1	0	0	5
5	6	1	0	2	5
6	5	0	0	1	4
7	6	1	2	2	3
8	11	1	1	4	7
9	6	0	0	0	6
10	7	1	3	0	5
11	8	0	1	1	6
12	5	1	1	0	5
1	6	0	1	1	4
2	9	1	2	3	5
3	6	0	0	0	6
4	6	1	1	1	5
5	10	0	0	2	8
6	6	0	1	0	5
7	9	0	0	1	8
8	7	1	1	0	7
9	7	1	2	3	3
10	2	1	0	0	3
11	5	1	1	0	5
12	6	0	2	2	2
t	ND	IDU	HM	HF	MSM
1	10	0	1	1	8
2	13	0	2	5	6
3	4	0	2	1	1
4	6	1	1	2	4
5	5	1	0	1	5
6	6	1	1	0	6
7	7	0	1	0	6
8	5	0	0	0	5
9	4	0	0	0	4
10	5	0	0	1	4
11	10	0	1	0	9
12	5	1	0	1	5
1	6	1	0	0	7
2	6	1	2	0	5
3	12	2	0	1	13
4	10	1	3	2	6
5	5	0	1	1	3
6	3	1	1	0	3
7	5	0	0	1	4
8	7	0	2	2	3
9	13	0	1	0	12
10	4	0	1	1	2
11	8	0	1	3	4
12	4	0	0	0	4
1	6	0	0	0	6
2	4	0	2	0	2
3	8	0	1	0	7
4	6	0	0	1	5
5	4	1	0	2	3
6	4	0	0	1	3
7	5	0	0	4	1
8	6	0	1	0	5
9	5	1	0	0	6
10	5	1	2	0	4
11	1	1	1	0	1
12	6	0	1	3	2
1	11	1	0	0	12
2	9	1	2	0	8
3	11	1	0	0	12
4	8	1	1	1	7
5	8	0	0	1	7
6	4	1	0	1	4
7	8	1	1	1	7
8	7	0	0	2	5
9	7	0	1	1	5
10	8	2	6	0	4
11	5	0	1	1	3
12	6	0	2	0	4
1	7	0	1	3	3
2	6	1	1	1	5
3	5	1	1	1	4
4	3	0	1	0	2
5	2	0	1	0	1
6	7	0	1	2	4
7	6	0	2	0	4
8	9	1	1	2	7
9	6	0	1	0	5
10	4	0	1	0	3
11	3	0	1	0	2
12	7	1	1	2	5
1	8	0	1	1	6
2	11	0	1	1	9
3	4	1	1	1	3
4	4	0	1	0	3
5	7	0	0	3	4
6	7	0	0	3	4
7	5	0	0	1	4
8	8	0	1	3	4
9	4	0	1	0	3
10	5	3	3	0	5
11	4	2	2	1	3
12	3	0	0	1	2
1	5	1	1	1	4
2	6	1	0	0	7
3	12	1	3	1	9
4	3	0	0	2	1
5	7	1	0	0	8
6	4	0	0	0	4
7	7	0	1	0	6
8	5	0	0	1	4
9	9	1	2	0	8
10	7	1	0	2	6
11	7	0	0	0	7
12	6	1	1	1	5
1	7	1	2	0	6
2	7	0	0	1	6
3	4	2	1	1	4
4	7	0	0	2	5
5	13	0	0	4	9
6	7	0	2	1	4
7	7	0	0	1	6
8	3	0	1	1	1
9	10	1	2	3	6
10	9	0	0	0	9
11	7	1	2	0	6
12	5	0	1	0	4
1	9	0	0	0	9
2	11	2	1	4	8
3	7	0	1	0	6
4	12	1	1	1	11
5	5	1	1	1	4
6	8	0	2	0	6
7	8	0	0	0	8
8	4	0	0	1	3
9	7	0	0	3	4
10	7	0	1	0	6
11	6	2	0	1	7
12	9	0	0	2	7
1	10	1	3	1	7
2	10	0	1	3	6
3	6	1	1	2	4
4	5	0	1	0	4
5	6	0	0	0	6
6	7	2	1	0	8
7	8	0	2	0	6
8	7	0	1	0	6
9	5	1	0	0	6
10	3	1	0	1	3
11	7	0	1	0	6
12	7	0	2	0	5
1	7	0	0	0	7
2	7	0	1	1	5
3	7	0	1	2	4
4	8	0	1	1	6
5	6	0	0	1	5
6	8	0	1	1	6
7	9	2	1	2	8
8	7	0	0	2	5
9	5	2	1	1	5
10	6	2	0	3	5
11	9	0	1	1	7
12	5	0	0	2	3
1	8	2	2	2	6
2	7	1	0	1	7
3	5	2	3	1	3
4	5	2	0	1	6
5	3	0	0	1	2
6	7	0	3	2	2
7	6	1	0	0	7
8	3	0	0	1	2
9	2	0	0	0	2
10	10	1	3	0	8
11	7	0	1	1	5
12	7	0	1	1	5
1	7	1	0	1	7
2	5	0	0	2	3
3	6	0	1	0	5
4	3	1	0	0	4
5	6	0	0	0	6
6	7	0	0	2	5
7	8	0	0	3	5
8	12	0	1	4	7
9	4	0	0	0	4
10	4	1	1	0	4
11	8	0	0	0	8
12	6	0	1	1	4
1	7	2	2	2	5
2	6	0	0	1	5
3	2	0	0	0	2
4	7	0	2	3	2
5	5	2	2	0	5
6	7	0	1	0	6
7	2	0	0	1	1
8	3	0	1	1	1
9	2	0	1	0	1
10	3	0	0	0	3
11	3	0	0	1	2
12	9	0	2	0	7
1	10	1	1	1	9
2	6	0	0	0	6
3	6	0	0	2	4
4	9	0	0	1	8
5	9	2	3	1	7
6	3	0	1	0	2
7	6	1	1	2	4
8	5	0	0	1	4
9	2	1	0	0	3
10	5	0	0	0	5
11	6	0	0	0	6
12	6	1	5	1	1
1	9	1	2	1	7
2	10	0	1	2	7
3	8	0	0	1	7
4	5	1	0	2	4
5	10	1	1	1	9
6	6	1	1	1	5
7	3	0	0	0	3
8	6	0	2	0	4
9	3	0	0	1	2
10	4	0	0	0	4
11	8	0	2	2	4
12	6	0	0	3	3
1	13	0	1	4	8
2	4	0	1	1	2
3	7	0	1	1	5
4	11	0	1	3	7
5	4	0	1	1	2
6	4	0	0	1	3
7	7	0	0	2	5
8	4	2	0	1	5
9	9	0	1	1	7
10	5	0	0	0	5
11	3	0	1	0	2
12	10	0	0	0	10
1	9	2	2	1	8
2	4	0	1	1	2
3	7	0	2	0	5
4	9	0	0	2	7
5	4	2	1	2	3
6	15	0	3	2	10
7	4	0	1	0	3
8	6	1	1	1	5
9	10	0	2	1	7
10	10	0	1	2	7
11	4	1	0	1	4
12	6	1	2	2	3
1	7	1	1	1	6
2	12	0	3	2	7
3	3	1	1	0	3
4	6	1	0	3	4
5	6	1	1	0	6
6	3	1	0	1	3
7	5	0	1	1	3
8	2	0	0	1	1
9	14	0	1	2	11
10	1	1	1	1	0
11	14	0	2	0	12
12	4	0	2	1	1
1	7	0	1	1	5
2	3	0	0	0	3
3	9	0	1	1	7
4	1	2	1	0	2
5	8	0	1	1	6
6	7	0	0	1	6
7	4	0	0	0	4
8	5	0	1	0	4
9	2	0	1	1	0
10	6	0	1	2	3
11	5	1	1	1	4
12	4	0	0	1	3
1	8	1	2	3	4
2	3	0	0	0	3
3	7	0	3	0	4
4	8	0	0	4	4
5	6	0	2	1	3
6	6	1	0	0	7
7	8	0	0	2	6
8	11	1	0	2	10
9	6	0	0	1	5
10	4	0	1	0	3
11	11	2	1	5	7
12	15	0	3	2	10
1	7	2	2	3	4
2	7	0	1	2	4
3	4	2	0	1	5
4	8	0	1	1	6
5	5	1	2	0	4
6	3	0	0	0	3
7	7	1	2	2	4
8	5	0	0	1	4
9	6	0	1	1	4
10	10	0	0	4	6
11	5	0	0	2	3
12	3	1	1	0	3
1	8	2	1	1	8
2	6	2	0	1	7
3	12	1	2	4	7
4	5	0	3	0	2
5	9	1	0	1	9
6	9	0	0	3	6
7	6	0	1	1	4
8	8	2	4	1	5
9	8	1	1	0	8
10	3	3	1	0	5
11	7	0	0	2	5
12	10	0	0	2	8
1	10	0	0	0	10
2	0	2	0	0	2
3	9	1	1	2	7
4	5	0	0	0	5
5	2	0	1	0	1
6	6	0	0	2	4
7	4	0	1	2	1
8	5	0	1	2	2
9	3	0	0	1	2
10	5	0	2	1	2
11	4	1	1	0	4
12	6	0	0	1	5
1	11	0	3	1	7
2	15	1	3	4	9
3	9	1	2	1	7
4	5	0	2	1	2
5	2	0	0	1	1
6	8	0	0	0	8
7	9	0	3	1	5
8	8	1	0	3	6
9	6	0	1	2	3
10	2	0	1	0	1
11	6	0	0	1	5
12	8	0	0	1	7
1	9	1	2	0	8
2	7	2	5	0	4
3	9	0	1	0	8
4	7	0	1	0	6
5	4	1	1	0	4
6	8	0	1	1	6
7	9	0	1	2	6
8	4	1	0	2	3
9	7	0	1	1	5
10	3	0	1	0	2
11	4	0	1	1	2
12	7	1	1	2	5
1	8	0	0	1	7
2	5	0	0	3	2
3	3	0	0	1	2
4	4	2	0	1	5
5	5	0	1	0	4
6	3	0	0	1	2
7	3	0	0	0	3
8	6	0	2	2	2
9	3	0	0	0	3
10	5	2	1	0	6
11	2	1	0	0	3
12	7	1	3	1	4
1	5	2	2	1	4
2	8	2	3	2	5
3	7	0	0	1	6
4	10	0	1	3	6
5	2	0	0	0	2
6	6	0	2	1	3
7	5	0	0	0	5
8	3	0	1	2	0
9	6	0	1	2	3
10	3	0	0	1	2
11	8	0	1	0	7
12	9	0	1	2	6
1	13	0	2	3	8
2	6	1	1	0	6
3	6	0	1	0	5
4	3	0	0	0	3
5	6	0	0	1	5
6	4	0	2	0	2
7	7	0	1	3	3
8	4	0	2	1	1
9	5	0	1	0	4
10	4	0	1	0	3
11	4	1	1	0	4
12	6	2	2	1	5
1	9	1	1	0	9
2	8	1	0	1	8
3	6	2	2	2	4
4	6	0	0	0	6
5	6	0	0	1	5
6	3	0	0	0	3
7	3	0	0	0	3
8	9	1	2	1	7
9	4	1	1	1	3
10	12	0	1	3	8
11	1	0	0	0	1
12	8	0	0	2	6
1	10	0	0	2	8
2	10	1	1	2	8
3	9	0	1	2	6
4	5	0	2	0	3
5	7	0	2	1	4
6	6	0	1	1	4
7	7	1	2	0	6
8	3	2	2	1	2
9	4	0	1	1	2
10	12	1	3	3	7
11	9	1	1	1	8
12	5	0	0	1	4
1	7	3	2	2	6
2	4	0	1	1	2
3	8	0	2	0	6
4	2	2	0	0	4
5	5	2	1	1	5
6	4	1	1	1	3
7	4	4	2	0	6
8	4	1	2	0	3
9	9	1	0	0	10
10	8	0	0	3	5
11	9	0	1	1	7
12	9	0	0	2	7
1	8	1	0	0	9
2	4	3	1	0	6
3	6	0	0	0	6
4	3	1	0	1	3
5	8	0	1	1	6
6	5	0	1	1	3
7	6	0	1	1	4
8	9	0	0	3	6
9	4	1	2	1	2
10	9	0	3	3	3
11	3	1	1	0	3
12	2	0	0	1	1
1	6	0	2	0	4
2	7	0	1	3	3
3	6	1	1	2	4
4	8	1	2	0	7
5	3	0	0	2	1
6	9	0	0	1	8
7	6	0	0	2	4
8	10	1	1	1	9
9	8	1	0	0	9
10	5	0	0	0	5
11	7	0	1	1	5
12	12	0	1	0	11
1	8	0	1	0	7
2	7	1	0	3	5
3	3	1	1	0	3
4	7	1	0	0	8
5	5	0	2	0	3
6	5	0	1	1	3
7	6	0	1	1	4
8	6	0	1	1	4
9	7	0	1	0	6
10	11	0	2	2	7
11	7	1	3	0	5
12	9	1	2	3	5
1	10	0	2	1	7
2	4	1	1	0	4
3	5	0	0	0	5
4	5	0	1	0	4
5	6	1	0	3	4
6	7	0	0	0	7
7	1	0	0	0	1
8	5	1	2	0	4
9	12	0	1	1	10
10	8	1	2	1	6
11	4	2	1	0	5
12	5	2	2	0	5
1	9	1	3	1	6
2	6	0	0	0	6
3	15	0	0	4	11
4	3	0	0	1	2
5	10	0	2	2	6
6	2	1	0	0	3
7	8	2	5	0	5
8	2	1	0	1	2
9	7	2	0	3	6
10	2	0	0	0	2
11	6	0	1	2	3
12	8	0	5	1	2
1	5	1	1	0	5
2	8	3	1	1	9
3	4	2	2	0	4
4	7	0	1	2	4
5	5	1	1	1	4
6	4	1	1	0	4
7	4	0	0	1	3
8	7	1	3	1	4
9	5	1	0	0	6
10	7	3	2	1	7
11	3	1	0	1	3
12	6	2	1	1	6
1	12	1	1	1	11
2	9	0	1	1	7
3	10	2	3	1	8
4	7	0	0	1	6
5	5	0	0	2	3
6	6	1	2	0	5
7	7	0	0	0	7
8	5	0	2	0	3
9	1	0	1	0	0
10	6	0	0	1	5
11	4	0	0	2	2
12	7	0	1	1	5
1	9	0	0	1	8
2	6	0	0	0	6
3	7	0	2	0	5
4	1	1	0	0	2
5	9	0	2	3	4
6	1	0	0	0	1
7	3	0	1	0	2
8	8	0	3	2	3
9	6	1	1	0	6
10	9	1	2	0	8
11	5	0	0	0	5
12	5	2	0	1	6
1	11	1	2	2	8
2	12	3	4	1	10
3	10	0	0	2	8
4	9	0	0	0	9
5	7	0	0	1	6
6	2	2	2	0	2
7	10	1	2	2	7
8	7	0	0	1	6
9	3	0	0	1	2
10	8	0	1	2	5
11	6	0	0	1	5
12	10	1	3	0	8
1	14	2	3	1	12
2	8	0	3	1	4
3	11	0	0	1	10
4	5	0	1	1	3
5	13	0	2	0	11
6	5	0	2	1	2
7	5	1	2	0	4
8	5	0	0	1	4
9	15	2	1	3	13
10	7	1	2	1	5
11	3	0	0	0	3
12	5	1	1	0	5
1	7	2	0	4	5
2	11	1	3	1	8
3	7	0	1	0	6
4	4	0	2	0	2
5	10	0	0	1	9
6	4	1	2	0	3
7	5	0	0	1	4
8	8	2	3	1	6
9	5	0	0	0	5
10	8	0	1	1	6
11	3	0	0	1	2
12	6	2	1	2	5
1	13	2	3	1	11
2	8	3	2	2	7
3	11	0	2	1	8
4	6	0	2	2	2
5	4	0	1	1	2
6	6	0	1	2	3
7	8	0	0	1	7
8	5	0	0	2	3
9	4	0	0	0	4
10	8	0	0	1	7
11	6	1	0	2	5
12	7	0	0	0	7
1	7	1	3	1	4
2	11	0	0	2	9
3	2	0	0	0	2
4	8	0	1	1	6
5	4	1	1	0	4
6	4	1	0	1	4
7	13	0	2	1	10
8	3	0	0	0	3
9	2	0	0	0	2
10	6	2	1	0	7
11	3	0	0	1	2
12	5	0	0	1	4
1	9	0	0	1	8
2	13	0	1	5	7
3	8	1	2	0	7
4	8	1	2	2	5
5	6	0	1	1	4
6	7	0	0	1	6
7	4	1	0	1	4
8	3	0	0	1	2
9	5	0	2	0	3
10	6	0	2	0	4
11	5	1	1	0	5
12	8	0	1	0	7
1	7	1	0	2	6
2	4	0	0	0	4
3	7	2	0	1	8
4	7	1	2	2	4
5	4	0	1	0	3
6	5	0	1	0	4
7	10	0	1	2	7
8	9	0	2	1	6
9	5	0	0	1	4
10	5	0	1	2	2
11	5	0	2	0	3
12	7	2	1	2	6
1	9	1	1	3	6
2	10	1	1	2	8
3	9	0	1	0	8
4	9	2	3	1	7
5	11	0	2	1	8
6	7	0	0	1	6
7	5	0	1	2	2
8	7	0	0	2	5
9	8	0	2	1	5
10	2	0	0	0	2
11	6	0	0	0	6
12	7	0	2	2	3
1	11	2	2	1	10
2	4	0	0	2	2
3	9	0	0	3	6
4	6	1	0	1	6
5	7	0	2	0	5
6	8	0	0	2	6
7	6	1	1	0	6
8	6	0	1	2	3
9	3	2	1	2	2
10	7	0	0	0	7
11	6	1	1	1	5
12	5	1	1	0	5
1	13	1	2	4	8
2	4	0	1	0	3
3	7	1	1	1	6
4	12	2	1	2	11
5	2	0	1	1	0
6	9	1	0	3	7
7	6	0	1	0	5
8	2	0	1	0	1
9	4	2	2	2	2
10	4	0	2	2	0
11	8	0	0	3	5
12	5	0	2	0	3
1	7	0	0	1	6
2	7	1	1	1	6
3	2	0	1	1	0
4	1	0	0	0	1
5	9	1	0	2	8
6	4	0	1	2	1
7	6	0	0	0	6
8	6	2	3	0	5
9	6	0	1	1	4
10	8	0	1	4	3
11	9	0	0	2	7
12	5	1	1	2	3
1	8	2	1	1	8
2	8	0	3	1	4
3	3	0	0	0	3
4	3	1	1	0	3
5	5	0	0	0	5
6	5	0	0	0	5
7	5	0	0	1	4
8	3	0	1	0	2
9	6	1	2	0	5
10	9	0	1	2	6
11	5	1	1	0	5
12	6	1	1	0	6
1	8	0	1	2	5
2	13	0	3	1	9
3	6	0	0	0	6
4	8	1	2	0	7
5	4	1	1	3	1
6	9	0	2	3	4
7	6	0	0	2	4
8	7	2	2	1	6
9	3	1	1	0	3
10	7	1	2	1	5
11	9	0	0	1	8
12	7	1	0	0	8
1	8	2	0	2	8
2	6	2	2	3	3
3	16	0	1	0	15
4	4	0	0	0	4
5	13	0	1	1	11
6	7	1	0	1	7
7	7	1	2	1	5
8	6	0	1	1	4
9	4	0	0	2	2
10	8	0	1	2	5
11	8	1	2	0	7
12	7	0	1	0	6
1	12	0	1	5	6
2	5	1	1	0	5
3	5	0	0	0	5
4	9	0	1	1	7
5	6	0	0	1	5
6	5	1	0	3	3
7	6	0	2	1	3
8	8	0	0	1	7
9	2	0	0	1	1
10	4	0	1	1	2
11	6	1	1	0	6
12	9	0	2	2	5
1	8	0	5	0	3
2	7	1	0	1	7
3	2	1	0	0	3
4	4	0	0	2	2
5	6	0	0	0	6
6	5	0	1	1	3
7	10	0	2	0	8
8	2	0	0	0	2
9	5	0	1	0	4
10	3	0	0	0	3
11	10	0	2	1	7
12	8	0	1	1	6
1	10	0	2	0	8
2	5	0	0	0	5
3	6	1	0	0	7
4	4	0	0	0	4
5	3	0	1	0	2
6	4	1	0	0	5
7	9	0	1	0	8
8	8	0	3	0	5
9	3	1	2	1	1
10	3	1	0	1	3
11	2	1	1	0	2
12	2	0	0	0	2
1	10	0	1	0	9
2	9	1	0	2	8
3	7	0	1	1	5
4	13	0	2	3	8
5	9	0	1	0	8
6	5	0	2	0	3
7	5	0	0	1	4
8	6	0	1	2	3
9	5	0	0	1	4
10	1	1	0	0	2
11	3	1	1	0	3
12	9	1	1	3	6
1	7	1	0	1	7
2	8	0	2	2	4
3	7	0	0	1	6
4	6	0	0	0	6
5	8	0	0	2	6
6	4	2	2	1	3
7	8	0	1	3	4
8	1	0	0	0	1
9	11	1	1	3	8
10	1	1	1	0	1
11	5	0	0	0	5
12	5	0	0	2	3
1	11	0	6	0	5
2	7	2	2	1	6
3	8	1	1	1	7
4	4	4	0	2	6
5	8	3	3	3	5
6	10	0	2	1	7
7	4	0	0	0	4
8	4	0	1	1	2
9	6	1	0	2	5
10	8	0	1	0	7
11	9	1	3	1	6
12	3	0	0	0	3
1	10	3	4	1	8
2	7	0	0	1	6
3	10	0	1	1	8
4	4	0	0	2	2
5	6	0	2	0	4
6	12	0	0	0	12
7	6	2	1	1	6
8	2	1	1	0	2
9	9	2	2	1	8
10	4	1	1	2	2
11	4	1	0	2	3
12	5	1	0	0	6
1	7	0	1	0	6
2	13	0	3	2	8
3	5	1	1	1	4
4	6	1	1	2	4
5	5	0	0	0	5
6	7	1	2	0	6
7	5	0	1	0	4
8	9	0	2	0	7
9	4	0	0	2	2
10	5	1	1	3	2
11	5	0	1	0	4
12	5	0	2	0	3
1	12	1	1	2	10
2	6	0	1	0	5
3	3	0	1	0	2
4	5	0	1	1	3
5	1	0	0	0	1
6	5	1	0	0	6
7	4	0	0	0	4
8	3	1	0	1	3
9	5	2	0	2	5
10	5	1	1	0	5
11	7	0	0	1	6
12	5	1	2	0	4
1	8	0	1	2	5
2	10	1	4	1	6
3	9	2	2	1	8
4	7	0	0	1	6
5	8	0	3	0	5
6	8	0	1	3	4
7	5	0	2	1	2
8	3	1	1	1	2
9	5	1	0	2	4
10	3	0	1	0	2
11	6	0	1	0	5
12	3	0	0	1	2
1	7	1	3	0	5
2	8	1	1	1	7
3	8	0	1	3	4
4	15	1	2	3	11
5	10	0	0	3	7
6	4	1	1	1	3
7	6	1	3	1	3
8	10	1	2	0	9
9	4	0	1	1	2
10	5	0	0	1	4
11	7	0	1	1	5
12	6	0	0	0	6
1	10	1	1	2	8
2	7	0	0	1	6
3	7	1	2	1	5
4	9	0	1	0	8
5	5	0	0	2	3
6	6	1	1	2	4
7	6	1	0	1	6
8	10	1	0	0	11
9	4	1	1	1	3
10	0	2	0	0	2
11	2	2	1	1	2
12	4	0	1	2	1
1	13	2	2	2	11
2	9	0	0	2	7
3	4	0	0	1	3
4	6	0	1	0	5
5	5	2	0	3	4
6	6	1	2	0	5
7	8	0	3	0	5
8	5	0	1	0	4
9	7	1	0	0	8
10	12	0	1	2	9
11	6	0	1	0	5
12	6	0	1	1	4
1	16	1	2	2	13
2	6	2	0	2	6
3	9	1	2	0	8
4	2	4	1	0	5
5	3	0	0	0	3
6	8	1	2	1	6
7	4	0	0	0	4
8	7	0	1	0	6
9	6	0	2	1	3
10	5	1	1	0	5
11	0	0	0	0	0
12	6	0	2	1	3
1	6	2	1	1	6
2	8	0	1	0	7
3	4	0	0	4	0
4	6	1	0	0	7
5	11	0	3	1	7
6	5	0	0	1	4
7	3	0	0	0	3
8	7	0	2	0	5
9	5	1	0	0	6
10	4	0	1	0	3
11	7	0	1	0	6
12	7	0	1	2	4
1	7	0	0	2	5
2	10	0	0	2	8
3	6	0	2	1	3
4	8	3	4	2	5
5	10	0	1	3	6
6	7	0	2	1	4
7	2	1	1	1	1
8	6	0	1	1	4
9	4	2	2	0	4
10	5	2	2	1	4
11	5	0	0	1	4
12	9	1	2	1	7
1	7	1	1	2	5
2	9	0	1	2	6
3	5	0	2	1	2
4	2	0	0	0	2
5	4	0	0	1	3
6	4	0	0	0	4
7	6	0	0	0	6
8	5	0	0	1	4
9	6	0	0	0	6
10	7	0	1	2	4
11	4	0	0	1	3
12	6	1	1	1	5
1	8	2	2	1	7
2	5	0	0	0	5
3	4	2	0	0	6
4	8	0	2	0	6
5	5	1	0	3	3
6	9	2	2	2	7
7	6	1	3	0	4
8	4	0	1	0	3
9	3	0	0	0	3
10	4	1	2	0	3
11	4	0	0	0	4
12	4	1	2	1	2
1	7	0	0	1	6
2	13	2	4	0	11
3	11	0	1	2	8
4	5	1	1	0	5
5	9	2	1	1	9
6	7	0	1	1	5
7	5	0	1	0	4
8	9	2	2	3	6
9	7	0	1	1	5
10	3	1	0	0	4
11	4	0	3	0	1
12	6	0	2	0	4
1	14	2	1	3	12
2	9	0	2	1	6
3	8	0	3	2	3
4	6	0	1	1	4
5	3	0	0	0	3
6	6	1	1	1	5
7	7	0	1	1	5
8	6	0	1	2	3
9	4	0	2	0	2
10	7	0	0	3	4
11	6	0	0	0	6
12	7	0	2	0	5
1	9	1	2	2	6
2	5	0	1	1	3
3	7	1	1	0	7
4	8	0	1	1	6
5	4	0	1	1	2
6	6	0	0	1	5
7	9	1	0	0	10
8	5	0	0	0	5
9	5	1	1	1	4
10	9	1	2	2	6
11	7	0	1	0	6
12	10	0	4	1	5
1	8	1	1	3	5
2	12	0	2	2	8
3	10	1	3	1	7
4	7	0	1	1	5
5	5	0	2	1	2
6	5	1	1	2	3
7	7	1	0	1	7
8	7	0	0	2	5
9	0	1	1	0	0
10	7	0	0	2	5
11	8	0	1	1	6
12	5	0	0	0	5
1	7	0	0	0	7
2	7	0	3	1	3
3	4	0	0	0	4
4	5	0	0	1	4
5	5	0	0	2	3
6	7	0	0	0	7
7	9	0	0	1	8
8	5	1	1	1	4
9	5	0	0	0	5
10	5	0	0	0	5
11	5	0	0	1	4
12	2	0	0	0	2
1	13	1	3	2	9
2	9	0	0	1	8
3	6	0	1	0	5
4	8	1	1	0	8
5	4	0	0	0	4
6	4	0	0	1	3
7	5	0	0	1	4
8	5	0	0	0	5
9	7	1	1	2	5
10	13	0	0	1	12
11	5	0	1	2	2
12	6	0	0	0	6
1	6	1	0	0	7
2	16	0	0	1	15
3	6	0	0	0	6
4	3	0	1	1	1
5	9	1	1	3	6
6	3	0	0	0	3
7	6	0	0	1	5
8	6	0	2	1	3
9	3	0	0	0	3
10	10	1	2	3	6
11	6	0	0	0	6
12	3	0	1	0	2
1	7	1	0	0	8
2	8	0	1	3	4
3	7	0	0	2	5
4	4	1	1	1	3
5	4	2	0	1	5
6	8	0	1	0	7
7	3	0	0	0	3
8	8	0	2	0	6
9	6	1	2	1	4
10	6	0	1	0	5
11	6	0	0	0	6
12	1	0	1	0	0
1	7	0	0	4	3
2	11	1	1	0	11
3	11	1	2	2	8
4	8	0	1	1	6
5	7	0	0	1	6
6	9	0	0	2	7
7	4	1	0	2	3
8	7	0	2	1	4
9	7	0	0	0	7
10	4	1	0	1	4
11	8	0	2	0	6
12	7	0	2	2	3
1	8	1	2	2	5
2	8	1	1	1	7
3	8	2	1	2	7
4	2	0	1	0	1
5	4	1	1	1	3
6	7	0	0	1	6
7	8	1	1	2	6
8	4	0	0	2	2
9	15	0	2	2	11
10	6	0	0	2	4
11	3	0	0	1	2
12	6	0	1	1	4
1	11	2	4	2	7
2	9	1	4	2	4
3	9	0	2	0	7
4	4	0	0	2	2
5	9	0	2	2	5
6	7	0	0	0	7
7	4	0	1	2	1
8	5	0	1	0	4
9	6	0	0	3	3
10	10	0	2	2	6
11	6	1	1	3	3
12	5	1	0	2	4
1	18	0	4	1	13
2	9	0	2	0	7
3	5	1	1	0	5
4	3	0	0	1	2
5	6	0	1	1	4
6	5	2	1	0	6
7	5	0	0	1	4
8	3	1	0	1	3
9	10	0	0	1	9
10	11	0	3	0	8
11	7	0	0	2	5
12	10	0	2	2	6
1	8	3	1	1	9
2	11	1	2	1	9
3	7	0	0	1	6
4	8	0	2	0	6
5	8	2	0	2	8
6	10	1	1	1	9
7	6	1	1	0	6
8	6	0	0	1	5
9	7	1	1	1	6
10	7	1	1	1	6
11	9	2	1	1	9
12	8	0	0	1	7
1	9	0	3	1	5
2	12	0	0	1	11
3	8	0	0	0	8
4	5	0	0	2	3
5	5	0	1	0	4
6	9	0	1	3	5
7	12	0	2	1	9
8	8	0	1	1	6
9	7	1	1	1	6
10	3	1	1	0	3
11	1	0	0	1	0
12	6	0	1	0	5
1	9	0	1	3	5
2	5	0	0	0	5
3	6	0	1	0	5
4	4	1	0	1	4
5	1	0	0	0	1
6	6	0	1	0	5
7	3	1	2	0	2
8	11	0	2	3	6
9	6	2	2	3	3
10	4	2	1	1	4
11	5	0	0	1	4
12	7	1	1	1	6
1	12	1	0	3	10
2	7	1	0	0	8
3	11	1	0	1	11
4	6	0	2	1	3
5	8	1	1	1	7
6	9	0	0	0	9
7	5	0	1	0	4
8	2	0	0	0	2
9	8	0	2	2	4
10	8	0	1	1	6
11	5	0	1	1	3
12	8	0	0	2	6
1	5	1	0	2	4
2	12	1	3	1	9
3	4	0	0	2	2
4	4	0	1	0	3
5	6	0	0	1	5
6	4	2	2	1	3
7	8	1	2	0	7
8	6	0	1	1	4
9	5	1	1	2	3
10	6	1	0	0	7
11	9	0	2	2	5
12	4	0	0	0	4
1	13	0	1	1	11
2	8	1	2	1	6
3	8	1	2	0	7
4	6	1	1	0	6
5	6	1	1	2	4
6	7	0	0	2	5
7	8	0	3	1	4
8	8	0	0	1	7
9	10	0	1	0	9
10	4	1	1	1	3
11	4	1	1	0	4
12	4	2	2	2	2
1	9	1	1	3	6
2	9	0	3	1	5
3	4	1	2	2	1
4	6	0	0	0	6
5	4	0	0	0	4
6	6	1	4	0	3
7	7	0	0	1	6
8	5	1	1	0	5
9	3	0	0	0	3
10	6	0	0	0	6
11	4	0	0	1	3
12	6	1	2	0	5
1	10	0	0	1	9
2	4	0	0	1	3
3	8	0	0	1	7
4	8	1	2	2	5
5	8	0	3	2	3
6	4	1	1	2	2
7	5	0	0	0	5
8	6	1	0	2	5
9	3	0	0	1	2
10	3	0	0	2	1
11	3	0	0	0	3
12	7	0	1	1	5
1	10	2	3	3	6
2	11	0	1	0	10
3	9	0	1	1	7
4	5	0	1	2	2
5	6	0	0	3	3
6	8	0	0	0	8
7	3	0	1	1	1
8	5	1	1	1	4
9	3	0	1	0	2
10	6	1	1	0	6
11	10	0	4	1	5
12	10	0	1	3	6
1	7	0	1	3	3
2	15	1	4	1	11
3	8	0	1	1	6
4	10	0	0	1	9
5	6	0	2	1	3
6	10	1	0	3	8
7	6	1	1	2	4
8	7	2	1	2	6
9	5	1	1	2	3
10	9	1	0	1	9
11	5	0	0	0	5
12	4	0	0	1	3
1	9	1	2	2	6
2	7	1	2	0	6
3	5	1	2	0	4
4	5	1	1	1	4
5	6	0	1	1	4
6	6	1	2	0	5
7	5	0	0	1	4
8	6	1	1	4	2
9	6	2	1	1	6
10	5	0	0	1	4
11	3	0	0	0	3
12	7	0	0	1	6
1	6	2	3	1	4
2	6	1	2	0	5
3	3	1	1	0	3
4	2	0	0	0	2
5	5	0	1	0	4
6	6	0	1	0	5
7	3	1	0	0	4
8	7	0	0	2	5
9	7	1	2	1	5
10	3	1	0	0	4
11	7	1	1	1	6
12	3	0	0	1	2
1	5	4	1	3	5
2	7	0	2	0	5
3	5	0	1	0	4
4	5	0	0	0	5
5	5	0	1	0	4
6	3	0	0	0	3
7	12	0	2	1	9
8	4	1	1	0	4
9	4	1	2	0	3
10	7	0	0	1	6
11	7	1	2	2	4
12	8	1	3	1	5
1	13	2	1	1	13
2	6	0	2	1	3
3	6	0	0	1	5
4	5	0	0	1	4
5	7	1	2	0	6
6	6	0	0	0	6
7	6	0	1	0	5
8	3	1	0	1	3
9	5	1	2	0	4
10	4	1	2	0	3
11	1	0	0	1	0
12	5	0	1	0	4
1	10	1	4	1	6
2	7	2	0	2	7
3	6	0	1	1	4
4	11	0	1	1	9
5	5	0	1	0	4
6	8	0	0	1	7
7	2	0	0	0	2
8	9	0	0	0	9
9	8	0	0	1	7
10	6	0	0	0	6
11	8	1	3	0	6
12	8	0	1	1	6
1	5	2	1	2	4
2	13	1	3	0	11
3	5	0	1	0	4
4	6	0	2	0	4
5	7	1	1	2	5
6	11	0	1	0	10
7	2	0	0	1	1
8	9	1	2	4	4
9	7	3	2	1	7
10	9	0	1	1	7
11	6	0	0	0	6
12	11	0	2	1	8
t	ND	IDU	HM	HF	MSM
1	9	0	0	2	7
2	12	1	1	3	9
3	6	0	0	0	6
4	3	0	0	0	3
5	9	0	1	0	8
6	4	0	0	0	4
7	6	0	1	1	4
8	1	1	1	0	1
9	12	0	0	1	11
10	9	0	1	0	8
11	3	0	0	0	3
12	7	1	2	1	5
1	10	0	1	2	7
2	6	2	0	1	7
3	8	0	0	2	6
4	3	0	0	0	3
5	10	0	2	1	7
6	8	1	0	2	7
7	8	0	1	0	7
8	8	0	0	1	7
9	4	0	0	0	4
10	4	0	0	0	4
11	4	0	0	0	4
12	5	0	1	2	2
1	9	2	3	0	8
2	11	0	3	0	8
3	10	0	1	0	9
4	6	1	1	1	5
5	4	0	1	1	2
6	8	0	0	1	7
7	2	2	1	1	2
8	7	0	1	2	4
9	7	0	1	0	6
10	2	0	1	0	1
11	5	1	1	0	5
12	5	0	1	0	4
1	6	1	1	1	5
2	10	1	1	5	5
3	4	2	1	1	4
4	8	1	1	1	7
5	6	0	1	1	4
6	7	0	1	2	4
7	6	0	1	2	3
8	8	0	1	1	6
9	6	0	0	2	4
10	5	1	0	1	5
11	7	1	2	0	6
12	9	1	2	3	5
1	5	3	0	1	7
2	10	0	1	2	7
3	9	0	1	1	7
4	7	1	2	0	6
5	8	0	0	2	6
6	4	1	0	1	4
7	8	0	1	0	7
8	2	0	0	0	2
9	7	1	1	2	5
10	3	0	0	1	2
11	5	2	1	1	5
12	6	1	1	0	6
1	12	3	4	1	10
2	7	2	3	1	5
3	8	2	1	1	8
4	12	0	1	0	11
5	8	1	2	0	7
6	6	2	4	0	4
7	9	0	0	4	5
8	6	0	0	1	5
9	10	0	2	3	5
10	5	0	0	0	5
11	9	0	0	1	8
12	2	0	0	0	2
1	12	3	3	1	11
2	6	1	1	0	6
3	8	0	1	1	6
4	1	1	1	0	1
5	9	0	1	0	8
6	2	0	0	0	2
7	7	1	2	0	6
8	7	1	0	2	6
9	7	0	0	2	5
10	2	2	2	0	2
11	3	0	0	1	2
12	6	0	0	2	4
1	9	1	2	1	7
2	16	1	1	3	13
3	10	1	2	3	6
4	6	0	1	1	4
5	10	0	1	2	7
6	6	0	1	1	4
7	8	0	2	1	5
8	5	0	0	0	5
9	11	1	1	2	9
10	4	0	1	1	2
11	3	0	0	0	3
12	0	1	1	0	0
1	10	1	1	2	8
2	10	1	2	2	7
3	4	0	1	0	3
4	7	0	0	1	6
5	3	0	0	0	3
6	6	1	0	0	7
7	8	1	1	2	6
8	3	0	0	0	3
9	3	0	0	0	3
10	6	0	2	1	3
11	6	1	0	1	6
12	4	1	2	0	3
1	16	0	1	4	11
2	5	0	1	1	3
3	6	0	0	3	3
4	14	1	1	1	13
5	10	0	1	1	8
6	5	2	1	3	3
7	6	0	0	1	5
8	7	1	1	1	6
9	6	2	1	2	5
10	5	2	1	1	5
11	14	0	1	1	12
12	8	1	0	0	9
1	9	0	1	3	5
2	8	1	1	1	7
3	7	0	3	1	3
4	1	0	0	0	1
5	7	0	2	0	5
6	6	0	1	2	3
7	10	0	1	1	8
8	5	2	2	2	3
9	5	0	2	0	3
10	5	3	2	1	5
11	6	0	1	1	4
12	6	0	0	1	5
1	9	1	1	0	9
2	4	1	0	0	5
3	8	1	0	1	8
4	11	1	1	3	8
5	4	0	1	1	2
6	8	1	0	1	8
7	6	0	1	0	5
8	5	0	2	1	2
9	9	0	3	2	4
10	7	0	1	1	5
11	8	2	3	1	6
12	5	0	0	2	3
1	9	3	2	3	7
2	8	2	0	2	8
3	10	1	1	3	7
4	8	0	0	0	8
5	6	0	0	0	6
6	6	1	4	0	3
7	7	0	2	0	5
8	6	1	2	0	5
9	7	1	0	0	8
10	5	0	0	2	3
11	7	1	1	1	6
12	11	1	2	3	7
1	12	0	3	1	8
2	7	0	0	1	6
3	6	1	1	0	6
4	8	0	0	2	6
5	6	0	0	1	5
6	5	0	1	0	4
7	13	0	2	2	9
8	3	0	0	0	3
9	6	0	2	1	3
10	5	0	0	0	5
11	3	0	1	0	2
12	8	0	0	2	6
1	9	0	2	1	6
2	10	0	1	0	9
3	7	0	1	0	6
4	4	0	1	1	2
5	3	0	0	0	3
6	6	2	1	2	5
7	6	1	0	2	5
8	8	0	0	1	7
9	5	1	0	1	5
10	5	0	1	0	4
11	6	1	1	1	5
12	6	0	2	3	1
1	13	0	3	2	8
2	12	0	1	3	8
3	2	0	0	0	2
4	7	1	1	0	7
5	6	2	0	1	7
6	10	1	1	2	8
7	8	0	2	2	4
8	5	0	0	0	5
9	6	0	0	1	5
10	7	1	0	2	6
11	9	0	2	1	6
12	4	1	0	1	4
1	8	3	1	1	9
2	8	0	0	3	5
3	4	0	0	0	4
4	5	1	0	2	4
5	11	0	0	1	10
6	7	0	0	1	6
7	5	0	1	1	3
8	6	0	0	1	5
9	4	1	1	1	3
10	3	4	1	1	5
11	3	1	1	0	3
12	5	1	1	0	5
1	9	0	1	2	6
2	7	0	0	1	6
3	1	0	1	0	0
4	8	2	3	0	7
5	6	0	0	0	6
6	6	0	3	0	3
7	5	0	0	2	3
8	3	1	0	0	4
9	8	0	2	0	6
10	6	0	0	1	5
11	6	0	1	0	5
12	2	1	0	1	2
1	6	1	3	0	4
2	5	0	0	0	5
3	1	1	2	0	0
4	4	0	1	0	3
5	3	1	0	1	3
6	5	1	0	1	5
7	10	0	2	0	8
8	8	0	3	1	4
9	5	0	1	0	4
10	7	0	0	1	6
11	11	0	1	1	9
12	5	0	1	0	4
1	8	0	0	3	5
2	11	0	3	1	7
3	8	0	1	1	6
4	3	1	1	0	3
5	5	1	0	2	4
6	7	1	1	2	5
7	4	2	1	1	4
8	6	0	2	0	4
9	2	0	0	1	1
10	5	0	1	0	4
11	7	1	1	2	5
12	6	0	1	0	5
1	11	0	1	1	9
2	6	0	1	0	5
3	10	0	0	0	10
4	7	0	1	1	5
5	4	0	2	0	2
6	4	0	0	0	4
7	6	0	0	1	5
8	5	0	1	2	2
9	5	0	1	1	3
10	5	0	0	0	5
11	4	0	1	1	2
12	4	0	1	0	3
1	7	2	1	0	8
2	4	0	1	0	3
3	9	2	4	1	6
4	7	0	1	0	6
5	6	0	1	2	3
6	8	1	1	2	6
7	3	1	0	0	4
8	5	1	2	0	4
9	13	0	1	3	9
10	6	1	1	2	4
11	3	1	1	0	3
12	8	0	0	0	8
1	10	0	1	2	7
2	4	2	1	0	5
3	6	0	1	0	5
4	7	1	0	3	5
5	8	0	2	1	5
6	6	3	2	1	6
7	6	0	2	0	4
8	7	0	1	2	4
9	6	1	1	0	6
10	10	0	0	3	7
11	9	1	1	2	7
12	4	0	2	1	1
1	6	1	2	3	2
2	5	1	0	0	6
3	9	1	3	0	7
4	9	0	3	1	5
5	3	0	0	0	3
6	7	0	1	0	6
7	5	0	1	0	4
8	4	0	0	2	2
9	4	0	0	1	3
10	8	0	1	5	2
11	3	1	0	0	4
12	3	2	1	1	3
1	9	1	1	2	7
2	7	0	2	1	4
3	6	0	1	1	4
4	4	2	1	0	5
5	7	0	0	0	7
6	5	0	1	0	4
7	6	0	2	0	4
8	4	1	0	1	4
9	7	0	2	2	3
10	5	0	0	2	3
11	7	0	0	0	7
12	8	1	0	3	6
1	9	1	1	5	4
2	3	0	0	0	3
3	2	0	0	0	2
4	5	0	1	0	4
5	6	0	1	0	5
6	5	0	1	0	4
7	5	0	0	0	5
8	5	1	1	1	4
9	7	0	0	1	6
10	6	0	3	0	3
11	4	1	1	2	2
12	5	1	2	0	4
1	6	1	0	0	7
2	8	1	1	0	8
3	6	1	0	2	5
4	6	0	2	1	3
5	6	0	1	1	4
6	3	0	0	1	2
7	5	1	0	3	3
8	5	1	2	0	4
9	4	1	0	0	5
10	5	0	0	1	4
11	3	0	0	0	3
12	3	1	1	1	2
1	9	0	1	0	8
2	10	1	2	1	8
3	8	0	1	0	7
4	7	0	1	1	5
5	1	1	0	1	1
6	7	0	0	1	6
7	8	2	1	0	9
8	6	2	4	0	4
9	5	1	1	2	3
10	4	2	0	0	6
11	4	2	1	2	3
12	7	0	1	2	4
1	9	2	1	1	9
2	5	1	3	1	2
3	6	0	1	0	5
4	7	0	1	0	6
5	5	0	1	2	2
6	9	1	1	0	9
7	3	0	1	0	2
8	8	1	0	2	7
9	4	0	0	1	3
10	5	0	1	1	3
11	8	1	1	2	6
12	3	0	1	0	2
1	14	1	0	2	13
2	4	1	0	1	4
3	7	0	0	1	6
4	9	0	0	3	6
5	5	0	0	1	4
6	8	0	2	1	5
7	11	1	2	0	10
8	6	2	2	0	6
9	5	1	2	1	3
10	6	0	1	0	5
11	4	0	1	0	3
12	4	0	0	0	4
1	12	0	0	1	11
2	4	2	1	1	4
3	8	0	2	2	4
4	5	0	0	0	5
5	6	0	1	1	4
6	7	0	1	2	4
7	5	1	1	1	4
8	15	1	1	2	13
9	3	1	1	0	3
10	7	0	2	0	5
11	10	0	1	2	7
12	4	2	1	1	4
1	5	0	2	3	0
2	9	1	0	3	7
3	6	1	3	2	2
4	4	1	1	1	3
5	6	0	1	3	2
6	5	1	2	0	4
7	0	0	0	0	0
8	9	0	1	2	6
9	5	0	0	2	3
10	7	0	0	1	6
11	5	2	2	2	3
12	7	0	0	2	5
1	8	2	1	1	8
2	7	1	4	2	2
3	9	2	1	2	8
4	4	0	0	1	3
5	8	2	1	1	8
6	7	0	1	3	3
7	9	1	2	1	7
8	4	1	0	0	5
9	9	1	0	1	9
10	4	1	0	0	5
11	6	0	0	0	6
12	3	1	2	1	1
1	7	0	1	1	5
2	6	0	1	0	5
3	6	0	1	0	5
4	4	2	1	1	4
5	3	0	2	0	1
6	3	0	1	0	2
7	9	0	1	2	6
8	8	0	0	1	7
9	5	0	1	0	4
10	6	0	0	1	5
11	10	0	1	0	9
12	7	1	1	2	5
1	6	0	1	1	4
2	3	0	0	0	3
3	5	0	0	1	4
4	6	1	2	1	4
5	4	1	0	0	5
6	9	0	0	1	8
7	10	1	0	3	8
8	6	0	0	1	5
9	9	0	0	2	7
10	5	1	2	2	2
11	8	1	3	1	5
12	10	0	2	2	6
1	5	1	1	2	3
2	6	0	1	0	5
3	9	1	2	2	6
4	5	0	1	0	4
5	7	0	0	1	6
6	4	0	0	0	4
7	8	1	0	4	5
8	3	0	0	0	3
9	5	1	0	0	6
10	6	0	2	1	3
11	6	0	0	0	6
12	7	0	4	1	2
1	12	0	2	3	7
2	7	0	0	2	5
3	4	0	1	1	2
4	4	0	1	0	3
5	7	1	1	3	4
6	2	1	2	0	1
7	6	2	3	0	5
8	4	0	0	1	3
9	4	0	0	1	3
10	4	1	1	1	3
11	5	0	0	1	4
12	5	0	0	1	4
1	4	0	0	0	4
2	3	0	1	0	2
3	8	1	1	2	6
4	4	0	0	0	4
5	3	1	1	1	2
6	5	0	3	2	0
7	3	0	1	0	2
8	4	0	1	0	3
9	7	2	2	0	7
10	8	0	0	3	5
11	8	0	0	1	7
12	9	0	1	1	7
1	9	2	2	1	8
2	7	0	0	2	5
3	4	2	0	2	4
4	5	0	0	0	5
5	7	0	0	2	5
6	5	0	1	1	3
7	4	1	2	1	2
8	7	0	0	3	4
9	8	2	1	2	7
10	5	0	0	2	3
11	9	0	0	1	8
12	9	0	1	0	8
1	12	0	2	2	8
2	10	0	2	2	6
3	8	2	5	2	3
4	8	0	2	2	4
5	4	0	0	0	4
6	5	0	0	1	4
7	6	0	2	1	3
8	5	0	0	0	5
9	7	0	1	0	6
10	7	0	1	1	5
11	4	0	0	0	4
12	2	0	0	0	2
1	8	0	1	1	6
2	10	0	0	1	9
3	4	0	0	1	3
4	2	1	1	0	2
5	5	0	1	1	3
6	7	0	1	1	5
7	7	2	1	1	7
8	10	0	1	3	6
9	6	1	0	1	6
10	8	2	4	1	5
11	7	0	0	2	5
12	5	0	0	0	5
1	9	0	2	2	5
2	4	0	0	0	4
3	7	0	1	0	6
4	8	0	0	1	7
5	3	0	0	1	2
6	7	0	2	1	4
7	8	0	2	1	5
8	6	0	0	0	6
9	5	0	0	1	4
10	8	0	0	3	5
11	6	0	1	2	3
12	8	0	1	2	5
1	7	0	0	0	7
2	10	0	1	2	7
3	10	0	0	5	5
4	3	0	0	0	3
5	6	0	1	2	3
6	4	0	0	2	2
7	3	0	0	1	2
8	7	0	0	1	6
9	10	0	1	1	8
10	4	0	0	1	3
11	6	2	2	3	3
12	10	0	0	3	7
1	4	0	0	0	4
2	9	2	2	1	8
3	9	0	2	0	7
4	2	0	0	0	2
5	11	0	2	5	4
6	3	0	0	0	3
7	8	1	0	1	8
8	3	1	2	0	2
9	1	0	0	0	1
10	7	0	1	1	5
11	3	0	1	0	2
12	6	0	0	0	6
1	7	1	2	3	3
2	10	1	3	0	8
3	4	2	1	0	5
4	12	1	0	1	12
5	4	0	0	0	4
6	6	1	2	2	3
7	4	2	1	2	3
8	4	0	1	1	2
9	8	0	0	1	7
10	11	0	1	1	9
11	6	0	0	1	5
12	1	1	0	1	1
1	10	2	0	4	8
2	8	1	1	1	7
3	11	1	2	3	7
4	4	0	1	0	3
5	5	0	2	0	3
6	3	0	0	1	2
7	7	0	1	0	6
8	5	0	0	1	4
9	7	0	2	1	4
10	4	0	2	0	2
11	8	0	2	2	4
12	5	0	0	2	3
1	14	2	1	3	12
2	8	0	0	0	8
3	8	1	1	0	8
4	3	0	1	0	2
5	8	0	0	0	8
6	8	0	1	2	5
7	4	0	1	0	3
8	7	0	0	0	7
9	4	1	1	1	3
10	7	0	1	3	3
11	6	0	2	0	4
12	4	0	1	1	2
1	12	3	2	3	10
2	12	0	3	1	8
3	5	1	0	1	5
4	3	0	0	2	1
5	4	2	0	0	6
6	6	0	0	1	5
7	5	0	1	1	3
8	6	1	1	1	5
9	8	1	1	1	7
10	6	0	0	1	5
11	5	2	2	0	5
12	6	0	2	1	3
1	10	1	2	1	8
2	9	1	1	1	8
3	4	0	0	0	4
4	9	0	1	0	8
5	6	0	1	1	4
6	8	0	0	1	7
7	13	0	0	2	11
8	7	1	1	1	6
9	4	0	0	1	3
10	4	1	0	1	4
11	7	0	0	3	4
12	6	1	0	1	6
1	7	2	4	0	5
2	10	2	2	2	8
3	3	3	1	1	4
4	4	0	1	0	3
5	8	1	3	0	6
6	8	0	0	1	7
7	8	1	3	1	5
8	6	0	1	0	5
9	5	0	0	1	4
10	12	0	2	2	8
11	4	0	0	2	2
12	8	1	1	0	8
1	12	1	2	1	10
2	7	1	0	1	7
3	6	2	3	1	4
4	7	0	0	2	5
5	3	0	0	0	3
6	3	0	0	0	3
7	2	0	0	0	2
8	5	1	3	0	3
9	8	1	1	1	7
10	3	0	0	0	3
11	10	0	3	3	4
12	9	0	1	2	6
1	9	0	0	3	6
2	8	0	0	3	5
3	5	0	2	0	3
4	7	1	1	1	6
5	7	1	1	2	5
6	5	1	1	1	4
7	4	0	0	1	3
8	6	0	0	1	5
9	4	0	0	1	3
10	5	0	0	2	3
11	5	0	0	1	4
12	10	0	0	1	9
1	8	0	3	0	5
2	9	2	1	1	9
3	8	0	1	0	7
4	2	0	0	0	2
5	1	1	0	0	2
6	3	0	0	2	1
7	3	0	0	1	2
8	7	1	1	3	4
9	6	0	1	0	5
10	4	1	1	0	4
11	6	1	0	2	5
12	7	1	3	2	3
1	4	0	1	1	2
2	6	0	1	1	4
3	5	0	0	1	4
4	6	0	1	0	5
5	8	2	1	0	9
6	3	2	0	0	5
7	11	0	1	1	9
8	5	1	0	0	6
9	6	1	3	0	4
10	10	0	4	1	5
11	4	0	0	1	3
12	3	0	0	2	1
1	14	1	4	1	10
2	5	1	1	1	4
3	12	0	2	0	10
4	4	1	1	2	2
5	6	1	1	1	5
6	4	0	2	1	1
7	8	1	0	4	5
8	2	0	0	0	2
9	5	1	2	1	3
10	10	0	1	2	7
11	11	0	1	1	9
12	2	0	1	0	1
1	6	0	0	1	5
2	11	1	1	0	11
3	3	0	1	0	2
4	8	0	0	4	4
5	2	0	0	0	2
6	7	0	2	1	4
7	7	1	1	1	6
8	6	2	2	2	4
9	8	0	2	0	6
10	4	0	0	0	4
11	4	0	0	0	4
12	2	0	0	0	2
1	11	0	1	3	7
2	7	0	0	0	7
3	7	1	1	1	6
4	8	1	2	1	6
5	6	0	1	1	4
6	5	1	3	0	3
7	7	2	1	2	6
8	3	0	1	0	2
9	1	0	0	0	1
10	6	0	0	3	3
11	9	2	1	2	8
12	5	0	1	2	2
1	12	1	0	4	9
2	10	2	2	1	9
3	10	1	1	0	10
4	4	1	0	2	3
5	3	0	0	1	2
6	4	1	1	2	2
7	4	0	0	1	3
8	12	1	1	2	10
9	6	0	1	1	4
10	3	0	1	0	2
11	5	1	1	0	5
12	2	2	1	1	2
1	10	1	1	2	8
2	6	2	2	0	6
3	5	0	0	1	4
4	4	1	1	1	3
5	3	1	1	0	3
6	9	1	1	2	7
7	5	0	1	0	4
8	5	0	1	1	3
9	10	0	2	1	7
10	8	0	2	3	3
11	1	1	0	0	2
12	7	0	2	2	3
1	8	0	3	2	3
2	4	1	0	0	5
3	10	1	1	2	8
4	4	2	1	1	4
5	7	0	0	1	6
6	5	1	0	0	6
7	3	0	0	0	3
8	2	0	0	0	2
9	10	0	1	0	9
10	5	0	0	2	3
11	9	0	1	0	8
12	7	1	1	2	5
1	10	0	1	0	9
2	11	1	2	1	9
3	9	0	1	2	6
4	4	0	0	1	3
5	5	0	0	1	4
6	6	1	0	0	7
7	6	0	2	0	4
8	2	1	0	2	1
9	6	0	0	2	4
10	4	0	0	2	2
11	8	0	1	1	6
12	5	1	2	0	4
1	9	0	0	1	8
2	3	0	0	0	3
3	9	1	2	1	7
4	7	0	0	1	6
5	5	2	0	1	6
6	6	1	1	1	5
7	7	0	0	3	4
8	9	0	0	1	8
9	8	0	1	1	6
10	5	1	0	1	5
11	8	0	1	2	5
12	5	1	1	1	4
1	2	1	2	0	1
2	10	1	1	1	9
3	6	2	0	1	7
4	4	2	1	1	4
5	12	0	2	2	8
6	2	0	1	0	1
7	4	0	0	0	4
8	5	0	1	2	2
9	5	0	0	2	3
10	5	0	1	0	4
11	6	0	1	1	4
12	3	0	0	0	3
1	9	0	0	2	7
2	6	0	0	1	5
3	9	1	1	1	8
4	6	0	0	2	4
5	7	1	1	2	5
6	6	2	2	0	6
7	4	1	4	1	0
8	5	0	1	0	4
9	2	0	1	0	1
10	10	0	1	1	8
11	7	0	0	1	6
12	8	1	2	3	4
1	3	1	0	0	4
2	7	0	0	1	6
3	5	0	2	0	3
4	3	0	0	0	3
5	4	0	1	1	2
6	8	0	1	0	7
7	3	0	0	1	2
8	8	1	1	2	6
9	7	0	1	1	5
10	4	0	1	2	1
11	7	1	1	0	7
12	5	1	0	1	5
1	4	1	0	0	5
2	7	0	1	2	4
3	3	0	0	0	3
4	2	0	0	0	2
5	4	1	0	1	4
6	1	1	0	1	1
7	12	1	2	2	9
8	5	1	1	1	4
9	5	1	1	0	5
10	5	0	0	1	4
11	5	1	1	1	4
12	1	1	0	0	2
1	11	1	0	1	11
2	6	0	1	1	4
3	10	2	1	5	6
4	6	0	2	0	4
5	7	0	0	2	5
6	6	0	1	1	4
7	7	1	0	1	7
8	4	0	0	0	4
9	9	0	0	1	8
10	6	0	0	2	4
11	7	0	0	1	6
12	7	2	2	1	6
1	11	1	2	1	9
2	2	1	2	1	0
3	6	0	1	1	4
4	14	1	1	3	11
5	4	0	1	2	1
6	4	1	0	2	3
7	4	0	0	0	4
8	1	0	0	0	1
9	3	0	0	0	3
10	4	0	2	0	2
11	5	1	2	0	4
12	1	0	0	0	1
1	8	0	1	2	5
2	8	0	1	1	6
3	7	0	0	1	6
4	4	0	1	0	3
5	3	0	1	0	2
6	5	0	0	0	5
7	4	0	0	0	4
8	4	0	1	1	2
9	7	0	0	1	6
10	5	0	2	1	2
11	5	0	0	0	5
12	5	1	0	1	5
1	6	1	1	1	5
2	5	1	0	0	6
3	15	2	1	3	13
4	5	0	0	1	4
5	6	0	0	1	5
6	4	0	0	1	3
7	10	0	0	3	7
8	4	1	1	2	2
9	9	0	0	1	8
10	9	0	2	1	6
11	9	0	1	3	5
12	6	0	2	1	3
1	8	1	2	3	4
2	5	0	1	0	4
3	11	1	4	1	7
4	8	0	0	0	8
5	5	2	2	0	5
6	5	0	1	1	3
7	5	0	0	2	3
8	6	1	1	1	5
9	6	1	1	0	6
10	5	2	1	0	6
11	6	2	1	1	6
12	7	0	2	1	4
1	8	1	2	1	6
2	12	2	6	2	6
3	12	1	0	2	11
4	10	0	0	2	8
5	10	1	2	1	8
6	7	2	1	2	6
7	11	0	2	1	8
8	2	1	0	1	2
9	9	1	2	2	6
10	6	0	0	0	6
11	5	3	3	2	3
12	5	1	0	0	6
1	6	0	1	1	4
2	5	1	0	0	6
3	3	0	0	0	3
4	9	0	0	0	9
5	4	0	1	0	3
6	7	0	0	2	5
7	4	0	1	0	3
8	7	2	1	3	5
9	9	0	0	3	6
10	9	1	2	1	7
11	6	0	0	3	3
12	2	0	0	0	2
1	9	0	0	0	9
2	6	0	1	0	5
3	5	0	0	1	4
4	4	1	2	0	3
5	4	1	1	1	3
6	6	0	0	1	5
7	0	0	0	0	0
8	5	1	0	4	2
9	7	1	0	2	6
10	6	0	0	1	5
11	4	1	3	0	2
12	3	1	1	0	3
1	18	1	1	2	16
2	11	1	1	0	11
3	8	1	1	1	7
4	6	1	1	1	5
5	7	0	1	0	6
6	9	1	0	3	7
7	2	1	1	0	2
8	4	0	0	2	2
9	5	1	1	0	5
10	8	0	2	0	6
11	6	0	1	1	4
12	6	0	0	4	2
1	9	1	0	2	8
2	5	1	2	1	3
3	8	0	1	2	5
4	3	0	0	0	3
5	8	0	1	1	6
6	6	0	1	2	3
7	4	1	0	1	4
8	9	0	0	1	8
9	3	1	0	0	4
10	4	1	0	2	3
11	10	0	0	0	10
12	8	1	1	1	7
1	7	0	0	0	7
2	10	2	2	1	9
3	7	0	1	1	5
4	2	0	0	0	2
5	4	0	1	1	2
6	4	0	1	0	3
7	6	0	1	1	4
8	7	0	1	1	5
9	7	0	0	2	5
10	10	0	3	2	5
11	9	1	0	2	8
12	8	3	2	2	7
1	10	0	2	0	8
2	9	0	1	1	7
3	5	0	1	0	4
4	3	0	0	0	3
5	11	0	1	1	9
6	9	1	4	1	5
7	3	0	0	1	2
8	4	0	1	1	2
9	6	0	0	2	4
10	7	0	0	0	7
11	7	0	0	2	5
12	4	2	1	2	3
1	6	1	1	1	5
2	12	1	1	2	10
3	6	1	4	0	3
4	8	0	0	4	4
5	13	0	0	3	10
6	4	1	0	0	5
7	6	1	0	1	6
8	4	1	1	1	3
9	8	2	3	1	6
10	3	0	0	1	2
11	6	0	0	0	6
12	5	0	0	0	5
1	14	0	3	2	9
2	13	1	2	1	11
3	10	0	2	1	7
4	5	0	1	0	4
5	6	0	1	1	4
6	2	0	0	0	2
7	8	1	0	3	6
8	5	1	1	1	4
9	5	0	0	0	5
10	7	0	2	1	4
11	3	0	0	1	2
12	6	1	0	1	6
1	3	0	0	1	2
2	13	0	3	3	7
3	5	0	0	0	5
4	3	0	0	0	3
5	5	1	0	0	6
6	5	0	0	1	4
7	5	2	3	1	3
8	8	0	0	1	7
9	6	0	0	1	5
10	4	1	1	2	2
11	5	1	1	2	3
12	6	0	1	0	5
1	12	0	1	2	9
2	8	1	2	1	6
3	5	1	3	1	2
4	7	0	0	1	6
5	6	0	0	2	4
6	10	1	1	2	8
7	7	0	2	0	5
8	5	2	2	2	3
9	10	1	0	2	9
10	6	0	1	1	4
11	10	0	0	2	8
12	5	1	2	2	2
1	10	2	1	2	9
2	11	1	1	3	8
3	6	0	1	0	5
4	4	0	0	0	4
5	7	0	1	1	5
6	5	0	0	1	4
7	6	0	0	1	5
8	3	0	0	0	3
9	6	0	1	0	5
10	6	1	2	0	5
11	9	1	1	1	8
12	6	2	3	1	4
1	6	0	0	1	5
2	11	0	3	0	8
3	7	0	1	0	6
4	4	0	0	1	3
5	3	1	0	2	2
6	11	0	0	0	11
7	7	1	1	2	5
8	6	0	0	0	6
9	5	1	1	2	3
10	7	0	1	2	4
11	5	1	0	0	6
12	7	0	0	3	4
1	8	1	3	2	4
2	7	1	0	0	8
3	3	1	0	0	4
4	5	0	0	1	4
5	4	0	0	1	3
6	6	0	0	0	6
7	4	0	0	1	3
8	11	0	2	1	8
9	12	0	3	2	7
10	6	0	0	2	4
11	5	3	1	2	5
12	8	2	1	3	6
1	15	3	4	3	11
2	10	1	1	2	8
3	3	2	0	0	5
4	4	0	0	0	4
5	6	0	0	2	4
6	8	0	0	1	7
7	4	1	0	0	5
8	6	1	1	1	5
9	5	0	1	1	3
10	3	0	0	1	2
11	4	0	1	1	2
12	6	0	0	0	6
1	13	0	2	0	11
2	8	0	2	1	5
3	9	1	1	1	8
4	3	1	0	2	2
5	9	0	3	2	4
6	5	1	2	2	2
7	7	0	2	2	3
8	3	1	1	2	1
9	3	0	0	1	2
10	8	1	1	2	6
11	5	1	2	0	4
12	8	0	0	2	6
1	7	1	3	0	5
2	6	0	0	0	6
3	4	1	0	1	4
4	4	0	0	1	3
5	6	0	1	1	4
6	3	0	0	1	2
7	2	0	0	1	1
8	3	0	0	0	3
9	4	0	0	2	2
10	7	0	1	1	5
11	4	0	1	2	1
12	1	0	1	0	0
1	9	0	1	2	6
2	9	1	1	0	9
3	7	3	3	1	6
4	3	0	0	0	3
5	6	2	3	1	4
6	11	0	0	2	9
7	9	2	0	0	11
8	3	1	1	0	3
9	9	0	0	0	9
10	5	0	0	1	4
11	7	1	1	1	6
12	4	0	0	1	3
1	9	0	2	0	7
2	6	1	2	3	2
3	9	0	3	0	6
4	7	2	0	2	7
5	8	1	1	2	6
6	10	0	1	1	8
7	5	0	1	1	3
8	10	0	2	3	5
9	7	1	2	2	4
10	6	0	0	1	5
11	7	0	0	1	6
12	9	0	3	2	4
1	4	1	2	0	3
2	7	0	2	0	5
3	5	1	2	1	3
4	5	0	0	2	3
5	3	1	3	0	1
6	6	0	0	0	6
7	5	1	1	0	5
8	3	1	0	0	4
9	8	0	1	1	6
10	3	3	1	0	5
11	4	1	1	0	4
12	5	1	1	1	4
1	7	1	0	1	7
2	8	1	2	3	4
3	9	0	2	1	6
4	6	1	1	0	6
5	10	0	0	1	9
6	7	0	0	0	7
7	10	0	2	2	6
8	5	0	0	0	5
9	9	1	1	2	7
10	8	0	0	5	3
11	11	1	1	2	9
12	9	0	0	4	5
1	8	0	2	1	5
2	6	0	0	0	6
3	4	0	1	0	3
4	6	0	1	0	5
5	5	0	1	1	3
6	2	1	1	0	2
7	5	0	0	0	5
8	9	0	2	1	6
9	4	0	0	2	2
10	4	0	1	1	2
11	3	1	1	1	2
12	13	1	2	2	10
1	12	1	1	1	11
2	11	0	3	2	6
3	11	0	1	0	10
4	6	2	1	1	6
5	6	1	0	1	6
6	3	1	1	0	3
7	7	0	1	1	5
8	5	1	1	0	5
9	7	1	3	0	5
10	4	0	0	1	3
11	3	3	3	1	2
12	4	0	0	2	2
1	11	0	0	3	8
2	10	2	3	1	8
3	3	1	0	1	3
4	7	0	0	3	4
5	3	1	0	1	3
6	3	0	0	1	2
7	4	0	2	2	0
8	9	1	3	0	7
9	5	0	0	1	4
10	7	0	0	3	4
11	8	2	3	1	6
12	3	0	0	0	3
1	6	3	3	0	6
2	4	0	0	0	4
3	6	0	0	1	5
4	4	0	1	0	3
5	7	1	1	0	7
6	7	1	0	3	5
7	6	1	1	0	6
8	2	0	0	0	2
9	4	0	0	0	4
10	3	0	1	0	2
11	3	0	0	0	3
12	5	0	0	0	5
1	10	0	1	0	9
2	8	0	2	2	4
3	10	1	0	3	8
4	7	0	1	1	5
5	7	1	1	0	7
6	4	1	1	2	2
7	2	0	1	0	1
8	4	0	0	0	4
9	6	4	2	2	6
10	7	0	2	0	5
11	6	0	1	0	5
12	5	0	0	1	4
1	7	0	0	1	6
2	14	1	3	2	10
3	3	0	0	0	3
4	7	0	2	1	4
5	9	2	3	2	6
6	8	1	1	3	5
7	8	2	4	2	4
8	3	0	0	1	2
9	5	0	0	1	4
10	7	0	0	0	7
11	4	2	2	0	4
12	6	0	1	1	4
1	7	1	1	0	7
2	8	0	0	1	7
3	5	1	2	0	4
4	6	0	2	1	3
5	3	1	0	1	3
6	2	0	0	0	2
7	8	1	2	2	5
8	6	0	1	1	4
9	6	0	2	0	4
10	6	2	0	2	6
11	2	1	0	1	2
12	6	0	1	1	4
1	9	2	1	4	6
2	9	0	1	1	7
3	6	0	0	0	6
4	5	0	1	1	3
5	5	0	0	1	4
6	4	1	1	0	4
7	6	0	1	2	3
8	10	1	4	0	7
9	8	0	1	0	7
10	4	0	1	0	3
11	8	0	0	0	8
12	5	0	1	1	3
t	ND	IDU	HM	HF	MSM
1	12	2	3	2	9
2	13	2	1	4	10
3	8	0	1	0	7
4	6	1	1	0	6
5	9	0	1	1	7
6	11	0	1	0	10
7	5	0	0	1	4
8	9	2	4	1	6
9	8	0	2	0	6
10	8	0	1	2	5
11	7	0	1	3	3
12	7	0	0	0	7
1	7	0	0	0	7
2	11	0	1	4	6
3	9	0	2	0	7
4	4	0	2	1	1
5	9	0	2	2	5
6	1	0	0	0	1
7	5	1	0	1	5
8	6	0	1	0	5
9	6	1	0	0	7
10	4	1	0	0	5
11	4	1	0	0	5
12	12	0	4	1	7
1	11	3	4	2	8
2	6	1	2	0	5
3	6	0	0	0	6
4	9	0	1	1	7
5	6	0	0	0	6
6	7	0	4	0	3
7	10	0	1	1	8
8	9	0	1	1	7
9	9	1	3	1	6
10	8	1	5	0	4
11	4	1	2	1	2
12	5	1	2	1	3
1	14	2	3	1	12
2	14	0	1	4	9
3	4	1	1	0	4
4	2	0	1	0	1
5	9	1	3	2	5
6	5	0	1	1	3
7	11	0	1	2	8
8	9	0	2	1	6
9	3	1	1	1	2
10	2	0	0	1	1
11	6	1	1	0	6
12	7	0	0	1	6
1	6	0	2	1	3
2	10	1	0	2	9
3	9	0	1	2	6
4	7	0	1	2	4
5	9	0	0	3	6
6	8	1	3	0	6
7	4	0	0	1	3
8	7	1	2	0	6
9	2	0	0	0	2
10	6	1	1	1	5
11	7	2	1	0	8
12	9	1	0	1	9
1	9	0	3	0	6
2	4	1	0	0	5
3	5	0	0	2	3
4	7	0	2	0	5
5	2	1	1	0	2
6	6	0	2	2	2
7	6	0	1	1	4
8	5	1	0	0	6
9	10	0	1	0	9
10	2	0	0	0	2
11	5	0	0	0	5
12	3	0	0	0	3
1	10	0	1	2	7
2	8	1	2	2	5
3	5	1	2	1	3
4	6	0	0	1	5
5	5	1	0	1	5
6	3	0	0	0	3
7	2	0	0	0	2
8	8	0	1	0	7
9	4	1	0	0	5
10	4	1	0	0	5
11	4	3	1	0	6
12	4	1	1	2	2
1	8	0	0	1	7
2	7	0	0	3	4
3	7	0	0	0	7
4	6	0	1	1	4
5	5	0	0	1	4
6	4	1	1	1	3
7	5	1	0	1	5
8	9	0	1	1	7
9	7	0	1	0	6
10	4	1	1	0	4
11	2	0	0	0	2
12	2	0	0	1	1
1	6	1	1	0	6
2	17	0	2	3	12
3	9	0	0	1	8
4	4	0	0	0	4
5	4	1	0	2	3
6	1	0	0	0	1
7	7	1	1	0	7
8	3	3	2	2	2
9	9	0	3	1	5
10	6	1	1	3	3
11	1	1	1	1	0
12	2	0	0	0	2
1	4	0	0	0	4
2	7	0	1	0	6
3	7	0	4	0	3
4	7	0	3	1	3
5	6	0	1	1	4
6	2	1	1	0	2
7	3	1	0	0	4
8	5	1	2	1	3
9	8	2	1	1	8
10	7	0	0	1	6
11	9	1	1	1	8
12	9	0	1	1	7
1	8	0	1	0	7
2	10	1	1	2	8
3	6	1	2	2	3
4	8	0	2	1	5
5	7	0	0	0	7
6	5	0	2	0	3
7	4	0	1	0	3
8	3	1	0	0	4
9	9	0	1	1	7
10	6	1	0	1	6
11	5	1	0	0	6
12	6	1	2	0	5
1	8	0	3	0	5
2	13	1	3	3	8
3	3	0	1	0	2
4	2	0	0	0	2
5	6	0	0	1	5
6	8	0	0	0	8
7	7	2	1	1	7
8	5	2	1	0	6
9	5	1	0	0	6
10	9	1	1	2	7
11	7	0	1	1	5
12	7	1	2	3	3
1	8	0	4	1	3
2	9	0	1	2	6
3	6	0	0	0	6
4	6	0	0	1	5
5	10	1	1	2	8
6	5	1	1	0	5
7	8	1	1	1	7
8	3	0	0	1	2
9	11	1	1	3	8
10	4	0	1	0	3
11	3	2	1	1	3
12	5	1	0	0	6
1	15	0	2	2	11
2	6	0	1	0	5
3	9	1	2	0	8
4	6	0	0	2	4
5	10	0	1	1	8
6	10	1	2	1	8
7	3	0	0	1	2
8	6	0	1	0	5
9	7	0	2	1	4
10	2	1	1	0	2
11	4	0	0	1	3
12	10	1	2	2	7
1	7	0	0	1	6
2	9	0	1	1	7
3	2	0	0	1	1
4	7	1	1	2	5
5	4	0	2	0	2
6	3	0	0	0	3
7	9	0	2	1	6
8	7	0	3	1	3
9	4	0	0	0	4
10	10	0	0	1	9
11	7	0	0	1	6
12	3	0	0	1	2
1	4	0	2	1	1
2	9	0	1	1	7
3	12	2	3	3	8
4	7	0	1	2	4
5	12	0	1	3	8
6	1	1	1	0	1
7	6	0	2	2	2
8	9	1	1	1	8
9	4	0	0	2	2
10	4	0	1	2	1
11	4	2	3	0	3
12	12	0	2	2	8
1	9	2	1	2	8
2	6	3	2	1	6
3	5	1	0	0	6
4	8	0	1	2	5
5	7	1	1	0	7
6	9	0	3	0	6
7	6	0	0	0	6
8	7	0	2	1	4
9	5	1	1	1	4
10	6	2	3	0	5
11	2	0	0	1	1
12	5	0	2	1	2
1	8	1	0	1	8
2	6	2	2	0	6
3	5	0	0	2	3
4	1	1	0	0	2
5	8	0	1	2	5
6	7	0	0	1	6
7	4	0	0	0	4
8	6	1	2	1	4
9	4	0	0	2	2
10	7	0	0	2	5
11	6	1	1	1	5
12	8	0	0	3	5
1	11	0	3	2	6
2	4	0	0	0	4
3	9	0	1	0	8
4	7	0	2	1	4
5	9	1	1	1	8
6	6	1	2	0	5
7	10	1	1	0	10
8	6	1	2	2	3
9	6	0	1	0	5
10	4	0	0	1	3
11	5	1	0	0	6
12	6	0	1	1	4
1	7	0	0	0	7
2	9	0	1	2	6
3	8	0	1	1	6
4	3	1	2	0	2
5	3	1	1	1	2
6	5	0	0	0	5
7	7	0	1	1	5
8	4	0	1	1	2
9	6	0	0	1	5
10	4	0	0	1	3
11	3	0	1	0	2
12	4	0	0	0	4
1	12	1	2	4	7
2	8	0	1	2	5
3	9	0	0	2	7
4	6	1	2	2	3
5	7	0	3	0	4
6	3	0	0	1	2
7	9	0	2	1	6
8	4	0	0	1	3
9	9	1	2	2	6
10	4	1	2	1	2
11	3	1	1	0	3
12	2	1	0	0	3
1	17	2	1	5	13
2	11	1	2	1	9
3	5	1	1	0	5
4	5	1	0	2	4
5	5	0	1	0	4
6	5	0	1	0	4
7	8	1	2	1	6
8	2	0	1	0	1
9	6	1	2	1	4
10	2	2	0	1	3
11	4	0	1	0	3
12	7	0	0	0	7
1	16	0	1	3	12
2	8	1	0	3	6
3	9	0	2	1	6
4	10	1	1	1	9
5	8	0	1	1	6
6	2	1	1	0	2
7	7	0	1	0	6
8	5	1	0	1	5
9	6	0	0	0	6
10	4	0	0	1	3
11	3	0	0	1	2
12	4	0	2	0	2
1	12	1	0	1	12
2	11	1	1	2	9
3	8	1	0	2	7
4	6	0	1	0	5
5	8	0	0	1	7
6	3	0	1	1	1
7	5	1	2	1	3
8	2	1	0	1	2
9	6	0	2	0	4
10	3	1	1	0	3
11	4	0	1	1	2
12	10	2	0	2	10
1	10	0	1	2	7
2	5	1	0	0	6
3	7	3	3	1	6
4	10	0	1	3	6
5	5	0	0	1	4
6	5	1	2	0	4
7	8	1	1	3	5
8	7	0	1	0	6
9	11	0	2	3	6
10	1	0	0	0	1
11	7	0	0	2	5
12	7	0	1	2	4
1	6	0	1	1	4
2	14	2	2	2	12
3	4	0	0	0	4
4	6	0	1	2	3
5	3	0	0	1	2
6	8	1	1	3	5
7	5	2	2	1	4
8	6	1	0	1	6
9	6	1	0	0	7
10	7	1	0	1	7
11	4	0	0	0	4
12	3	0	0	0	3
1	10	1	3	3	5
2	6	0	0	2	4
3	3	1	1	0	3
4	6	1	1	1	5
5	11	0	0	0	11
6	6	0	1	3	2
7	6	0	1	1	4
8	4	0	0	2	2
9	3	1	2	1	1
10	3	0	0	0	3
11	6	0	0	0	6
12	7	0	0	2	5
1	12	1	2	1	10
2	5	0	1	0	4
3	6	1	0	3	4
4	10	1	0	5	6
5	6	0	1	1	4
6	7	0	3	0	4
7	10	0	0	3	7
8	5	0	1	0	4
9	2	0	0	0	2
10	11	0	0	1	10
11	4	2	2	1	3
12	10	0	1	1	8
1	6	0	0	0	6
2	13	1	3	1	10
3	7	1	2	1	5
4	7	1	0	2	6
5	2	1	1	0	2
6	5	1	2	2	2
7	5	0	1	2	2
8	5	2	1	1	5
9	5	1	2	0	4
10	7	0	2	1	4
11	5	0	0	2	3
12	9	0	0	2	7
1	7	0	0	2	5
2	10	0	0	1	9
3	8	4	0	1	11
4	6	1	3	1	3
5	4	0	0	1	3
6	7	0	1	0	6
7	7	0	0	1	6
8	5	1	0	3	3
9	2	0	0	0	2
10	10	0	1	0	9
11	6	0	1	0	5
12	10	0	0	3	7
1	12	2	1	4	9
2	8	1	1	1	7
3	5	0	0	1	4
4	4	0	0	0	4
5	6	0	0	0	6
6	8	2	1	2	7
7	2	0	0	0	2
8	8	1	1	3	5
9	5	0	0	2	3
10	7	0	3	0	4
11	4	0	0	1	3
12	7	0	1	2	4
1	8	0	3	0	5
2	6	0	0	1	5
3	8	0	1	0	7
4	8	1	0	2	7
5	8	0	2	1	5
6	3	0	0	2	1
7	4	1	0	1	4
8	9	0	0	1	8
9	4	1	1	1	3
10	3	0	1	1	1
11	6	1	0	1	6
12	6	0	1	1	4
1	12	1	1	2	10
2	7	1	1	1	6
3	6	1	0	0	7
4	2	2	1	0	3
5	8	0	3	2	3
6	3	0	2	0	1
7	1	0	0	0	1
8	5	1	1	2	3
9	6	0	3	1	2
10	7	1	0	1	7
11	4	0	0	1	3
12	7	1	0	0	8
1	12	2	2	4	8
2	9	0	1	3	5
3	5	0	0	0	5
4	10	0	4	0	6
5	5	3	2	0	6
6	11	0	3	1	7
7	4	0	1	0	3
8	6	1	0	3	4
9	5	0	0	2	3
10	2	1	1	0	2
11	4	2	1	0	5
12	7	0	1	2	4
1	5	0	0	2	3
2	10	0	3	1	6
3	14	0	0	1	13
4	6	1	1	3	3
5	5	0	0	1	4
6	6	1	1	1	5
7	6	1	2	1	4
8	9	1	0	2	8
9	4	0	0	0	4
10	11	0	3	2	6
11	4	0	1	0	3
12	8	0	0	3	5
1	10	3	0	4	9
2	4	1	1	0	4
3	6	1	2	1	4
4	3	0	0	0	3
5	5	1	1	1	4
6	5	1	0	1	5
7	6	0	1	2	3
8	4	0	0	0	4
9	7	0	1	1	5
10	4	1	2	0	3
11	7	0	1	2	4
12	8	0	2	0	6
1	12	0	0	3	9
2	5	2	4	1	2
3	8	0	2	2	4
4	7	0	0	1	6
5	9	0	1	2	6
6	5	0	1	0	4
7	4	0	2	0	2
8	8	1	1	4	4
9	4	1	0	0	5
10	5	0	1	1	3
11	5	0	0	1	4
12	8	1	1	2	6
1	13	0	1	2	10
2	7	0	1	1	5
3	6	0	0	1	5
4	5	0	1	0	4
5	8	0	1	1	6
6	4	0	1	0	3
7	1	1	1	0	1
8	4	0	2	0	2
9	3	0	0	0	3
10	5	1	1	1	4
11	6	1	2	0	5
12	6	0	0	1	5
1	8	2	1	1	8
2	9	0	1	2	6
3	6	2	0	1	7
4	10	0	0	2	8
5	8	1	3	0	6
6	4	0	0	1	3
7	3	0	0	1	2
8	3	1	1	0	3
9	3	1	0	1	3
10	6	0	1	0	5
11	6	1	3	0	4
12	3	0	0	0	3
1	11	2	2	2	9
2	11	3	4	0	10
3	9	2	3	2	6
4	7	1	1	1	6
5	5	0	0	1	4
6	8	0	2	0	6
7	5	2	1	1	5
8	4	0	1	1	2
9	6	1	2	2	3
10	7	0	2	0	5
11	2	1	0	1	2
12	2	0	0	0	2
1	6	0	0	0	6
2	11	0	0	4	7
3	7	0	1	2	4
4	9	0	0	0	9
5	8	0	0	1	7
6	6	0	0	1	5
7	4	1	0	2	3
8	6	0	0	1	5
9	8	0	0	0	8
10	6	1	0	1	6
11	5	0	2	2	1
12	5	1	1	2	3
1	6	2	3	2	3
2	8	1	1	0	8
3	9	0	0	1	8
4	8	0	0	2	6
5	4	0	1	1	2
6	3	0	1	1	1
7	7	1	0	2	6
8	6	1	1	1	5
9	5	0	2	0	3
10	7	0	3	0	4
11	10	0	3	3	4
12	6	3	1	2	6
1	7	1	0	0	8
2	7	1	2	0	6
3	8	0	0	0	8
4	6	2	2	0	6
5	7	3	2	2	6
6	5	1	1	2	3
7	9	3	1	1	10
8	7	1	1	1	6
9	9	0	2	0	7
10	6	0	2	1	3
11	5	0	1	1	3
12	8	2	1	1	8
1	9	2	3	1	7
2	10	1	1	0	10
3	6	0	1	0	5
4	3	0	1	1	1
5	9	3	1	3	8
6	5	1	3	0	3
7	5	0	2	1	2
8	7	0	0	1	6
9	8	0	1	2	5
10	7	0	2	3	2
11	2	1	0	0	3
12	4	0	0	0	4
1	10	0	1	0	9
2	5	0	1	0	4
3	8	1	2	0	7
4	6	1	0	2	5
5	2	0	1	0	1
6	7	1	1	1	6
7	5	1	0	1	5
8	2	0	1	1	0
9	3	0	0	1	2
10	7	0	1	1	5
11	3	0	0	0	3
12	5	0	1	1	3
1	14	0	3	3	8
2	11	0	2	0	9
3	10	0	1	3	6
4	3	1	1	0	3
5	8	1	0	2	7
6	3	0	1	0	2
7	9	0	1	3	5
8	7	1	3	1	4
9	10	2	2	2	8
10	5	0	0	0	5
11	5	0	0	1	4
12	5	0	0	2	3
1	9	1	2	2	6
2	11	0	3	3	5
3	5	0	1	2	2
4	9	0	0	3	6
5	9	1	2	3	5
6	8	0	1	1	6
7	3	1	1	1	2
8	4	1	0	1	4
9	5	1	1	2	3
10	4	0	0	0	4
11	8	0	1	1	6
12	4	1	1	0	4
1	10	0	0	2	8
2	10	0	1	0	9
3	7	0	0	0	7
4	3	0	0	0	3
5	8	0	0	1	7
6	7	0	1	0	6
7	5	0	0	1	4
8	13	0	1	1	11
9	6	0	0	0	6
10	6	1	0	0	7
11	4	1	0	4	1
12	5	0	0	0	5
1	10	0	1	2	7
2	8	0	4	1	3
3	7	1	2	1	5
4	7	0	3	0	4
5	5	0	1	0	4
6	9	0	3	2	4
7	7	0	2	0	5
8	2	2	0	0	4
9	5	0	2	0	3
10	7	0	1	0	6
11	4	0	1	0	3
12	9	0	3	2	4
1	7	0	1	0	6
2	5	1	1	0	5
3	6	1	0	0	7
4	5	1	0	3	3
5	4	2	0	0	6
6	7	1	0	2	6
7	9	1	2	0	8
8	6	0	0	1	5
9	7	0	2	0	5
10	5	0	0	0	5
11	6	0	0	3	3
12	6	2	3	0	5
1	8	0	0	0	8
2	9	1	0	2	8
3	4	0	0	0	4
4	6	1	2	0	5
5	6	0	0	2	4
6	5	1	1	2	3
7	4	2	1	1	4
8	9	0	3	1	5
9	3	0	1	1	1
10	3	0	0	1	2
11	4	0	0	3	1
12	9	0	2	1	6
1	8	0	2	0	6
2	6	2	1	0	7
3	6	1	1	1	5
4	13	2	1	3	11
5	6	0	0	2	4
6	9	1	2	2	6
7	7	1	1	0	7
8	4	0	1	0	3
9	13	0	3	0	10
10	9	1	1	3	6
11	8	1	0	5	4
12	4	0	1	0	3
1	8	0	0	0	8
2	12	1	2	1	10
3	10	0	3	1	6
4	5	0	0	0	5
5	5	1	2	2	2
6	4	0	0	2	2
7	6	2	1	2	5
8	12	0	1	2	9
9	5	0	0	0	5
10	4	1	1	0	4
11	4	1	0	2	3
12	7	0	0	1	6
1	5	0	0	1	4
2	7	0	1	1	5
3	7	0	1	1	5
4	3	2	0	0	5
5	4	0	1	1	2
6	4	1	2	0	3
7	3	1	0	2	2
8	7	0	0	1	6
9	4	1	0	1	4
10	6	0	2	1	3
11	5	0	0	1	4
12	5	0	0	1	4
1	10	1	1	1	9
2	9	0	2	0	7
3	4	0	0	2	2
4	11	0	3	1	7
5	2	0	0	0	2
6	4	0	1	0	3
7	7	1	0	0	8
8	6	1	0	1	6
9	10	0	1	0	9
10	7	0	1	0	6
11	5	0	1	1	3
12	7	0	1	0	6
1	17	0	0	4	13
2	11	0	3	2	6
3	10	0	0	2	8
4	6	1	1	1	5
5	12	1	0	4	9
6	8	0	1	2	5
7	9	0	1	2	6
8	6	1	0	1	6
9	12	1	2	2	9
10	5	0	1	0	4
11	3	0	0	0	3
12	8	2	1	2	7
1	11	4	3	5	7
2	6	1	3	0	4
3	5	0	1	1	3
4	6	0	0	1	5
5	8	0	0	3	5
6	2	0	0	0	2
7	8	0	1	1	6
8	4	0	0	0	4
9	1	0	0	0	1
10	4	0	0	2	2
11	10	3	5	1	7
12	4	0	1	1	2
1	11	1	4	1	7
2	9	0	2	1	6
3	8	0	2	2	4
4	8	1	1	1	7
5	12	0	1	0	11
6	9	1	1	2	7
7	7	0	0	1	6
8	5	0	0	1	4
9	6	0	1	0	5
10	9	1	2	2	6
11	10	0	1	2	7
12	4	0	1	1	2
1	8	0	1	1	6
2	8	4	2	1	9
3	8	0	1	1	6
4	10	0	1	0	9
5	9	0	0	2	7
6	6	0	0	1	5
7	4	0	0	1	3
8	6	2	3	1	4
9	7	2	1	4	4
10	6	0	0	0	6
11	4	0	0	2	2
12	6	0	1	0	5
1	5	1	2	0	4
2	1	0	0	0	1
3	7	1	1	1	6
4	5	1	0	0	6
5	6	0	1	1	4
6	5	0	1	1	3
7	6	0	1	1	4
8	4	0	0	0	4
9	4	1	1	0	4
10	5	0	1	1	3
11	4	0	0	0	4
12	2	1	0	1	2
1	7	2	4	1	4
2	6	3	1	0	8
3	9	1	1	2	7
4	6	1	2	0	5
5	9	0	1	1	7
6	1	0	0	0	1
7	5	0	0	0	5
8	6	0	0	0	6
9	4	2	1	1	4
10	6	0	0	0	6
11	5	2	0	2	5
12	8	0	0	1	7
1	11	0	4	2	5
2	8	1	3	2	4
3	8	1	4	0	5
4	4	1	0	1	4
5	4	0	1	1	2
6	3	1	1	0	3
7	7	0	1	1	5
8	5	0	0	3	2
9	1	0	0	1	0
10	7	0	2	1	4
11	1	0	0	0	1
12	5	0	1	2	2
1	10	1	1	1	9
2	3	1	1	1	2
3	4	0	1	0	3
4	2	0	0	0	2
5	6	0	3	0	3
6	7	0	1	1	5
7	5	0	0	2	3
8	12	0	1	2	9
9	10	1	2	0	9
10	3	0	0	1	2
11	5	0	0	1	4
12	7	0	0	1	6
1	7	1	0	4	4
2	10	0	2	0	8
3	5	0	1	0	4
4	5	0	0	0	5
5	3	0	0	1	2
6	7	0	2	1	4
7	10	0	1	0	9
8	5	0	2	2	1
9	8	0	0	1	7
10	5	0	0	1	4
11	7	1	4	1	3
12	1	0	0	0	1
1	7	0	0	1	6
2	9	1	0	2	8
3	5	0	0	1	4
4	9	0	1	2	6
5	8	0	1	1	6
6	6	0	2	1	3
7	11	1	2	1	9
8	3	1	1	1	2
9	5	1	0	0	6
10	9	0	2	3	4
11	5	0	1	0	4
12	8	1	0	2	7
1	13	2	0	2	13
2	11	0	0	1	10
3	3	2	1	0	4
4	10	0	1	1	8
5	8	3	4	1	6
6	6	1	3	0	4
7	13	1	4	1	9
8	5	1	1	0	5
9	11	0	1	3	7
10	7	0	0	2	5
11	5	1	0	1	5
12	6	0	0	0	6
1	6	0	2	1	3
2	7	1	1	3	4
3	3	1	1	0	3
4	1	0	0	0	1
5	7	0	0	2	5
6	5	0	0	0	5
7	8	0	1	1	6
8	5	0	1	0	4
9	7	0	0	0	7
10	7	0	1	0	6
11	5	0	0	1	4
12	8	0	1	1	6
1	9	1	1	1	8
2	10	0	0	5	5
3	14	1	3	1	11
4	12	0	2	5	5
5	5	2	1	0	6
6	7	1	2	1	5
7	8	1	3	1	5
8	10	0	1	2	7
9	6	0	0	4	2
10	4	0	1	1	2
11	9	2	2	1	8
12	7	1	4	0	4
1	10	2	2	1	9
2	10	1	3	0	8
3	5	0	2	1	2
4	4	1	0	1	4
5	3	0	0	2	1
6	5	0	0	1	4
7	5	1	3	0	3
8	4	0	0	1	3
9	3	0	1	0	2
10	4	0	0	2	2
11	6	1	1	2	4
12	7	0	0	3	4
1	11	1	3	0	9
2	2	1	0	0	3
3	5	3	2	3	3
4	4	0	1	0	3
5	6	1	1	1	5
6	9	0	2	2	5
7	8	1	0	2	7
8	3	0	0	0	3
9	7	0	1	1	5
10	3	3	0	2	4
11	8	1	1	2	6
12	9	0	1	1	7
1	3	3	1	2	3
2	8	0	0	1	7
3	10	0	1	2	7
4	4	1	1	0	4
5	3	0	0	0	3
6	7	2	1	1	7
7	3	1	1	0	3
8	4	0	1	0	3
9	6	0	1	0	5
10	10	0	0	3	7
11	3	1	1	0	3
12	11	0	3	2	6
1	7	1	1	1	6
2	8	1	1	0	8
3	3	0	0	1	2
4	5	0	0	1	4
5	3	0	0	1	2
6	9	0	1	0	8
7	9	1	2	1	7
8	6	1	2	0	5
9	7	0	2	1	4
10	5	0	0	1	4
11	1	0	0	0	1
12	7	0	2	1	4
1	5	2	1	2	4
2	6	0	2	2	2
3	8	2	1	2	7
4	10	0	1	3	6
5	5	0	1	1	3
6	3	2	1	2	2
7	4	0	1	0	3
8	9	0	2	2	5
9	3	1	2	0	2
10	7	1	1	1	6
11	9	0	1	2	6
12	5	1	0	1	5
1	10	1	0	0	11
2	8	1	2	2	5
3	4	2	0	1	5
4	4	1	1	0	4
5	3	0	0	0	3
6	7	0	1	0	6
7	5	1	2	1	3
8	3	0	1	0	2
9	5	0	0	1	4
10	7	1	1	0	7
11	9	1	1	1	8
12	5	0	0	0	5
1	6	2	4	2	2
2	8	2	2	2	6
3	2	0	0	0	2
4	6	0	0	2	4
5	6	1	0	1	6
6	6	1	1	0	6
7	7	0	0	1	6
8	6	1	0	0	7
9	11	0	1	2	8
10	5	1	3	0	3
11	7	0	0	2	5
12	3	0	1	1	1
1	13	2	2	4	9
2	9	1	0	3	7
3	7	0	0	2	5
4	8	2	2	3	5
5	7	0	2	1	4
6	4	0	1	1	2
7	10	0	1	1	8
8	8	0	0	0	8
9	5	0	0	1	4
10	5	0	1	1	3
11	4	0	1	1	2
12	8	0	0	2	6
1	9	0	1	2	6
2	13	0	2	3	8
3	4	0	1	2	1
4	8	0	0	2	6
5	10	2	5	1	6
6	11	0	1	2	8
7	4	1	0	0	5
8	4	3	2	1	4
9	6	1	0	2	5
10	6	0	0	0	6
11	4	0	0	0	4
12	3	0	0	0	3
1	5	1	0	2	4
2	9	1	3	1	6
3	7	0	1	1	5
4	3	1	2	0	2
5	5	0	0	1	4
6	6	0	1	0	5
7	8	0	1	0	7
8	8	1	1	0	8
9	5	0	0	0	5
10	7	0	0	1	6
11	6	1	1	1	5
12	8	1	0	1	8
1	8	0	1	0	7
2	12	0	1	2	9
3	7	1	2	2	4
4	3	0	0	1	2
5	6	0	1	1	4
6	5	0	1	1	3
7	7	1	1	3	4
8	9	0	1	1	7
9	10	0	1	1	8
10	4	0	2	0	2
11	4	1	0	1	4
12	1	1	0	1	1
1	9	1	0	2	8
2	8	1	0	1	8
3	12	0	1	4	7
4	1	0	0	1	0
5	4	1	1	0	4
6	5	1	1	1	4
7	5	2	1	1	5
8	6	2	2	2	4
9	5	1	0	1	5
10	6	2	1	1	6
11	3	0	0	1	2
12	13	0	1	4	8
1	14	0	1	4	9
2	2	0	0	0	2
3	11	0	2	0	9
4	7	2	1	3	5
5	5	1	0	1	5
6	7	0	3	0	4
7	6	2	3	0	5
8	4	1	1	1	3
9	9	0	0	2	7
10	10	0	2	2	6
11	2	1	0	0	3
12	5	0	0	1	4
1	8	1	0	2	7
2	8	0	0	2	6
3	8	0	1	2	5
4	6	1	1	0	6
5	5	1	0	1	5
6	6	2	3	2	3
7	5	0	2	1	2
8	5	1	1	1	4
9	8	1	1	2	6
10	7	0	2	1	4
11	9	0	2	0	7
12	7	1	1	0	7
1	12	1	0	3	10
2	5	0	0	0	5
3	8	1	1	2	6
4	4	0	2	0	2
5	7	1	3	1	4
6	5	0	3	0	2
7	8	0	0	1	7
8	3	1	1	0	3
9	2	1	0	1	2
10	10	0	1	1	8
11	9	0	1	2	6
12	5	0	2	1	2
1	10	0	1	3	6
2	6	0	2	1	3
3	10	0	0	1	9
4	7	0	1	1	5
5	7	0	0	2	5
6	11	0	0	0	11
7	6	1	0	0	7
8	4	0	0	2	2
9	8	0	1	1	6
10	4	0	1	0	3
11	4	1	1	1	3
12	4	0	2	0	2
1	13	0	2	1	10
2	7	0	0	0	7
3	4	0	0	1	3
4	3	1	1	0	3
5	3	0	0	1	2
6	11	1	1	3	8
7	1	0	0	0	1
8	8	0	0	1	7
9	7	0	0	0	7
10	5	0	2	1	2
11	8	0	0	1	7
12	3	0	0	1	2
1	6	0	0	0	6
2	7	2	2	0	7
3	4	0	0	0	4
4	8	0	1	2	5
5	14	0	5	1	8
6	11	0	1	1	9
7	8	0	1	1	6
8	5	0	0	0	5
9	5	1	1	2	3
10	9	0	2	1	6
11	9	0	0	0	9
12	6	0	0	0	6
1	13	3	1	3	12
2	9	0	0	2	7
3	3	0	0	0	3
4	7	0	0	4	3
5	6	0	0	0	6
6	2	0	0	0	2
7	4	1	0	0	5
8	7	0	2	1	4
9	7	0	0	2	5
10	7	0	2	1	4
11	1	2	2	0	1
12	7	0	2	0	5
1	12	0	3	1	8
2	11	0	1	1	9
3	11	0	0	3	8
4	6	0	1	2	3
5	5	1	0	1	5
6	5	1	2	0	4
7	4	0	1	1	2
8	4	1	2	0	3
9	5	1	1	0	5
10	0	1	0	0	1
11	6	1	0	2	5
12	4	1	0	1	4
1	8	1	0	2	7
2	9	1	4	0	6
3	7	1	3	1	4
4	8	1	2	2	5
5	5	0	0	0	5
6	2	2	2	1	1
7	3	1	2	0	2
8	9	1	3	1	6
9	8	1	2	1	6
10	7	3	1	0	9
11	6	2	3	0	5
12	9	1	1	1	8
1	7	0	1	1	5
2	4	3	0	2	5
3	5	1	0	1	5
4	4	0	1	0	3
5	7	0	1	2	4
6	7	0	1	1	5
7	8	2	2	0	8
8	4	1	0	2	3
9	4	0	0	2	2
10	8	0	0	1	7
11	11	0	2	3	6
12	7	1	0	0	8
1	9	1	1	3	6
2	11	0	5	2	4
3	1	0	0	0	1
4	5	0	1	2	2
5	9	0	2	2	5
6	7	1	0	0	8
7	4	0	0	0	4
8	3	0	0	0	3
9	5	0	1	0	4
10	5	0	1	1	3
11	11	0	0	2	9
12	13	0	1	1	11
1	8	0	0	1	7
2	9	1	0	0	10
3	6	0	0	0	6
4	12	0	3	1	8
5	4	0	0	0	4
6	3	1	0	2	2
7	7	0	0	1	6
8	7	2	2	0	7
9	4	0	1	2	1
10	8	0	3	0	5
11	5	1	1	1	4
12	10	0	1	1	8
1	15	0	2	2	11
2	7	0	0	2	5
3	12	0	0	2	10
4	4	1	1	0	4
5	4	1	0	1	4
6	4	0	1	1	2
7	5	0	1	0	4
8	5	0	0	1	4
9	6	0	0	1	5
10	7	0	2	1	4
11	6	0	0	0	6
12	8	0	0	0	8
1	14	1	2	2	11
2	4	1	1	0	4
3	11	0	0	3	8
4	10	0	1	5	4
5	6	1	0	2	5
6	6	0	2	1	3
7	3	0	1	1	1
8	7	0	0	1	6
9	9	0	0	0	9
10	6	0	1	0	5
11	11	0	0	1	10
12	5	0	2	0	3
1	13	1	3	1	10
2	8	0	1	0	7
3	9	0	0	0	9
4	4	0	0	2	2
5	6	0	1	0	5
6	7	0	1	1	5
7	2	0	0	0	2
8	2	1	0	1	2
9	10	1	1	2	8
10	1	0	0	0	1
11	5	0	3	1	1
12	4	1	1	1	3
1	11	0	2	4	5
2	9	0	0	0	9
3	1	0	0	0	1
4	11	0	0	0	11
5	13	0	0	5	8
6	5	0	0	0	5
7	6	2	1	1	6
8	7	0	1	0	6
9	4	0	1	0	3
10	2	0	0	0	2
11	5	0	0	1	4
12	4	1	0	1	4
1	12	2	4	2	8
2	5	2	1	0	6
3	6	0	1	0	5
4	3	0	0	0	3
5	8	1	0	1	8
6	10	0	0	0	10
7	4	0	0	0	4
8	9	2	0	2	9
9	8	1	0	0	9
10	4	0	2	0	2
11	8	0	0	3	5
12	9	1	3	1	6
1	6	2	2	1	5
2	11	0	2	1	8
3	7	1	1	1	6
4	9	0	2	2	5
5	6	0	1	2	3
6	6	0	0	1	5
7	4	0	0	2	2
8	4	1	1	1	3
9	6	0	0	2	4
10	6	0	0	0	6
11	10	1	2	4	5
12	9	1	2	3	5
1	14	1	4	3	8
2	7	3	1	1	8
3	6	1	1	0	6
4	2	0	1	0	1
5	6	0	0	1	5
6	6	1	0	1	6
7	7	0	0	3	4
8	3	1	1	0	3
9	4	1	0	1	4
10	6	1	3	1	3
11	4	1	1	2	2
12	5	2	2	1	4
1	9	1	1	1	8
2	9	1	3	1	6
3	2	0	0	0	2
4	5	0	1	0	4
5	4	0	1	0	3
6	10	1	1	2	8
7	5	0	0	0	5
8	4	0	2	0	2
9	5	0	0	1	4
10	4	2	0	0	6
11	7	1	1	0	7
12	8	0	1	0	7
t	ND	IDU	HM	HF	MSM
1	13	1	2	0	12
2	3	1	1	0	3
3	5	0	1	0	4
4	5	2	1	1	5
5	5	1	1	0	5
6	8	1	2	1	6
7	8	0	0	1	7
8	6	1	2	0	5
9	7	0	0	3	4
10	5	0	0	2	3
11	7	0	1	1	5
12	5	1	2	0	4
1	11	1	2	1	9
2	11	0	0	2	9
3	10	0	1	2	7
4	6	0	1	0	5
5	11	0	0	3	8
6	9	0	0	1	8
7	5	0	0	0	5
8	6	0	3	1	2
9	7	0	1	2	4
10	8	0	1	3	4
11	8	1	2	0	7
12	6	1	1	0	6
1	11	0	2	1	8
2	8	1	2	0	7
3	7	1	0	2	6
4	5	1	0	1	5
5	9	0	1	1	7
6	4	0	0	1	3
7	5	0	1	0	4
8	7	0	1	2	4
9	5	1	1	0	5
10	5	1	1	0	5
11	9	0	1	1	7
12	7	0	0	0	7
1	11	1	3	0	9
2	10	1	1	2	8
3	7	1	1	2	5
4	7	0	0	3	4
5	8	1	2	0	7
6	8	0	0	1	7
7	6	0	1	1	4
8	3	1	0	0	4
9	2	1	0	1	2
10	9	1	1	3	6
11	4	0	0	1	3
12	5	0	1	1	3
1	9	0	1	1	7
2	4	1	2	0	3
3	3	0	0	0	3
4	5	0	0	0	5
5	6	1	0	1	6
6	4	0	1	0	3
7	4	2	1	0	5
8	6	0	1	0	5
9	2	1	1	0	2
10	11	0	2	1	8
11	6	0	0	2	4
12	9	0	0	0	9
1	7	1	1	2	5
2	9	1	2	2	6
3	6	0	1	1	4
4	4	1	0	2	3
5	6	0	0	3	3
6	5	0	0	0	5
7	10	0	0	2	8
8	7	0	0	1	6
9	6	1	1	1	5
10	8	2	3	0	7
11	5	0	2	1	2
12	0	0	0	0	0
1	3	0	0	0	3
2	3	1	1	0	3
3	4	0	0	0	4
4	3	0	0	1	2
5	5	2	1	1	5
6	7	0	2	1	4
7	7	0	1	2	4
8	5	0	0	1	4
9	6	0	0	0	6
10	6	1	1	0	6
11	8	1	1	1	7
12	3	0	2	0	1
1	10	0	1	2	7
2	9	0	2	0	7
3	9	0	0	2	7
4	7	2	2	0	7
5	10	1	1	5	5
6	5	0	2	0	3
7	5	0	1	0	4
8	5	1	0	2	4
9	3	3	3	0	3
10	6	0	1	0	5
11	7	0	2	0	5
12	6	1	2	2	3
1	13	2	3	4	8
2	4	2	1	1	4
3	3	2	0	0	5
4	9	1	4	0	6
5	7	0	0	1	6
6	7	0	0	2	5
7	2	0	0	0	2
8	3	0	0	1	2
9	6	1	2	0	5
10	4	1	0	2	3
11	5	1	1	1	4
12	2	1	2	0	1
1	7	0	0	2	5
2	9	1	0	1	9
3	8	0	1	2	5
4	8	2	2	0	8
5	5	0	0	0	5
6	2	1	0	1	2
7	6	1	1	1	5
8	4	0	1	2	1
9	9	0	1	1	7
10	6	0	0	1	5
11	4	1	0	0	5
12	1	2	0	0	3
1	16	0	2	2	12
2	6	1	1	1	5
3	6	0	0	1	5
4	6	0	1	1	4
5	5	0	1	1	3
6	8	0	1	2	5
7	10	0	0	0	10
8	6	1	2	0	5
9	9	2	0	1	10
10	2	1	2	0	1
11	10	1	1	3	7
12	3	0	0	0	3
1	6	1	1	0	6
2	9	0	0	0	9
3	8	0	1	1	6
4	7	0	0	0	7
5	13	0	4	2	7
6	6	1	1	1	5
7	6	1	2	1	4
8	6	0	1	0	5
9	8	0	1	1	6
10	7	0	1	0	6
11	4	0	0	0	4
12	5	0	0	0	5
1	12	0	1	3	8
2	10	0	0	5	5
3	9	0	2	3	4
4	7	1	2	0	6
5	13	0	0	2	11
6	5	0	1	0	4
7	6	1	3	1	3
8	3	1	0	0	4
9	5	0	0	0	5
10	5	0	2	0	3
11	7	0	0	1	6
12	6	0	0	1	5
1	10	0	2	2	6
2	10	2	2	4	6
3	7	0	0	3	4
4	1	1	1	1	0
5	9	0	0	0	9
6	6	1	4	0	3
7	4	0	0	0	4
8	4	0	0	2	2
9	9	0	0	2	7
10	7	0	1	1	5
11	3	0	0	0	3
12	9	0	2	2	5
1	4	0	0	2	2
2	6	1	0	1	6
3	7	1	1	0	7
4	2	2	1	0	3
5	6	0	1	0	5
6	7	0	1	1	5
7	6	0	0	1	5
8	6	0	1	0	5
9	8	0	0	2	6
10	5	1	0	0	6
11	6	1	1	2	4
12	5	0	2	0	3
1	9	0	3	2	4
2	9	1	0	2	8
3	8	2	3	1	6
4	4	0	0	0	4
5	4	1	0	0	5
6	9	0	2	2	5
7	3	1	0	0	4
8	7	0	0	1	6
9	4	0	0	1	3
10	5	0	1	0	4
11	5	0	0	0	5
12	4	0	0	0	4
1	12	1	2	1	10
2	6	0	1	2	3
3	6	0	0	1	5
4	5	0	2	0	3
5	5	1	0	0	6
6	14	0	4	2	8
7	8	1	0	1	8
8	2	0	0	1	1
9	6	0	0	2	4
10	6	1	1	0	6
11	4	1	0	0	5
12	1	0	0	0	1
1	14	0	2	1	11
2	6	0	1	1	4
3	8	0	2	0	6
4	9	1	1	1	8
5	3	1	0	1	3
6	4	1	0	0	5
7	4	0	0	0	4
8	4	1	1	1	3
9	3	0	0	0	3
10	5	0	0	1	4
11	7	1	0	0	8
12	7	0	2	1	4
1	7	2	1	2	6
2	12	0	0	1	11
3	6	0	1	1	4
4	10	0	2	1	7
5	10	0	1	3	6
6	4	0	0	1	3
7	5	0	1	0	4
8	6	0	1	1	4
9	6	0	0	1	5
10	3	1	0	0	4
11	9	0	0	2	7
12	10	0	3	1	6
1	9	0	0	0	9
2	4	1	0	1	4
3	10	1	1	0	10
4	6	1	0	0	7
5	6	0	1	3	2
6	5	2	0	1	6
7	4	0	0	2	2
8	3	0	0	1	2
9	9	0	0	2	7
10	6	0	0	1	5
11	7	0	1	3	3
12	6	0	0	3	3
1	8	0	0	1	7
2	7	1	3	1	4
3	9	0	0	0	9
4	5	0	0	1	4
5	10	0	0	1	9
6	8	0	1	0	7
7	4	0	0	1	3
8	8	1	4	0	5
9	5	1	0	1	5
10	12	0	2	3	7
11	7	1	1	0	7
12	4	0	0	1	3
1	10	1	1	1	9
2	11	3	3	4	7
3	10	1	2	2	7
4	3	0	0	1	2
5	8	0	0	1	7
6	6	0	2	3	1
7	7	3	1	3	6
8	9	0	1	0	8
9	7	0	1	2	4
10	6	0	1	0	5
11	5	0	0	3	2
12	7	2	3	0	6
1	10	0	1	2	7
2	5	0	2	1	2
3	2	0	0	0	2
4	7	1	1	1	6
5	2	2	1	0	3
6	5	1	3	3	0
7	12	1	1	1	11
8	11	1	1	5	6
9	6	2	2	0	6
10	5	1	1	0	5
11	5	1	0	1	5
12	7	0	1	1	5
1	9	1	2	2	6
2	9	2	2	2	7
3	6	1	1	1	5
4	3	0	1	0	2
5	2	1	1	1	1
6	6	1	1	1	5
7	6	1	3	0	4
8	13	0	1	2	10
9	7	0	3	0	4
10	4	0	1	0	3
11	8	2	4	1	5
12	6	0	0	2	4
1	8	0	0	3	5
2	3	0	0	0	3
3	9	0	0	1	8
4	3	0	0	1	2
5	6	1	1	2	4
6	9	1	2	2	6
7	8	1	2	2	5
8	7	1	0	1	7
9	8	0	1	1	6
10	6	0	0	1	5
11	8	0	0	2	6
12	6	0	0	1	5
1	10	3	1	2	10
2	5	3	1	1	6
3	2	0	0	0	2
4	7	2	3	1	5
5	3	0	0	0	3
6	4	1	2	0	3
7	8	0	0	2	6
8	3	1	1	1	2
9	6	0	2	1	3
10	6	1	1	2	4
11	6	0	0	2	4
12	4	0	0	2	2
1	7	0	1	2	4
2	6	2	2	0	6
3	7	0	2	1	4
4	2	0	0	0	2
5	7	2	2	2	5
6	9	0	2	0	7
7	8	1	1	2	6
8	3	0	0	0	3
9	8	1	0	1	8
10	5	0	1	1	3
11	6	1	2	0	5
12	6	0	0	0	6
1	7	1	1	0	7
2	8	0	1	3	4
3	7	0	0	1	6
4	10	0	0	2	8
5	5	0	1	0	4
6	7	1	1	1	6
7	3	2	0	0	5
8	3	0	0	0	3
9	5	0	1	2	2
10	7	1	3	1	4
11	6	0	1	0	5
12	6	2	2	1	5
1	12	1	2	4	7
2	5	0	0	1	4
3	10	0	0	1	9
4	6	1	1	2	4
5	6	0	1	1	4
6	7	0	0	1	6
7	8	0	2	2	4
8	3	0	0	0	3
9	1	0	0	1	0
10	9	0	1	0	8
11	7	1	2	0	6
12	12	0	1	3	8
1	11	3	3	0	11
2	8	0	0	2	6
3	7	0	0	1	6
4	3	0	0	0	3
5	4	1	1	2	2
6	4	0	0	0	4
7	6	0	1	1	4
8	7	0	1	0	6
9	3	0	1	1	1
10	10	0	2	0	8
11	7	0	0	0	7
12	7	1	4	0	4
1	9	0	0	1	8
2	9	1	2	2	6
3	12	1	2	3	8
4	4	0	0	0	4
5	9	1	2	1	7
6	2	0	1	0	1
7	11	2	2	0	11
8	5	1	0	0	6
9	5	0	0	1	4
10	8	0	0	2	6
11	4	0	0	0	4
12	6	0	1	0	5
1	8	1	1	2	6
2	4	1	0	2	3
3	10	1	3	1	7
4	4	0	2	1	1
5	6	0	1	1	4
6	11	0	0	3	8
7	4	3	3	0	4
8	7	0	0	3	4
9	5	1	0	1	5
10	6	1	2	2	3
11	6	0	1	0	5
12	3	1	1	0	3
1	11	2	1	0	12
2	7	2	2	2	5
3	12	1	2	2	9
4	10	1	3	1	7
5	2	1	1	1	1
6	4	0	0	1	3
7	7	1	2	3	3
8	5	1	0	0	6
9	2	1	0	1	2
10	10	0	0	0	10
11	6	1	1	0	6
12	8	0	1	1	6
1	7	0	2	1	4
2	13	0	0	2	11
3	10	0	1	2	7
4	8	0	1	1	6
5	2	0	0	1	1
6	6	0	1	1	4
7	5	1	0	2	4
8	7	0	2	1	4
9	5	0	1	0	4
10	9	1	2	2	6
11	8	1	1	2	6
12	2	1	0	1	2
1	10	0	2	1	7
2	4	0	0	0	4
3	6	0	1	0	5
4	6	0	0	0	6
5	5	0	0	2	3
6	6	0	1	0	5
7	8	1	2	2	5
8	4	1	1	0	4
9	6	0	0	1	5
10	10	0	0	0	10
11	8	0	0	4	4
12	9	0	1	2	6
1	5	0	2	0	3
2	8	0	1	1	6
3	4	0	1	0	3
4	6	0	0	1	5
5	6	1	1	1	5
6	7	0	1	1	5
7	8	2	1	2	7
8	4	1	0	1	4
9	2	0	0	1	1
10	3	0	0	0	3
11	6	0	2	0	4
12	4	0	1	0	3
1	14	0	2	2	10
2	6	1	1	0	6
3	6	0	0	2	4
4	8	1	3	0	6
5	4	0	0	0	4
6	7	1	1	2	5
7	6	1	0	1	6
8	9	0	2	2	5
9	9	1	1	2	7
10	7	0	2	1	4
11	5	0	0	1	4
12	5	0	0	1	4
1	11	2	0	1	12
2	5	0	2	0	3
3	9	1	3	1	6
4	5	0	1	1	3
5	8	1	0	2	7
6	6	0	1	1	4
7	4	0	0	1	3
8	5	0	1	0	4
9	5	0	0	1	4
10	7	0	2	0	5
11	5	1	0	0	6
12	5	0	0	1	4
1	3	0	0	0	3
2	3	2	0	0	5
3	5	1	1	2	3
4	4	1	2	0	3
5	6	0	0	3	3
6	7	2	0	0	9
7	6	0	1	3	2
8	10	0	3	2	5
9	6	0	0	0	6
10	7	1	4	1	3
11	5	1	2	0	4
12	4	0	0	0	4
1	4	0	0	0	4
2	2	0	0	1	1
3	3	0	1	0	2
4	9	0	0	2	7
5	1	0	0	0	1
6	5	1	0	1	5
7	2	0	0	1	1
8	4	1	1	1	3
9	5	0	1	0	4
10	4	0	0	2	2
11	0	0	0	0	0
12	2	0	0	0	2
1	9	0	1	1	7
2	5	1	1	0	5
3	6	0	1	0	5
4	7	0	0	0	7
5	8	0	3	0	5
6	10	0	2	3	5
7	2	0	0	0	2
8	12	1	1	2	10
9	7	0	1	1	5
10	7	0	1	2	4
11	5	0	0	1	4
12	7	0	0	3	4
1	6	1	1	1	5
2	7	1	1	0	7
3	8	2	0	1	9
4	3	1	1	1	2
5	8	0	2	1	5
6	7	1	1	1	6
7	3	0	0	0	3
8	3	0	0	1	2
9	6	0	0	1	5
10	8	1	0	4	5
11	7	1	1	1	6
12	2	0	0	1	1
1	7	1	2	0	6
2	8	0	3	1	4
3	2	2	0	0	4
4	5	1	0	1	5
5	4	2	0	0	6
6	5	0	1	0	4
7	10	1	3	1	7
8	9	1	2	1	7
9	2	1	1	0	2
10	5	0	1	2	2
11	7	1	1	1	6
12	6	0	0	2	4
1	9	0	1	2	6
2	13	0	2	2	9
3	5	0	1	1	3
4	8	0	0	1	7
5	14	0	0	2	12
6	5	0	0	0	5
7	4	1	2	0	3
8	6	0	2	1	3
9	8	2	1	0	9
10	10	0	0	3	7
11	4	0	0	0	4
12	5	1	1	0	5
1	9	0	1	1	7
2	5	0	0	1	4
3	4	3	2	1	4
4	7	0	0	1	6
5	3	1	1	2	1
6	4	0	0	2	2
7	5	0	1	0	4
8	1	0	0	1	0
9	7	1	1	1	6
10	7	0	2	0	5
11	4	1	1	0	4
12	4	0	1	1	2
1	4	1	0	0	5
2	8	0	0	0	8
3	5	0	0	1	4
4	5	0	0	2	3
5	3	0	2	0	1
6	5	0	0	1	4
7	3	0	0	0	3
8	11	1	2	1	9
9	6	0	1	2	3
10	10	0	1	0	9
11	4	0	0	0	4
12	2	0	0	0	2
1	14	1	2	0	13
2	5	0	0	0	5
3	15	1	1	2	13
4	4	1	1	0	4
5	7	0	0	1	6
6	7	1	3	1	4
7	5	0	0	1	4
8	6	0	0	2	4
9	4	2	1	1	4
10	6	0	0	1	5
11	5	0	2	1	2
12	10	1	0	1	10
1	8	0	2	0	6
2	3	0	0	2	1
3	12	0	1	3	8
4	9	0	1	0	8
5	8	0	0	1	7
6	8	0	3	0	5
7	5	2	1	1	5
8	2	0	0	0	2
9	5	0	0	1	4
10	8	0	2	3	3
11	10	0	1	1	8
12	3	0	0	1	2
1	8	1	1	3	5
2	6	1	0	1	6
3	7	0	1	1	5
4	5	1	3	1	2
5	7	0	3	0	4
6	4	3	2	0	5
7	6	1	3	0	4
8	8	0	1	2	5
9	5	1	1	1	4
10	3	0	0	1	2
11	6	1	1	0	6
12	6	0	2	0	4
1	8	0	2	3	3
2	6	1	1	1	5
3	9	1	2	1	7
4	6	2	1	3	4
5	7	1	3	1	4
6	6	0	0	0	6
7	7	0	1	0	6
8	7	1	2	0	6
9	5	0	0	1	4
10	5	0	2	2	1
11	3	0	0	0	3
12	6	0	1	2	3
1	9	1	2	1	7
2	7	1	2	0	6
3	7	0	1	1	5
4	7	0	1	1	5
5	5	1	1	2	3
6	6	1	3	1	3
7	6	1	1	1	5
8	10	0	1	1	8
9	14	0	2	2	10
10	5	1	1	1	4
11	6	1	2	1	4
12	8	1	0	2	7
1	10	0	0	2	8
2	6	1	2	1	4
3	10	0	2	1	7
4	7	0	1	1	5
5	5	0	0	1	4
6	6	0	1	0	5
7	5	0	0	1	4
8	1	2	1	2	0
9	6	1	3	2	2
10	5	0	1	1	3
11	6	0	2	2	2
12	5	1	1	1	4
1	7	0	1	1	5
2	11	1	1	3	8
3	6	1	2	0	5
4	3	2	1	2	2
5	3	0	1	0	2
6	5	0	0	1	4
7	3	1	2	0	2
8	5	1	2	0	4
9	9	0	1	0	8
10	3	0	0	1	2
11	6	0	0	1	5
12	10	0	0	2	8
1	8	0	0	0	8
2	9	1	1	0	9
3	10	0	0	0	10
4	3	0	0	0	3
5	10	0	1	1	8
6	10	2	1	1	10
7	4	0	0	1	3
8	3	0	0	1	2
9	4	2	2	0	4
10	4	0	0	1	3
11	8	0	2	2	4
12	2	0	0	1	1
1	14	0	2	5	7
2	7	0	0	1	6
3	11	0	2	1	8
4	3	0	1	0	2
5	7	1	0	0	8
6	9	0	2	2	5
7	6	0	0	1	5
8	6	0	2	0	4
9	9	0	0	2	7
10	2	1	1	1	1
11	7	0	1	1	5
12	5	1	1	0	5
1	7	0	3	0	4
2	10	1	2	3	6
3	10	2	3	2	7
4	2	2	1	1	2
5	4	1	0	0	5
6	6	0	1	0	5
7	6	0	2	0	4
8	4	0	0	0	4
9	3	0	0	0	3
10	9	0	2	0	7
11	3	0	0	0	3
12	5	0	1	0	4
1	6	0	1	1	4
2	12	1	3	1	9
3	8	0	1	2	5
4	5	0	0	0	5
5	8	1	0	1	8
6	2	0	0	0	2
7	7	0	4	1	2
8	6	1	0	1	6
9	4	0	0	0	4
10	7	0	1	1	5
11	7	0	0	2	5
12	6	3	2	0	7
1	8	2	2	0	8
2	7	1	2	0	6
3	9	0	1	1	7
4	5	1	1	0	5
5	4	0	2	0	2
6	6	0	0	1	5
7	6	0	2	1	3
8	9	0	1	0	8
9	5	0	0	3	2
10	10	0	3	1	6
11	2	1	0	0	3
12	6	1	0	0	7
1	6	1	1	1	5
2	10	0	3	2	5
3	9	1	1	1	8
4	5	0	0	2	3
5	7	0	1	1	5
6	10	0	0	1	9
7	4	0	1	1	2
8	6	2	2	1	5
9	3	0	0	1	2
10	6	0	0	1	5
11	6	0	0	2	4
12	11	0	0	1	10
1	13	3	3	2	11
2	9	2	3	0	8
3	7	2	2	1	6
4	5	0	1	1	3
5	3	0	0	0	3
6	6	1	1	1	5
7	6	0	0	0	6
8	3	1	1	2	1
9	4	0	0	1	3
10	7	0	2	0	5
11	5	0	0	1	4
12	5	0	1	1	3
1	11	0	1	3	7
2	7	2	3	2	4
3	5	1	0	0	6
4	10	1	3	0	8
5	3	0	0	0	3
6	5	1	1	2	3
7	4	1	0	0	5
8	3	0	0	3	0
9	7	0	0	1	6
10	4	1	1	1	3
11	5	1	0	0	6
12	7	1	2	0	6
1	7	3	5	1	4
2	7	0	1	0	6
3	9	1	1	0	9
4	2	1	0	0	3
5	3	1	1	0	3
6	4	1	1	1	3
7	6	0	2	0	4
8	2	1	0	1	2
9	9	0	1	1	7
10	7	2	2	1	6
11	6	1	2	0	5
12	3	0	1	0	2
1	6	0	3	0	3
2	9	0	1	1	7
3	5	0	1	2	2
4	5	0	0	1	4
5	7	0	0	1	6
6	3	0	0	1	2
7	5	1	0	3	3
8	7	2	4	0	5
9	3	1	1	1	2
10	7	2	0	1	8
11	7	1	0	1	7
12	8	0	0	3	5
1	9	1	1	2	7
2	6	0	1	0	5
3	4	0	0	2	2
4	2	0	0	0	2
5	8	0	0	0	8
6	4	0	0	0	4
7	5	0	1	1	3
8	4	1	2	0	3
9	4	0	0	1	3
10	7	1	1	0	7
11	5	0	1	0	4
12	9	0	0	0	9
1	9	3	2	2	8
2	6	0	0	2	4
3	5	2	4	1	2
4	9	0	1	2	6
5	3	1	0	2	2
6	8	0	0	0	8
7	7	0	1	1	5
8	4	0	0	1	3
9	6	0	0	4	2
10	4	1	2	1	2
11	6	0	1	0	5
12	5	0	1	0	4
1	8	0	1	1	6
2	7	0	1	2	4
3	6	1	0	2	5
4	4	1	0	2	3
5	5	0	0	0	5
6	3	0	0	1	2
7	3	1	0	2	2
8	11	0	0	1	10
9	9	0	0	0	9
10	8	0	2	1	5
11	1	0	0	0	1
12	6	0	1	1	4
1	12	1	3	2	8
2	7	1	2	0	6
3	7	2	1	3	5
4	4	0	0	1	3
5	6	0	0	2	4
6	6	0	1	0	5
7	2	0	1	0	1
8	4	0	0	3	1
9	6	0	3	0	3
10	5	1	3	0	3
11	5	0	2	0	3
12	0	0	0	0	0
1	12	0	0	1	11
2	7	1	2	2	4
3	7	0	0	3	4
4	4	0	0	2	2
5	6	0	1	1	4
6	3	0	0	0	3
7	9	1	1	2	7
8	7	0	1	2	4
9	4	1	0	2	3
10	3	0	0	1	2
11	8	1	2	1	6
12	6	0	0	1	5
1	14	1	2	0	13
2	10	0	1	4	5
3	10	1	1	3	7
4	2	0	0	0	2
5	8	0	1	0	7
6	4	2	1	1	4
7	6	1	1	0	6
8	3	0	0	0	3
9	6	3	4	2	3
10	8	1	0	1	8
11	4	1	0	1	4
12	2	0	1	1	0
1	11	1	0	0	12
2	9	1	1	0	9
3	9	2	3	3	5
4	7	0	0	0	7
5	8	0	0	1	7
6	9	0	0	4	5
7	5	0	1	2	2
8	5	0	0	0	5
9	8	1	0	4	5
10	6	0	0	1	5
11	8	1	0	1	8
12	7	0	0	0	7
1	10	0	2	2	6
2	8	2	2	0	8
3	8	1	2	1	6
4	4	0	1	1	2
5	2	1	1	0	2
6	3	0	0	1	2
7	3	0	0	0	3
8	8	1	1	0	8
9	7	0	1	1	5
10	12	0	1	2	9
11	4	0	0	0	4
12	1	0	0	0	1
1	11	0	0	0	11
2	9	1	1	3	6
3	5	0	0	1	4
4	4	0	0	0	4
5	4	1	2	0	3
6	12	0	1	2	9
7	5	1	0	0	6
8	10	0	0	0	10
9	6	0	0	2	4
10	5	1	2	0	4
11	6	1	0	1	6
12	5	0	0	0	5
1	13	1	3	1	10
2	5	1	2	2	2
3	8	1	2	0	7
4	2	0	1	0	1
5	5	0	0	0	5
6	9	0	1	0	8
7	12	0	1	2	9
8	9	0	1	1	7
9	2	0	1	0	1
10	2	0	0	0	2
11	7	1	2	1	5
12	6	0	0	1	5
1	9	0	1	0	8
2	9	0	1	1	7
3	9	0	1	2	6
4	4	0	0	1	3
5	4	0	0	0	4
6	3	1	1	2	1
7	5	0	0	0	5
8	7	0	1	0	6
9	5	0	0	0	5
10	2	2	0	2	2
11	6	0	1	0	5
12	10	1	1	1	9
1	11	1	1	1	10
2	7	0	0	3	4
3	8	0	1	3	4
4	6	0	0	1	5
5	7	0	1	2	4
6	6	0	0	3	3
7	3	1	2	0	2
8	5	0	2	0	3
9	5	0	1	1	3
10	5	0	1	0	4
11	5	1	0	1	5
12	5	0	0	1	4
1	8	1	1	1	7
2	2	0	1	1	0
3	7	0	0	0	7
4	5	0	0	0	5
5	1	0	0	0	1
6	7	1	2	0	6
7	6	2	2	2	4
8	5	2	1	1	5
9	6	0	0	0	6
10	10	0	0	3	7
11	8	0	0	1	7
12	5	1	3	1	2
1	15	2	4	0	13
2	10	1	2	0	9
3	7	2	1	1	7
4	2	0	0	0	2
5	7	0	0	2	5
6	1	0	0	1	0
7	10	0	0	1	9
8	3	0	0	0	3
9	5	0	0	1	4
10	5	0	2	0	3
11	2	3	2	1	2
12	7	1	1	3	4
1	13	1	3	2	9
2	7	1	0	2	6
3	8	1	3	0	6
4	5	0	0	0	5
5	5	0	0	3	2
6	4	0	1	0	3
7	9	0	1	1	7
8	7	0	0	1	6
9	7	0	2	0	5
10	12	0	0	2	10
11	7	0	1	2	4
12	9	0	1	0	8
1	9	3	1	0	11
2	5	0	0	1	4
3	6	1	0	1	6
4	10	0	1	1	8
5	8	1	0	0	9
6	8	0	2	1	5
7	5	0	1	2	2
8	8	0	0	1	7
9	5	0	2	1	2
10	4	0	0	0	4
11	4	1	1	0	4
12	4	0	0	1	3
1	11	1	3	1	8
2	4	0	0	1	3
3	14	0	3	0	11
4	3	0	1	0	2
5	7	0	1	2	4
6	6	1	1	2	4
7	6	0	1	0	5
8	5	0	0	1	4
9	6	0	0	0	6
10	6	0	0	2	4
11	6	0	1	2	3
12	5	2	1	3	3
1	12	1	2	3	8
2	16	1	3	2	12
3	10	1	1	1	9
4	9	0	0	3	6
5	5	2	2	0	5
6	11	2	2	4	7
7	10	0	1	1	8
8	10	0	0	1	9
9	10	0	0	3	7
10	8	0	1	0	7
11	4	1	0	1	4
12	8	0	1	1	6
1	7	1	1	0	7
2	8	0	1	3	4
3	1	0	1	0	0
4	5	0	0	0	5
5	7	0	2	1	4
6	3	0	0	0	3
7	6	1	2	2	3
8	4	1	0	1	4
9	5	1	1	1	4
10	4	1	0	2	3
11	11	0	1	2	8
12	6	3	2	1	6
1	8	0	3	1	4
2	13	0	2	3	8
3	4	0	1	0	3
4	5	0	0	0	5
5	10	0	1	1	8
6	7	0	2	0	5
7	7	0	3	1	3
8	3	1	1	0	3
9	7	2	1	1	7
10	5	0	0	0	5
11	7	1	1	0	7
12	9	0	2	1	6
1	12	0	1	2	9
2	7	0	2	1	4
3	10	0	0	4	6
4	5	1	2	1	3
5	9	0	1	0	8
6	1	1	0	0	2
7	8	0	3	2	3
8	10	0	1	3	6
9	7	0	1	1	5
10	6	0	1	1	4
11	2	0	0	1	1
12	4	0	1	0	3
1	10	0	2	0	8
2	7	0	1	0	6
3	7	1	3	0	5
4	5	0	1	0	4
5	7	0	0	2	5
6	6	1	0	1	6
7	8	0	0	1	7
8	8	0	1	1	6
9	11	1	2	2	8
10	4	1	0	0	5
11	6	0	1	1	4
12	3	0	1	1	1
1	5	0	2	1	2
2	13	1	3	1	10
3	5	0	1	2	2
4	8	0	2	0	6
5	7	0	1	0	6
6	2	2	1	0	3
7	9	0	1	2	6
8	10	0	0	2	8
9	4	0	0	1	3
10	5	0	0	2	3
11	6	1	3	0	4
12	2	0	0	0	2
1	8	0	0	1	7
2	5	0	0	0	5
3	8	0	2	0	6
4	11	1	3	1	8
5	4	3	2	2	3
6	4	0	0	2	2
7	3	0	1	1	1
8	4	0	1	0	3
9	9	0	1	4	4
10	5	0	1	1	3
11	6	0	0	1	5
12	8	1	2	0	7
1	10	0	3	1	6
2	12	0	1	2	9
3	2	0	0	0	2
4	10	1	0	4	7
5	6	0	0	4	2
6	6	0	2	2	2
7	7	0	0	1	6
8	4	2	1	1	4
9	1	0	1	0	0
10	5	0	0	0	5
11	4	0	0	2	2
12	4	0	0	0	4
1	11	1	3	2	7
2	3	0	0	2	1
3	8	3	2	0	9
4	6	0	0	1	5
5	8	0	0	4	4
6	4	0	0	2	2
7	3	0	1	0	2
8	2	0	0	0	2
9	9	0	2	2	5
10	7	1	0	0	8
11	5	0	0	2	3
12	6	1	1	1	5
1	10	0	1	1	8
2	10	0	0	0	10
3	6	0	1	3	2
4	6	0	0	2	4
5	9	0	0	1	8
6	7	0	1	1	5
7	7	0	1	1	5
8	6	1	1	0	6
9	5	0	1	1	3
10	8	0	3	1	4
11	9	3	3	1	8
12	5	2	2	0	5
1	9	0	2	1	6
2	8	0	0	1	7
3	7	0	1	1	5
4	11	0	1	0	10
5	8	1	2	1	6
6	3	0	1	1	1
7	6	0	0	2	4
8	7	2	2	0	7
9	6	0	1	1	4
10	6	1	1	0	6
11	3	0	1	0	2
12	10	0	2	1	7
1	9	1	3	1	6
2	14	1	2	4	9
3	6	1	3	0	4
4	7	1	1	0	7
5	8	0	1	0	7
6	8	1	2	0	7
7	5	0	2	0	3
8	9	0	1	3	5
9	5	1	1	1	4
10	4	1	1	1	3
11	4	1	2	0	3
12	4	0	0	0	4
1	11	0	3	2	6
2	9	1	2	2	6
3	8	0	0	3	5
4	6	1	0	2	5
5	7	1	0	1	7
6	6	0	0	0	6
7	0	1	1	0	0
8	7	0	1	0	6
9	9	0	0	3	6
10	14	1	3	1	11
11	6	0	1	1	4
12	5	2	1	1	5
1	17	1	1	2	15
2	8	0	2	1	5
3	8	0	2	0	6
4	10	1	2	2	7
5	8	0	1	1	6
6	12	0	0	1	11
7	3	1	1	0	3
8	6	0	0	0	6
9	9	0	0	1	8
10	5	0	0	0	5
11	7	0	0	2	5
12	6	0	0	1	5
1	5	2	2	1	4
2	8	1	1	3	5
3	5	1	0	2	4
4	6	0	1	1	4
5	9	0	0	2	7
6	8	0	2	0	6
7	5	1	2	0	4
8	3	0	0	0	3
9	4	1	1	0	4
10	4	0	1	0	3
11	5	0	1	1	3
12	5	2	0	1	6
1	6	3	3	1	5
2	6	0	0	0	6
3	9	1	3	0	7
4	7	1	0	0	8
5	8	1	1	2	6
6	4	0	2	1	1
7	5	2	1	3	3
8	5	0	1	0	4
9	5	0	0	2	3
10	4	0	1	0	3
11	5	0	0	0	5
12	6	0	0	2	4
1	4	4	2	1	5
2	6	1	1	2	4
3	9	1	1	1	8
4	5	1	2	1	3
5	4	1	2	0	3
6	5	0	1	0	4
7	6	2	1	0	7
8	4	1	2	1	2
9	8	0	2	0	6
10	9	0	0	3	6
11	11	1	1	4	7
12	5	0	1	2	2
1	10	0	2	0	8
2	7	1	1	2	5
3	6	0	0	1	5
4	6	0	0	0	6
5	4	0	0	0	4
6	4	0	0	0	4
7	4	1	0	0	5
8	8	0	1	3	4
9	5	1	0	2	4
10	7	0	0	1	6
11	7	0	1	1	5
12	8	0	2	1	5
1	11	2	2	1	10
2	5	0	2	0	3
3	3	1	2	1	1
4	9	0	0	2	7
5	5	0	1	1	3
6	4	1	2	0	3
7	7	0	2	0	5
8	4	1	1	0	4
9	2	0	0	1	1
10	6	0	0	1	5
11	2	0	1	1	0
12	5	1	0	2	4
1	12	0	2	0	10
2	7	1	2	0	6
3	6	0	1	1	4
4	11	0	0	1	10
5	2	1	0	0	3
6	4	1	2	0	3
7	6	0	1	0	5
8	7	1	1	0	7
9	6	1	1	2	4
10	5	1	0	1	5
11	2	0	0	0	2
12	7	1	1	3	4
t	ND	IDU	HM	HF	MSM
1	5	2	0	0	7
2	7	1	3	1	4
3	6	1	1	0	6
4	4	0	0	0	4
5	6	1	0	1	6
6	7	0	0	0	7
7	9	0	2	1	6
8	8	0	1	2	5
9	4	0	0	1	3
10	6	0	0	0	6
11	4	0	0	1	3
12	5	0	0	2	3
1	9	1	1	2	7
2	9	0	1	0	8
3	5	1	0	1	5
4	6	0	0	0	6
5	4	0	1	1	2
6	6	2	3	0	5
7	6	0	1	2	3
8	4	0	2	1	1
9	7	0	1	2	4
10	8	1	2	3	4
11	6	0	1	1	4
12	8	1	2	1	6
1	6	0	1	2	3
2	10	1	1	1	9
3	6	0	1	0	5
4	9	0	0	0	9
5	6	1	2	3	2
6	14	1	3	2	10
7	7	2	0	2	7
8	4	0	0	0	4
9	6	0	0	0	6
10	6	1	1	1	5
11	4	0	0	1	3
12	11	2	2	2	9
1	8	0	2	2	4
2	8	1	0	0	9
3	8	0	0	2	6
4	5	0	1	1	3
5	4	1	0	1	4
6	11	4	4	1	10
7	5	1	1	2	3
8	10	0	0	4	6
9	7	0	1	1	5
10	14	0	0	3	11
11	6	0	1	1	4
12	3	1	1	0	3
1	7	1	3	1	4
2	8	0	0	1	7
3	3	0	1	0	2
4	3	0	1	0	2
5	9	1	1	4	5
6	5	1	1	3	2
7	9	0	1	1	7
8	6	0	0	0	6
9	5	1	0	0	6
10	7	0	2	2	3
11	5	1	3	0	3
12	4	1	1	1	3
1	7	0	1	2	4
2	6	1	2	1	4
3	4	1	0	0	5
4	4	1	2	0	3
5	9	0	1	2	6
6	4	1	0	1	4
7	9	0	1	1	7
8	6	0	1	1	4
9	6	1	2	1	4
10	7	1	0	1	7
11	8	0	1	2	5
12	3	0	0	1	2
1	12	0	4	0	8
2	7	0	0	0	7
3	6	1	1	1	5
4	5	0	0	0	5
5	1	0	0	0	1
6	7	1	2	2	4
7	4	0	0	1	3
8	5	0	1	0	4
9	7	0	0	1	6
10	4	1	1	0	4
11	6	0	0	0	6
12	4	0	0	0	4
1	13	1	2	2	10
2	9	0	0	1	8
3	7	0	1	1	5
4	3	1	0	1	3
5	2	0	0	0	2
6	11	0	0	2	9
7	4	0	0	1	3
8	5	1	1	0	5
9	5	0	0	0	5
10	6	0	1	0	5
11	5	0	0	0	5
12	5	0	0	1	4
1	8	0	2	1	5
2	4	0	0	1	3
3	8	1	3	0	6
4	4	0	1	1	2
5	11	0	0	3	8
6	11	0	1	0	10
7	9	0	3	0	6
8	3	0	2	0	1
9	7	0	0	1	6
10	5	0	1	0	4
11	9	2	2	0	9
12	6	0	2	0	4
1	11	2	1	3	9
2	7	0	0	1	6
3	7	1	1	1	6
4	8	0	3	0	5
5	6	0	1	1	4
6	9	0	1	2	6
7	8	1	2	2	5
8	7	0	0	1	6
9	11	0	2	2	7
10	5	0	1	2	2
11	8	0	1	1	6
12	10	0	2	2	6
1	14	2	3	3	10
2	5	0	3	0	2
3	9	0	0	1	8
4	5	1	1	1	4
5	8	0	0	1	7
6	5	1	1	2	3
7	8	0	0	1	7
8	5	0	0	0	5
9	11	1	3	1	8
10	3	0	1	1	1
11	4	1	2	2	1
12	6	1	1	2	4
1	13	0	2	0	11
2	9	0	4	2	3
3	6	0	3	2	1
4	4	0	0	1	3
5	7	0	1	1	5
6	2	1	0	1	2
7	5	0	0	2	3
8	5	0	0	1	4
9	6	0	0	2	4
10	7	0	0	1	6
11	7	0	1	1	5
12	4	1	0	2	3
1	13	1	3	5	6
2	11	1	3	2	7
3	5	0	0	1	4
4	11	1	2	1	9
5	7	0	0	1	6
6	9	1	3	1	6
7	3	1	1	0	3
8	4	1	0	2	3
9	3	0	1	1	1
10	7	1	2	2	4
11	10	0	1	1	8
12	9	1	5	0	5
1	10	0	1	0	9
2	6	1	1	1	5
3	7	1	1	2	5
4	9	0	1	1	7
5	6	1	2	1	4
6	6	2	1	2	5
7	8	0	1	2	5
8	5	2	1	0	6
9	7	1	0	1	7
10	5	0	0	2	3
11	7	0	1	0	6
12	4	0	0	0	4
1	9	0	4	2	3
2	5	3	3	1	4
3	8	0	0	1	7
4	4	0	0	2	2
5	4	2	4	2	0
6	5	0	0	2	3
7	6	0	1	1	4
8	7	1	0	2	6
9	7	0	1	1	5
10	6	0	1	1	4
11	6	3	2	3	4
12	5	0	1	0	4
1	5	0	0	2	3
2	6	0	0	1	5
3	7	3	1	1	8
4	4	2	2	2	2
5	9	0	1	0	8
6	8	0	0	1	7
7	8	1	1	1	7
8	4	2	2	1	3
9	6	1	1	0	6
10	8	0	0	0	8
11	4	0	1	0	3
12	3	1	2	0	2
1	12	1	1	2	10
2	13	0	1	2	10
3	6	1	0	1	6
4	4	0	0	1	3
5	5	0	1	1	3
6	8	1	1	2	6
7	3	0	0	0	3
8	5	0	1	1	3
9	10	2	1	1	10
10	3	1	1	0	3
11	4	0	0	1	3
12	8	0	0	1	7
1	6	2	0	0	8
2	5	0	0	0	5
3	6	1	1	0	6
4	5	3	2	2	4
5	9	0	0	4	5
6	5	1	1	0	5
7	7	1	1	1	6
8	8	0	1	1	6
9	4	0	0	2	2
10	8	0	0	2	6
11	5	1	0	0	6
12	5	1	0	0	6
1	4	1	1	0	4
2	11	0	3	2	6
3	7	1	3	0	5
4	4	0	1	0	3
5	10	1	1	3	7
6	8	0	0	2	6
7	3	2	1	1	3
8	3	0	0	0	3
9	3	0	0	0	3
10	5	2	3	0	4
11	6	0	0	0	6
12	6	1	0	2	5
1	6	2	0	2	6
2	7	1	0	0	8
3	10	0	2	2	6
4	7	0	3	0	4
5	4	0	0	0	4
6	4	1	1	0	4
7	7	0	0	1	6
8	5	1	0	0	6
9	5	0	2	0	3
10	6	2	0	1	7
11	8	1	3	0	6
12	3	1	0	0	4
1	9	3	3	2	7
2	10	0	1	1	8
3	11	1	1	1	10
4	2	1	1	0	2
5	8	0	1	0	7
6	7	0	2	1	4
7	8	0	0	1	7
8	4	1	1	1	3
9	8	2	2	1	7
10	10	0	2	0	8
11	2	0	0	1	1
12	5	1	0	0	6
1	10	1	2	1	8
2	6	2	4	0	4
3	7	0	0	4	3
4	12	0	0	3	9
5	5	1	2	0	4
6	7	0	2	0	5
7	10	1	3	1	7
8	7	1	1	0	7
9	3	1	0	0	4
10	5	0	0	1	4
11	3	1	0	1	3
12	8	1	0	0	9
1	7	1	1	1	6
2	14	2	2	2	12
3	7	1	2	1	5
4	6	0	0	3	3
5	5	0	1	0	4
6	7	1	1	1	6
7	7	0	0	1	6
8	7	0	0	0	7
9	6	1	0	1	6
10	4	0	0	3	1
11	4	0	0	0	4
12	10	1	0	5	6
1	8	0	1	1	6
2	11	0	2	1	8
3	9	1	0	1	9
4	9	0	1	2	6
5	7	0	1	2	4
6	9	0	0	4	5
7	4	1	0	0	5
8	7	1	2	0	6
9	6	1	1	0	6
10	4	0	1	1	2
11	8	0	2	0	6
12	5	1	1	0	5
1	16	0	3	0	13
2	7	0	1	0	6
3	9	1	3	0	7
4	7	0	1	3	3
5	9	0	1	4	4
6	7	0	1	0	6
7	4	1	2	0	3
8	3	1	0	2	2
9	7	0	0	1	6
10	10	1	1	1	9
11	8	2	2	3	5
12	7	1	3	2	3
1	11	2	1	2	10
2	7	0	0	1	6
3	6	0	1	1	4
4	8	1	1	0	8
5	5	0	0	0	5
6	13	0	1	1	11
7	7	1	1	1	6
8	8	1	2	3	4
9	8	1	0	1	8
10	5	0	1	1	3
11	3	1	1	0	3
12	3	1	0	2	2
1	12	0	0	3	9
2	5	0	0	2	3
3	5	2	1	2	4
4	8	0	2	2	4
5	6	1	1	1	5
6	6	1	1	2	4
7	4	1	1	1	3
8	5	1	1	2	3
9	2	0	1	0	1
10	5	0	1	1	3
11	10	0	0	4	6
12	6	2	1	1	6
1	8	0	2	2	4
2	14	1	2	3	10
3	11	0	4	1	6
4	4	1	1	1	3
5	7	0	0	2	5
6	5	0	1	1	3
7	5	0	2	1	2
8	3	1	1	1	2
9	3	0	0	0	3
10	6	0	0	0	6
11	8	1	1	1	7
12	5	0	0	0	5
1	7	1	1	1	6
2	9	0	0	2	7
3	8	1	1	1	7
4	6	0	0	1	5
5	7	2	0	3	6
6	4	2	1	0	5
7	7	1	1	1	6
8	5	0	1	2	2
9	3	0	0	0	3
10	3	0	0	0	3
11	11	0	3	1	7
12	5	1	1	1	4
1	9	1	1	2	7
2	13	0	0	3	10
3	8	2	2	1	7
4	4	0	2	0	2
5	9	0	5	0	4
6	9	0	1	3	5
7	9	1	1	0	9
8	4	0	0	0	4
9	6	1	0	3	4
10	9	2	1	0	10
11	7	1	1	0	7
12	3	0	1	1	1
1	8	3	1	4	6
2	10	1	3	0	8
3	6	0	0	0	6
4	8	0	2	2	4
5	3	0	0	0	3
6	5	0	0	0	5
7	6	0	1	0	5
8	12	0	2	2	8
9	4	0	0	0	4
10	7	0	0	2	5
11	6	1	2	0	5
12	5	0	0	0	5
1	13	1	3	1	10
2	7	0	1	2	4
3	5	0	1	0	4
4	7	1	2	0	6
5	5	0	0	0	5
6	3	2	1	1	3
7	6	1	2	1	4
8	5	0	0	3	2
9	8	1	0	1	8
10	4	0	0	0	4
11	5	2	0	4	3
12	6	0	0	0	6
1	7	1	1	1	6
2	7	0	1	0	6
3	10	0	0	1	9
4	1	1	0	0	2
5	5	2	0	3	4
6	6	0	0	0	6
7	6	1	1	2	4
8	9	1	1	4	5
9	5	0	0	3	2
10	5	0	0	1	4
11	2	2	1	0	3
12	6	0	1	1	4
1	6	0	0	1	5
2	9	0	2	2	5
3	4	1	1	0	4
4	7	0	2	1	4
5	10	0	2	1	7
6	7	0	1	0	6
7	4	1	1	0	4
8	7	0	0	0	7
9	5	0	1	0	4
10	12	0	0	2	10
11	5	1	0	2	4
12	6	0	0	0	6
1	8	1	1	0	8
2	11	0	0	2	9
3	7	1	0	2	6
4	7	0	1	2	4
5	4	0	0	0	4
6	5	3	0	2	6
7	9	1	3	1	6
8	7	1	3	0	5
9	5	0	1	0	4
10	6	1	0	2	5
11	6	0	0	1	5
12	7	1	0	1	7
1	10	0	2	0	8
2	6	0	1	1	4
3	4	0	1	0	3
4	3	0	1	0	2
5	3	1	0	0	4
6	11	0	2	4	5
7	7	0	2	1	4
8	6	1	1	0	6
9	7	0	2	1	4
10	6	0	1	0	5
11	6	0	1	1	4
12	6	0	0	0	6
1	7	1	3	1	4
2	8	1	1	0	8
3	9	0	1	2	6
4	6	0	1	1	4
5	3	0	0	0	3
6	10	0	0	2	8
7	4	0	0	0	4
8	7	1	1	1	6
9	7	0	0	0	7
10	5	1	1	0	5
11	8	1	1	2	6
12	6	0	2	2	2
1	14	0	2	4	8
2	5	0	0	1	4
3	5	0	1	0	4
4	8	0	3	0	5
5	7	1	0	2	6
6	2	0	0	0	2
7	10	0	0	1	9
8	3	1	0	0	4
9	6	0	0	2	4
10	9	0	1	2	6
11	7	0	0	2	5
12	3	0	0	1	2
1	18	1	0	7	12
2	12	0	0	4	8
3	11	1	3	1	8
4	11	1	1	0	11
5	4	1	2	0	3
6	6	0	0	0	6
7	1	3	2	0	2
8	7	0	0	2	5
9	8	0	0	1	7
10	5	1	1	0	5
11	10	1	1	0	10
12	3	1	1	0	3
1	16	2	3	3	12
2	3	1	1	0	3
3	6	0	2	0	4
4	8	1	1	3	5
5	8	0	2	0	6
6	7	2	3	0	6
7	8	1	2	0	7
8	4	1	1	1	3
9	4	1	0	0	5
10	3	0	0	1	2
11	7	0	1	1	5
12	3	0	0	0	3
1	7	0	2	0	5
2	7	0	1	0	6
3	4	0	0	0	4
4	9	0	1	1	7
5	4	1	1	0	4
6	6	0	0	1	5
7	12	0	1	2	9
8	5	0	0	1	4
9	3	0	0	0	3
10	4	0	1	0	3
11	6	2	1	0	7
12	5	0	1	0	4
1	8	1	2	1	6
2	15	1	1	2	13
3	13	2	2	1	12
4	10	0	0	1	9
5	7	0	0	1	6
6	4	2	2	0	4
7	6	0	0	1	5
8	11	1	1	2	9
9	5	0	0	1	4
10	8	0	2	1	5
11	3	0	1	0	2
12	7	0	1	1	5
1	7	0	1	1	5
2	9	0	0	2	7
3	4	2	1	1	4
4	5	0	0	1	4
5	3	0	1	0	2
6	8	0	0	2	6
7	8	0	1	0	7
8	7	0	0	4	3
9	6	1	0	0	7
10	9	1	2	1	7
11	4	1	0	0	5
12	3	0	0	0	3
1	6	1	1	1	5
2	10	0	1	1	8
3	7	2	2	1	6
4	5	1	2	1	3
5	7	0	1	1	5
6	7	0	1	1	5
7	5	1	1	0	5
8	8	0	1	0	7
9	9	0	1	1	7
10	8	2	0	1	9
11	4	0	1	2	1
12	2	1	1	1	1
1	5	0	0	1	4
2	11	0	1	3	7
3	7	0	2	2	3
4	6	1	2	2	3
5	4	0	0	0	4
6	9	0	2	1	6
7	1	2	1	0	2
8	5	0	0	0	5
9	6	2	0	2	6
10	4	1	2	3	0
11	5	0	3	1	1
12	6	0	0	0	6
1	5	2	1	2	4
2	8	3	4	0	7
3	7	0	1	0	6
4	9	0	0	2	7
5	5	1	1	0	5
6	5	0	0	0	5
7	6	1	1	0	6
8	4	0	0	0	4
9	5	1	1	2	3
10	3	0	0	1	2
11	8	0	0	3	5
12	6	1	0	1	6
1	8	0	0	0	8
2	10	0	2	2	6
3	10	0	2	1	7
4	6	0	1	1	4
5	6	0	2	1	3
6	8	0	1	3	4
7	4	1	2	0	3
8	3	0	0	1	2
9	8	0	2	1	5
10	8	0	1	2	5
11	10	0	3	3	4
12	10	0	1	1	8
1	11	2	4	1	8
2	13	0	3	3	7
3	5	1	1	1	4
4	7	1	3	2	3
5	10	0	1	0	9
6	4	0	0	1	3
7	4	0	0	0	4
8	6	0	0	1	5
9	10	1	2	0	9
10	3	0	0	0	3
11	3	0	1	0	2
12	5	0	1	1	3
1	6	1	2	2	3
2	10	2	2	3	7
3	3	2	2	3	0
4	9	2	2	2	7
5	6	0	2	1	3
6	7	0	0	3	4
7	7	0	0	2	5
8	5	0	0	0	5
9	7	1	1	2	5
10	8	0	0	1	7
11	6	1	1	1	5
12	3	1	1	2	1
1	10	2	5	0	7
2	5	2	2	1	4
3	8	1	1	1	7
4	7	1	2	2	4
5	4	0	0	1	3
6	7	0	1	0	6
7	1	1	0	0	2
8	7	0	0	2	5
9	2	1	0	0	3
10	12	0	2	4	6
11	4	0	0	0	4
12	4	0	1	1	2
1	7	2	2	1	6
2	10	0	1	4	5
3	6	1	1	0	6
4	5	2	0	2	5
5	10	0	1	1	8
6	3	1	1	0	3
7	3	1	0	1	3
8	7	1	0	0	8
9	3	1	0	1	3
10	7	1	2	1	5
11	10	1	1	4	6
12	7	0	0	2	5
1	10	0	2	3	5
2	11	0	1	0	10
3	6	0	0	0	6
4	5	0	0	1	4
5	3	0	1	1	1
6	4	0	0	1	3
7	6	0	0	1	5
8	6	0	1	1	4
9	4	2	0	0	6
10	9	2	0	0	11
11	2	1	1	1	1
12	8	1	1	1	7
1	10	0	0	1	9
2	6	1	0	1	6
3	2	2	1	0	3
4	4	1	0	0	5
5	4	2	3	0	3
6	4	1	2	0	3
7	1	0	0	0	1
8	9	1	1	3	6
9	4	1	1	0	4
10	5	1	0	1	5
11	10	0	1	2	7
12	7	0	1	2	4
1	7	0	2	1	4
2	7	1	1	3	4
3	2	0	0	0	2
4	8	0	1	4	3
5	6	0	1	1	4
6	7	0	0	3	4
7	5	0	2	1	2
8	9	0	2	2	5
9	5	0	0	1	4
10	5	0	0	1	4
11	6	1	2	1	4
12	5	1	1	1	4
1	11	1	3	1	8
2	3	0	0	0	3
3	10	0	1	1	8
4	3	0	0	1	2
5	4	0	1	1	2
6	4	1	2	1	2
7	8	1	0	2	7
8	5	0	2	0	3
9	4	2	1	0	5
10	6	1	0	0	7
11	5	0	0	0	5
12	9	1	2	0	8
1	8	2	3	2	5
2	4	0	0	0	4
3	10	0	1	4	5
4	5	0	1	0	4
5	3	0	1	1	1
6	7	2	1	0	8
7	6	0	2	0	4
8	2	0	0	0	2
9	5	0	1	0	4
10	7	0	0	2	5
11	4	1	0	1	4
12	6	1	2	1	4
1	11	0	2	1	8
2	7	1	2	1	5
3	5	1	1	2	3
4	7	0	0	3	4
5	8	0	0	1	7
6	7	1	1	1	6
7	9	2	3	3	5
8	4	0	1	0	3
9	3	0	0	0	3
10	5	0	0	1	4
11	5	1	0	1	5
12	7	0	1	0	6
1	8	1	1	2	6
2	10	2	2	1	9
3	10	1	2	0	9
4	5	0	0	1	4
5	5	1	2	0	4
6	7	1	1	0	7
7	2	0	0	0	2
8	7	2	3	3	3
9	3	1	1	0	3
10	5	0	0	1	4
11	8	0	1	1	6
12	9	0	3	0	6
1	7	0	1	1	5
2	9	0	2	1	6
3	11	0	1	2	8
4	5	0	1	0	4
5	5	1	0	0	6
6	2	3	1	0	4
7	6	1	2	1	4
8	1	0	1	0	0
9	4	1	3	0	2
10	7	0	0	2	5
11	9	0	1	2	6
12	5	0	0	3	2
1	8	0	0	4	4
2	6	1	1	0	6
3	5	0	0	0	5
4	10	1	1	2	8
5	10	0	2	1	7
6	7	1	1	0	7
7	6	0	0	0	6
8	10	0	0	3	7
9	6	0	1	1	4
10	7	1	1	0	7
11	7	1	2	1	5
12	6	0	1	1	4
1	7	0	2	0	5
2	9	0	1	1	7
3	4	1	0	0	5
4	2	0	0	0	2
5	3	1	0	2	2
6	6	0	0	3	3
7	8	0	1	1	6
8	4	0	1	0	3
9	7	1	0	2	6
10	5	0	0	2	3
11	6	0	3	0	3
12	5	0	0	0	5
1	11	0	0	2	9
2	6	0	0	0	6
3	4	0	0	1	3
4	6	0	0	1	5
5	6	0	0	0	6
6	3	0	0	0	3
7	8	0	0	2	6
8	2	0	0	1	1
9	8	0	0	1	7
10	8	1	0	1	8
11	3	1	1	0	3
12	6	0	1	1	4
1	10	0	2	1	7
2	6	0	1	2	3
3	11	3	1	6	7
4	12	1	1	1	11
5	5	1	1	0	5
6	7	0	1	1	5
7	5	0	0	3	2
8	4	2	1	2	3
9	5	0	1	1	3
10	7	0	0	1	6
11	6	1	0	1	6
12	1	0	1	0	0
1	6	1	1	1	5
2	6	1	0	2	5
3	8	0	2	0	6
4	3	0	0	0	3
5	4	1	4	1	0
6	9	1	2	2	6
7	3	0	0	0	3
8	4	0	0	0	4
9	9	0	0	1	8
10	6	0	0	1	5
11	10	0	1	2	7
12	9	2	1	1	9
1	4	1	3	0	2
2	10	2	2	6	4
3	3	0	0	1	2
4	7	1	2	0	6
5	8	0	1	2	5
6	4	2	0	2	4
7	6	1	1	1	5
8	4	0	1	1	2
9	8	0	2	0	6
10	9	1	0	4	6
11	2	0	0	0	2
12	5	0	0	1	4
1	11	0	4	2	5
2	8	0	0	3	5
3	9	1	2	1	7
4	2	1	0	2	1
5	10	0	2	1	7
6	6	1	2	0	5
7	8	0	1	1	6
8	7	1	2	1	5
9	3	0	1	0	2
10	5	0	0	1	4
11	5	1	0	0	6
12	1	0	0	0	1
1	8	0	0	2	6
2	9	1	3	3	4
3	5	2	2	1	4
4	2	1	0	1	2
5	8	1	2	2	5
6	6	0	2	1	3
7	6	0	1	2	3
8	4	0	3	0	1
9	3	0	1	0	2
10	8	0	1	4	3
11	3	0	1	1	1
12	1	1	0	0	2
1	8	0	0	0	8
2	7	2	1	0	8
3	6	3	0	1	8
4	9	0	0	1	8
5	6	0	0	1	5
6	3	0	0	1	2
7	6	0	2	0	4
8	6	0	2	0	4
9	3	2	0	0	5
10	6	3	3	0	6
11	8	0	2	3	3
12	3	1	1	0	3
1	7	2	3	1	5
2	5	2	0	0	7
3	5	1	2	1	3
4	11	0	0	1	10
5	5	1	2	0	4
6	7	0	1	1	5
7	5	0	1	0	4
8	8	0	0	1	7
9	10	0	0	2	8
10	9	0	3	0	6
11	8	0	0	1	7
12	5	1	1	0	5
1	13	1	2	3	9
2	12	0	1	1	10
3	11	0	1	0	10
4	3	0	1	1	1
5	6	0	1	1	4
6	9	1	0	2	8
7	4	0	1	1	2
8	5	0	0	1	4
9	2	1	0	1	2
10	5	0	0	0	5
11	8	0	0	1	7
12	5	1	0	1	5
1	6	0	0	1	5
2	8	0	2	0	6
3	8	0	0	1	7
4	2	1	1	1	1
5	7	0	2	0	5
6	7	0	2	0	5
7	4	2	2	1	3
8	6	2	1	1	6
9	3	0	0	1	2
10	4	2	1	1	4
11	10	1	2	1	8
12	7	1	1	1	6
1	6	0	1	2	3
2	9	2	2	2	7
3	8	1	1	1	7
4	3	1	1	1	2
5	6	0	0	1	5
6	6	0	0	0	6
7	4	0	0	0	4
8	8	0	3	2	3
9	7	0	1	1	5
10	6	1	1	0	6
11	7	1	1	0	7
12	5	1	1	2	3
1	7	1	1	0	7
2	5	0	0	1	4
3	7	0	0	2	5
4	3	0	0	0	3
5	4	1	1	1	3
6	7	1	1	2	5
7	6	0	0	0	6
8	8	0	0	1	7
9	8	2	4	0	6
10	3	0	0	1	2
11	9	1	2	1	7
12	3	1	1	0	3
1	9	0	0	1	8
2	7	0	1	0	6
3	7	0	0	1	6
4	4	0	1	1	2
5	8	0	2	1	5
6	11	0	0	1	10
7	5	1	3	1	2
8	8	2	2	0	8
9	12	0	1	4	7
10	4	0	1	0	3
11	6	0	1	1	4
12	4	0	1	0	3
1	11	0	0	1	10
2	12	0	1	1	10
3	5	0	0	0	5
4	4	1	2	1	2
5	5	0	1	2	2
6	6	0	2	1	3
7	8	0	3	0	5
8	5	1	0	1	5
9	10	0	0	2	8
10	5	0	1	2	2
11	3	0	0	0	3
12	6	0	1	1	4
1	10	1	2	0	9
2	3	1	0	2	2
3	6	1	3	1	3
4	9	1	0	5	5
5	6	0	0	0	6
6	3	3	3	1	2
7	2	0	1	0	1
8	7	1	1	3	4
9	3	0	0	0	3
10	4	0	0	1	3
11	0	1	0	0	1
12	7	0	1	2	4
1	12	0	1	2	9
2	7	0	2	1	4
3	11	0	2	3	6
4	5	1	0	2	4
5	4	0	0	0	4
6	7	0	0	1	6
7	5	0	1	0	4
8	9	0	5	0	4
9	5	0	0	1	4
10	5	0	0	3	2
11	6	0	1	0	5
12	3	4	4	1	2
1	15	0	4	2	9
2	7	0	2	0	5
3	6	2	2	2	4
4	5	1	1	1	4
5	10	0	0	3	7
6	8	0	1	1	6
7	7	0	1	0	6
8	10	1	3	3	5
9	8	0	1	0	7
10	8	0	3	0	5
11	9	0	1	2	6
12	4	0	0	0	4
1	11	2	0	2	11
2	6	0	2	0	4
3	7	0	1	0	6
4	8	1	1	4	4
5	6	2	2	0	6
6	6	0	0	0	6
7	7	0	1	1	5
8	8	0	0	1	7
9	3	1	2	0	2
10	9	0	2	1	6
11	6	0	0	1	5
12	4	1	0	1	4
1	11	0	5	1	5
2	5	0	1	2	2
3	6	1	1	0	6
4	4	0	1	2	1
5	7	0	0	2	5
6	4	1	1	0	4
7	8	0	1	2	5
8	6	0	0	1	5
9	6	0	1	0	5
10	4	0	0	2	2
11	3	0	0	0	3
12	5	0	1	1	3
1	8	1	3	1	5
2	12	0	1	3	8
3	2	0	0	0	2
4	7	0	0	0	7
5	5	0	0	3	2
6	8	0	2	0	6
7	4	0	0	0	4
8	6	1	1	0	6
9	6	0	1	1	4
10	4	0	0	1	3
11	6	1	2	1	4
12	6	0	0	1	5
1	6	0	0	0	6
2	7	0	0	0	7
3	4	0	0	0	4
4	6	1	1	0	6
5	5	1	1	1	4
6	7	1	0	1	7
7	4	0	0	2	2
8	5	1	0	1	5
9	3	1	1	0	3
10	3	0	0	0	3
11	7	0	1	1	5
12	5	1	1	0	5
1	10	1	5	1	5
2	11	1	1	1	10
3	8	0	1	2	5
4	4	0	0	0	4
5	9	0	2	2	5
6	8	1	1	0	8
7	4	0	1	0	3
8	11	0	1	0	10
9	6	0	0	0	6
10	4	0	0	0	4
11	4	0	0	2	2
12	9	0	0	1	8
1	12	0	2	3	7
2	5	0	0	0	5
3	6	1	2	1	4
4	7	0	0	1	6
5	3	1	0	1	3
6	3	1	0	1	3
7	7	2	1	1	7
8	6	0	1	0	5
9	8	0	1	1	6
10	6	1	2	0	5
11	4	0	0	0	4
12	10	2	2	2	8
1	8	2	0	1	9
2	4	0	1	0	3
3	9	0	1	2	6
4	2	0	0	0	2
5	9	2	1	1	9
6	6	0	0	0	6
7	8	0	1	1	6
8	4	0	0	0	4
9	8	0	0	0	8
10	4	1	1	0	4
11	4	0	0	1	3
12	1	0	0	0	1
1	8	0	2	0	6
2	11	1	1	2	9
3	6	1	1	1	5
4	9	0	0	0	9
5	9	2	1	4	6
6	6	0	0	1	5
7	8	0	1	2	5
8	2	0	0	0	2
9	8	2	2	1	7
10	7	0	1	0	6
11	7	1	2	0	6
12	12	1	0	2	11
1	11	0	3	0	8
2	9	0	1	2	6
3	10	0	1	1	8
4	5	0	1	0	4
5	2	0	0	1	1
6	4	1	0	2	3
7	5	1	1	0	5
8	5	0	2	1	2
9	8	0	0	1	7
10	5	0	0	0	5
11	4	0	0	0	4
12	7	0	2	0	5
1	8	0	2	0	6
2	7	0	0	4	3
3	12	0	0	2	10
4	8	0	1	1	6
5	15	0	4	3	8
6	8	1	3	3	3
7	6	0	0	1	5
8	3	0	1	0	2
9	2	1	0	1	2
10	8	1	0	3	6
11	8	1	1	3	5
12	3	0	0	0	3
1	7	1	0	1	7
2	5	0	0	0	5
3	5	0	1	2	2
4	7	0	1	0	6
5	4	0	2	0	2
6	10	0	1	4	5
7	5	1	0	1	5
8	7	1	0	0	8
9	5	0	2	0	3
10	9	1	1	2	7
11	4	0	0	0	4
12	7	1	2	0	6
1	11	0	2	2	7
2	7	0	1	2	4
3	12	0	0	3	9
4	6	0	1	2	3
5	7	1	0	1	7
6	3	1	0	0	4
7	5	0	0	1	4
8	6	1	1	2	4
9	5	0	0	1	4
10	5	0	1	1	3
11	4	1	1	2	2
12	2	0	0	0	2
1	8	0	0	2	6
2	9	0	1	0	8
3	5	1	0	1	5
4	5	1	1	2	3
5	6	0	2	0	4
6	9	2	2	4	5
7	2	2	0	0	4
8	4	0	0	2	2
9	5	0	1	3	1
10	4	1	0	0	5
11	7	1	2	0	6
12	8	1	1	1	7
1	11	1	0	1	11
2	4	0	0	0	4
3	6	2	0	0	8
4	9	0	0	1	8
5	5	0	2	0	3
6	9	1	2	4	4
7	9	0	2	1	6
8	7	1	2	1	5
9	12	0	2	2	8
10	5	0	1	0	4
11	11	2	3	3	7
12	8	1	1	3	5
1	8	1	0	2	7
2	9	2	2	2	7
3	3	1	2	1	1
4	6	0	1	1	4
5	8	0	1	2	5
6	5	0	1	0	4
7	11	0	2	1	8
8	5	2	0	3	4
9	7	0	2	1	4
10	4	1	2	1	2
11	4	0	0	0	4
12	7	0	0	2	5
1	7	1	4	1	3
2	13	0	2	1	10
3	10	0	1	1	8
4	5	0	0	1	4
5	2	1	1	0	2
6	9	1	2	3	5
7	3	1	0	1	3
8	4	2	2	0	4
9	5	0	2	0	3
10	7	2	1	2	6
11	6	0	1	1	4
12	7	0	2	2	3
1	7	3	3	0	7
2	8	0	0	2	6
3	9	1	0	1	9
4	7	2	2	1	6
5	6	0	0	1	5
6	3	0	0	0	3
7	5	1	2	2	2
8	10	0	3	3	4
9	10	1	0	2	9
10	3	1	0	1	3
11	5	0	0	0	5
12	7	0	0	3	4
1	13	1	0	4	10
2	8	0	0	1	7
3	10	1	2	0	9
4	7	2	3	1	5
5	10	0	1	0	9
6	11	3	2	1	11
7	7	0	0	0	7
8	11	0	2	0	9
9	4	1	1	0	4
10	7	0	1	1	5
11	10	1	1	3	7
12	7	0	0	2	5
1	12	1	2	2	9
2	9	0	1	0	8
3	12	1	1	1	11
4	6	1	0	0	7
5	8	0	2	1	5
6	11	0	5	0	6
7	3	2	0	1	4
8	6	2	0	0	8
9	1	1	1	1	0
10	7	0	1	1	5
11	5	1	0	0	6
12	8	1	1	3	5
1	5	0	1	0	4
2	11	1	2	2	8
3	7	0	2	1	4
4	4	2	3	1	2
5	8	0	1	2	5
6	6	2	2	2	4
7	8	0	1	2	5
8	3	0	0	1	2
9	5	0	1	1	3
10	6	1	0	1	6
11	8	0	1	3	4
12	6	1	0	1	6
1	13	0	1	4	8
2	5	1	1	1	4
3	6	0	0	0	6
4	7	0	0	2	5
5	6	0	1	0	5
6	4	0	1	1	2
7	7	0	1	2	4
8	5	0	0	1	4
9	9	2	4	1	6
10	5	0	1	1	3
11	5	1	2	1	3
12	6	0	1	2	3
1	7	1	1	1	6
2	5	0	0	0	5
3	8	1	0	2	7
4	8	0	1	1	6
5	7	1	2	0	6
6	8	2	1	2	7
7	4	0	0	0	4
8	6	2	0	0	8
9	4	0	0	0	4
10	7	1	0	1	7
11	9	0	0	1	8
12	11	0	0	1	10
t	ND	IDU	HM	HF	MSM
1	9	0	2	0	7
2	11	0	1	2	8
3	13	0	0	1	12
4	7	0	1	0	6
5	4	0	0	0	4
6	1	0	1	0	0
7	5	1	0	0	6
8	4	2	1	2	3
9	6	0	2	2	2
10	4	1	1	0	4
11	7	0	3	2	2
12	5	0	1	1	3
1	12	0	1	2	9
2	8	3	3	1	7
3	8	2	2	0	8
4	4	0	0	0	4
5	6	1	2	1	4
6	5	0	1	2	2
7	8	1	2	2	5
8	7	0	0	2	5
9	4	0	2	0	2
10	8	1	4	0	5
11	5	0	1	1	3
12	2	1	0	1	2
1	12	0	2	3	7
2	8	1	0	1	8
3	6	0	1	0	5
4	8	1	0	2	7
5	7	1	2	0	6
6	5	1	2	1	3
7	5	0	0	1	4
8	8	1	1	2	6
9	7	0	2	0	5
10	4	0	0	1	3
11	3	0	1	1	1
12	6	0	1	0	5
1	12	1	1	1	11
2	9	0	5	1	3
3	4	0	0	1	3
4	6	1	1	3	3
5	5	1	2	0	4
6	3	0	0	1	2
7	5	1	2	2	2
8	4	0	2	0	2
9	7	1	1	0	7
10	4	0	2	1	1
11	6	1	0	3	4
12	7	1	1	1	6
1	10	0	1	2	7
2	13	1	1	2	11
3	4	0	2	0	2
4	4	0	0	1	3
5	7	0	0	2	5
6	8	0	2	2	4
7	6	0	0	1	5
8	5	1	3	0	3
9	2	0	0	0	2
10	10	0	2	1	7
11	1	0	0	0	1
12	8	0	1	1	6
1	8	1	1	1	7
2	7	0	1	2	4
3	9	0	0	1	8
4	3	0	0	0	3
5	11	0	1	2	8
6	5	1	0	1	5
7	5	1	0	0	6
8	7	0	2	1	4
9	8	0	1	0	7
10	9	0	0	3	6
11	9	0	0	1	8
12	8	0	0	3	5
1	6	0	3	0	3
2	5	1	1	0	5
3	8	2	2	0	8
4	5	0	0	1	4
5	7	0	1	0	6
6	8	0	0	1	7
7	7	0	0	2	5
8	8	0	1	2	5
9	6	1	0	1	6
10	4	0	1	1	2
11	8	1	0	1	8
12	11	0	3	1	7
1	11	1	2	1	9
2	8	0	0	1	7
3	5	1	2	0	4
4	6	0	0	0	6
5	4	1	1	0	4
6	3	2	2	2	1
7	8	2	3	1	6
8	3	2	1	1	3
9	5	1	1	1	4
10	6	2	0	4	4
11	3	0	0	0	3
12	5	0	0	1	4
1	6	1	1	1	5
2	8	0	0	1	7
3	6	0	0	1	5
4	5	1	1	2	3
5	9	0	1	2	6
6	4	0	2	0	2
7	3	0	1	1	1
8	6	1	1	2	4
9	6	0	1	3	2
10	6	0	2	0	4
11	6	0	0	3	3
12	5	0	0	2	3
1	8	1	1	0	8
2	8	0	1	0	7
3	11	0	1	1	9
4	2	2	1	0	3
5	7	0	1	1	5
6	6	0	0	1	5
7	10	0	1	0	9
8	12	1	0	3	10
9	4	0	2	0	2
10	8	1	1	3	5
11	7	0	1	1	5
12	5	0	0	1	4
1	10	1	2	3	6
2	8	0	1	2	5
3	5	0	0	1	4
4	9	1	2	1	7
5	6	2	2	4	2
6	10	0	3	0	7
7	11	0	2	1	8
8	6	1	1	1	5
9	3	1	0	0	4
10	7	0	3	1	3
11	1	0	0	0	1
12	6	0	0	0	6
1	9	0	2	2	5
2	9	0	1	1	7
3	7	1	0	2	6
4	6	0	1	0	5
5	11	0	2	0	9
6	5	0	0	2	3
7	5	0	0	3	2
8	4	0	0	0	4
9	5	0	1	0	4
10	2	1	2	0	1
11	10	2	2	3	7
12	5	0	0	0	5
1	11	1	0	0	12
2	2	0	0	1	1
3	4	0	0	0	4
4	8	0	0	0	8
5	2	0	1	0	1
6	9	1	0	0	10
7	9	0	3	1	5
8	6	0	0	0	6
9	8	0	3	1	4
10	5	1	0	1	5
11	3	1	1	1	2
12	5	0	0	2	3
1	10	3	5	3	5
2	4	0	0	0	4
3	8	1	1	4	4
4	4	0	0	3	1
5	4	0	1	1	2
6	4	3	1	1	5
7	6	0	1	2	3
8	8	0	0	1	7
9	4	0	0	3	1
10	7	0	0	0	7
11	5	1	1	1	4
12	8	0	2	0	6
1	11	0	1	1	9
2	12	0	0	2	10
3	6	1	2	0	5
4	6	0	0	0	6
5	4	1	2	1	2
6	6	0	2	0	4
7	5	2	2	0	5
8	6	1	1	1	5
9	6	1	1	1	5
10	4	0	0	0	4
11	2	1	1	0	2
12	4	0	0	1	3
1	7	0	0	0	7
2	6	0	0	3	3
3	8	0	1	0	7
4	6	0	0	2	4
5	3	1	1	1	2
6	11	1	2	1	9
7	7	1	2	1	5
8	5	0	0	0	5
9	5	0	1	1	3
10	6	0	1	1	4
11	7	0	1	1	5
12	6	0	1	1	4
1	9	2	2	3	6
2	9	1	0	2	8
3	8	0	2	0	6
4	6	1	1	1	5
5	5	2	2	1	4
6	3	0	0	1	2
7	7	1	1	1	6
8	4	0	0	0	4
9	6	1	1	1	5
10	6	0	0	2	4
11	7	1	1	0	7
12	8	0	1	2	5
1	4	0	1	1	2
2	9	1	1	2	7
3	4	2	0	2	4
4	4	0	1	1	2
5	4	0	0	1	3
6	5	0	0	0	5
7	6	1	1	3	3
8	3	0	0	1	2
9	4	0	0	1	3
10	7	0	0	2	5
11	5	0	0	1	4
12	5	2	0	1	6
1	10	1	3	2	6
2	12	0	1	2	9
3	10	0	1	0	9
4	8	1	0	2	7
5	6	0	1	0	5
6	6	0	0	0	6
7	6	0	0	3	3
8	9	0	4	1	4
9	8	2	0	0	10
10	4	1	1	0	4
11	7	0	1	0	6
12	6	0	1	2	3
1	11	1	0	3	9
2	5	0	1	0	4
3	8	0	1	0	7
4	2	0	1	0	1
5	6	1	1	0	6
6	5	1	1	0	5
7	7	0	2	0	5
8	3	0	0	0	3
9	7	0	1	2	4
10	2	0	1	0	1
11	9	1	2	5	3
12	5	1	0	1	5
1	8	1	1	0	8
2	9	1	2	0	8
3	6	0	1	0	5
4	2	0	0	0	2
5	3	0	0	0	3
6	3	1	3	0	1
7	4	2	2	1	3
8	7	0	1	1	5
9	8	1	0	0	9
10	5	1	1	0	5
11	5	0	1	1	3
12	10	0	0	1	9
1	5	0	0	2	3
2	6	0	2	1	3
3	9	1	2	1	7
4	4	0	0	0	4
5	6	0	0	0	6
6	8	3	2	0	9
7	8	0	2	1	5
8	11	1	1	2	9
9	6	1	2	2	3
10	6	0	0	1	5
11	6	0	1	1	4
12	3	0	0	2	1
1	7	0	1	1	5
2	8	0	1	1	6
3	8	0	2	0	6
4	6	0	1	0	5
5	6	2	0	1	7
6	7	1	2	1	5
7	6	1	1	3	3
8	5	0	0	1	4
9	5	1	1	0	5
10	5	0	0	1	4
11	8	0	1	2	5
12	6	1	2	2	3
1	13	0	1	1	11
2	12	0	3	2	7
3	4	0	1	1	2
4	9	0	1	3	5
5	5	0	0	0	5
6	7	0	1	1	5
7	4	0	1	0	3
8	7	0	2	0	5
9	5	0	1	0	4
10	8	1	0	2	7
11	6	0	1	1	4
12	4	0	1	0	3
1	9	1	1	0	9
2	6	0	2	2	2
3	4	0	1	0	3
4	4	0	1	1	2
5	3	0	0	0	3
6	10	1	2	1	8
7	5	0	0	1	4
8	3	2	0	1	4
9	4	0	1	1	2
10	13	0	1	1	11
11	1	0	0	0	1
12	6	0	1	0	5
1	7	1	1	0	7
2	8	2	2	3	5
3	9	0	2	3	4
4	6	0	0	1	5
5	12	1	3	1	9
6	3	0	0	0	3
7	9	1	3	1	6
8	9	1	3	0	7
9	4	1	1	2	2
10	7	0	1	2	4
11	3	0	0	0	3
12	6	0	1	1	4
1	4	0	0	0	4
2	2	0	0	0	2
3	7	0	2	5	0
4	4	0	1	0	3
5	7	0	1	0	6
6	13	0	2	1	10
7	6	1	1	2	4
8	1	4	2	1	2
9	6	0	0	1	5
10	4	0	0	1	3
11	6	0	1	3	2
12	5	1	2	2	2
1	7	0	1	1	5
2	8	3	2	0	9
3	4	0	1	1	2
4	10	0	0	4	6
5	7	0	1	1	5
6	10	0	1	0	9
7	11	0	2	0	9
8	9	2	2	3	6
9	6	1	0	0	7
10	10	0	0	3	7
11	6	1	1	3	3
12	3	0	0	1	2
1	12	0	2	0	10
2	13	2	3	1	11
3	6	0	0	0	6
4	6	0	0	1	5
5	10	2	1	1	10
6	10	2	2	0	10
7	6	1	1	2	4
8	5	0	0	1	4
9	9	1	1	2	7
10	6	0	0	1	5
11	4	1	0	0	5
12	5	0	0	0	5
1	20	0	1	6	13
2	6	0	1	0	5
3	9	0	2	0	7
4	5	0	1	0	4
5	7	2	2	0	7
6	8	2	2	0	8
7	4	2	1	0	5
8	5	0	0	2	3
9	6	1	1	2	4
10	9	1	3	1	6
11	5	0	0	0	5
12	6	0	0	0	6
1	15	1	3	2	11
2	7	0	1	2	4
3	3	0	0	0	3
4	8	0	2	1	5
5	9	2	2	1	8
6	9	0	1	4	4
7	5	0	1	0	4
8	7	0	1	0	6
9	8	1	3	1	5
10	3	0	1	1	1
11	8	0	1	1	6
12	4	0	0	1	3
1	7	0	0	2	5
2	8	1	3	1	5
3	5	0	2	0	3
4	8	1	3	2	4
5	5	0	1	0	4
6	9	1	1	1	8
7	7	0	1	0	6
8	4	0	1	0	3
9	5	1	3	0	3
10	5	1	2	1	3
11	7	1	1	0	7
12	2	0	0	1	1
1	8	1	1	1	7
2	2	0	0	0	2
3	5	0	1	2	2
4	11	0	0	2	9
5	7	1	0	3	5
6	3	1	0	1	3
7	7	0	2	2	3
8	5	1	1	0	5
9	4	0	0	0	4
10	3	1	0	0	4
11	4	2	2	0	4
12	9	0	0	0	9
1	9	1	2	0	8
2	12	1	5	0	8
3	2	0	0	1	1
4	7	1	2	1	5
5	9	1	2	1	7
6	8	0	0	2	6
7	6	0	1	1	4
8	9	4	0	1	12
9	8	0	0	1	7
10	8	2	1	1	8
11	3	1	0	3	1
12	8	0	1	1	6
1	8	0	1	0	7
2	6	2	1	1	6
3	10	1	4	2	5
4	8	1	1	1	7
5	4	0	1	0	3
6	6	0	1	2	3
7	3	0	0	1	2
8	3	1	1	0	3
9	7	0	2	1	4
10	8	2	0	3	7
11	4	1	0	2	3
12	4	1	1	0	4
1	16	0	1	2	13
2	6	0	1	1	4
3	13	0	1	2	10
4	8	0	0	2	6
5	8	2	1	1	8
6	9	0	2	2	5
7	5	0	0	2	3
8	3	1	2	0	2
9	5	0	1	0	4
10	7	0	2	0	5
11	11	1	2	1	9
12	6	2	3	1	4
1	8	1	0	2	7
2	8	0	0	3	5
3	8	1	2	3	4
4	7	0	0	1	6
5	3	0	0	1	2
6	7	1	2	1	5
7	4	0	0	2	2
8	11	1	0	0	12
9	4	0	2	0	2
10	9	1	1	0	9
11	5	0	0	1	4
12	6	0	0	0	6
1	12	1	3	0	10
2	12	3	2	1	12
3	6	0	1	2	3
4	4	1	0	1	4
5	5	0	0	1	4
6	4	1	0	0	5
7	9	1	1	1	8
8	6	0	0	1	5
9	7	0	0	1	6
10	6	4	2	0	8
11	4	1	0	1	4
12	6	0	0	0	6
1	9	2	3	1	7
2	8	1	2	1	6
3	9	0	1	2	6
4	8	1	3	0	6
5	8	2	0	1	9
6	6	0	2	0	4
7	8	0	0	2	6
8	4	0	0	2	2
9	9	0	1	1	7
10	2	0	1	1	0
11	7	0	1	2	4
12	3	1	0	1	3
1	10	0	0	2	8
2	12	1	1	1	11
3	10	2	2	2	8
4	8	0	1	1	6
5	7	1	2	2	4
6	5	0	0	1	4
7	1	1	0	1	1
8	7	2	4	1	4
9	9	0	0	3	6
10	2	1	2	1	0
11	4	0	1	1	2
12	6	0	1	0	5
1	10	0	1	5	4
2	8	1	1	2	6
3	7	1	2	1	5
4	4	0	0	1	3
5	4	0	2	0	2
6	2	0	0	1	1
7	3	1	1	0	3
8	6	2	2	0	6
9	7	1	1	3	4
10	3	2	1	2	2
11	4	0	0	2	2
12	5	0	0	0	5
1	6	0	1	2	3
2	6	1	1	0	6
3	6	1	2	0	5
4	5	1	0	2	4
5	4	1	1	1	3
6	9	0	2	2	5
7	4	0	0	0	4
8	6	1	0	0	7
9	4	0	0	0	4
10	10	0	2	2	6
11	3	0	0	0	3
12	7	1	1	2	5
1	8	3	2	1	8
2	5	1	0	1	5
3	9	1	2	2	6
4	9	0	2	0	7
5	5	0	1	0	4
6	6	0	1	2	3
7	6	0	0	0	6
8	9	0	0	0	9
9	8	2	2	1	7
10	5	0	1	0	4
11	5	0	1	1	3
12	4	1	1	0	4
1	11	0	0	1	10
2	5	0	0	0	5
3	7	1	1	1	6
4	7	0	0	1	6
5	8	0	0	1	7
6	8	0	0	1	7
7	5	2	3	0	4
8	8	1	1	1	7
9	11	0	0	3	8
10	3	0	0	1	2
11	6	1	2	1	4
12	6	0	1	0	5
1	13	1	2	2	10
2	3	0	0	0	3
3	10	0	1	3	6
4	6	1	1	2	4
5	6	0	0	0	6
6	1	0	0	0	1
7	2	1	0	2	1
8	11	0	1	1	9
9	6	0	1	1	4
10	2	0	1	1	0
11	1	0	0	1	0
12	5	1	1	1	4
1	12	1	3	2	8
2	9	1	1	3	6
3	6	1	1	2	4
4	4	1	0	0	5
5	6	0	0	1	5
6	4	0	0	0	4
7	6	0	0	2	4
8	6	0	1	0	5
9	8	2	3	0	7
10	7	0	1	2	4
11	6	0	2	1	3
12	6	0	2	1	3
1	10	0	3	2	5
2	5	0	0	1	4
3	3	0	0	0	3
4	4	0	0	2	2
5	5	0	1	0	4
6	4	1	1	0	4
7	3	0	0	1	2
8	10	0	1	0	9
9	4	0	0	1	3
10	8	1	2	1	6
11	2	0	0	0	2
12	4	2	1	0	5
1	17	0	1	1	15
2	4	1	1	1	3
3	9	1	0	1	9
4	11	0	2	1	8
5	2	1	0	0	3
6	5	0	1	0	4
7	7	0	1	1	5
8	11	0	2	1	8
9	7	0	2	1	4
10	2	0	0	0	2
11	12	1	6	0	7
12	7	1	2	0	6
1	18	2	4	4	12
2	8	2	4	0	6
3	12	1	3	1	9
4	6	0	0	2	4
5	5	1	1	2	3
6	6	0	0	2	4
7	8	1	2	2	5
8	5	1	0	2	4
9	4	0	0	0	4
10	7	0	0	2	5
11	6	1	2	1	4
12	2	1	1	0	2
1	4	0	1	2	1
2	10	0	1	0	9
3	3	0	0	1	2
4	4	2	2	1	3
5	5	0	0	0	5
6	5	0	1	0	4
7	4	0	0	0	4
8	8	0	1	3	4
9	3	0	0	0	3
10	4	0	1	0	3
11	4	1	0	0	5
12	8	0	2	1	5
1	9	0	1	3	5
2	12	0	2	0	10
3	6	0	0	2	4
4	6	0	1	1	4
5	5	0	0	0	5
6	4	1	0	0	5
7	7	1	0	1	7
8	6	0	2	1	3
9	5	0	2	0	3
10	6	0	1	1	4
11	3	0	0	1	2
12	8	0	2	2	4
1	6	2	1	1	6
2	7	0	0	0	7
3	7	0	1	2	4
4	4	1	0	1	4
5	6	0	1	0	5
6	4	2	0	1	5
7	6	0	1	1	4
8	8	0	1	1	6
9	5	3	3	0	5
10	6	0	0	2	4
11	7	0	2	2	3
12	5	0	1	1	3
1	12	0	1	2	9
2	10	0	0	0	10
3	11	0	3	1	7
4	8	0	0	0	8
5	3	1	1	1	2
6	4	0	0	1	3
7	7	0	0	1	6
8	4	0	0	1	3
9	6	0	1	1	4
10	8	0	0	1	7
11	5	0	0	2	3
12	9	1	0	3	7
1	6	0	1	1	4
2	7	2	0	0	9
3	9	2	2	0	9
4	3	0	0	0	3
5	2	1	0	0	3
6	4	0	0	0	4
7	15	0	0	0	15
8	6	0	3	1	2
9	4	0	1	0	3
10	8	0	1	2	5
11	5	0	0	0	5
12	7	0	0	0	7
1	12	0	2	0	10
2	6	0	0	1	5
3	10	0	0	0	10
4	3	0	0	0	3
5	5	2	2	0	5
6	8	0	0	2	6
7	7	1	1	2	5
8	7	0	1	3	3
9	7	0	1	3	3
10	7	2	0	2	7
11	9	0	1	3	5
12	7	0	0	0	7
1	7	1	1	1	6
2	9	0	1	1	7
3	8	2	3	1	6
4	7	1	2	1	5
5	5	0	0	1	4
6	4	0	0	1	3
7	6	0	0	3	3
8	8	1	1	2	6
9	9	0	1	1	7
10	2	2	1	2	1
11	3	0	0	1	2
12	6	0	1	0	5
1	14	0	0	3	11
2	9	0	1	1	7
3	9	1	2	1	7
4	7	0	0	0	7
5	5	1	0	1	5
6	4	0	1	1	2
7	5	3	2	2	4
8	3	0	0	0	3
9	2	1	0	0	3
10	10	1	3	2	6
11	6	0	0	2	4
12	5	0	1	1	3
1	10	1	1	0	10
2	8	0	2	2	4
3	14	0	0	4	10
4	5	0	0	1	4
5	4	1	1	1	3
6	5	1	1	0	5
7	5	0	0	0	5
8	8	0	0	1	7
9	8	2	1	4	5
10	8	0	1	0	7
11	9	1	3	0	7
12	5	1	1	1	4
1	6	0	0	2	4
2	3	1	0	0	4
3	7	1	1	3	4
4	5	1	1	1	4
5	5	0	0	0	5
6	5	0	1	1	3
7	7	0	2	0	5
8	8	0	2	1	5
9	5	0	0	0	5
10	5	0	1	2	2
11	5	0	0	0	5
12	6	1	0	1	6
1	12	1	5	2	6
2	8	1	3	2	4
3	7	0	0	2	5
4	5	0	0	0	5
5	3	0	0	0	3
6	8	0	1	2	5
7	9	0	0	3	6
8	5	0	0	0	5
9	8	0	0	1	7
10	7	1	1	2	5
11	10	1	0	2	9
12	8	0	0	0	8
1	9	0	0	2	7
2	7	2	3	0	6
3	5	0	0	0	5
4	5	0	0	0	5
5	7	1	0	3	5
6	7	1	2	1	5
7	4	0	1	0	3
8	6	0	2	0	4
9	6	0	0	1	5
10	3	1	1	0	3
11	6	1	1	1	5
12	8	0	2	1	5
1	5	1	0	2	4
2	14	0	3	1	10
3	11	1	4	2	6
4	10	0	0	4	6
5	10	0	2	1	7
6	9	1	1	2	7
7	3	2	0	1	4
8	4	0	0	0	4
9	6	0	0	2	4
10	8	1	1	0	8
11	3	0	0	1	2
12	4	0	1	2	1
1	9	2	2	1	8
2	9	3	5	4	3
3	4	0	0	0	4
4	5	0	1	2	2
5	5	0	1	1	3
6	11	1	2	0	10
7	3	0	0	0	3
8	6	0	0	0	6
9	8	1	2	3	4
10	7	0	1	0	6
11	9	2	2	2	7
12	12	0	0	2	10
1	10	0	0	1	9
2	16	0	2	2	12
3	7	1	2	0	6
4	6	1	1	0	6
5	5	1	0	0	6
6	4	0	0	1	3
7	4	0	0	2	2
8	8	0	1	1	6
9	11	0	2	2	7
10	2	0	0	0	2
11	2	5	2	0	5
12	8	0	0	0	8
1	13	2	3	3	9
2	6	1	0	2	5
3	7	1	4	1	3
4	3	0	0	0	3
5	3	0	1	1	1
6	4	0	0	1	3
7	7	0	0	0	7
8	4	1	0	0	5
9	4	0	0	2	2
10	9	1	1	1	8
11	6	1	1	1	5
12	9	0	3	0	6
1	7	0	2	0	5
2	8	0	0	0	8
3	6	2	3	0	5
4	9	1	2	1	7
5	6	4	4	0	6
6	5	0	1	0	4
7	11	1	3	3	6
8	7	1	1	2	5
9	12	0	2	0	10
10	4	0	0	1	3
11	3	0	1	0	2
12	7	0	0	1	6
1	11	2	3	1	9
2	6	0	0	0	6
3	11	3	2	4	8
4	10	1	0	3	8
5	3	1	1	1	2
6	4	1	1	1	3
7	5	1	1	2	3
8	10	0	1	3	6
9	5	0	0	1	4
10	4	0	0	0	4
11	4	0	0	1	3
12	3	2	0	1	4
1	3	0	1	0	2
2	7	1	1	0	7
3	4	0	0	1	3
4	3	0	0	1	2
5	3	0	0	0	3
6	13	1	1	2	11
7	8	0	1	2	5
8	4	1	0	0	5
9	8	1	1	1	7
10	8	1	1	1	7
11	6	0	0	0	6
12	5	0	0	1	4
1	7	0	1	0	6
2	2	1	1	0	2
3	5	1	1	1	4
4	6	0	1	0	5
5	5	1	0	3	3
6	1	1	1	1	0
7	7	1	0	0	8
8	8	2	3	0	7
9	6	0	1	0	5
10	4	0	0	1	3
11	10	0	0	2	8
12	8	0	2	0	6
1	9	0	0	0	9
2	7	1	2	1	5
3	7	0	1	2	4
4	1	0	0	0	1
5	8	1	2	1	6
6	7	0	0	0	7
7	4	0	0	1	3
8	3	1	1	1	2
9	9	0	1	0	8
10	7	1	2	0	6
11	7	1	2	2	4
12	3	1	1	0	3
1	11	0	3	0	8
2	6	0	1	2	3
3	5	2	0	0	7
4	8	0	0	2	6
5	7	1	2	1	5
6	3	0	0	1	2
7	10	0	1	5	4
8	4	1	1	0	4
9	8	0	1	2	5
10	3	1	0	1	3
11	6	1	1	1	5
12	8	0	1	1	6
1	8	1	1	0	8
2	5	1	2	0	4
3	5	1	0	1	5
4	8	0	2	0	6
5	8	0	3	2	3
6	7	0	0	0	7
7	9	0	1	0	8
8	6	1	1	0	6
9	2	1	0	0	3
10	11	0	1	1	9
11	4	0	0	0	4
12	6	0	0	0	6
1	6	1	1	2	4
2	6	0	2	0	4
3	10	1	2	0	9
4	6	0	0	1	5
5	4	0	0	1	3
6	3	0	0	1	2
7	7	0	2	0	5
8	11	1	1	1	10
9	7	1	0	1	7
10	9	0	0	2	7
11	7	2	1	1	7
12	3	0	1	0	2
1	7	2	2	1	6
2	6	0	0	1	5
3	1	1	0	1	1
4	4	0	0	0	4
5	3	0	1	0	2
6	4	0	0	1	3
7	6	0	0	0	6
8	6	0	0	1	5
9	3	0	0	0	3
10	8	2	2	0	8
11	2	0	0	0	2
12	4	2	2	0	4
1	5	0	2	1	2
2	7	0	0	1	6
3	7	0	2	2	3
4	7	0	1	1	5
5	7	1	0	1	7
6	9	1	2	1	7
7	6	3	2	2	5
8	6	0	1	0	5
9	5	0	1	0	4
10	10	1	0	4	7
11	8	1	0	0	9
12	4	0	1	0	3
1	13	1	2	2	10
2	11	1	0	3	9
3	7	0	0	1	6
4	7	1	0	1	7
5	9	0	0	1	8
6	7	0	0	1	6
7	5	0	0	0	5
8	6	2	3	2	3
9	7	0	0	0	7
10	7	0	0	1	6
11	10	0	1	2	7
12	7	0	1	0	6
1	8	2	2	1	7
2	9	1	1	2	7
3	11	0	0	3	8
4	2	2	0	0	4
5	7	1	1	1	6
6	10	1	0	1	10
7	6	0	1	2	3
8	7	0	1	1	5
9	5	1	0	5	1
10	6	0	1	1	4
11	6	0	1	1	4
12	1	1	1	0	1
1	10	0	1	3	6
2	9	1	2	0	8
3	6	0	1	0	5
4	5	1	0	1	5
5	5	0	0	2	3
6	8	2	0	1	9
7	5	0	0	1	4
8	5	1	0	1	5
9	6	0	2	1	3
10	3	0	0	0	3
11	7	1	2	1	5
12	7	0	0	1	6
1	10	1	2	1	8
2	11	2	3	3	7
3	9	0	0	1	8
4	4	0	1	1	2
5	4	1	1	1	3
6	6	1	2	1	4
7	6	0	1	1	4
8	4	0	0	1	3
9	3	0	0	0	3
10	4	0	0	1	3
11	3	0	0	0	3
12	5	1	0	1	5
1	7	0	1	1	5
2	14	0	3	2	9
3	6	0	0	1	5
4	8	1	0	1	8
5	4	1	0	0	5
6	5	0	1	0	4
7	7	0	0	2	5
8	4	0	0	1	3
9	6	1	0	1	6
10	14	1	1	3	11
11	3	0	0	2	1
12	4	0	0	1	3
1	4	0	1	1	2
2	11	0	0	0	11
3	7	1	1	1	6
4	4	0	0	1	3
5	11	0	2	3	6
6	2	1	1	0	2
7	4	1	0	2	3
8	3	1	1	0	3
9	6	0	1	0	5
10	13	0	3	2	8
11	5	2	2	2	3
12	8	0	2	1	5
1	6	1	0	1	6
2	8	1	3	0	6
3	6	0	0	0	6
4	8	0	2	1	5
5	9	0	3	0	6
6	4	0	0	0	4
7	7	0	1	2	4
8	5	0	0	1	4
9	5	0	0	2	3
10	6	0	0	1	5
11	3	1	0	1	3
12	3	0	0	2	1
1	6	0	2	0	4
2	3	0	0	1	2
3	7	0	1	1	5
4	9	0	2	0	7
5	12	0	2	2	8
6	5	0	0	1	4
7	4	0	0	0	4
8	8	0	0	1	7
9	7	4	3	2	6
10	6	0	0	2	4
11	5	0	1	1	3
12	4	0	1	0	3
1	10	2	1	2	9
2	14	0	2	5	7
3	13	1	3	2	9
4	7	0	1	0	6
5	3	1	1	0	3
6	7	0	1	1	5
7	5	1	1	1	4
8	4	0	0	1	3
9	7	1	2	0	6
10	4	0	2	1	1
11	5	0	1	0	4
12	5	0	0	2	3
1	9	0	1	1	7
2	12	0	0	1	11
3	10	0	1	1	8
4	2	0	0	0	2
5	10	1	3	1	7
6	3	0	0	0	3
7	9	0	1	1	7
8	9	0	1	0	8
9	6	0	0	1	5
10	4	1	1	2	2
11	7	1	3	1	4
12	7	1	3	1	4
1	9	0	1	2	6
2	7	0	0	1	6
3	4	0	0	2	2
4	8	2	1	2	7
5	7	0	1	2	4
6	12	0	3	1	8
7	4	0	1	0	3
8	3	0	0	0	3
9	10	0	2	1	7
10	7	1	0	2	6
11	9	0	0	2	7
12	3	0	0	1	2
1	5	1	0	2	4
2	7	0	0	0	7
3	11	0	3	0	8
4	2	0	0	0	2
5	8	0	2	1	5
6	5	1	0	1	5
7	5	0	0	0	5
8	10	0	0	4	6
9	9	0	1	1	7
10	5	1	3	1	2
11	0	0	0	0	0
12	2	0	0	0	2
1	14	0	0	2	12
2	9	1	0	3	7
3	11	1	2	3	7
4	5	0	0	0	5
5	8	0	1	2	5
6	4	0	2	0	2
7	4	0	0	2	2
8	11	0	1	4	6
9	7	0	0	0	7
10	10	0	4	2	4
11	4	0	1	0	3
12	12	1	2	1	10
1	10	0	0	3	7
2	8	0	1	1	6
3	5	0	2	1	2
4	7	0	2	0	5
5	7	0	2	1	4
6	7	0	0	1	6
7	4	0	1	1	2
8	3	0	0	0	3
9	8	1	2	1	6
10	6	0	1	1	4
11	7	0	0	2	5
12	6	1	1	2	4
1	8	2	5	3	2
2	6	1	2	0	5
3	8	2	4	1	5
4	7	0	0	2	5
5	10	0	1	3	6
6	6	0	0	3	3
7	5	0	1	1	3
8	4	0	0	0	4
9	2	0	0	1	1
10	3	0	0	1	2
11	8	0	1	1	6
12	4	0	1	1	2
1	9	1	1	1	8
2	7	0	3	0	4
3	3	1	2	0	2
4	10	0	1	2	7
5	7	0	0	1	6
6	5	0	0	0	5
7	8	0	0	1	7
8	5	0	0	0	5
9	3	0	0	0	3
10	5	1	1	1	4
11	9	1	1	1	8
12	4	2	0	1	5
1	11	0	0	0	11
2	8	1	3	1	5
3	9	0	0	1	8
4	4	0	0	2	2
5	10	1	0	2	9
6	3	0	1	0	2
7	5	0	0	1	4
8	3	1	1	1	2
9	5	0	0	0	5
10	3	0	1	0	2
11	4	0	1	1	2
12	10	1	4	1	6
1	6	0	0	2	4
2	8	0	2	1	5
3	0	1	1	0	0
4	6	1	1	1	5
5	5	0	2	2	1
6	6	1	2	1	4
7	4	0	1	1	2
8	5	0	0	0	5
9	4	0	1	0	3
10	6	1	2	1	4
11	11	2	2	1	10
12	6	0	0	0	6
1	7	2	3	1	5
2	6	1	0	2	5
3	9	0	0	2	7
4	5	0	1	1	3
5	6	0	1	2	3
6	8	0	1	1	6
7	5	0	1	0	4
8	6	0	1	1	4
9	8	1	1	1	7
10	7	0	0	1	6
11	5	0	1	2	2
12	2	1	0	0	3
1	8	0	0	0	8
2	6	1	1	1	5
3	6	0	1	2	3
4	11	0	0	1	10
5	5	0	1	1	3
6	6	0	0	0	6
7	3	1	0	2	2
8	2	0	1	0	1
9	3	0	1	1	1
10	5	0	1	2	2
11	3	0	0	0	3
12	5	0	0	0	5
1	6	0	1	0	5
2	3	1	1	0	3
3	10	0	1	1	8
4	5	0	0	0	5
5	7	0	0	1	6
6	12	1	2	0	11
7	9	0	0	1	8
8	7	1	0	3	5
9	1	0	0	1	0
10	4	0	1	0	3
11	6	1	1	0	6
12	6	1	2	1	4
1	7	0	2	0	5
2	8	0	2	2	4
3	6	1	2	1	4
4	7	0	0	0	7
5	7	0	0	1	6
6	2	0	0	0	2
7	7	1	1	1	6
8	6	1	2	2	3
9	5	0	1	0	4
10	6	1	1	0	6
11	4	0	0	0	4
12	6	1	3	0	4
1	13	0	2	1	10
2	14	2	4	0	12
3	8	1	2	0	7
4	5	1	0	2	4
5	4	1	1	0	4
6	8	0	0	3	5
7	6	0	1	2	3
8	9	0	1	3	5
9	3	1	1	1	2
10	5	0	1	1	3
11	3	1	1	1	2
12	1	0	0	0	1
1	8	0	1	2	5
2	9	0	0	0	9
3	7	0	1	0	6
4	6	0	2	1	3
5	4	4	2	1	5
6	7	0	0	0	7
7	5	0	1	1	3
8	4	0	1	0	3
9	2	0	0	0	2
10	7	0	0	3	4
11	8	1	0	0	9
12	7	0	1	1	5
1	10	2	0	2	10
2	5	1	2	0	4
3	9	2	0	3	8
4	10	0	1	2	7
5	8	1	0	3	6
6	6	0	1	1	4
7	2	1	1	1	1
8	10	0	1	1	8
9	8	1	0	1	8
10	10	0	0	2	8
11	9	1	1	1	8
12	9	0	0	2	7
t	ND	IDU	HM	HF	MSM
1	7	0	1	1	5
2	4	0	0	0	4
3	5	0	0	1	4
4	4	0	0	1	3
5	3	0	0	1	2
6	3	0	0	0	3
7	4	0	1	1	2
8	6	0	0	0	6
9	9	1	1	1	8
10	10	2	2	2	8
11	1	1	1	1	0
12	9	1	0	2	8
1	12	2	4	2	8
2	5	2	1	1	5
3	5	0	0	0	5
4	6	0	3	1	2
5	8	1	3	1	5
6	4	0	0	1	3
7	2	1	1	1	1
8	10	0	3	1	6
9	6	0	1	0	5
10	6	1	1	1	5
11	5	0	0	2	3
12	3	0	0	0	3
1	9	5	3	4	7
2	3	2	2	2	1
3	15	0	1	3	11
4	4	1	0	1	4
5	10	0	0	1	9
6	5	2	2	3	2
7	11	2	1	0	12
8	9	0	2	1	6
9	11	0	1	3	7
10	6	0	1	3	2
11	7	0	2	0	5
12	8	0	2	1	5
1	13	0	2	1	10
2	6	1	0	3	4
3	5	3	1	3	4
4	7	0	2	0	5
5	4	0	0	2	2
6	9	1	3	2	5
7	6	1	2	1	4
8	4	1	0	2	3
9	7	0	2	1	4
10	5	1	1	1	4
11	2	0	0	0	2
12	0	1	1	0	0
1	5	1	3	1	2
2	6	1	1	2	4
3	9	1	1	1	8
4	6	0	0	2	4
5	2	1	0	1	2
6	2	0	0	2	0
7	3	1	2	0	2
8	10	0	1	2	7
9	9	0	2	0	7
10	6	1	1	1	5
11	8	0	1	1	6
12	7	0	0	1	6
1	8	1	1	1	7
2	11	1	2	0	10
3	8	2	1	2	7
4	5	0	0	1	4
5	8	0	0	1	7
6	5	0	1	1	3
7	6	1	1	1	5
8	10	1	2	1	8
9	5	0	0	1	4
10	9	0	2	1	6
11	4	0	0	2	2
12	6	1	0	1	6
1	9	0	2	2	5
2	11	1	0	2	10
3	7	0	3	2	2
4	9	0	1	2	6
5	6	0	0	1	5
6	12	0	1	1	10
7	5	0	1	1	3
8	6	0	0	1	5
9	3	0	0	1	2
10	8	0	2	1	5
11	1	0	0	0	1
12	4	2	3	2	1
1	11	0	1	1	9
2	6	1	0	0	7
3	11	1	2	1	9
4	3	1	1	0	3
5	4	0	0	3	1
6	9	0	1	1	7
7	9	0	0	2	7
8	7	1	0	1	7
9	5	0	0	1	4
10	4	0	0	1	3
11	3	1	1	1	2
12	7	0	4	1	2
1	8	2	1	2	7
2	5	0	0	1	4
3	8	1	2	1	6
4	5	0	1	1	3
5	7	1	1	1	6
6	5	0	1	3	1
7	8	1	1	1	7
8	9	1	1	1	8
9	5	0	2	0	3
10	1	0	0	0	1
11	5	0	1	0	4
12	5	1	0	1	5
1	9	2	1	1	9
2	6	1	3	1	3
3	4	1	1	1	3
4	7	0	2	3	2
5	5	0	0	1	4
6	5	0	1	1	3
7	5	0	1	2	2
8	5	1	2	0	4
9	11	1	0	0	12
10	7	1	0	0	8
11	6	1	2	1	4
12	5	0	0	0	5
1	15	0	4	3	8
2	5	1	3	0	3
3	3	1	0	1	3
4	8	0	2	2	4
5	11	0	2	2	7
6	7	0	0	1	6
7	6	0	0	0	6
8	8	0	0	2	6
9	6	0	1	1	4
10	4	0	0	0	4
11	9	0	1	0	8
12	5	0	1	0	4
1	14	0	1	1	12
2	4	0	0	2	2
3	11	0	1	4	6
4	6	0	1	2	3
5	6	0	0	2	4
6	6	2	2	1	5
7	2	1	0	1	2
8	8	0	4	0	4
9	8	0	1	0	7
10	4	0	0	1	3
11	3	0	0	0	3
12	4	0	0	0	4
1	8	3	0	2	9
2	12	0	2	0	10
3	7	0	1	1	5
4	6	1	3	2	2
5	5	1	0	0	6
6	5	0	0	2	3
7	4	1	1	0	4
8	5	1	0	1	5
9	3	0	0	0	3
10	7	0	1	0	6
11	13	1	3	1	10
12	7	1	2	2	4
1	9	0	3	1	5
2	10	0	0	1	9
3	12	0	3	1	8
4	4	1	1	0	4
5	6	4	3	1	6
6	6	0	0	0	6
7	7	1	0	4	4
8	7	0	2	1	4
9	7	1	0	2	6
10	9	0	1	2	6
11	3	0	0	0	3
12	4	0	1	1	2
1	8	0	1	1	6
2	12	3	0	4	11
3	11	0	1	2	8
4	8	2	2	1	7
5	5	0	0	1	4
6	5	0	1	1	3
7	7	0	1	0	6
8	5	0	2	0	3
9	8	0	0	2	6
10	9	1	0	2	8
11	9	0	1	2	6
12	4	0	0	0	4
1	14	0	2	2	10
2	8	0	0	0	8
3	8	0	0	0	8
4	7	2	0	3	6
5	9	0	3	2	4
6	5	0	0	2	3
7	13	1	1	2	11
8	8	0	0	1	7
9	2	1	0	0	3
10	7	0	1	2	4
11	8	0	0	3	5
12	4	1	2	0	3
1	9	3	2	3	7
2	4	0	2	0	2
3	13	0	2	1	10
4	5	0	0	0	5
5	5	0	0	1	4
6	6	0	1	1	4
7	8	0	1	2	5
8	6	1	2	0	5
9	8	0	1	3	4
10	6	1	1	0	6
11	2	1	0	0	3
12	7	0	1	1	5
1	8	2	1	1	8
2	7	2	1	2	6
3	7	1	1	1	6
4	5	0	1	2	2
5	7	1	0	1	7
6	9	1	0	2	8
7	3	0	0	0	3
8	4	0	0	1	3
9	2	1	1	0	2
10	5	0	1	0	4
11	6	0	1	1	4
12	9	1	2	0	8
1	6	1	0	2	5
2	5	1	1	0	5
3	6	0	2	0	4
4	3	0	0	1	2
5	6	0	1	1	4
6	3	0	1	2	0
7	6	1	1	0	6
8	4	1	1	1	3
9	5	0	0	0	5
10	6	0	0	0	6
11	4	1	1	0	4
12	6	0	2	2	2
1	4	1	1	0	4
2	9	1	1	1	8
3	8	0	1	0	7
4	9	0	3	0	6
5	8	0	1	2	5
6	0	0	0	0	0
7	12	0	1	1	10
8	7	0	0	1	6
9	5	1	1	3	2
10	6	0	2	0	4
11	10	0	1	2	7
12	8	0	0	0	8
1	10	0	0	2	8
2	6	0	0	1	5
3	6	2	2	0	6
4	6	0	0	1	5
5	4	0	0	1	3
6	7	0	1	1	5
7	10	0	2	1	7
8	7	0	1	2	4
9	8	1	1	1	7
10	4	0	0	1	3
11	5	0	1	0	4
12	10	0	0	2	8
1	8	2	2	0	8
2	10	0	2	1	7
3	7	0	0	3	4
4	6	2	2	0	6
5	4	1	1	1	3
6	4	0	0	1	3
7	7	0	0	2	5
8	5	0	0	0	5
9	4	2	0	2	4
10	4	0	1	0	3
11	2	0	0	0	2
12	7	0	2	1	4
1	8	3	3	2	6
2	8	0	1	1	6
3	8	1	2	1	6
4	5	0	2	0	3
5	6	1	2	2	3
6	6	0	1	1	4
7	3	0	1	0	2
8	6	0	0	0	6
9	6	0	1	0	5
10	6	2	1	0	7
11	9	1	1	2	7
12	3	0	0	1	2
1	11	2	2	1	10
2	3	0	0	0	3
3	11	1	1	4	7
4	8	0	0	1	7
5	8	0	2	1	5
6	2	1	2	0	1
7	5	1	0	0	6
8	4	0	0	0	4
9	4	0	0	1	3
10	3	1	1	1	2
11	5	1	2	1	3
12	4	0	1	0	3
1	10	0	1	1	8
2	7	0	1	3	3
3	6	0	0	1	5
4	6	1	0	1	6
5	3	0	0	0	3
6	7	0	2	1	4
7	2	0	0	0	2
8	6	1	0	2	5
9	10	0	0	0	10
10	8	0	3	1	4
11	4	1	0	0	5
12	7	0	1	2	4
1	12	1	2	2	9
2	9	0	1	0	8
3	7	0	1	1	5
4	6	0	0	0	6
5	6	1	2	0	5
6	3	0	1	1	1
7	1	1	0	0	2
8	7	0	0	2	5
9	6	1	2	2	3
10	4	0	1	1	2
11	5	0	1	1	3
12	4	0	0	0	4
1	9	0	2	2	5
2	5	0	2	1	2
3	1	1	0	0	2
4	3	0	1	1	1
5	5	0	1	1	3
6	6	0	0	1	5
7	7	0	2	1	4
8	4	1	1	0	4
9	4	0	0	0	4
10	5	1	0	1	5
11	4	0	1	1	2
12	6	0	1	1	4
1	10	0	0	2	8
2	11	2	1	2	10
3	5	0	0	1	4
4	8	0	0	1	7
5	8	0	2	3	3
6	11	1	4	1	7
7	4	0	1	1	2
8	3	1	1	0	3
9	4	2	2	1	3
10	7	0	1	1	5
11	10	0	0	1	9
12	7	0	1	1	5
1	10	0	0	3	7
2	11	0	1	2	8
3	11	3	2	1	11
4	3	1	2	0	2
5	7	0	0	1	6
6	6	2	3	1	4
7	6	0	0	4	2
8	6	1	1	0	6
9	6	0	2	0	4
10	4	1	1	0	4
11	5	0	3	0	2
12	5	1	1	1	4
1	6	0	0	0	6
2	7	1	2	2	4
3	8	0	3	0	5
4	5	0	0	0	5
5	5	0	1	1	3
6	8	0	1	0	7
7	6	1	0	0	7
8	5	0	0	1	4
9	4	0	0	0	4
10	13	1	1	1	12
11	8	0	1	3	4
12	4	0	1	0	3
1	10	0	2	1	7
2	6	0	0	3	3
3	6	1	1	1	5
4	4	2	2	0	4
5	6	0	1	2	3
6	4	0	1	0	3
7	8	2	1	0	9
8	10	3	3	1	9
9	8	0	1	2	5
10	5	0	1	0	4
11	1	0	0	0	1
12	8	1	1	2	6
1	9	0	1	2	6
2	13	0	2	0	11
3	5	1	3	0	3
4	4	0	0	0	4
5	4	2	1	1	4
6	6	1	1	1	5
7	6	1	2	1	4
8	2	0	0	1	1
9	3	1	1	2	1
10	3	2	0	1	4
11	4	0	1	0	3
12	9	0	0	3	6
1	12	2	2	1	11
2	7	2	0	2	7
3	4	0	1	0	3
4	7	1	2	1	5
5	4	0	0	0	4
6	5	0	2	1	2
7	7	1	2	1	5
8	2	0	0	0	2
9	6	0	0	1	5
10	5	0	0	2	3
11	10	1	1	2	8
12	7	1	1	0	7
1	12	2	4	2	8
2	10	0	1	3	6
3	7	0	1	0	6
4	8	0	4	0	4
5	7	1	2	1	5
6	6	1	1	1	5
7	7	3	4	0	6
8	5	0	0	0	5
9	4	0	0	2	2
10	7	0	0	1	6
11	6	1	1	2	4
12	5	1	0	0	6
1	17	2	1	3	15
2	6	1	1	0	6
3	5	0	1	0	4
4	3	1	1	0	3
5	5	0	0	0	5
6	2	0	0	1	1
7	5	0	2	0	3
8	7	0	0	1	6
9	5	0	1	1	3
10	4	0	0	1	3
11	2	0	0	0	2
12	5	1	3	1	2
1	11	0	2	1	8
2	10	2	2	1	9
3	18	0	1	5	12
4	0	1	0	1	0
5	5	2	0	1	6
6	10	0	0	2	8
7	4	0	0	0	4
8	4	0	0	0	4
9	6	0	0	2	4
10	6	0	0	0	6
11	9	1	2	2	6
12	9	1	1	2	7
1	11	1	0	1	11
2	9	0	1	3	5
3	4	2	1	2	3
4	4	0	0	2	2
5	5	0	1	0	4
6	7	0	1	1	5
7	5	1	0	0	6
8	2	0	0	0	2
9	4	0	0	1	3
10	2	0	1	0	1
11	6	0	0	2	4
12	4	0	0	0	4
1	10	1	1	1	9
2	5	0	1	3	1
3	5	0	0	1	4
4	3	0	1	0	2
5	3	1	0	1	3
6	4	0	0	0	4
7	3	0	0	0	3
8	7	1	0	1	7
9	3	1	1	0	3
10	9	0	1	1	7
11	5	0	1	1	3
12	11	1	0	4	8
1	9	0	2	3	4
2	14	2	1	2	13
3	8	0	0	2	6
4	3	0	0	0	3
5	9	1	1	1	8
6	7	0	1	1	5
7	5	1	1	1	4
8	6	2	1	2	5
9	8	0	0	1	7
10	10	0	1	2	7
11	7	2	2	0	7
12	4	1	0	1	4
1	15	0	0	4	11
2	5	0	0	0	5
3	8	0	2	1	5
4	7	1	0	1	7
5	6	1	0	2	5
6	3	0	0	0	3
7	4	0	3	0	1
8	3	2	0	1	4
9	4	0	0	0	4
10	8	0	2	0	6
11	5	0	1	0	4
12	2	1	1	0	2
1	13	0	1	0	12
2	5	0	2	0	3
3	7	1	0	1	7
4	7	1	0	3	5
5	3	0	0	0	3
6	6	0	0	3	3
7	5	0	0	0	5
8	6	0	0	3	3
9	3	1	0	2	2
10	5	0	0	1	4
11	6	1	2	1	4
12	3	0	0	0	3
1	10	0	0	0	10
2	11	0	4	4	3
3	10	1	3	2	6
4	3	0	1	0	2
5	4	0	0	3	1
6	5	0	0	1	4
7	6	0	1	2	3
8	7	0	1	0	6
9	4	1	1	1	3
10	7	0	0	0	7
11	4	3	1	2	4
12	3	1	1	0	3
1	10	1	2	0	9
2	6	0	1	0	5
3	5	0	0	2	3
4	5	0	1	1	3
5	5	0	0	1	4
6	6	1	1	1	5
7	8	0	1	2	5
8	7	0	2	2	3
9	7	0	1	0	6
10	9	0	1	2	6
11	12	0	0	2	10
12	1	0	0	0	1
1	11	0	1	1	9
2	4	2	0	1	5
3	3	0	0	0	3
4	5	1	0	1	5
5	2	1	1	0	2
6	5	3	1	2	5
7	7	0	0	2	5
8	8	0	3	1	4
9	6	0	1	2	3
10	5	0	0	1	4
11	5	1	0	0	6
12	3	2	1	0	4
1	7	0	1	1	5
2	7	0	3	0	4
3	5	0	0	0	5
4	4	0	0	0	4
5	3	0	0	0	3
6	8	0	2	1	5
7	5	1	1	1	4
8	5	1	1	1	4
9	7	0	3	0	4
10	10	0	3	1	6
11	6	0	0	2	4
12	2	0	0	0	2
1	6	1	0	3	4
2	11	1	0	2	10
3	10	0	0	2	8
4	11	0	1	1	9
5	4	1	1	0	4
6	7	1	2	1	5
7	7	1	1	1	6
8	7	2	3	1	5
9	8	0	1	1	6
10	6	0	2	1	3
11	3	1	1	1	2
12	2	1	1	0	2
1	9	2	1	1	9
2	11	0	2	1	8
3	7	0	0	0	7
4	5	0	0	2	3
5	3	0	0	0	3
6	5	1	1	3	2
7	6	0	0	1	5
8	4	1	0	0	5
9	8	0	1	2	5
10	4	0	1	0	3
11	7	0	3	1	3
12	7	1	2	3	3
1	7	0	0	0	7
2	5	1	1	0	5
3	10	0	1	0	9
4	10	0	0	0	10
5	5	0	2	1	2
6	8	0	0	0	8
7	11	0	2	3	6
8	6	1	3	1	3
9	8	0	1	0	7
10	5	0	0	0	5
11	2	0	0	0	2
12	10	0	0	2	8
1	10	0	0	2	8
2	8	3	1	5	5
3	11	2	3	2	8
4	3	0	0	1	2
5	7	0	1	0	6
6	4	0	0	0	4
7	8	0	0	2	6
8	4	0	0	0	4
9	6	1	0	2	5
10	10	1	2	1	8
11	3	1	1	0	3
12	7	0	1	2	4
1	12	1	1	3	9
2	6	1	0	0	7
3	8	1	0	0	9
4	7	0	2	1	4
5	10	1	3	0	8
6	8	0	2	2	4
7	5	1	1	0	5
8	9	0	3	1	5
9	4	0	0	0	4
10	4	2	2	1	3
11	6	2	1	0	7
12	9	0	1	1	7
1	5	2	1	0	6
2	9	2	1	2	8
3	6	1	0	1	6
4	7	2	0	1	8
5	5	2	1	0	6
6	8	0	2	1	5
7	4	0	0	0	4
8	8	0	1	0	7
9	7	0	1	1	5
10	5	1	1	1	4
11	6	0	0	0	6
12	4	0	0	0	4
1	7	2	0	1	8
2	7	2	2	0	7
3	4	0	1	1	2
4	7	0	0	2	5
5	8	0	1	2	5
6	2	1	1	0	2
7	8	1	3	2	4
8	6	0	1	0	5
9	1	1	1	1	0
10	5	0	1	1	3
11	7	1	1	1	6
12	1	0	0	0	1
1	11	1	1	1	10
2	9	0	1	0	8
3	9	0	2	0	7
4	7	0	1	2	4
5	7	1	2	2	4
6	5	1	0	0	6
7	1	1	1	0	1
8	3	0	0	0	3
9	6	1	4	1	2
10	7	0	0	1	6
11	4	0	0	1	3
12	4	1	1	1	3
1	6	0	1	1	4
2	7	0	2	1	4
3	6	0	0	3	3
4	8	0	1	0	7
5	4	0	2	1	1
6	10	0	2	4	4
7	2	1	0	2	1
8	3	0	0	0	3
9	2	0	0	0	2
10	7	1	0	2	6
11	4	0	0	0	4
12	9	1	1	2	7
1	10	0	0	0	10
2	12	0	3	1	8
3	9	0	2	1	6
4	15	1	1	4	11
5	7	1	0	1	7
6	12	0	0	2	10
7	7	1	2	1	5
8	7	0	3	0	4
9	1	0	0	0	1
10	5	1	0	0	6
11	5	1	1	1	4
12	3	0	0	1	2
1	7	0	2	0	5
2	5	1	1	0	5
3	5	0	0	2	3
4	6	1	3	0	4
5	8	2	1	4	5
6	5	1	0	0	6
7	7	1	1	2	5
8	7	2	2	0	7
9	4	1	0	1	4
10	4	2	2	1	3
11	5	0	0	0	5
12	5	0	1	0	4
1	10	1	5	1	5
2	4	0	1	1	2
3	5	2	2	1	4
4	3	0	0	1	2
5	5	0	2	0	3
6	6	0	2	0	4
7	7	1	1	3	4
8	5	1	0	1	5
9	3	0	0	0	3
10	8	1	0	1	8
11	4	0	0	0	4
12	4	0	0	0	4
1	12	0	3	4	5
2	5	0	2	1	2
3	6	1	2	0	5
4	9	0	1	1	7
5	7	0	1	1	5
6	4	0	0	0	4
7	8	1	4	2	3
8	9	0	0	1	8
9	5	1	0	2	4
10	9	2	3	2	6
11	6	0	0	3	3
12	6	2	3	1	4
1	10	0	1	2	7
2	5	0	1	2	2
3	8	1	1	1	7
4	10	1	1	2	8
5	10	0	2	1	7
6	8	0	1	1	6
7	2	1	0	1	2
8	4	0	0	1	3
9	15	0	1	3	11
10	5	0	1	0	4
11	6	0	1	1	4
12	7	0	0	1	6
1	15	2	1	2	14
2	7	2	1	2	6
3	9	1	0	4	6
4	8	0	1	2	5
5	6	0	1	0	5
6	5	1	1	1	4
7	5	0	1	3	1
8	3	0	1	0	2
9	7	0	1	0	6
10	7	0	2	0	5
11	5	0	0	2	3
12	7	0	1	2	4
1	12	0	1	1	10
2	8	2	0	0	10
3	8	1	2	2	5
4	4	0	1	0	3
5	5	3	4	2	2
6	6	0	2	0	4
7	7	0	2	1	4
8	0	0	0	0	0
9	6	0	1	1	4
10	2	1	2	0	1
11	8	0	4	1	3
12	9	0	2	2	5
1	11	0	1	1	9
2	6	0	1	0	5
3	10	1	1	1	9
4	6	1	3	2	2
5	7	0	1	1	5
6	7	1	1	0	7
7	6	1	0	0	7
8	9	2	1	2	8
9	9	0	2	2	5
10	6	0	0	0	6
11	7	0	0	3	4
12	6	0	0	0	6
1	12	2	1	1	12
2	4	1	1	0	4
3	6	1	1	1	5
4	3	1	0	0	4
5	11	1	1	3	8
6	3	0	1	0	2
7	10	0	1	1	8
8	4	1	1	1	3
9	3	2	4	1	0
10	7	0	0	1	6
11	8	0	0	1	7
12	5	0	0	2	3
1	8	0	2	0	6
2	5	1	1	0	5
3	11	1	2	2	8
4	5	0	1	0	4
5	3	0	0	0	3
6	4	0	1	2	1
7	4	0	1	0	3
8	5	0	1	1	3
9	9	0	2	0	7
10	9	0	1	3	5
11	3	1	1	0	3
12	10	1	3	0	8
1	9	1	1	0	9
2	10	1	1	1	9
3	5	0	0	0	5
4	11	0	0	2	9
5	3	0	1	0	2
6	7	0	0	1	6
7	5	0	1	1	3
8	3	0	0	0	3
9	6	0	2	1	3
10	12	0	1	3	8
11	5	1	0	3	3
12	4	1	0	1	4
1	8	2	0	2	8
2	9	1	0	1	9
3	11	1	0	2	10
4	5	2	2	2	3
5	5	0	1	0	4
6	6	0	0	0	6
7	3	0	0	1	2
8	11	1	3	1	8
9	7	0	2	1	4
10	5	0	1	1	3
11	6	1	1	0	6
12	4	1	1	0	4
1	9	1	1	2	7
2	6	1	1	1	5
3	7	0	1	0	6
4	9	0	2	3	4
5	5	0	0	3	2
6	6	0	0	3	3
7	6	0	2	0	4
8	5	0	0	1	4
9	4	0	1	1	2
10	4	0	0	2	2
11	6	0	0	2	4
12	3	0	1	0	2
1	11	1	1	1	10
2	8	0	4	0	4
3	6	0	1	0	5
4	7	0	0	3	4
5	6	0	0	1	5
6	8	0	1	0	7
7	5	2	2	1	4
8	2	0	0	0	2
9	6	1	1	0	6
10	2	2	2	0	2
11	5	0	2	0	3
12	4	0	0	0	4
1	9	0	0	1	8
2	10	1	2	3	6
3	9	0	2	2	5
4	8	1	1	2	6
5	7	0	1	2	4
6	8	1	2	2	5
7	2	0	1	0	1
8	14	0	1	2	11
9	5	0	2	0	3
10	6	1	1	0	6
11	9	0	0	2	7
12	4	1	1	1	3
1	10	2	2	0	10
2	6	0	1	1	4
3	5	0	1	1	3
4	4	1	1	0	4
5	6	1	2	1	4
6	8	0	1	3	4
7	4	0	0	0	4
8	5	1	0	0	6
9	2	2	0	0	4
10	4	0	0	1	3
11	6	1	1	1	5
12	8	1	1	0	8
1	9	0	0	1	8
2	9	0	3	2	4
3	6	1	0	1	6
4	6	0	0	1	5
5	7	0	0	2	5
6	5	0	0	2	3
7	3	0	1	0	2
8	8	0	0	0	8
9	2	0	0	0	2
10	5	0	1	2	2
11	2	0	0	0	2
12	6	0	0	3	3
1	15	0	2	2	11
2	5	0	1	1	3
3	3	0	1	1	1
4	9	0	1	1	7
5	6	0	1	0	5
6	7	0	1	1	5
7	8	0	2	1	5
8	7	0	0	2	5
9	4	2	1	2	3
10	6	0	0	1	5
11	3	0	1	0	2
12	8	1	1	0	8
1	8	1	0	2	7
2	12	0	2	3	7
3	7	0	0	1	6
4	11	0	1	1	9
5	7	2	2	1	6
6	4	0	0	0	4
7	6	0	0	0	6
8	8	0	2	1	5
9	6	0	1	1	4
10	3	0	1	0	2
11	4	1	0	1	4
12	10	0	0	1	9
1	4	1	0	0	5
2	8	0	1	4	3
3	8	0	0	0	8
4	4	0	0	0	4
5	2	0	0	0	2
6	7	1	2	2	4
7	6	0	0	1	5
8	6	0	2	0	4
9	9	2	0	1	10
10	4	0	0	1	3
11	6	0	2	1	3
12	6	0	0	1	5
1	6	0	0	2	4
2	7	1	2	2	4
3	3	1	1	1	2
4	4	0	0	0	4
5	9	1	1	0	9
6	6	0	0	4	2
7	3	0	0	0	3
8	11	0	1	1	9
9	6	0	1	1	4
10	6	0	1	2	3
11	4	0	2	1	1
12	8	2	0	0	10
1	12	0	0	4	8
2	7	1	1	2	5
3	6	1	1	0	6
4	12	0	2	2	8
5	7	1	1	0	7
6	5	0	1	0	4
7	8	0	1	0	7
8	7	0	1	1	5
9	6	1	1	0	6
10	6	1	1	3	3
11	7	0	2	0	5
12	5	0	1	1	3
1	14	1	2	1	12
2	7	2	2	1	6
3	11	0	2	1	8
4	4	0	0	0	4
5	3	0	0	1	2
6	8	0	1	1	6
7	4	0	0	1	3
8	8	0	1	2	5
9	7	3	2	1	7
10	6	0	3	0	3
11	7	0	0	2	5
12	6	0	1	2	3
1	4	1	0	1	4
2	8	0	0	0	8
3	6	1	2	1	4
4	8	1	2	0	7
5	3	0	0	0	3
6	3	1	0	1	3
7	7	0	0	4	3
8	7	1	1	2	5
9	11	0	1	4	6
10	6	1	1	2	4
11	4	1	2	1	2
12	4	1	0	0	5
1	5	0	0	0	5
2	17	0	0	4	13
3	4	0	0	0	4
4	5	0	0	1	4
5	8	0	0	0	8
6	6	2	2	1	5
7	8	0	0	2	6
8	10	1	0	1	10
9	5	0	1	0	4
10	6	0	0	1	5
11	2	0	0	1	1
12	10	0	0	0	10
1	11	0	4	0	7
2	10	0	2	1	7
3	7	1	1	0	7
4	4	0	0	1	3
5	1	0	0	0	1
6	2	1	0	0	3
7	4	1	1	0	4
8	3	0	0	0	3
9	2	0	1	0	1
10	5	0	0	0	5
11	4	0	1	1	2
12	4	0	0	1	3
1	16	0	0	2	14
2	11	3	4	3	7
3	3	2	2	0	3
4	8	0	1	1	6
5	4	0	1	2	1
6	5	0	1	0	4
7	3	0	1	1	1
8	4	0	0	2	2
9	1	1	0	0	2
10	4	0	1	0	3
11	5	1	0	2	4
12	6	1	1	1	5
1	14	1	1	3	11
2	2	0	0	0	2
3	8	0	1	0	7
4	5	0	0	0	5
5	7	3	3	1	6
6	3	0	0	0	3
7	6	0	0	4	2
8	9	0	0	1	8
9	4	1	0	0	5
10	7	0	2	1	4
11	6	1	0	2	5
12	6	1	1	2	4
1	6	0	0	0	6
2	5	0	0	1	4
3	5	0	0	3	2
4	7	0	2	1	4
5	8	0	1	2	5
6	2	0	0	0	2
7	4	0	1	0	3
8	2	0	0	1	1
9	9	0	0	1	8
10	3	1	0	1	3
11	6	0	0	0	6
12	9	0	1	3	5
1	5	1	1	0	5
2	5	1	0	2	4
3	6	0	0	1	5
4	7	0	1	2	4
5	5	2	1	1	5
6	3	1	1	0	3
7	7	0	1	1	5
8	5	1	0	0	6
9	5	0	1	1	3
10	7	2	2	0	7
11	4	1	0	1	4
12	4	1	0	1	4
1	9	1	1	1	8
2	3	0	1	1	1
3	7	1	2	1	5
4	8	0	2	0	6
5	1	0	0	0	1
6	3	1	0	1	3
7	7	0	1	3	3
8	6	2	2	0	6
9	3	0	1	1	1
10	1	1	0	0	2
11	4	0	0	2	2
12	6	0	1	0	5
1	8	0	2	1	5
2	5	0	2	0	3
3	9	0	1	1	7
4	5	0	1	0	4
5	9	1	2	0	8
6	4	0	2	0	2
7	5	0	0	2	3
8	6	0	0	1	5
9	5	0	0	1	4
10	14	0	1	2	11
11	6	0	2	0	4
12	4	0	1	0	3
1	11	0	0	6	5
2	8	0	1	0	7
3	10	1	3	3	5
4	8	0	1	0	7
5	5	0	1	0	4
6	5	0	1	0	4
7	9	0	1	1	7
8	3	1	0	0	4
9	7	0	1	2	4
10	5	1	0	1	5
11	8	0	0	0	8
12	3	0	1	2	0
1	7	1	1	0	7
2	7	1	2	0	6
3	1	0	0	0	1
4	8	0	0	1	7
5	6	1	1	0	6
6	8	2	1	3	6
7	4	0	0	1	3
8	6	2	1	1	6
9	6	0	0	1	5
10	1	0	0	1	0
11	8	0	1	0	7
12	4	0	0	0	4
1	7	1	2	1	5
2	14	0	2	3	9
3	9	2	3	2	6
4	4	0	0	0	4
5	7	1	2	0	6
6	5	0	0	1	4
7	4	2	2	0	4
8	8	0	0	1	7
9	2	2	2	0	2
10	4	0	3	1	0
11	7	0	1	3	3
12	5	1	3	1	2
1	12	0	2	1	9
2	3	1	0	0	4
3	4	0	0	0	4
4	5	1	0	1	5
5	7	0	1	0	6
6	5	1	0	1	5
7	7	1	1	1	6
8	5	0	1	2	2
9	3	2	0	1	4
10	5	0	1	1	3
11	7	0	2	1	4
12	4	0	1	0	3
1	7	2	2	0	7
2	8	0	0	0	8
3	5	2	1	2	4
4	7	0	0	2	5
5	5	0	0	2	3
6	6	1	3	3	1
7	4	0	0	1	3
8	11	0	2	0	9
9	4	4	3	0	5
10	9	1	0	1	9
11	5	1	0	1	5
12	3	2	2	0	3
1	8	0	0	2	6
2	8	1	1	1	7
3	5	0	1	1	3
4	5	1	2	0	4
5	4	1	1	2	2
6	4	0	0	0	4
7	7	0	1	2	4
8	2	0	0	0	2
9	5	0	0	1	4
10	5	0	1	0	4
11	3	0	0	1	2
12	5	0	1	1	3
1	9	0	0	3	6
2	4	0	0	1	3
3	8	0	2	0	6
4	4	1	0	1	4
5	10	0	3	3	4
6	6	0	1	2	3
7	6	0	0	0	6
8	9	0	0	1	8
9	3	0	0	0	3
10	5	0	0	1	4
11	7	0	0	2	5
12	3	1	1	1	2
1	9	2	2	0	9
2	6	0	2	2	2
3	8	1	2	1	6
4	5	0	0	4	1
5	9	0	0	0	9
6	4	0	0	0	4
7	1	0	0	1	0
8	6	1	2	1	4
9	2	1	1	1	1
10	7	1	1	1	6
11	6	0	2	1	3
12	1	0	0	0	1
1	13	2	2	3	10
2	6	2	1	0	7
3	6	0	1	1	4
4	3	0	0	0	3
5	6	0	1	1	4
6	7	0	1	0	6
7	3	0	0	0	3
8	6	0	1	1	4
9	5	0	0	1	4
10	5	2	1	0	6
11	6	0	0	0	6
12	3	0	1	1	1
1	10	0	4	2	4
2	11	1	1	3	8
3	5	1	1	1	4
4	5	0	1	0	4
5	4	0	0	0	4
6	5	0	1	0	4
7	5	0	1	2	2
8	5	1	0	2	4
9	10	0	0	3	7
10	3	0	1	1	1
11	3	0	0	0	3
12	7	1	1	2	5
1	12	0	2	1	9
2	3	0	1	0	2
3	8	2	1	1	8
4	5	1	2	1	3
5	12	1	0	3	10
6	8	1	1	1	7
7	4	2	1	0	5
8	6	3	3	0	6
9	3	1	2	0	2
10	12	0	0	0	12
11	8	0	0	3	5
12	8	1	3	1	5
1	14	1	3	2	10
2	5	0	1	1	3
3	9	3	0	3	9
4	9	0	0	1	8
5	8	1	2	1	6
6	5	1	0	1	5
7	5	0	1	0	4
8	6	1	1	3	3
9	4	1	0	1	4
10	7	0	2	1	4
11	8	0	4	0	4
12	8	0	3	1	4
1	7	1	1	0	7
2	6	1	1	1	5
3	3	0	0	1	2
4	7	1	2	2	4
5	1	0	0	0	1
6	2	1	0	0	3
7	3	0	2	0	1
8	9	0	0	0	9
9	6	0	1	1	4
10	7	0	1	1	5
11	8	0	1	2	5
12	6	1	0	0	7
1	11	0	0	1	10
2	6	2	2	2	4
3	10	0	0	3	7
4	10	0	1	3	6
5	8	3	2	2	7
6	4	0	0	2	2
7	6	2	3	0	5
8	8	3	4	0	7
9	8	1	4	0	5
10	7	1	2	1	5
11	7	1	0	1	7
12	4	1	0	2	3
t	ND	IDU	HM	HF	MSM
1	7	0	0	1	6
2	6	0	0	3	3
3	11	1	2	2	8
4	5	1	1	1	4
5	10	0	1	0	9
6	8	1	0	2	7
7	6	1	2	1	4
8	11	0	2	1	8
9	6	0	2	0	4
10	3	0	0	0	3
11	9	0	1	0	8
12	6	1	3	0	4
1	8	0	1	1	6
2	9	1	1	3	6
3	13	0	1	2	10
4	7	0	1	0	6
5	6	1	1	0	6
6	3	0	0	0	3
7	9	1	3	1	6
8	6	0	0	3	3
9	5	2	3	1	3
10	3	2	1	2	2
11	9	0	1	1	7
12	5	0	1	2	2
1	10	0	1	2	7
2	9	1	2	1	7
3	9	1	3	1	6
4	8	1	1	0	8
5	5	0	1	1	3
6	3	0	0	1	2
7	4	0	0	1	3
8	7	0	0	2	5
9	7	0	2	3	2
10	6	0	2	2	2
11	7	0	0	1	6
12	5	0	1	0	4
1	9	2	3	2	6
2	7	2	0	1	8
3	4	0	0	0	4
4	5	0	0	2	3
5	10	0	1	1	8
6	5	0	1	1	3
7	11	0	4	1	6
8	10	1	1	1	9
9	5	0	0	1	4
10	7	0	0	1	6
11	8	0	0	2	6
12	5	1	1	1	4
1	8	0	1	3	4
2	7	0	2	0	5
3	7	0	1	0	6
4	7	0	0	0	7
5	6	1	2	1	4
6	4	1	1	1	3
7	11	2	5	2	6
8	5	1	3	0	3
9	10	1	4	1	6
10	4	0	0	0	4
11	7	0	1	0	6
12	3	0	0	1	2
1	11	0	2	1	8
2	11	1	0	5	7
3	5	0	0	0	5
4	10	0	3	3	4
5	8	2	2	2	6
6	8	2	1	0	9
7	9	0	0	1	8
8	4	0	2	1	1
9	8	1	1	2	6
10	2	0	1	0	1
11	5	0	1	0	4
12	7	0	0	1	6
1	9	1	1	2	7
2	7	1	1	0	7
3	3	0	0	1	2
4	7	0	2	1	4
5	13	0	2	6	5
6	6	1	0	0	7
7	10	1	2	2	7
8	5	0	1	0	4
9	3	0	0	0	3
10	6	2	0	1	7
11	7	0	1	4	2
12	3	1	1	0	3
1	10	1	0	2	9
2	5	1	1	0	5
3	5	1	1	0	5
4	10	0	0	0	10
5	5	1	1	1	4
6	7	0	0	2	5
7	6	0	0	2	4
8	7	0	0	0	7
9	8	1	1	2	6
10	4	0	0	0	4
11	3	2	2	2	1
12	5	1	1	0	5
1	10	1	2	2	7
2	11	2	1	2	10
3	3	0	0	2	1
4	6	0	1	2	3
5	6	1	1	0	6
6	4	0	1	2	1
7	1	0	0	1	0
8	5	0	1	0	4
9	5	0	2	2	1
10	1	1	1	0	1
11	4	1	3	1	1
12	3	0	0	0	3
1	9	1	1	0	9
2	11	1	0	4	8
3	7	0	0	2	5
4	4	0	0	0	4
5	4	2	3	0	3
6	12	0	0	1	11
7	6	1	1	1	5
8	7	0	2	1	4
9	3	1	1	0	3
10	7	0	0	2	5
11	7	1	1	1	6
12	7	0	0	1	6
1	9	1	0	1	9
2	15	0	1	4	10
3	5	3	4	0	4
4	9	0	0	3	6
5	13	1	1	1	12
6	9	0	2	0	7
7	4	1	0	2	3
8	6	1	0	0	7
9	7	2	1	2	6
10	5	0	2	0	3
11	7	1	2	0	6
12	8	0	1	1	6
1	8	1	2	1	6
2	6	1	2	0	5
3	10	0	1	1	8
4	10	1	3	1	7
5	4	1	1	0	4
6	8	2	2	1	7
7	6	0	0	1	5
8	6	0	0	0	6
9	5	2	0	1	6
10	3	0	1	1	1
11	10	1	3	1	7
12	4	0	2	1	1
1	5	0	1	0	4
2	9	0	1	2	6
3	5	0	0	0	5
4	6	0	0	0	6
5	8	1	0	2	7
6	7	1	2	3	3
7	6	1	1	1	5
8	4	2	2	0	4
9	6	0	0	2	4
10	6	2	1	2	5
11	6	0	1	1	4
12	4	0	1	0	3
1	7	1	1	1	6
2	8	0	2	1	5
3	4	0	1	0	3
4	9	0	0	0	9
5	8	1	2	0	7
6	9	0	0	0	9
7	5	0	0	1	4
8	2	0	0	0	2
9	7	0	0	0	7
10	2	0	0	0	2
11	6	0	0	1	5
12	7	0	2	1	4
1	4	0	0	1	3
2	4	0	0	0	4
3	8	3	3	1	7
4	5	1	3	0	3
5	6	1	0	1	6
6	8	0	1	0	7
7	7	0	1	0	6
8	6	0	2	0	4
9	2	0	1	0	1
10	4	0	0	1	3
11	6	1	2	1	4
12	6	1	0	2	5
1	14	0	1	3	10
2	3	0	0	0	3
3	6	0	1	0	5
4	9	1	1	3	6
5	2	0	0	2	0
6	4	1	0	0	5
7	8	0	1	3	4
8	11	0	1	0	10
9	6	1	2	1	4
10	4	0	0	2	2
11	9	1	4	3	3
12	6	1	2	2	3
1	13	0	2	2	9
2	7	0	1	0	6
3	7	0	0	3	4
4	4	1	0	1	4
5	8	0	3	1	4
6	0	0	0	0	0
7	4	2	0	1	5
8	3	1	0	0	4
9	6	0	1	1	4
10	8	1	2	1	6
11	4	1	0	1	4
12	8	0	0	0	8
1	4	0	0	1	3
2	12	1	5	3	5
3	5	0	0	1	4
4	6	1	1	1	5
5	7	0	0	2	5
6	7	0	0	1	6
7	3	1	1	0	3
8	7	0	0	1	6
9	6	1	0	0	7
10	11	0	1	2	8
11	4	0	0	0	4
12	5	1	0	1	5
1	7	1	1	0	7
2	9	0	1	0	8
3	8	2	1	0	9
4	8	0	0	3	5
5	7	0	2	2	3
6	3	0	0	1	2
7	4	4	3	2	3
8	7	0	1	3	3
9	7	2	1	1	7
10	6	0	0	1	5
11	9	2	2	0	9
12	6	0	0	1	5
1	13	1	3	4	7
2	9	2	4	0	7
3	6	0	0	4	2
4	6	1	2	0	5
5	7	0	3	0	4
6	5	0	0	1	4
7	3	2	0	0	5
8	7	0	0	0	7
9	7	1	3	1	4
10	8	0	0	2	6
11	7	0	1	1	5
12	5	1	2	0	4
1	7	1	1	3	4
2	7	0	0	1	6
3	4	1	3	0	2
4	8	0	0	1	7
5	6	0	0	0	6
6	4	1	1	1	3
7	7	1	1	1	6
8	11	0	1	2	8
9	6	0	1	0	5
10	4	0	0	0	4
11	5	0	1	0	4
12	2	1	1	0	2
1	10	0	2	0	8
2	15	1	4	1	11
3	5	0	1	2	2
4	4	0	0	0	4
5	2	0	1	0	1
6	11	1	2	0	10
7	1	0	0	0	1
8	7	0	1	0	6
9	4	0	0	1	3
10	9	0	0	1	8
11	7	2	1	5	3
12	7	0	1	0	6
1	5	1	3	0	3
2	7	2	0	0	9
3	7	1	2	1	5
4	10	0	1	3	6
5	4	0	0	0	4
6	8	1	0	0	9
7	4	0	1	0	3
8	4	1	1	1	3
9	6	0	0	4	2
10	6	1	4	2	1
11	3	0	0	0	3
12	6	0	1	0	5
1	11	1	1	2	9
2	9	0	0	2	7
3	4	0	2	0	2
4	8	0	1	1	6
5	1	0	0	0	1
6	6	0	1	2	3
7	5	0	0	1	4
8	5	0	0	1	4
9	5	1	0	2	4
10	2	0	0	0	2
11	8	0	1	4	3
12	6	2	3	3	2
1	8	0	0	1	7
2	4	0	2	1	1
3	5	1	1	0	5
4	2	0	0	0	2
5	3	0	0	0	3
6	3	3	0	1	5
7	6	1	2	2	3
8	6	0	0	1	5
9	4	0	0	0	4
10	3	0	1	0	2
11	3	0	0	0	3
12	4	0	0	1	3
1	11	2	1	4	8
2	10	0	2	2	6
3	7	0	2	0	5
4	4	0	1	2	1
5	10	0	3	1	6
6	4	2	3	0	3
7	5	0	2	1	2
8	6	1	2	0	5
9	8	0	1	1	6
10	5	0	2	0	3
11	9	2	3	1	7
12	3	1	1	2	1
1	13	0	1	4	8
2	6	0	1	1	4
3	11	1	1	5	6
4	4	0	1	2	1
5	8	0	0	0	8
6	9	0	0	1	8
7	10	0	1	2	7
8	6	0	0	2	4
9	14	1	2	1	12
10	5	1	1	0	5
11	4	0	1	2	1
12	8	1	1	1	7
1	11	0	1	2	8
2	2	0	0	0	2
3	6	1	2	0	5
4	5	1	1	1	4
5	4	0	0	1	3
6	5	2	1	1	5
7	10	1	4	1	6
8	4	1	1	0	4
9	5	1	2	1	3
10	5	0	1	1	3
11	5	1	2	0	4
12	5	1	3	0	3
1	7	0	0	1	6
2	5	1	0	0	6
3	7	1	2	1	5
4	5	0	0	0	5
5	11	1	2	2	8
6	5	2	1	2	4
7	3	0	1	0	2
8	6	0	0	1	5
9	7	1	1	1	6
10	5	0	0	1	4
11	5	0	0	1	4
12	5	0	0	2	3
1	5	1	1	1	4
2	12	1	2	1	10
3	10	1	3	1	7
4	7	0	2	1	4
5	6	1	1	3	3
6	7	0	0	0	7
7	3	1	1	0	3
8	3	2	2	0	3
9	2	1	0	0	3
10	3	1	1	0	3
11	5	0	2	0	3
12	6	1	2	2	3
1	8	2	0	0	10
2	8	1	1	1	7
3	12	0	2	2	8
4	6	0	1	1	4
5	6	1	0	0	7
6	4	0	0	0	4
7	8	2	1	1	8
8	7	0	1	1	5
9	6	1	1	2	4
10	6	1	0	1	6
11	11	1	4	1	7
12	4	0	2	1	1
1	4	0	0	1	3
2	7	2	3	0	6
3	10	0	1	1	8
4	4	1	1	0	4
5	6	1	1	3	3
6	5	0	0	0	5
7	7	0	1	1	5
8	6	0	0	1	5
9	3	1	1	0	3
10	2	0	1	0	1
11	12	1	2	3	8
12	5	1	0	0	6
1	11	1	1	0	11
2	8	1	0	3	6
3	7	0	1	1	5
4	3	1	0	2	2
5	8	3	3	2	6
6	5	0	0	1	4
7	3	0	0	0	3
8	4	0	1	0	3
9	8	0	1	0	7
10	3	0	1	1	1
11	5	1	2	0	4
12	5	1	1	1	4
1	12	1	4	0	9
2	13	1	2	0	12
3	7	0	0	1	6
4	4	0	0	0	4
5	9	0	1	0	8
6	7	1	1	1	6
7	8	1	2	1	6
8	7	1	2	0	6
9	12	0	1	1	10
10	3	2	0	1	4
11	4	0	0	1	3
12	8	0	1	3	4
1	5	0	2	0	3
2	9	1	0	2	8
3	5	0	2	1	2
4	5	0	0	0	5
5	8	0	0	0	8
6	3	1	1	1	2
7	7	0	2	0	5
8	9	2	3	0	8
9	8	2	0	0	10
10	5	0	0	0	5
11	5	0	0	2	3
12	1	1	0	0	2
1	6	1	2	1	4
2	10	1	2	1	8
3	9	1	1	2	7
4	8	0	2	1	5
5	5	2	1	0	6
6	7	0	1	0	6
7	6	1	1	0	6
8	14	0	1	5	8
9	4	1	1	0	4
10	5	0	0	1	4
11	9	0	3	1	5
12	7	0	2	1	4
1	21	0	5	4	12
2	7	0	1	1	5
3	9	1	1	2	7
4	6	2	1	2	5
5	4	0	0	2	2
6	3	0	0	2	1
7	3	0	0	0	3
8	7	0	0	1	6
9	6	1	1	1	5
10	13	0	2	3	8
11	6	0	0	2	4
12	4	0	0	0	4
1	15	1	1	2	13
2	5	0	0	1	4
3	4	0	0	0	4
4	10	0	0	2	8
5	7	0	2	0	5
6	4	1	0	1	4
7	1	1	0	0	2
8	8	0	0	2	6
9	9	1	1	0	9
10	6	0	0	1	5
11	3	0	0	1	2
12	11	0	1	1	9
1	12	1	1	3	9
2	4	0	0	0	4
3	9	0	1	0	8
4	3	0	0	0	3
5	6	0	1	1	4
6	6	0	0	1	5
7	3	1	1	1	2
8	8	0	0	2	6
9	6	0	0	1	5
10	9	0	1	0	8
11	9	0	0	1	8
12	7	0	1	0	6
1	10	0	3	2	5
2	5	0	0	0	5
3	11	0	2	2	7
4	12	1	2	2	9
5	5	0	0	0	5
6	9	1	0	1	9
7	4	0	1	1	2
8	6	0	0	1	5
9	1	0	0	0	1
10	6	0	0	1	5
11	7	0	0	1	6
12	1	0	0	1	0
1	15	1	1	3	12
2	8	1	0	2	7
3	5	1	0	0	6
4	9	0	2	0	7
5	1	0	0	0	1
6	7	0	1	1	5
7	7	0	0	0	7
8	8	2	2	1	7
9	9	0	1	1	7
10	6	1	1	1	5
11	4	0	1	2	1
12	7	0	0	2	5
1	6	1	1	1	5
2	5	0	1	2	2
3	5	1	0	2	4
4	8	0	2	0	6
5	8	0	0	0	8
6	8	0	0	1	7
7	4	0	0	1	3
8	6	0	0	2	4
9	1	0	0	0	1
10	7	4	2	1	8
11	9	0	0	2	7
12	7	1	1	0	7
1	14	0	1	1	12
2	5	0	0	2	3
3	8	0	1	1	6
4	7	1	4	0	4
5	4	0	1	0	3
6	5	0	1	0	4
7	8	1	4	1	4
8	4	1	2	2	1
9	7	0	0	2	5
10	6	0	1	2	3
11	4	0	0	1	3
12	6	0	1	1	4
1	7	0	1	1	5
2	7	0	2	2	3
3	7	0	1	1	5
4	14	0	0	4	10
5	8	1	3	1	5
6	8	0	1	1	6
7	5	0	0	0	5
8	4	1	0	1	4
9	3	1	0	0	4
10	7	0	0	0	7
11	7	0	1	0	6
12	6	0	0	0	6
1	14	0	3	2	9
2	11	1	0	3	9
3	6	1	2	0	5
4	8	1	2	1	6
5	7	0	2	0	5
6	4	0	0	2	2
7	3	1	0	0	4
8	10	0	1	2	7
9	7	1	2	1	5
10	6	1	2	1	4
11	4	1	2	0	3
12	5	2	0	2	5
1	16	0	4	2	10
2	10	1	3	3	5
3	8	0	0	2	6
4	6	0	1	1	4
5	8	0	2	1	5
6	5	0	0	2	3
7	5	0	0	1	4
8	6	1	2	1	4
9	2	0	0	0	2
10	5	0	0	0	5
11	6	0	1	1	4
12	3	0	0	1	2
1	9	1	4	2	4
2	12	2	2	0	12
3	9	0	3	2	4
4	5	1	1	1	4
5	5	0	0	0	5
6	7	1	1	1	6
7	11	0	0	4	7
8	7	1	3	0	5
9	5	0	0	1	4
10	5	0	0	2	3
11	10	0	1	2	7
12	4	2	0	2	4
1	6	2	1	0	7
2	4	0	0	0	4
3	7	1	0	2	6
4	2	0	0	1	1
5	5	0	0	1	4
6	4	2	0	2	4
7	4	0	1	0	3
8	5	1	2	2	2
9	3	0	0	0	3
10	7	0	1	2	4
11	6	0	0	1	5
12	6	0	1	1	4
1	6	0	0	1	5
2	12	0	1	2	9
3	6	0	0	2	4
4	14	0	2	6	6
5	4	0	0	1	3
6	6	1	1	1	5
7	8	0	2	2	4
8	6	1	0	0	7
9	5	1	2	1	3
10	2	1	0	0	3
11	7	0	1	1	5
12	6	0	3	0	3
1	4	2	2	2	2
2	15	1	2	0	14
3	12	0	0	4	8
4	11	0	0	2	9
5	5	0	1	1	3
6	6	0	2	1	3
7	7	0	0	0	7
8	7	1	0	1	7
9	5	0	1	1	3
10	5	0	2	0	3
11	7	1	0	0	8
12	6	1	1	1	5
1	3	1	2	0	2
2	16	0	3	2	11
3	10	1	3	1	7
4	7	1	2	0	6
5	2	1	1	0	2
6	6	0	1	1	4
7	7	1	2	2	4
8	4	0	1	1	2
9	1	0	0	0	1
10	5	0	0	0	5
11	2	0	1	0	1
12	6	1	0	1	6
1	14	0	3	2	9
2	7	1	2	0	6
3	8	0	0	3	5
4	4	0	1	0	3
5	8	0	3	1	4
6	6	0	0	0	6
7	4	0	1	0	3
8	7	1	2	2	4
9	6	0	0	3	3
10	4	0	0	0	4
11	7	1	0	2	6
12	5	0	1	1	3
1	3	2	1	1	3
2	4	1	0	1	4
3	9	3	2	0	10
4	4	0	1	0	3
5	6	0	0	2	4
6	5	2	2	0	5
7	8	0	1	0	7
8	8	1	1	2	6
9	8	1	2	2	5
10	7	4	2	1	8
11	4	0	1	0	3
12	4	1	1	1	3
1	9	1	1	1	8
2	6	0	1	0	5
3	11	0	1	1	9
4	8	1	3	1	5
5	8	0	1	2	5
6	4	1	0	2	3
7	5	0	0	1	4
8	3	0	0	0	3
9	6	0	0	0	6
10	4	1	1	1	3
11	10	0	0	2	8
12	3	0	1	0	2
1	8	0	3	0	5
2	6	0	0	1	5
3	1	0	0	1	0
4	4	0	2	1	1
5	5	0	1	2	2
6	5	1	1	0	5
7	7	0	1	0	6
8	4	0	0	1	3
9	10	0	1	0	9
10	4	1	0	1	4
11	5	1	1	1	4
12	10	0	0	3	7
1	10	1	3	1	7
2	7	0	3	0	4
3	12	0	1	0	11
4	8	0	1	1	6
5	4	1	2	0	3
6	8	1	2	0	7
7	4	0	0	2	2
8	12	0	0	1	11
9	1	0	0	0	1
10	2	1	0	0	3
11	8	2	2	3	5
12	5	0	1	0	4
1	7	1	1	2	5
2	6	1	4	0	3
3	4	0	0	1	3
4	8	1	1	1	7
5	8	1	2	1	6
6	8	0	1	4	3
7	2	0	0	0	2
8	11	0	1	2	8
9	9	0	3	0	6
10	8	0	1	1	6
11	4	0	0	2	2
12	4	0	1	1	2
1	11	0	3	2	6
2	10	2	2	2	8
3	6	0	0	1	5
4	6	1	1	1	5
5	7	1	1	3	4
6	4	1	0	1	4
7	4	0	1	0	3
8	6	0	0	0	6
9	3	0	0	1	2
10	9	2	1	2	8
11	4	0	1	1	2
12	5	1	1	0	5
1	8	0	0	1	7
2	6	1	1	1	5
3	4	1	0	0	5
4	4	0	0	0	4
5	6	0	1	1	4
6	7	1	0	0	8
7	3	1	2	1	1
8	11	0	3	0	8
9	8	2	3	0	7
10	2	0	0	1	1
11	10	1	1	2	8
12	5	1	1	0	5
1	4	0	1	0	3
2	11	3	2	2	10
3	7	0	0	1	6
4	9	0	2	3	4
5	6	0	0	1	5
6	8	0	2	1	5
7	7	1	2	1	5
8	4	0	0	1	3
9	7	0	0	0	7
10	4	0	2	0	2
11	8	0	0	2	6
12	7	0	0	0	7
1	16	1	4	3	10
2	12	0	1	2	9
3	8	0	2	0	6
4	2	1	1	1	1
5	5	0	0	1	4
6	5	1	0	1	5
7	9	0	1	0	8
8	10	0	1	2	7
9	6	0	0	0	6
10	8	0	0	3	5
11	3	3	1	1	4
12	3	2	2	1	2
1	11	2	1	0	12
2	9	0	0	4	5
3	9	2	1	2	8
4	11	0	0	0	11
5	6	0	1	0	5
6	5	0	2	0	3
7	10	0	1	3	6
8	11	1	2	2	8
9	8	2	0	3	7
10	6	1	2	1	4
11	3	0	0	0	3
12	7	2	0	2	7
1	12	1	1	1	11
2	15	2	1	2	14
3	10	2	1	1	10
4	2	0	0	0	2
5	6	0	0	0	6
6	6	1	0	0	7
7	5	1	1	0	5
8	6	0	1	0	5
9	8	0	2	0	6
10	5	0	0	2	3
11	7	0	0	1	6
12	8	1	1	1	7
1	16	0	3	2	11
2	9	3	2	2	8
3	7	1	1	1	6
4	4	1	2	0	3
5	6	0	1	1	4
6	6	0	0	1	5
7	7	0	0	0	7
8	5	0	2	0	3
9	8	0	2	1	5
10	10	1	0	1	10
11	8	0	0	4	4
12	9	0	4	1	4
1	12	0	2	2	8
2	15	0	3	2	10
3	5	1	2	2	2
4	4	0	0	0	4
5	4	0	0	0	4
6	7	2	1	1	7
7	3	2	0	2	3
8	7	0	0	1	6
9	2	1	0	0	3
10	3	0	0	1	2
11	11	1	2	3	7
12	7	0	1	0	6
1	15	0	4	2	9
2	8	0	1	2	5
3	8	0	1	1	6
4	4	1	0	0	5
5	4	0	1	0	3
6	6	0	1	2	3
7	5	0	0	0	5
8	4	0	0	2	2
9	6	0	1	2	3
10	9	2	1	2	8
11	8	0	0	1	7
12	4	1	0	2	3
1	4	1	1	0	4
2	5	1	2	0	4
3	5	1	1	1	4
4	6	0	1	2	3
5	6	0	1	0	5
6	6	0	0	1	5
7	7	0	0	1	6
8	6	0	1	0	5
9	2	4	3	2	1
10	3	0	1	0	2
11	5	1	0	2	4
12	6	0	0	0	6
1	6	1	1	0	6
2	6	0	1	0	5
3	6	0	0	0	6
4	4	0	0	0	4
5	2	0	0	0	2
6	6	0	1	2	3
7	5	1	0	5	1
8	7	0	1	0	6
9	6	0	1	2	3
10	5	0	1	1	3
11	7	0	1	0	6
12	3	1	0	0	4
1	5	2	1	2	4
2	6	1	1	2	4
3	4	0	2	0	2
4	10	2	1	1	10
5	4	2	2	0	4
6	9	1	2	1	7
7	4	0	0	2	2
8	4	0	1	1	2
9	8	0	0	0	8
10	7	1	1	1	6
11	7	1	1	2	5
12	4	0	2	0	2
1	17	0	1	2	14
2	9	1	1	1	8
3	7	1	0	1	7
4	7	0	0	2	5
5	5	0	0	1	4
6	9	0	1	0	8
7	3	0	0	0	3
8	3	1	0	1	3
9	7	0	0	2	5
10	9	0	0	2	7
11	8	0	1	2	5
12	6	0	0	1	5
1	9	1	2	1	7
2	9	0	1	0	8
3	10	1	3	0	8
4	7	2	0	0	9
5	6	0	0	1	5
6	6	0	1	1	4
7	8	1	1	2	6
8	7	1	0	2	6
9	4	0	0	1	3
10	8	0	0	0	8
11	5	0	0	2	3
12	3	1	1	0	3
1	10	0	1	0	9
2	9	3	1	2	9
3	8	0	3	2	3
4	3	0	0	0	3
5	9	0	0	2	7
6	10	0	4	2	4
7	4	1	0	0	5
8	9	1	0	2	8
9	9	1	2	0	8
10	3	1	0	0	4
11	4	0	2	1	1
12	6	0	0	1	5
1	13	2	3	1	11
2	10	1	1	1	9
3	5	0	0	1	4
4	4	0	0	1	3
5	4	0	0	0	4
6	8	0	2	1	5
7	7	0	1	1	5
8	6	0	0	0	6
9	7	0	0	3	4
10	7	0	1	0	6
11	6	1	0	3	4
12	6	0	1	0	5
1	9	1	1	2	7
2	8	2	0	3	7
3	6	1	1	2	4
4	10	1	1	5	5
5	8	1	0	1	8
6	3	1	1	1	2
7	6	1	0	0	7
8	2	0	0	0	2
9	3	1	1	0	3
10	8	0	1	1	6
11	7	0	2	1	4
12	8	0	0	2	6
1	7	0	1	2	4
2	9	0	1	1	7
3	7	1	3	1	4
4	4	0	0	0	4
5	4	0	1	0	3
6	8	0	0	2	6
7	8	0	1	0	7
8	6	0	1	2	3
9	3	0	1	1	1
10	8	1	0	1	8
11	7	0	1	0	6
12	4	1	1	3	1
1	9	1	3	0	7
2	14	0	2	1	11
3	7	0	0	1	6
4	4	0	0	1	3
5	6	1	2	1	4
6	5	0	0	1	4
7	4	1	1	0	4
8	8	0	0	0	8
9	7	0	0	0	7
10	5	1	0	2	4
11	5	1	0	2	4
12	6	1	2	1	4
1	5	0	1	1	3
2	11	0	1	0	10
3	13	2	3	4	8
4	6	0	0	0	6
5	8	1	0	3	6
6	5	1	2	0	4
7	2	0	1	1	0
8	5	0	0	1	4
9	3	0	0	0	3
10	7	0	3	0	4
11	5	0	0	0	5
12	8	0	0	2	6
1	12	0	2	2	8
2	5	1	1	0	5
3	5	0	0	2	3
4	6	0	0	0	6
5	9	0	1	2	6
6	4	0	0	1	3
7	8	0	1	2	5
8	10	1	0	3	8
9	9	2	0	1	10
10	5	0	2	0	3
11	8	0	0	3	5
12	11	0	1	1	9
1	8	0	1	0	7
2	4	0	2	0	2
3	4	1	1	2	2
[truncated: 1,092,602 more chars]
