# Supplementary material for: The risk of HIV transmission at each step of the HIV care continuum among people who inject drugs: a modeling study
Source: BMC Public Health. 2017 Jul 25;17:614. doi: 10.1186/s12889-017-4528-9 (PMC5525346; doi:10.1186/s12889-017-4528-9)
Supplement: Supplementary file 3 — Population Results. This file contains original model output for all simulation runs on the estimated number of total HIV-infected persons, persons with diagnosed HIV infection, and persons enrolled on HAART for each month for a scaled adult NYC population of 250,000 in 2012. (TXT 4018 kb) [file 12889_2017_4528_MOESM3_ESM.txt]

t=Time step for a given simulation run
Total-HIV=Number of HIV-infected persons in the population
Tested+=Diagnosed with HIV infection
HAART=Enrolled on HAART

t	Total-HIV	Tested+	HAART																	
1	5250	4005	2359																	
2	5237	4007	2369																	
3	5222	4021	2380																	
4	5211	4030	2393																	
5	5197	4037	2408																	
6	5191	4043	2424																	
7	5184	4050	2443																	
8	5183	4063	2461																	
9	5178	4075	2476																	
10	5173	4075	2489																	
11	5167	4090	2500																	
12	5158	4100	2508																	
1	5139	3966	2360																	
2	5144	3985	2373																	
3	5133	3994	2390																	
4	5125	4004	2406																	
5	5116	4020	2412																	
6	5112	4027	2421																	
7	5096	4036	2443																	
8	5087	4053	2454																	
9	5071	4057	2468																	
10	5062	4057	2476																	
11	5056	4070	2500																	
12	5052	4089	2512																	
1	5353	4110	2413																	
2	5349	4122	2434																	
3	5338	4122	2442																	
4	5332	4123	2459																	
5	5327	4144	2483																	
6	5317	4148	2500																	
7	5314	4164	2517																	
8	5302	4170	2531																	
9	5298	4185	2548																	
10	5288	4196	2569																	
11	5280	4202	2585																	
12	5263	4205	2599																	
1	5322	4085	2413																	
2	5321	4101	2431																	
3	5319	4117	2450																	
4	5323	4138	2469																	
5	5311	4141	2493																	
6	5310	4156	2507																	
7	5297	4157	2525																	
8	5287	4178	2537																	
9	5278	4184	2547																	
10	5268	4192	2560																	
11	5264	4204	2575																	
12	5248	4213	2599																	
1	5092	3915	2341																	
2	5091	3929	2358																	
3	5093	3949	2371																	
4	5088	3967	2383																	
5	5077	3967	2406																	
6	5070	3967	2422																	
7	5056	3976	2443																	
8	5044	3982	2462																	
9	5039	3992	2473																	
10	5038	4001	2486																	
11	5022	4009	2505																	
12	5016	4024	2531																	
1	5330	4090	2307																	
2	5318	4086	2323																	
3	5311	4102	2337																	
4	5303	4103	2357																	
5	5298	4116	2373																	
6	5290	4132	2393																	
7	5280	4147	2415																	
8	5266	4149	2432																	
9	5254	4162	2442																	
10	5250	4171	2463																	
11	5236	4187	2482																	
12	5236	4203	2505																	
1	5349	4088	2370																	
2	5350	4098	2389																	
3	5349	4114	2406																	
4	5340	4132	2420																	
5	5331	4137	2441																	
6	5322	4154	2460																	
7	5312	4164	2477																	
8	5306	4171	2497																	
9	5299	4178	2503																	
10	5291	4188	2521																	
11	5290	4187	2536																	
12	5286	4210	2549																	
1	5288	4081	2326																	
2	5286	4090	2335																	
3	5276	4100	2351																	
4	5277	4109	2371																	
5	5276	4117	2389																	
6	5265	4123	2410																	
7	5247	4128	2424																	
8	5234	4132	2441																	
9	5221	4136	2454																	
10	5214	4152	2470																	
11	5204	4166	2493																	
12	5200	4168	2508																	
1	5355	4061	2395																	
2	5346	4073	2413																	
3	5349	4092	2444																	
4	5335	4103	2465																	
5	5335	4115	2480																	
6	5330	4133	2494																	
7	5320	4134	2513																	
8	5311	4140	2531																	
9	5300	4155	2548																	
10	5293	4163	2565																	
11	5280	4168	2570																	
12	5277	4184	2587																	
1	5322	4083	2435																	
2	5323	4101	2453																	
3	5315	4100	2467																	
4	5305	4112	2482																	
5	5295	4136	2495																	
6	5282	4136	2509																	
7	5276	4145	2525																	
8	5266	4154	2541																	
9	5250	4152	2559																	
10	5238	4161	2575																	
11	5229	4174	2588																	
12	5224	4196	2600																	
1	5265	4067	2363																	
2	5279	4084	2377																	
3	5275	4099	2389																	
4	5258	4110	2407																	
5	5239	4119	2421																	
6	5227	4113	2440																	
7	5217	4123	2454																	
8	5210	4139	2473																	
9	5201	4153	2483																	
10	5188	4160	2494																	
11	5181	4167	2506																	
12	5167	4169	2521																	
1	5327	4090	2342																	
2	5324	4096	2356																	
3	5314	4105	2375																	
4	5309	4130	2394																	
5	5298	4140	2410																	
6	5295	4155	2434																	
7	5292	4168	2447																	
8	5279	4172	2469																	
9	5270	4179	2482																	
10	5271	4191	2499																	
11	5248	4189	2515																	
12	5241	4199	2534																	
1	5139	4007	2351																	
2	5133	4017	2361																	
3	5126	4033	2371																	
4	5117	4040	2384																	
5	5106	4051	2402																	
6	5092	4060	2418																	
7	5089	4071	2437																	
8	5079	4079	2451																	
9	5068	4092	2466																	
10	5052	4090	2482																	
11	5046	4098	2500																	
12	5035	4098	2511																	
1	5333	4058	2384																	
2	5318	4066	2398																	
3	5312	4078	2413																	
4	5298	4091	2424																	
5	5291	4102	2438																	
6	5287	4109	2451																	
7	5282	4124	2467																	
8	5275	4129	2480																	
9	5265	4132	2510																	
10	5262	4140	2520																	
11	5247	4138	2525																	
12	5238	4150	2536																	
1	5315	4130	2385																	
2	5306	4139	2411																	
3	5301	4147	2434																	
4	5293	4151	2452																	
5	5274	4162	2464																	
6	5266	4173	2481																	
7	5247	4169	2494																	
8	5237	4177	2514																	
9	5225	4185	2532																	
10	5220	4194	2550																	
11	5209	4204	2565																	
12	5203	4213	2577																	
1	5334	4050	2359																	
2	5327	4059	2371																	
3	5314	4068	2386																	
4	5299	4075	2399																	
5	5281	4083	2412																	
6	5268	4090	2432																	
7	5266	4094	2454																	
8	5260	4106	2465																	
9	5251	4128	2495																	
10	5241	4143	2520																	
11	5234	4156	2533																	
12	5221	4163	2544																	
1	5243	3970	2286																	
2	5235	3982	2309																	
3	5232	3996	2324																	
4	5227	4006	2340																	
5	5212	4013	2349																	
6	5199	4019	2361																	
7	5185	4026	2375																	
8	5181	4037	2394																	
9	5175	4052	2413																	
10	5167	4064	2429																	
11	5167	4076	2443																	
12	5159	4082	2460																	
1	5260	4024	2330																	
2	5252	4032	2347																	
3	5242	4044	2364																	
4	5230	4058	2381																	
5	5215	4064	2408																	
6	5205	4068	2431																	
7	5200	4085	2443																	
8	5191	4091	2458																	
9	5181	4097	2474																	
10	5170	4103	2483																	
11	5156	4099	2498																	
12	5152	4112	2515																	
1	5259	4023	2344																	
2	5262	4040	2357																	
3	5250	4047	2379																	
4	5241	4062	2396																	
5	5224	4067	2414																	
6	5215	4071	2433																	
7	5201	4073	2446																	
8	5195	4076	2460																	
9	5189	4089	2479																	
10	5174	4098	2490																	
11	5165	4111	2504																	
12	5156	4118	2517																	
1	5269	4045	2392																	
2	5252	4053	2411																	
3	5242	4060	2427																	
4	5236	4074	2441																	
5	5223	4078	2453																	
6	5219	4088	2475																	
7	5210	4106	2493																	
8	5204	4118	2519																	
9	5188	4122	2538																	
10	5176	4129	2550																	
11	5159	4137	2561																	
12	5147	4141	2584																	
1	5291	4093	2456																	
2	5283	4101	2464																	
3	5279	4104	2479																	
4	5271	4112	2497																	
5	5264	4126	2514																	
6	5258	4146	2528																	
7	5253	4155	2551																	
8	5241	4171	2561																	
9	5237	4171	2581																	
10	5227	4181	2600																	
11	5214	4185	2609																	
12	5199	4193	2631																	
1	5296	4061	2332																	
2	5290	4071	2347																	
3	5281	4078	2365																	
4	5266	4085	2391																	
5	5259	4096	2409																	
6	5249	4106	2426																	
7	5249	4116	2437																	
8	5238	4119	2446																	
9	5231	4128	2471																	
10	5216	4137	2481																	
11	5213	4147	2503																	
12	5207	4155	2526																	
1	5260	4026	2357																	
2	5256	4050	2365																	
3	5249	4059	2378																	
4	5243	4065	2395																	
5	5231	4073	2405																	
6	5220	4078	2417																	
7	5213	4089	2434																	
8	5206	4101	2451																	
9	5212	4118	2467																	
10	5207	4129	2480																	
11	5197	4142	2498																	
12	5183	4148	2516																	
1	5275	4091	2395																	
2	5273	4099	2419																	
3	5264	4111	2440																	
4	5258	4127	2453																	
5	5254	4147	2475																	
6	5239	4156	2490																	
7	5230	4159	2506																	
8	5220	4174	2524																	
9	5206	4184	2545																	
10	5191	4187	2559																	
11	5175	4187	2584																	
12	5157	4202	2606																	
1	5338	4105	2403																	
2	5323	4116	2413																	
3	5317	4131	2425																	
4	5310	4142	2445																	
5	5309	4156	2467																	
6	5294	4164	2474																	
7	5285	4163	2486																	
8	5278	4175	2507																	
9	5271	4193	2524																	
10	5268	4198	2535																	
11	5263	4205	2555																	
12	5257	4223	2569																	
1	5313	4082	2384																	
2	5304	4088	2405																	
3	5289	4094	2424																	
4	5275	4106	2447																	
5	5256	4114	2463																	
6	5239	4114	2477																	
7	5223	4130	2488																	
8	5208	4129	2502																	
9	5201	4151	2523																	
10	5192	4156	2541																	
11	5188	4170	2562																	
12	5169	4169	2583																	
1	5104	3910	2337																	
2	5097	3928	2354																	
3	5091	3941	2370																	
4	5086	3955	2389																	
5	5076	3963	2401																	
6	5068	3970	2422																	
7	5063	3981	2436																	
8	5053	3997	2452																	
9	5045	4012	2467																	
10	5029	4013	2486																	
11	5027	4024	2499																	
12	5024	4028	2512																	
1	5283	4040	2386																	
2	5277	4046	2405																	
3	5266	4048	2424																	
4	5262	4069	2438																	
5	5260	4085	2452																	
6	5247	4092	2471																	
7	5237	4099	2485																	
8	5226	4108	2500																	
9	5221	4123	2519																	
10	5216	4126	2534																	
11	5213	4142	2553																	
12	5200	4144	2563																	
1	5183	3965	2313																	
2	5170	3969	2322																	
3	5154	3972	2340																	
4	5150	3999	2362																	
5	5144	4004	2379																	
6	5137	4012	2391																	
7	5129	4027	2409																	
8	5122	4038	2424																	
9	5119	4050	2440																	
10	5107	4054	2460																	
11	5087	4060	2474																	
12	5088	4073	2494																	
1	5395	4130	2417																	
2	5387	4147	2426																	
3	5377	4160	2446																	
4	5375	4181	2467																	
5	5364	4199	2484																	
6	5365	4217	2511																	
7	5361	4232	2527																	
8	5357	4242	2552																	
9	5353	4255	2574																	
10	5350	4266	2589																	
11	5352	4288	2603																	
12	5344	4299	2617																	
1	5253	4017	2325																	
2	5238	4029	2344																	
3	5223	4036	2361																	
4	5218	4043	2386																	
5	5211	4059	2400																	
6	5201	4066	2414																	
7	5196	4078	2437																	
8	5173	4084	2464																	
9	5167	4094	2479																	
10	5148	4092	2494																	
11	5136	4103	2514																	
12	5131	4113	2528																	
1	5275	4075	2421																	
2	5258	4082	2435																	
3	5254	4083	2447																	
4	5246	4104	2461																	
5	5238	4113	2478																	
6	5220	4121	2491																	
7	5213	4122	2517																	
8	5199	4124	2539																	
9	5192	4139	2560																	
10	5178	4142	2574																	
11	5157	4142	2590																	
12	5155	4162	2602																	
1	5173	3983	2289																	
2	5157	3978	2313																	
3	5146	3990	2327																	
4	5134	4002	2342																	
5	5128	4016	2365																	
6	5123	4033	2384																	
7	5110	4038	2404																	
8	5100	4046	2422																	
9	5089	4054	2433																	
10	5072	4059	2454																	
11	5061	4062	2470																	
12	5054	4073	2481																	
1	5279	4075	2318																	
2	5271	4079	2334																	
3	5267	4093	2350																	
4	5254	4094	2363																	
5	5239	4103	2379																	
6	5232	4112	2401																	
7	5221	4122	2417																	
8	5206	4130	2440																	
9	5189	4132	2453																	
10	5180	4143	2469																	
11	5166	4148	2478																	
12	5156	4146	2498																	
1	5363	4103	2383																	
2	5365	4115	2401																	
3	5363	4132	2422																	
4	5351	4153	2444																	
5	5344	4158	2457																	
6	5346	4174	2477																	
7	5342	4187	2499																	
8	5341	4203	2524																	
9	5333	4210	2539																	
10	5327	4220	2553																	
11	5328	4228	2565																	
12	5318	4232	2583																	
1	5241	4026	2341																	
2	5226	4035	2357																	
3	5225	4038	2376																	
4	5215	4045	2386																	
5	5202	4051	2402																	
6	5193	4063	2415																	
7	5194	4084	2426																	
8	5194	4091	2443																	
9	5180	4093	2457																	
10	5169	4102	2469																	
11	5161	4109	2482																	
12	5149	4121	2493																	
1	5382	4159	2416																	
2	5392	4177	2441																	
3	5384	4177	2452																	
4	5378	4194	2479																	
5	5367	4210	2499																	
6	5366	4230	2516																	
7	5347	4224	2527																	
8	5335	4233	2546																	
9	5320	4241	2561																	
10	5307	4246	2578																	
11	5289	4252	2596																	
12	5275	4257	2612																	
1	5312	4100	2409																	
2	5310	4115	2421																	
3	5307	4127	2426																	
4	5310	4136	2444																	
5	5298	4141	2456																	
6	5293	4156	2471																	
7	5282	4163	2488																	
8	5277	4178	2511																	
9	5264	4188	2533																	
10	5255	4205	2554																	
11	5248	4209	2567																	
12	5228	4215	2581																	
1	5315	4037	2379																	
2	5301	4047	2401																	
3	5298	4059	2418																	
4	5287	4072	2432																	
5	5280	4096	2445																	
6	5269	4108	2462																	
7	5260	4112	2481																	
8	5253	4129	2500																	
9	5249	4136	2519																	
10	5242	4154	2539																	
11	5238	4164	2555																	
12	5222	4163	2572																	
1	5226	4014	2357																	
2	5222	4028	2366																	
3	5215	4038	2385																	
4	5213	4056	2402																	
5	5210	4066	2413																	
6	5201	4075	2424																	
7	5193	4086	2435																	
8	5181	4107	2453																	
9	5177	4124	2470																	
10	5166	4130	2486																	
11	5166	4137	2502																	
12	5154	4137	2518																	
1	5366	4097	2381																	
2	5362	4108	2403																	
3	5358	4120	2414																	
4	5344	4121	2431																	
5	5336	4137	2450																	
6	5323	4144	2467																	
7	5313	4146	2481																	
8	5313	4160	2498																	
9	5305	4167	2515																	
10	5294	4175	2530																	
11	5278	4186	2549																	
12	5266	4188	2563																	
1	5365	4143	2437																	
2	5363	4152	2454																	
3	5355	4161	2470																	
4	5341	4166	2484																	
5	5330	4177	2503																	
6	5326	4192	2523																	
7	5313	4193	2542																	
8	5301	4204	2554																	
9	5286	4218	2564																	
10	5264	4221	2578																	
11	5241	4227	2592																	
12	5238	4241	2604																	
1	5178	3943	2268																	
2	5162	3947	2287																	
3	5152	3965	2305																	
4	5139	3977	2322																	
5	5131	3986	2335																	
6	5120	3998	2362																	
7	5109	4004	2383																	
8	5098	4013	2397																	
9	5089	4027	2407																	
10	5084	4046	2430																	
11	5072	4058	2455																	
12	5066	4065	2478																	
1	5192	3984	2303																	
2	5184	3984	2315																	
3	5177	3994	2327																	
4	5164	3996	2343																	
5	5160	4011	2359																	
6	5145	4016	2373																	
7	5146	4035	2390																	
8	5133	4048	2406																	
9	5125	4062	2424																	
10	5112	4068	2445																	
11	5109	4077	2463																	
12	5098	4089	2480																	
1	5275	4102	2419																	
2	5273	4121	2433																	
3	5276	4127	2452																	
4	5264	4136	2471																	
5	5263	4152	2488																	
6	5259	4163	2509																	
7	5252	4163	2523																	
8	5238	4173	2536																	
9	5223	4182	2553																	
10	5219	4196	2572																	
11	5221	4211	2592																	
12	5214	4221	2608																	
1	5283	4106	2428																	
2	5273	4117	2442																	
3	5272	4134	2463																	
4	5262	4137	2477																	
5	5258	4153	2487																	
6	5243	4163	2505																	
7	5241	4171	2518																	
8	5228	4167	2527																	
9	5220	4167	2548																	
10	5215	4171	2564																	
11	5206	4172	2576																	
12	5200	4184	2589																	
1	5341	4118	2441																	
2	5327	4126	2460																	
3	5320	4134	2479																	
4	5314	4150	2491																	
5	5315	4170	2510																	
6	5303	4182	2529																	
7	5296	4186	2538																	
8	5290	4191	2549																	
9	5275	4190	2559																	
10	5269	4192	2574																	
11	5262	4203	2590																	
12	5257	4219	2606																	
1	5366	4161	2432																	
2	5362	4169	2445																	
3	5358	4182	2460																	
4	5350	4183	2485																	
5	5341	4201	2507																	
6	5341	4218	2520																	
7	5330	4222	2533																	
8	5322	4234	2552																	
9	5312	4238	2562																	
10	5308	4244	2570																	
11	5298	4252	2578																	
12	5288	4261	2599																	
1	5304	4114	2411																	
2	5314	4131	2428																	
3	5300	4135	2444																	
4	5292	4152	2468																	
5	5285	4154	2481																	
6	5285	4167	2505																	
7	5270	4178	2526																	
8	5261	4190	2544																	
9	5256	4202	2562																	
10	5241	4208	2576																	
11	5229	4220	2593																	
12	5213	4221	2605																	
1	5364	4158	2389																	
2	5353	4162	2402																	
3	5342	4172	2423																	
4	5331	4180	2438																	
5	5321	4187	2454																	
6	5311	4196	2468																	
7	5294	4204	2488																	
8	5285	4214	2509																	
9	5267	4223	2526																	
10	5262	4229	2550																	
11	5256	4241	2573																	
12	5245	4235	2589																	
1	5366	4107	2359																	
2	5364	4126	2378																	
3	5354	4137	2400																	
4	5346	4144	2416																	
5	5328	4155	2441																	
6	5317	4164	2459																	
7	5312	4181	2479																	
8	5306	4187	2488																	
9	5300	4188	2505																	
10	5285	4201	2517																	
11	5288	4207	2531																	
12	5270	4215	2545																	
1	5295	4019	2380																	
2	5294	4036	2399																	
3	5290	4047	2421																	
4	5284	4059	2444																	
5	5279	4070	2462																	
6	5273	4085	2473																	
7	5271	4084	2489																	
8	5259	4098	2495																	
9	5251	4110	2513																	
10	5248	4122	2526																	
11	5240	4140	2552																	
12	5235	4144	2566																	
1	5260	4022	2354																	
2	5243	4027	2367																	
3	5227	4038	2385																	
4	5222	4046	2399																	
5	5211	4050	2415																	
6	5198	4064	2425																	
7	5187	4077	2445																	
8	5177	4077	2462																	
9	5174	4085	2476																	
10	5157	4096	2488																	
11	5146	4097	2502																	
12	5135	4099	2512																	
1	5308	4044	2314																	
2	5284	4043	2327																	
3	5282	4054	2345																	
4	5277	4077	2361																	
5	5274	4095	2375																	
6	5263	4105	2389																	
7	5254	4115	2401																	
8	5252	4131	2418																	
9	5253	4142	2434																	
10	5241	4160	2454																	
11	5227	4165	2467																	
12	5224	4181	2481																	
1	5201	4028	2345																	
2	5191	4041	2362																	
3	5190	4055	2380																	
4	5189	4072	2402																	
5	5192	4094	2414																	
6	5186	4105	2425																	
7	5167	4108	2437																	
8	5162	4122	2447																	
9	5164	4140	2465																	
10	5152	4142	2482																	
11	5138	4153	2496																	
12	5120	4155	2516																	
1	5232	3984	2324																	
2	5230	4003	2336																	
3	5232	4026	2355																	
4	5226	4047	2378																	
5	5208	4059	2393																	
6	5189	4061	2407																	
7	5178	4067	2419																	
8	5173	4092	2438																	
9	5157	4087	2452																	
10	5149	4098	2470																	
11	5131	4097	2484																	
12	5124	4115	2497																	
1	5335	4096	2436																	
2	5332	4109	2451																	
3	5322	4112	2465																	
4	5323	4134	2481																	
5	5314	4144	2499																	
6	5300	4153	2511																	
7	5289	4160	2532																	
8	5275	4172	2553																	
9	5262	4180	2571																	
10	5257	4190	2591																	
11	5247	4202	2611																	
12	5238	4206	2623																	
1	5165	3997	2334																	
2	5156	4009	2346																	
3	5150	4015	2361																	
4	5138	4026	2385																	
5	5133	4037	2398																	
6	5120	4050	2412																	
7	5102	4050	2423																	
8	5092	4053	2435																	
9	5081	4055	2451																	
10	5075	4069	2468																	
11	5063	4071	2484																	
12	5046	4076	2503																	
1	5333	4078	2377																	
2	5321	4092	2391																	
3	5311	4089	2400																	
4	5298	4096	2413																	
5	5283	4112	2435																	
6	5280	4122	2450																	
7	5269	4130	2463																	
8	5258	4135	2481																	
9	5258	4146	2495																	
10	5249	4153	2508																	
11	5249	4175	2532																	
12	5243	4185	2550																	
1	5252	4021	2315																	
2	5245	4022	2333																	
3	5239	4043	2350																	
4	5226	4046	2369																	
5	5212	4061	2378																	
6	5205	4064	2388																	
7	5195	4083	2406																	
8	5196	4095	2414																	
9	5179	4099	2429																	
10	5168	4110	2443																	
11	5156	4119	2459																	
12	5140	4123	2472																	
1	5223	3984	2272																	
2	5220	4003	2287																	
3	5208	4011	2307																	
4	5202	4028	2334																	
5	5187	4033	2346																	
6	5182	4040	2361																	
7	5186	4057	2375																	
8	5172	4076	2387																	
9	5161	4088	2402																	
10	5146	4091	2413																	
11	5136	4097	2436																	
12	5140	4108	2460																	
1	5187	4000	2360																	
2	5182	4012	2374																	
3	5173	4022	2382																	
4	5168	4036	2396																	
5	5153	4043	2411																	
6	5142	4054	2423																	
7	5139	4064	2443																	
8	5140	4071	2457																	
9	5127	4075	2475																	
10	5116	4082	2484																	
11	5110	4100	2498																	
12	5099	4103	2521																	
1	5326	4112	2410																	
2	5317	4115	2418																	
3	5317	4126	2426																	
4	5308	4133	2446																	
5	5305	4142	2461																	
6	5295	4154	2474																	
7	5287	4163	2496																	
8	5277	4162	2510																	
9	5255	4163	2527																	
10	5241	4175	2542																	
11	5232	4187	2554																	
12	5222	4198	2575																	
1	5358	4127	2434																	
2	5347	4134	2447																	
3	5331	4138	2460																	
4	5333	4151	2485																	
5	5324	4164	2499																	
6	5317	4173	2512																	
7	5305	4179	2527																	
8	5290	4187	2550																	
9	5294	4213	2571																	
10	5291	4219	2582																	
11	5282	4225	2598																	
12	5275	4240	2618																	
1	5376	4179	2458																	
2	5382	4192	2480																	
3	5381	4211	2500																	
4	5373	4232	2525																	
5	5360	4231	2537																	
6	5353	4243	2552																	
7	5354	4254	2569																	
8	5352	4270	2588																	
9	5342	4271	2597																	
10	5331	4281	2615																	
11	5325	4291	2632																	
12	5306	4291	2646																	
1	5224	3982	2389																	
2	5226	3999	2403																	
3	5214	4017	2414																	
4	5208	4030	2435																	
5	5195	4042	2451																	
6	5189	4048	2465																	
7	5182	4073	2483																	
8	5167	4086	2499																	
9	5157	4089	2505																	
10	5142	4096	2517																	
11	5139	4112	2532																	
12	5120	4118	2542																	
1	5268	3960	2304																	
2	5262	3970	2316																	
3	5247	3975	2334																	
4	5246	4002	2350																	
5	5241	4018	2376																	
6	5233	4030	2393																	
7	5220	4041	2411																	
8	5206	4048	2423																	
9	5194	4063	2439																	
10	5183	4070	2450																	
11	5166	4076	2466																	
12	5154	4081	2493																	
1	5261	4027	2363																	
2	5260	4037	2374																	
3	5252	4041	2394																	
4	5231	4044	2403																	
5	5233	4067	2427																	
6	5227	4086	2441																	
7	5218	4091	2458																	
8	5211	4097	2470																	
9	5199	4121	2488																	
10	5185	4128	2507																	
11	5174	4138	2524																	
12	5168	4145	2541																	
1	5380	4181	2494																	
2	5370	4195	2512																	
3	5356	4205	2527																	
4	5354	4220	2547																	
5	5344	4229	2565																	
6	5331	4238	2570																	
7	5326	4247	2583																	
8	5315	4257	2601																	
9	5304	4267	2620																	
10	5300	4275	2637																	
11	5294	4278	2651																	
12	5285	4284	2669																	
1	5259	3938	2326																	
2	5258	3953	2337																	
3	5243	3971	2357																	
4	5231	3980	2369																	
5	5223	3993	2382																	
6	5219	4010	2396																	
7	5206	4016	2404																	
8	5207	4040	2426																	
9	5192	4047	2436																	
10	5179	4057	2447																	
11	5185	4066	2460																	
12	5173	4072	2476																	
1	5268	4094	2357																	
2	5258	4107	2365																	
3	5252	4115	2379																	
4	5249	4124	2392																	
5	5240	4130	2410																	
6	5229	4138	2425																	
7	5211	4137	2442																	
8	5212	4150	2462																	
9	5209	4167	2480																	
10	5195	4169	2501																	
11	5182	4178	2508																	
12	5175	4190	2521																	
1	5375	4091	2442																	
2	5374	4107	2461																	
3	5374	4131	2479																	
4	5372	4144	2493																	
5	5358	4158	2508																	
6	5347	4172	2527																	
7	5337	4186	2542																	
8	5330	4190	2547																	
9	5318	4202	2552																	
10	5308	4211	2569																	
11	5301	4219	2580																	
12	5284	4227	2592																	
1	5351	4111	2459																	
2	5345	4127	2481																	
3	5339	4131	2493																	
4	5330	4133	2507																	
5	5323	4138	2528																	
6	5312	4145	2546																	
7	5305	4158	2564																	
8	5304	4171	2578																	
9	5301	4190	2589																	
10	5289	4202	2607																	
11	5280	4209	2623																	
12	5275	4218	2637																	
1	5258	4000	2327																	
2	5254	4008	2346																	
3	5244	4017	2365																	
4	5232	4028	2385																	
5	5231	4043	2409																	
6	5214	4055	2420																	
7	5201	4071	2428																	
8	5195	4089	2442																	
9	5186	4094	2462																	
10	5172	4103	2479																	
11	5150	4097	2488																	
12	5147	4110	2504																	
1	5255	4007	2366																	
2	5248	4026	2391																	
3	5242	4037	2409																	
4	5231	4040	2422																	
5	5216	4045	2439																	
6	5209	4047	2456																	
7	5205	4057	2474																	
8	5198	4064	2493																	
9	5199	4082	2518																	
10	5197	4092	2534																	
11	5189	4093	2558																	
12	5183	4100	2569																	
1	5253	4003	2345																	
2	5247	4014	2366																	
3	5249	4039	2380																	
4	5253	4049	2397																	
5	5239	4056	2407																	
6	5217	4066	2417																	
7	5209	4072	2435																	
8	5197	4080	2447																	
9	5176	4076	2462																	
10	5179	4086	2477																	
11	5169	4096	2489																	
12	5163	4106	2501																	
1	5223	4029	2378																	
2	5215	4040	2404																	
3	5207	4046	2420																	
4	5201	4051	2433																	
5	5184	4050	2446																	
6	5178	4062	2455																	
7	5168	4072	2474																	
8	5160	4086	2499																	
9	5151	4099	2500																	
10	5141	4101	2517																	
11	5137	4113	2533																	
12	5125	4110	2550																	
1	5227	4016	2341																	
2	5223	4022	2360																	
3	5213	4016	2371																	
4	5206	4023	2386																	
5	5198	4037	2395																	
6	5195	4052	2422																	
7	5180	4064	2432																	
8	5173	4076	2444																	
9	5161	4085	2452																	
10	5152	4104	2469																	
11	5143	4112	2483																	
12	5134	4121	2498																	
1	5219	3984	2325																	
2	5223	4002	2347																	
3	5214	4019	2368																	
4	5209	4027	2384																	
5	5191	4039	2396																	
6	5188	4056	2425																	
7	5184	4071	2446																	
8	5171	4076	2463																	
9	5171	4094	2472																	
10	5160	4112	2491																	
11	5159	4122	2504																	
12	5144	4127	2516																	
1	5304	4072	2436																	
2	5303	4088	2460																	
3	5300	4106	2477																	
4	5283	4122	2486																	
5	5259	4126	2493																	
6	5251	4134	2513																	
7	5240	4144	2525																	
8	5223	4142	2536																	
9	5211	4148	2546																	
10	5198	4155	2558																	
11	5199	4159	2573																	
12	5195	4172	2586																	
1	5183	3996	2339																	
2	5179	4017	2359																	
3	5175	4025	2375																	
4	5161	4037	2391																	
5	5153	4042	2415																	
6	5144	4054	2425																	
7	5135	4062	2441																	
8	5125	4067	2454																	
9	5112	4068	2470																	
10	5099	4073	2486																	
11	5092	4081	2501																	
12	5082	4088	2517																	
1	5292	4004	2339																	
2	5294	4015	2353																	
3	5288	4027	2365																	
4	5282	4036	2379																	
5	5279	4052	2390																	
6	5258	4059	2405																	
7	5258	4073	2429																	
8	5244	4084	2448																	
9	5232	4092	2460																	
10	5217	4114	2474																	
11	5220	4133	2485																	
12	5204	4135	2513																	
1	5207	4014	2398																	
2	5203	4034	2419																	
3	5206	4053	2434																	
4	5195	4060	2452																	
5	5180	4061	2467																	
6	5172	4073	2484																	
7	5158	4076	2506																	
8	5155	4092	2527																	
9	5141	4107	2540																	
10	5132	4123	2557																	
11	5118	4126	2557																	
12	5104	4129	2567																	
1	5270	4098	2338																	
2	5274	4120	2355																	
3	5261	4121	2370																	
4	5250	4127	2391																	
5	5254	4138	2412																	
6	5244	4152	2432																	
7	5242	4171	2454																	
8	5237	4184	2474																	
9	5221	4182	2496																	
10	5207	4183	2518																	
11	5199	4192	2539																	
12	5186	4192	2548																	
1	5333	4070	2428																	
2	5325	4077	2447																	
3	5305	4079	2457																	
4	5297	4093	2482																	
5	5289	4101	2500																	
6	5268	4103	2518																	
7	5259	4115	2532																	
8	5257	4131	2546																	
9	5250	4144	2559																	
10	5246	4159	2584																	
11	5240	4177	2600																	
12	5229	4182	2617																	
1	5259	4000	2275																	
2	5243	4010	2292																	
3	5229	4015	2309																	
4	5223	4028	2327																	
5	5213	4037	2339																	
6	5209	4048	2353																	
7	5197	4060	2369																	
8	5189	4072	2392																	
9	5175	4077	2408																	
10	5175	4088	2417																	
11	5170	4105	2439																	
12	5157	4113	2454																	
1	5339	4101	2351																	
2	5325	4114	2367																	
3	5329	4121	2381																	
4	5319	4139	2398																	
5	5310	4153	2416																	
6	5295	4155	2428																	
7	5283	4170	2442																	
8	5275	4177	2462																	
9	5264	4183	2482																	
10	5256	4198	2503																	
11	5253	4216	2528																	
12	5244	4232	2545																	
1	5289	4075	2432																	
2	5295	4093	2444																	
3	5287	4096	2458																	
4	5282	4105	2470																	
5	5280	4114	2486																	
6	5266	4122	2509																	
7	5254	4134	2526																	
8	5253	4147	2540																	
9	5235	4162	2546																	
10	5230	4168	2559																	
11	5221	4175	2570																	
12	5209	4177	2588																	
1	5220	4040	2393																	
2	5211	4057	2406																	
3	5194	4065	2413																	
4	5194	4076	2422																	
5	5188	4084	2439																	
6	5178	4101	2451																	
7	5170	4112	2464																	
8	5164	4120	2484																	
9	5161	4132	2501																	
10	5154	4143	2523																	
11	5153	4151	2536																	
12	5152	4166	2553																	
1	5254	4038	2311																	
2	5251	4053	2324																	
3	5249	4065	2345																	
4	5236	4072	2359																	
5	5226	4085	2369																	
6	5214	4099	2391																	
7	5206	4112	2402																	
8	5198	4117	2420																	
9	5191	4126	2436																	
10	5183	4137	2449																	
11	5179	4146	2467																	
12	5169	4149	2484																	
1	5151	3972	2306																	
2	5151	3987	2320																	
3	5141	3995	2336																	
4	5137	4002	2353																	
5	5133	4012	2363																	
6	5123	4022	2372																	
7	5112	4027	2380																	
8	5113	4042	2399																	
9	5105	4052	2415																	
10	5105	4063	2436																	
11	5102	4072	2449																	
12	5089	4066	2465																	
1	5339	4047	2335																	
2	5335	4064	2349																	
3	5329	4084	2373																	
4	5327	4108	2389																	
5	5315	4125	2403																	
6	5297	4128	2418																	
7	5292	4137	2431																	
8	5278	4151	2450																	
9	5273	4167	2461																	
10	5258	4161	2480																	
11	5243	4164	2493																	
12	5238	4178	2516																	
1	5230	3981	2291																	
2	5221	3997	2311																	
3	5206	3995	2328																	
4	5195	4001	2345																	
5	5190	4019	2364																	
6	5180	4035	2380																	
7	5170	4048	2395																	
8	5160	4052	2410																	
9	5153	4065	2431																	
10	5144	4073	2445																	
11	5141	4080	2458																	
12	5129	4094	2473																	
1	5401	4175	2460																	
2	5395	4191	2482																	
3	5385	4197	2499																	
4	5376	4202	2518																	
5	5366	4211	2529																	
6	5365	4220	2549																	
7	5354	4223	2567																	
8	5339	4240	2586																	
9	5325	4251	2605																	
10	5308	4254	2613																	
11	5304	4268	2633																	
12	5294	4273	2651																	
1	5252	4011	2323																	
2	5239	4015	2335																	
3	5230	4024	2347																	
4	5219	4037	2362																	
5	5215	4052	2384																	
6	5192	4061	2400																	
7	5191	4084	2424																	
8	5181	4086	2440																	
9	5180	4097	2458																	
10	5172	4100	2476																	
11	5168	4109	2494																	
12	5163	4124	2507																	
1	5276	4064	2382																	
2	5272	4072	2399																	
3	5266	4088	2415																	
4	5254	4100	2428																	
5	5236	4119	2437																	
6	5223	4124	2452																	
7	5203	4129	2470																	
8	5193	4147	2486																	
9	5183	4155	2506																	
10	5169	4160	2525																	
11	5159	4166	2539																	
12	5153	4184	2558																	
1	5216	3961	2281																	
2	5218	3975	2299																	
3	5214	3984	2314																	
4	5204	3989	2327																	
5	5206	4009	2344																	
6	5202	4029	2359																	
7	5185	4020	2379																	
8	5177	4030	2409																	
9	5169	4036	2423																	
10	5159	4044	2441																	
11	5145	4055	2451																	
12	5136	4059	2469																	
1	5272	4114	2406																	
2	5265	4117	2423																	
3	5265	4143	2440																	
4	5253	4157	2460																	
5	5243	4166	2475																	
6	5238	4186	2491																	
7	5236	4209	2510																	
8	5230	4231	2529																	
9	5223	4234	2554																	
10	5219	4240	2568																	
11	5212	4243	2585																	
12	5207	4253	2603																	
1	5251	4018	2371																	
2	5245	4035	2392																	
3	5244	4058	2407																	
4	5243	4065	2421																	
5	5227	4073	2443																	
6	5223	4077	2459																	
7	5215	4088	2469																	
8	5208	4108	2481																	
9	5198	4118	2495																	
10	5190	4119	2514																	
11	5187	4139	2526																	
12	5187	4144	2551																	
1	5283	4078	2351																	
2	5281	4093	2366																	
3	5275	4103	2393																	
4	5258	4103	2407																	
5	5249	4110	2432																	
6	5237	4118	2448																	
7	5227	4121	2457																	
8	5212	4127	2472																	
9	5207	4142	2494																	
10	5190	4145	2511																	
11	5180	4152	2520																	
12	5170	4151	2539																	
t	Total-HIV	Tested+	HAART																	
1	5240	4039	2390																	
2	5228	4039	2413																	
3	5221	4055	2432																	
4	5213	4065	2439																	
5	5194	4070	2454																	
6	5180	4070	2474																	
7	5170	4081	2488																	
8	5171	4096	2499																	
9	5166	4108	2510																	
10	5157	4115	2522																	
11	5140	4112	2538																	
12	5132	4116	2550																	
1	5257	3977	2322																	
2	5251	3995	2342																	
3	5233	4009	2361																	
4	5221	4024	2375																	
5	5210	4031	2388																	
6	5214	4055	2417																	
7	5203	4073	2432																	
8	5187	4080	2444																	
9	5190	4093	2467																	
10	5177	4100	2483																	
11	5148	4092	2490																	
12	5142	4104	2500																	
1	5332	4069	2413																	
2	5331	4083	2426																	
3	5322	4096	2442																	
4	5317	4113	2465																	
5	5312	4125	2479																	
6	5297	4125	2495																	
7	5297	4137	2517																	
8	5281	4149	2529																	
9	5278	4152	2537																	
10	5271	4162	2552																	
11	5263	4182	2571																	
12	5251	4185	2587																	
1	5338	4082	2364																	
2	5336	4101	2378																	
3	5329	4103	2390																	
4	5318	4096	2406																	
5	5310	4113	2430																	
6	5289	4133	2439																	
7	5281	4130	2457																	
8	5278	4150	2472																	
9	5267	4149	2489																	
10	5255	4157	2503																	
11	5246	4162	2514																	
12	5241	4170	2533																	
1	5257	4001	2431																	
2	5252	4012	2441																	
3	5241	4031	2452																	
4	5232	4046	2471																	
5	5224	4049	2491																	
6	5224	4057	2501																	
7	5213	4066	2517																	
8	5207	4080	2538																	
9	5200	4097	2545																	
10	5192	4113	2552																	
11	5185	4125	2565																	
12	5184	4138	2582																	
1	5287	4066	2415																	
2	5279	4082	2427																	
3	5265	4086	2441																	
4	5255	4097	2456																	
5	5248	4104	2467																	
6	5223	4100	2485																	
7	5209	4100	2502																	
8	5199	4106	2517																	
9	5191	4115	2535																	
10	5191	4133	2550																	
11	5178	4138	2565																	
12	5174	4152	2586																	
1	5196	3951	2328																	
2	5189	3965	2348																	
3	5196	3984	2364																	
4	5188	3998	2388																	
5	5180	4011	2406																	
6	5166	4014	2424																	
7	5149	4019	2436																	
8	5146	4033	2454																	
9	5129	4031	2466																	
10	5130	4047	2478																	
11	5121	4053	2489																	
12	5117	4069	2517																	
1	5425	4179	2480																	
2	5421	4185	2497																	
3	5410	4195	2515																	
4	5400	4206	2534																	
5	5394	4215	2557																	
6	5392	4227	2573																	
7	5389	4242	2580																	
8	5377	4245	2596																	
9	5365	4259	2616																	
10	5363	4276	2635																	
11	5352	4285	2645																	
12	5342	4295	2664																	
1	5311	4118	2414																	
2	5302	4121	2424																	
3	5293	4139	2441																	
4	5293	4146	2464																	
5	5289	4160	2484																	
6	5278	4161	2503																	
7	5270	4173	2528																	
8	5253	4173	2545																	
9	5240	4177	2562																	
10	5230	4187	2570																	
11	5220	4196	2594																	
12	5211	4205	2611																	
1	5353	4129	2372																	
2	5347	4141	2387																	
3	5339	4146	2400																	
4	5333	4150	2414																	
5	5328	4162	2432																	
6	5312	4170	2448																	
7	5301	4178	2474																	
8	5295	4189	2491																	
9	5288	4196	2512																	
10	5292	4213	2527																	
11	5269	4213	2548																	
12	5263	4224	2567																	
1	5243	4025	2294																	
2	5242	4040	2308																	
3	5230	4049	2317																	
4	5224	4058	2335																	
5	5216	4077	2345																	
6	5199	4078	2364																	
7	5193	4086	2389																	
8	5191	4101	2410																	
9	5181	4108	2437																	
10	5175	4113	2458																	
11	5171	4120	2474																	
12	5162	4129	2484																	
1	5265	4076	2375																	
2	5268	4091	2393																	
3	5263	4105	2411																	
4	5259	4117	2421																	
5	5250	4125	2438																	
6	5242	4139	2456																	
7	5230	4144	2474																	
8	5228	4153	2489																	
9	5223	4171	2500																	
10	5214	4179	2516																	
11	5199	4183	2528																	
12	5194	4184	2542																	
1	5217	3994	2329																	
2	5219	4005	2338																	
3	5217	4014	2351																	
4	5221	4033	2376																	
5	5207	4049	2392																	
6	5203	4060	2408																	
7	5190	4065	2422																	
8	5175	4076	2439																	
9	5171	4090	2450																	
10	5160	4105	2460																	
11	5158	4121	2476																	
12	5150	4127	2492																	
1	5328	4040	2349																	
2	5329	4038	2357																	
3	5312	4045	2370																	
4	5305	4058	2390																	
5	5293	4062	2401																	
6	5282	4078	2417																	
7	5266	4079	2428																	
8	5256	4094	2445																	
9	5245	4099	2461																	
10	5247	4102	2483																	
11	5235	4108	2499																	
12	5215	4112	2513																	
1	5180	3963	2366																	
2	5178	3972	2382																	
3	5165	3975	2395																	
4	5163	3984	2410																	
5	5154	3992	2420																	
6	5150	4006	2441																	
7	5134	4014	2449																	
8	5123	4027	2467																	
9	5115	4042	2481																	
10	5098	4049	2489																	
11	5092	4054	2499																	
12	5088	4065	2519																	
1	5420	4191	2477																	
2	5410	4202	2487																	
3	5399	4207	2506																	
4	5386	4212	2522																	
5	5379	4215	2534																	
6	5374	4227	2552																	
7	5366	4241	2559																	
8	5358	4250	2575																	
9	5347	4250	2589																	
10	5338	4263	2605																	
11	5332	4274	2619																	
12	5327	4285	2641																	
1	5357	4147	2400																	
2	5356	4160	2416																	
3	5344	4171	2444																	
4	5332	4186	2470																	
5	5328	4191	2486																	
6	5316	4206	2502																	
7	5318	4225	2525																	
8	5306	4225	2538																	
9	5306	4241	2550																	
10	5286	4234	2570																	
11	5279	4234	2586																	
12	5268	4237	2598																	
1	5180	3973	2366																	
2	5160	3973	2379																	
3	5159	3990	2397																	
4	5153	4000	2418																	
5	5141	4017	2431																	
6	5135	4024	2444																	
7	5122	4033	2463																	
8	5111	4043	2485																	
9	5107	4057	2510																	
10	5091	4060	2528																	
11	5081	4070	2540																	
12	5077	4081	2551																	
1	5277	3968	2270																	
2	5266	3984	2283																	
3	5250	3986	2301																	
4	5239	3994	2316																	
5	5227	4009	2336																	
6	5213	4011	2357																	
7	5204	4026	2369																	
8	5195	4031	2390																	
9	5187	4046	2408																	
10	5176	4057	2426																	
11	5162	4066	2432																	
12	5152	4074	2447																	
1	5222	4053	2338																	
2	5215	4059	2350																	
3	5206	4076	2365																	
4	5191	4086	2385																	
5	5179	4089	2395																	
6	5165	4101	2411																	
7	5148	4107	2426																	
8	5138	4119	2444																	
9	5123	4123	2461																	
10	5112	4126	2469																	
11	5104	4135	2487																	
12	5101	4140	2503																	
1	5235	4016	2380																	
2	5230	4030	2393																	
3	5211	4039	2400																	
4	5197	4045	2424																	
5	5189	4052	2440																	
6	5185	4074	2458																	
7	5180	4085	2468																	
8	5165	4089	2481																	
9	5153	4095	2501																	
10	5140	4097	2518																	
11	5124	4107	2534																	
12	5118	4123	2547																	
1	5227	3987	2294																	
2	5227	4000	2319																	
3	5224	4021	2338																	
4	5218	4033	2362																	
5	5204	4036	2381																	
6	5194	4054	2391																	
7	5187	4064	2400																	
8	5180	4076	2421																	
9	5170	4083	2440																	
10	5166	4088	2462																	
11	5159	4097	2482																	
12	5143	4106	2493																	
1	5273	4005	2313																	
2	5265	4024	2333																	
3	5262	4037	2345																	
4	5252	4058	2358																	
5	5243	4068	2373																	
6	5236	4083	2382																	
7	5233	4103	2394																	
8	5223	4106	2406																	
9	5218	4116	2425																	
10	5208	4123	2446																	
11	5199	4135	2469																	
12	5201	4151	2485																	
1	5180	3967	2292																	
2	5177	3972	2312																	
3	5169	3994	2328																	
4	5160	3997	2346																	
5	5153	4016	2360																	
6	5141	4029	2375																	
7	5120	4024	2386																	
8	5110	4035	2404																	
9	5106	4041	2419																	
10	5098	4061	2439																	
11	5089	4066	2457																	
12	5080	4074	2471																	
1	5319	4070	2381																	
2	5320	4088	2408																	
3	5312	4096	2428																	
4	5303	4108	2446																	
5	5297	4114	2469																	
6	5293	4129	2481																	
7	5287	4131	2493																	
8	5282	4144	2509																	
9	5272	4147	2537																	
10	5266	4159	2560																	
11	5249	4163	2569																	
12	5242	4171	2580																	
1	5375	4116	2405																	
2	5380	4130	2416																	
3	5371	4140	2432																	
4	5359	4143	2443																	
5	5355	4154	2463																	
6	5346	4165	2481																	
7	5341	4174	2495																	
8	5335	4184	2510																	
9	5317	4185	2528																	
10	5314	4198	2554																	
11	5291	4203	2566																	
12	5280	4210	2579																	
1	5289	4072	2392																	
2	5283	4083	2408																	
3	5274	4104	2425																	
4	5268	4116	2442																	
5	5258	4121	2458																	
6	5253	4144	2479																	
7	5248	4156	2492																	
8	5227	4149	2500																	
9	5224	4160	2520																	
10	5220	4170	2531																	
11	5207	4175	2545																	
12	5198	4188	2558																	
1	5313	4116	2404																	
2	5309	4135	2422																	
3	5310	4148	2444																	
4	5296	4147	2459																	
5	5281	4150	2478																	
6	5278	4165	2501																	
7	5269	4175	2523																	
8	5257	4178	2537																	
9	5243	4185	2552																	
10	5233	4190	2570																	
11	5225	4200	2591																	
12	5216	4201	2598																	
1	5246	4004	2254																	
2	5241	4014	2268																	
3	5231	4019	2287																	
4	5220	4027	2303																	
5	5214	4033	2320																	
6	5210	4039	2336																	
7	5200	4048	2353																	
8	5185	4051	2369																	
9	5170	4062	2385																	
10	5168	4074	2397																	
11	5151	4077	2416																	
12	5144	4094	2434																	
1	5294	4030	2325																	
2	5285	4042	2345																	
3	5288	4056	2365																	
4	5273	4062	2385																	
5	5276	4082	2404																	
6	5262	4087	2421																	
7	5257	4102	2437																	
8	5250	4113	2454																	
9	5242	4136	2469																	
10	5231	4154	2488																	
11	5213	4166	2510																	
12	5200	4172	2525																	
1	5115	3931	2320																	
2	5111	3945	2341																	
3	5108	3958	2366																	
4	5105	3963	2384																	
5	5102	3976	2399																	
6	5085	3980	2421																	
7	5069	3982	2445																	
8	5059	3985	2460																	
9	5043	3986	2469																	
10	5033	3994	2480																	
11	5025	4009	2491																	
12	5016	4021	2508																	
1	5325	4086	2377																	
2	5327	4103	2402																	
3	5321	4116	2420																	
4	5319	4137	2436																	
5	5316	4150	2453																	
6	5304	4159	2472																	
7	5296	4172	2498																	
8	5281	4176	2509																	
9	5269	4173	2524																	
10	5259	4178	2541																	
11	5255	4188	2563																	
12	5249	4202	2575																	
1	5275	4012	2317																	
2	5274	4026	2331																	
3	5272	4035	2348																	
4	5259	4041	2363																	
5	5248	4049	2373																	
6	5246	4067	2389																	
7	5233	4066	2404																	
8	5220	4076	2418																	
9	5212	4084	2439																	
10	5208	4094	2463																	
11	5204	4115	2473																	
12	5197	4128	2485																	
1	5323	4089	2397																	
2	5327	4103	2414																	
3	5326	4114	2429																	
4	5314	4117	2446																	
5	5315	4134	2478																	
6	5295	4137	2487																	
7	5276	4141	2504																	
8	5270	4149	2520																	
9	5258	4167	2537																	
10	5239	4170	2549																	
11	5227	4172	2561																	
12	5222	4180	2579																	
1	5293	4025	2344																	
2	5285	4039	2363																	
3	5284	4044	2374																	
4	5263	4050	2390																	
5	5259	4070	2408																	
6	5250	4077	2423																	
7	5246	4094	2447																	
8	5236	4104	2470																	
9	5226	4107	2488																	
10	5222	4117	2512																	
11	5210	4136	2520																	
12	5199	4142	2538																	
1	5338	4118	2421																	
2	5330	4127	2433																	
3	5324	4141	2447																	
4	5324	4159	2467																	
5	5319	4167	2480																	
6	5314	4182	2496																	
7	5303	4186	2508																	
8	5289	4191	2525																	
9	5283	4201	2535																	
10	5271	4211	2550																	
11	5264	4226	2568																	
12	5256	4235	2586																	
1	5266	4044	2367																	
2	5254	4047	2374																	
3	5252	4061	2395																	
4	5236	4065	2415																	
5	5234	4072	2429																	
6	5227	4080	2449																	
7	5209	4075	2463																	
8	5205	4081	2481																	
9	5206	4091	2501																	
10	5199	4110	2521																	
11	5188	4116	2534																	
12	5186	4131	2545																	
1	5287	4047	2357																	
2	5277	4057	2380																	
3	5263	4063	2395																	
4	5263	4074	2405																	
5	5259	4094	2416																	
6	5254	4116	2440																	
7	5252	4135	2461																	
8	5235	4143	2480																	
9	5222	4155	2491																	
10	5217	4159	2509																	
11	5211	4166	2527																	
12	5202	4182	2539																	
1	5245	4000	2311																	
2	5246	4014	2327																	
3	5235	4024	2349																	
4	5223	4039	2362																	
5	5212	4048	2378																	
6	5204	4061	2402																	
7	5202	4073	2413																	
8	5200	4081	2425																	
9	5195	4095	2442																	
10	5191	4107	2464																	
11	5184	4124	2480																	
12	5166	4126	2498																	
1	5457	4233	2478																	
2	5453	4242	2492																	
3	5440	4252	2509																	
4	5426	4261	2523																	
5	5420	4276	2534																	
6	5401	4290	2543																	
7	5393	4298	2559																	
8	5384	4318	2578																	
9	5357	4316	2596																	
10	5354	4339	2628																	
11	5345	4344	2646																	
12	5338	4355	2664																	
1	5393	4109	2392																	
2	5396	4129	2407																	
3	5388	4138	2417																	
4	5377	4143	2436																	
5	5378	4160	2453																	
6	5370	4177	2477																	
7	5359	4191	2486																	
8	5357	4207	2509																	
9	5355	4224	2525																	
10	5336	4228	2539																	
11	5331	4246	2551																	
12	5324	4256	2567																	
1	5332	4106	2372																	
2	5319	4123	2386																	
3	5314	4140	2398																	
4	5307	4151	2420																	
5	5295	4154	2434																	
6	5287	4167	2457																	
7	5274	4175	2472																	
8	5273	4197	2499																	
9	5264	4207	2518																	
10	5247	4209	2531																	
11	5240	4220	2553																	
12	5223	4218	2573																	
1	5259	4064	2350																	
2	5251	4074	2369																	
3	5237	4092	2383																	
4	5222	4089	2398																	
5	5213	4100	2410																	
6	5196	4107	2432																	
7	5188	4116	2448																	
8	5177	4120	2470																	
9	5170	4125	2488																	
10	5156	4125	2510																	
11	5147	4135	2525																	
12	5132	4140	2546																	
1	5275	4051	2330																	
2	5269	4062	2336																	
3	5261	4077	2344																	
4	5255	4090	2357																	
5	5245	4103	2372																	
6	5244	4115	2387																	
7	5237	4130	2406																	
8	5220	4137	2418																	
9	5208	4136	2441																	
10	5202	4150	2459																	
11	5194	4151	2477																	
12	5192	4163	2494																	
1	5258	4067	2404																	
2	5256	4082	2417																	
3	5242	4085	2436																	
4	5225	4087	2446																	
5	5219	4097	2462																	
6	5211	4108	2479																	
7	5195	4111	2493																	
8	5185	4117	2511																	
9	5170	4123	2521																	
10	5164	4131	2529																	
11	5156	4128	2549																	
12	5152	4141	2562																	
1	5303	4081	2401																	
2	5298	4098	2414																	
3	5307	4121	2431																	
4	5298	4127	2445																	
5	5281	4135	2459																	
6	5274	4143	2482																	
7	5265	4155	2498																	
8	5248	4161	2518																	
9	5240	4173	2540																	
10	5231	4175	2553																	
11	5227	4186	2570																	
12	5219	4192	2581																	
1	5482	4171	2415																	
2	5480	4187	2431																	
3	5473	4206	2454																	
4	5449	4202	2470																	
5	5434	4213	2490																	
6	5425	4219	2499																	
7	5427	4229	2526																	
8	5424	4241	2538																	
9	5416	4264	2547																	
10	5395	4261	2563																	
11	5383	4266	2581																	
12	5371	4290	2598																	
1	5261	4097	2383																	
2	5252	4106	2395																	
3	5232	4114	2414																	
4	5223	4126	2433																	
5	5217	4133	2449																	
6	5213	4143	2464																	
7	5205	4149	2484																	
8	5194	4158	2500																	
9	5180	4166	2512																	
10	5180	4181	2529																	
11	5168	4188	2541																	
12	5155	4195	2561																	
1	5335	4194	2488																	
2	5334	4199	2501																	
3	5332	4213	2519																	
4	5317	4214	2533																	
5	5305	4215	2554																	
6	5300	4222	2571																	
7	5294	4234	2585																	
8	5293	4253	2597																	
9	5287	4266	2608																	
10	5287	4284	2629																	
11	5273	4293	2642																	
12	5270	4294	2666																	
1	5221	3998	2279																	
2	5212	4012	2303																	
3	5201	4025	2321																	
4	5194	4042	2349																	
5	5175	4053	2368																	
6	5155	4048	2382																	
7	5145	4061	2404																	
8	5135	4074	2420																	
9	5120	4076	2437																	
10	5113	4080	2451																	
11	5104	4086	2471																	
12	5095	4096	2490																	
1	5226	3978	2287																	
2	5219	3994	2304																	
3	5206	4010	2315																	
4	5198	4021	2331																	
5	5191	4036	2348																	
6	5184	4044	2366																	
7	5174	4058	2390																	
8	5166	4066	2416																	
9	5169	4082	2434																	
10	5151	4085	2448																	
11	5135	4089	2466																	
12	5129	4099	2474																	
1	5226	4007	2327																	
2	5230	4033	2347																	
3	5220	4042	2364																	
4	5214	4043	2378																	
5	5204	4050	2392																	
6	5183	4048	2404																	
7	5173	4057	2421																	
8	5164	4068	2432																	
9	5163	4084	2441																	
10	5155	4089	2458																	
11	5146	4093	2477																	
12	5133	4093	2492																	
1	5365	4110	2397																	
2	5365	4126	2422																	
3	5354	4134	2435																	
4	5352	4148	2456																	
5	5350	4161	2482																	
6	5344	4177	2497																	
7	5335	4190	2513																	
8	5319	4193	2529																	
9	5309	4205	2555																	
10	5298	4210	2573																	
11	5291	4218	2590																	
12	5273	4236	2602																	
1	5254	4022	2368																	
2	5239	4024	2387																	
3	5244	4046	2399																	
4	5237	4064	2414																	
5	5221	4072	2427																	
6	5213	4085	2443																	
7	5209	4101	2466																	
8	5200	4114	2490																	
9	5197	4119	2497																	
10	5190	4124	2509																	
11	5179	4132	2528																	
12	5169	4132	2538																	
1	5243	4008	2341																	
2	5238	4018	2350																	
3	5221	4031	2367																	
4	5208	4040	2383																	
5	5196	4047	2396																	
6	5178	4048	2406																	
7	5161	4049	2425																	
8	5158	4051	2444																	
9	5153	4057	2457																	
10	5149	4075	2474																	
11	5137	4090	2483																	
12	5127	4103	2494																	
1	5483	4203	2442																	
2	5483	4215	2456																	
3	5477	4227	2475																	
4	5462	4244	2496																	
5	5455	4261	2511																	
6	5454	4280	2530																	
7	5447	4294	2547																	
8	5439	4304	2561																	
9	5421	4302	2572																	
10	5409	4306	2587																	
11	5399	4308	2603																	
12	5387	4318	2621																	
1	5309	4078	2417																	
2	5305	4101	2431																	
3	5294	4112	2448																	
4	5290	4123	2458																	
5	5280	4126	2480																	
6	5267	4142	2499																	
7	5255	4151	2516																	
8	5242	4166	2534																	
9	5241	4179	2555																	
10	5231	4197	2564																	
11	5223	4209	2583																	
12	5221	4220	2598																	
1	5313	4060	2368																	
2	5313	4075	2391																	
3	5306	4082	2412																	
4	5307	4098	2428																	
5	5300	4103	2441																	
6	5288	4117	2458																	
7	5290	4135	2472																	
8	5282	4146	2480																	
9	5277	4160	2497																	
10	5272	4175	2527																	
11	5263	4193	2539																	
12	5260	4205	2555																	
1	5248	4022	2324																	
2	5250	4040	2342																	
3	5244	4046	2358																	
4	5243	4067	2374																	
5	5238	4078	2379																	
6	5225	4084	2390																	
7	5219	4098	2402																	
8	5200	4106	2418																	
9	5192	4120	2440																	
10	5180	4130	2456																	
11	5176	4132	2469																	
12	5172	4149	2487																	
1	5307	4050	2423																	
2	5301	4059	2440																	
3	5298	4070	2449																	
4	5290	4080	2461																	
5	5288	4094	2477																	
6	5268	4096	2490																	
7	5257	4116	2508																	
8	5251	4133	2530																	
9	5248	4146	2546																	
10	5237	4153	2559																	
11	5215	4164	2577																	
12	5211	4172	2595																	
1	5272	4012	2353																	
2	5261	4013	2368																	
3	5248	4016	2386																	
4	5243	4035	2404																	
5	5230	4039	2422																	
6	5237	4054	2438																	
7	5233	4065	2451																	
8	5226	4079	2465																	
9	5222	4074	2473																	
10	5212	4079	2485																	
11	5197	4084	2499																	
12	5192	4100	2518																	
1	5323	4051	2397																	
2	5322	4066	2415																	
3	5308	4084	2434																	
4	5300	4096	2454																	
5	5290	4104	2473																	
6	5280	4116	2487																	
7	5269	4127	2505																	
8	5258	4133	2524																	
9	5259	4140	2533																	
10	5251	4148	2546																	
11	5242	4160	2563																	
12	5243	4184	2574																	
1	5091	3904	2239																	
2	5080	3915	2255																	
3	5077	3930	2275																	
4	5074	3941	2293																	
5	5073	3956	2312																	
6	5062	3964	2327																	
7	5054	3978	2342																	
8	5042	3984	2361																	
9	5032	3993	2367																	
10	5024	4012	2380																	
11	5015	4034	2394																	
12	5014	4045	2408																	
1	5165	3987	2363																	
2	5153	3996	2377																	
3	5145	4005	2392																	
4	5147	4010	2409																	
5	5136	4022	2423																	
6	5123	4029	2433																	
7	5118	4045	2451																	
8	5116	4058	2467																	
9	5114	4072	2481																	
10	5105	4085	2492																	
11	5099	4095	2511																	
12	5085	4094	2526																	
1	5296	4062	2389																	
2	5293	4077	2403																	
3	5294	4084	2420																	
4	5281	4088	2442																	
5	5270	4100	2457																	
6	5252	4098	2475																	
7	5237	4112	2492																	
8	5221	4116	2508																	
9	5208	4123	2529																	
10	5206	4141	2546																	
11	5192	4141	2562																	
12	5174	4146	2573																	
1	5253	4022	2427																	
2	5245	4030	2438																	
3	5244	4041	2455																	
4	5242	4057	2470																	
5	5238	4070	2485																	
6	5227	4077	2507																	
7	5218	4086	2519																	
8	5206	4104	2531																	
9	5194	4118	2545																	
10	5186	4122	2552																	
11	5179	4137	2569																	
12	5170	4148	2587																	
1	5264	4047	2305																	
2	5251	4054	2315																	
3	5242	4069	2340																	
4	5230	4077	2355																	
5	5226	4087	2369																	
6	5215	4091	2388																	
7	5199	4102	2405																	
8	5190	4115	2420																	
9	5181	4124	2443																	
10	5180	4147	2459																	
11	5169	4141	2472																	
12	5159	4147	2490																	
1	5335	4068	2386																	
2	5335	4081	2400																	
3	5314	4083	2414																	
4	5303	4095	2433																	
5	5285	4098	2453																	
6	5277	4105	2474																	
7	5268	4118	2492																	
8	5252	4120	2502																	
9	5240	4125	2514																	
10	5229	4130	2532																	
11	5216	4130	2538																	
12	5211	4142	2547																	
1	5328	4122	2398																	
2	5318	4132	2418																	
3	5308	4142	2430																	
4	5300	4151	2453																	
5	5294	4159	2469																	
6	5288	4181	2491																	
7	5269	4187	2511																	
8	5257	4195	2524																	
9	5249	4203	2542																	
10	5235	4205	2562																	
11	5227	4207	2576																	
12	5219	4214	2597																	
1	5314	4092	2368																	
2	5304	4101	2386																	
3	5297	4114	2402																	
4	5286	4127	2427																	
5	5273	4127	2442																	
6	5263	4150	2463																	
7	5248	4155	2481																	
8	5239	4168	2503																	
9	5232	4175	2518																	
10	5227	4183	2533																	
11	5213	4185	2537																	
12	5201	4190	2549																	
1	5141	3937	2323																	
2	5128	3948	2341																	
3	5122	3961	2357																	
4	5109	3961	2375																	
5	5098	3961	2389																	
6	5090	3979	2407																	
7	5079	3990	2423																	
8	5074	4005	2440																	
9	5067	4020	2465																	
10	5061	4026	2476																	
11	5026	4018	2492																	
12	5018	4029	2510																	
1	5515	4223	2469																	
2	5503	4228	2479																	
3	5494	4250	2496																	
4	5486	4263	2511																	
5	5472	4268	2523																	
6	5461	4272	2542																	
7	5454	4286	2556																	
8	5447	4298	2569																	
9	5443	4316	2587																	
10	5431	4318	2599																	
11	5423	4322	2617																	
12	5414	4329	2634																	
1	5421	4091	2442																	
2	5412	4093	2455																	
3	5408	4096	2470																	
4	5398	4110	2481																	
5	5402	4133	2492																	
6	5390	4144	2506																	
7	5378	4153	2517																	
8	5367	4157	2535																	
9	5361	4164	2551																	
10	5354	4167	2558																	
11	5343	4177	2572																	
12	5326	4182	2585																	
1	5293	4120	2360																	
2	5289	4133	2382																	
3	5284	4154	2392																	
4	5269	4168	2406																	
5	5265	4172	2420																	
6	5264	4179	2434																	
7	5253	4178	2450																	
8	5245	4192	2463																	
9	5235	4192	2475																	
10	5221	4199	2495																	
11	5210	4202	2515																	
12	5199	4208	2532																	
1	5276	4046	2363																	
2	5264	4058	2378																	
3	5249	4062	2385																	
4	5230	4073	2402																	
5	5223	4086	2413																	
6	5211	4092	2429																	
7	5213	4104	2441																	
8	5207	4118	2452																	
9	5197	4125	2475																	
10	5182	4139	2484																	
11	5168	4151	2493																	
12	5162	4161	2506																	
1	5372	4115	2411																	
2	5358	4127	2423																	
3	5343	4133	2443																	
4	5338	4148	2464																	
5	5331	4159	2483																	
6	5315	4172	2502																	
7	5301	4173	2510																	
8	5296	4192	2529																	
9	5288	4198	2539																	
10	5278	4199	2549																	
11	5270	4212	2563																	
12	5262	4222	2582																	
1	5333	4093	2453																	
2	5327	4105	2472																	
3	5320	4104	2488																	
4	5318	4128	2499																	
5	5308	4139	2514																	
6	5296	4154	2530																	
7	5283	4160	2543																	
8	5286	4169	2561																	
9	5277	4178	2576																	
10	5267	4187	2588																	
11	5250	4178	2603																	
12	5238	4190	2622																	
1	5192	4012	2299																	
2	5180	4024	2306																	
3	5186	4040	2326																	
4	5173	4050	2346																	
5	5168	4067	2369																	
6	5165	4076	2383																	
7	5152	4084	2404																	
8	5146	4104	2420																	
9	5136	4118	2437																	
10	5125	4120	2459																	
11	5113	4130	2473																	
12	5105	4140	2483																	
1	5293	4069	2357																	
2	5290	4074	2364																	
3	5276	4082	2382																	
4	5271	4105	2404																	
5	5261	4107	2418																	
6	5247	4112	2432																	
7	5239	4128	2446																	
8	5229	4138	2460																	
9	5214	4143	2481																	
10	5204	4157	2500																	
11	5190	4161	2513																	
12	5180	4174	2532																	
1	5162	4006	2346																	
2	5159	4019	2363																	
3	5146	4023	2383																	
4	5144	4036	2404																	
5	5143	4054	2416																	
6	5129	4067	2429																	
7	5122	4078	2442																	
8	5111	4090	2459																	
9	5097	4093	2475																	
10	5087	4108	2492																	
11	5070	4119	2503																	
12	5064	4124	2518																	
1	5259	4002	2354																	
2	5258	4018	2369																	
3	5247	4029	2381																	
4	5243	4049	2398																	
5	5227	4048	2406																	
6	5221	4060	2415																	
7	5212	4066	2437																	
8	5213	4084	2454																	
9	5199	4093	2469																	
10	5194	4100	2479																	
11	5186	4104	2492																	
12	5180	4113	2520																	
1	5271	4042	2338																	
2	5264	4058	2358																	
3	5253	4069	2371																	
4	5244	4071	2392																	
5	5232	4084	2405																	
6	5227	4088	2412																	
7	5216	4101	2431																	
8	5203	4105	2439																	
9	5199	4112	2455																	
10	5194	4119	2464																	
11	5179	4122	2483																	
12	5179	4136	2498																	
1	5269	4096	2362																	
2	5257	4101	2377																	
3	5251	4106	2389																	
4	5248	4117	2410																	
5	5235	4116	2421																	
6	5230	4129	2441																	
7	5224	4144	2460																	
8	5214	4152	2476																	
9	5205	4162	2498																	
10	5196	4167	2507																	
11	5184	4174	2526																	
12	5181	4184	2544																	
1	5335	4051	2376																	
2	5323	4061	2392																	
3	5316	4067	2405																	
4	5293	4075	2412																	
5	5278	4087	2425																	
6	5268	4092	2436																	
7	5254	4099	2448																	
8	5239	4111	2465																	
9	5229	4129	2482																	
10	5221	4142	2495																	
11	5219	4145	2515																	
12	5211	4148	2527																	
1	5308	4081	2361																	
2	5311	4099	2376																	
3	5297	4112	2386																	
4	5297	4120	2398																	
5	5283	4126	2407																	
6	5269	4133	2422																	
7	5257	4156	2433																	
8	5250	4172	2457																	
9	5239	4180	2474																	
10	5227	4184	2498																	
11	5215	4185	2515																	
12	5199	4189	2528																	
1	5246	4052	2390																	
2	5238	4077	2405																	
3	5235	4086	2427																	
4	5226	4102	2446																	
5	5210	4109	2457																	
6	5216	4122	2471																	
7	5216	4131	2502																	
8	5213	4136	2514																	
9	5197	4146	2533																	
10	5190	4147	2548																	
11	5179	4156	2564																	
12	5171	4160	2582																	
1	5206	4087	2390																	
2	5207	4099	2414																	
3	5206	4109	2432																	
4	5198	4123	2454																	
5	5187	4124	2468																	
6	5175	4131	2484																	
7	5170	4137	2503																	
8	5161	4142	2519																	
9	5155	4154	2531																	
10	5152	4166	2543																	
11	5145	4180	2558																	
12	5133	4185	2576																	
1	5287	4072	2344																	
2	5278	4081	2356																	
3	5262	4095	2375																	
4	5260	4111	2394																	
5	5245	4131	2405																	
6	5243	4147	2430																	
7	5243	4161	2440																	
8	5237	4179	2464																	
9	5226	4188	2480																	
10	5213	4204	2495																	
11	5202	4198	2509																	
12	5201	4217	2519																	
1	5160	3953	2309																	
2	5154	3974	2329																	
3	5150	3980	2339																	
4	5140	3984	2352																	
5	5140	4008	2370																	
6	5127	4015	2385																	
7	5125	4032	2393																	
8	5109	4036	2408																	
9	5100	4041	2420																	
10	5093	4045	2430																	
11	5085	4055	2441																	
12	5070	4055	2462																	
1	5141	3937	2259																	
2	5136	3950	2281																	
3	5135	3958	2297																	
4	5130	3970	2306																	
5	5119	3983	2320																	
6	5116	3996	2335																	
7	5107	4014	2352																	
8	5099	4025	2366																	
9	5079	4029	2377																	
10	5071	4031	2395																	
11	5068	4042	2412																	
12	5059	4046	2433																	
1	5253	4048	2335																	
2	5251	4054	2350																	
3	5249	4069	2365																	
4	5248	4083	2384																	
5	5236	4087	2400																	
6	5230	4099	2423																	
7	5230	4111	2443																	
8	5231	4125	2461																	
9	5221	4138	2477																	
10	5217	4153	2491																	
11	5209	4166	2512																	
12	5193	4171	2519																	
1	5292	4095	2436																	
2	5284	4103	2449																	
3	5276	4112	2474																	
4	5273	4125	2486																	
5	5253	4129	2506																	
6	5247	4135	2525																	
7	5231	4146	2540																	
8	5223	4150	2554																	
9	5219	4151	2572																	
10	5207	4153	2589																	
11	5193	4159	2608																	
12	5179	4162	2623																	
1	5293	4086	2398																	
2	5288	4086	2423																	
3	5282	4101	2444																	
4	5273	4102	2457																	
5	5256	4113	2481																	
6	5259	4130	2495																	
7	5248	4140	2510																	
8	5244	4154	2528																	
9	5232	4160	2544																	
10	5228	4168	2559																	
11	5221	4183	2579																	
12	5215	4188	2596																	
1	5162	3933	2263																	
2	5158	3935	2276																	
3	5148	3942	2289																	
4	5137	3944	2303																	
5	5136	3966	2321																	
6	5128	3977	2332																	
7	5112	3982	2346																	
8	5097	3991	2361																	
9	5081	3988	2373																	
10	5069	3999	2391																	
11	5069	4010	2410																	
12	5067	4029	2425																	
1	5231	4026	2375																	
2	5224	4033	2392																	
3	5219	4038	2412																	
4	5210	4051	2424																	
5	5195	4063	2431																	
6	5193	4070	2441																	
7	5181	4078	2453																	
8	5173	4084	2469																	
9	5162	4103	2485																	
10	5151	4114	2496																	
11	5139	4117	2518																	
12	5127	4128	2529																	
1	5179	3970	2314																	
2	5165	3969	2330																	
3	5155	3969	2346																	
4	5153	3980	2362																	
5	5144	4000	2378																	
6	5132	4013	2395																	
7	5120	4024	2413																	
8	5117	4039	2431																	
9	5113	4061	2447																	
10	5100	4082	2463																	
11	5099	4088	2474																	
12	5078	4080	2493																	
1	5201	3975	2336																	
2	5187	3994	2352																	
3	5182	3999	2363																	
4	5172	4006	2377																	
5	5158	4020	2388																	
6	5155	4023	2405																	
7	5146	4028	2418																	
8	5134	4038	2431																	
9	5124	4050	2447																	
10	5117	4059	2465																	
11	5110	4066	2483																	
12	5099	4075	2498																	
1	5290	4013	2371																	
2	5270	4016	2379																	
3	5261	4024	2394																	
4	5251	4034	2406																	
5	5240	4060	2423																	
6	5230	4075	2435																	
7	5217	4084	2452																	
8	5200	4084	2468																	
9	5198	4092	2480																	
10	5185	4097	2501																	
11	5171	4105	2517																	
12	5166	4122	2535																	
1	5207	3976	2363																	
2	5202	3975	2375																	
3	5194	3986	2396																	
4	5181	3985	2409																	
5	5182	4011	2422																	
6	5172	4017	2436																	
7	5161	4033	2450																	
8	5149	4044	2464																	
9	5133	4044	2470																	
10	5116	4050	2486																	
11	5107	4051	2497																	
12	5105	4065	2508																	
1	5110	3924	2264																	
2	5097	3938	2279																	
3	5080	3955	2287																	
4	5064	3962	2307																	
5	5043	3969	2324																	
6	5043	3983	2346																	
7	5034	3981	2355																	
8	5029	3991	2371																	
9	5028	3995	2392																	
10	5012	3998	2410																	
11	5005	4010	2424																	
12	4996	4015	2433																	
t	Total-HIV	Tested+	HAART																	
1	5194	4018	2375																	
2	5192	4021	2397																	
3	5193	4042	2412																	
4	5188	4054	2435																	
5	5188	4069	2447																	
6	5182	4080	2465																	
7	5175	4078	2485																	
8	5162	4083	2504																	
9	5142	4095	2517																	
10	5133	4102	2532																	
11	5126	4108	2548																	
12	5116	4117	2560																	
1	5238	4020	2387																	
2	5227	4029	2401																	
3	5216	4027	2413																	
4	5207	4045	2425																	
5	5199	4062	2438																	
6	5196	4075	2454																	
7	5182	4080	2472																	
8	5173	4088	2481																	
9	5169	4094	2496																	
10	5171	4101	2509																	
11	5165	4117	2527																	
12	5155	4131	2538																	
1	5183	3929	2272																	
2	5188	3941	2293																	
3	5178	3957	2314																	
4	5171	3972	2332																	
5	5162	3984	2346																	
6	5151	3994	2368																	
7	5137	4002	2391																	
8	5126	4010	2408																	
9	5108	4021	2421																	
10	5099	4034	2432																	
11	5089	4036	2450																	
12	5079	4045	2461																	
1	5444	4202	2426																	
2	5453	4222	2442																	
3	5452	4239	2452																	
4	5445	4244	2465																	
5	5437	4249	2478																	
6	5428	4273	2501																	
7	5426	4291	2518																	
8	5413	4292	2534																	
9	5397	4309	2546																	
10	5380	4313	2559																	
11	5366	4321	2580																	
12	5353	4324	2593																	
1	5374	4130	2370																	
2	5366	4141	2382																	
3	5366	4152	2401																	
4	5355	4162	2415																	
5	5349	4176	2428																	
6	5343	4186	2447																	
7	5333	4200	2464																	
8	5324	4207	2476																	
9	5322	4225	2503																	
10	5316	4233	2514																	
11	5317	4250	2530																	
12	5315	4266	2547																	
1	5150	3989	2367																	
2	5134	3993	2377																	
3	5127	4005	2394																	
4	5130	4020	2408																	
5	5126	4033	2427																	
6	5110	4044	2448																	
7	5100	4055	2466																	
8	5092	4070	2481																	
9	5086	4078	2494																	
10	5070	4075	2506																	
11	5060	4071	2521																	
12	5058	4087	2546																	
1	5237	4009	2379																	
2	5229	4016	2390																	
3	5222	4028	2402																	
4	5216	4041	2417																	
5	5214	4047	2430																	
6	5200	4056	2440																	
7	5189	4066	2457																	
8	5180	4081	2472																	
9	5167	4087	2485																	
10	5155	4093	2494																	
11	5133	4091	2514																	
12	5126	4111	2529																	
1	5170	3952	2339																	
2	5157	3963	2357																	
3	5150	3978	2374																	
4	5132	3977	2383																	
5	5124	3983	2399																	
6	5116	4001	2409																	
7	5100	4010	2422																	
8	5089	4017	2428																	
9	5078	4018	2440																	
10	5066	4017	2449																	
11	5062	4028	2460																	
12	5050	4035	2478																	
1	5247	4025	2340																	
2	5242	4036	2362																	
3	5228	4033	2377																	
4	5229	4044	2395																	
5	5213	4052	2408																	
6	5200	4058	2427																	
7	5199	4067	2437																	
8	5187	4075	2453																	
9	5177	4079	2466																	
10	5164	4086	2478																	
11	5156	4098	2498																	
12	5145	4109	2513																	
1	5358	4087	2463																	
2	5351	4096	2469																	
3	5336	4104	2486																	
4	5329	4108	2498																	
5	5329	4125	2511																	
6	5319	4131	2521																	
7	5299	4145	2537																	
8	5295	4158	2555																	
9	5293	4171	2567																	
10	5287	4182	2585																	
11	5275	4183	2602																	
12	5273	4198	2619																	
1	5264	4005	2322																	
2	5259	4017	2338																	
3	5251	4031	2354																	
4	5248	4039	2365																	
5	5234	4041	2383																	
6	5230	4055	2392																	
7	5227	4064	2405																	
8	5216	4074	2413																	
9	5211	4084	2428																	
10	5205	4089	2444																	
11	5204	4102	2460																	
12	5191	4113	2473																	
1	5197	4001	2345																	
2	5200	4014	2361																	
3	5196	4027	2381																	
4	5186	4033	2394																	
5	5173	4047	2420																	
6	5166	4067	2431																	
7	5161	4065	2450																	
8	5157	4078	2461																	
9	5147	4092	2472																	
10	5138	4103	2489																	
11	5121	4104	2505																	
12	5111	4114	2515																	
1	5354	4146	2394																	
2	5352	4154	2406																	
3	5346	4165	2418																	
4	5326	4165	2426																	
5	5323	4177	2440																	
6	5317	4197	2459																	
7	5300	4208	2478																	
8	5280	4208	2494																	
9	5272	4217	2501																	
10	5262	4228	2527																	
11	5259	4235	2538																	
12	5252	4239	2554																	
1	5307	4103	2418																	
2	5295	4123	2427																	
3	5288	4147	2452																	
4	5280	4159	2475																	
5	5266	4168	2485																	
6	5261	4179	2500																	
7	5256	4184	2517																	
8	5255	4201	2531																	
9	5250	4210	2551																	
10	5242	4221	2567																	
11	5232	4233	2585																	
12	5220	4240	2600																	
1	5237	4074	2366																	
2	5235	4083	2390																	
3	5236	4100	2410																	
4	5228	4108	2424																	
5	5225	4119	2442																	
6	5220	4127	2456																	
7	5205	4135	2471																	
8	5198	4148	2491																	
9	5197	4155	2513																	
10	5175	4156	2525																	
11	5160	4163	2528																	
12	5154	4166	2547																	
1	5280	4022	2318																	
2	5262	4027	2333																	
3	5254	4031	2350																	
4	5245	4047	2368																	
5	5236	4058	2384																	
6	5225	4067	2391																	
7	5217	4079	2410																	
8	5218	4100	2425																	
9	5210	4106	2442																	
10	5209	4124	2453																	
11	5201	4128	2477																	
12	5182	4132	2497																	
1	5235	4007	2403																	
2	5232	4028	2418																	
3	5226	4034	2442																	
4	5213	4047	2462																	
5	5208	4063	2476																	
6	5201	4071	2494																	
7	5188	4077	2512																	
8	5182	4091	2528																	
9	5168	4101	2542																	
10	5165	4114	2566																	
11	5162	4132	2588																	
12	5153	4142	2608																	
1	5329	4098	2395																	
2	5322	4106	2410																	
3	5327	4115	2425																	
4	5313	4123	2445																	
5	5296	4125	2457																	
6	5291	4142	2473																	
7	5279	4154	2491																	
8	5273	4159	2502																	
9	5270	4166	2515																	
10	5260	4166	2529																	
11	5243	4176	2543																	
12	5247	4189	2562																	
1	5172	4024	2328																	
2	5161	4028	2347																	
3	5155	4036	2367																	
4	5153	4045	2390																	
5	5143	4051	2400																	
6	5130	4075	2421																	
7	5123	4075	2443																	
8	5115	4079	2464																	
9	5103	4078	2477																	
10	5087	4087	2495																	
11	5079	4096	2503																	
12	5071	4101	2523																	
1	5409	4157	2451																	
2	5410	4164	2466																	
3	5396	4173	2485																	
4	5385	4180	2509																	
5	5378	4181	2524																	
6	5367	4188	2552																	
7	5361	4200	2575																	
8	5354	4214	2587																	
9	5342	4229	2608																	
10	5336	4238	2626																	
11	5320	4242	2637																	
12	5307	4248	2651																	
1	5308	4097	2371																	
2	5303	4111	2388																	
3	5286	4117	2401																	
4	5278	4120	2426																	
5	5274	4130	2441																	
6	5268	4140	2459																	
7	5255	4146	2473																	
8	5250	4160	2491																	
9	5246	4175	2512																	
10	5239	4182	2528																	
11	5236	4186	2543																	
12	5224	4184	2562																	
1	5149	3939	2267																	
2	5147	3950	2281																	
3	5141	3963	2300																	
4	5132	3973	2318																	
5	5122	3983	2336																	
6	5114	3989	2355																	
7	5101	3996	2367																	
8	5091	4002	2380																	
9	5079	4006	2388																	
10	5072	4021	2408																	
11	5070	4031	2424																	
12	5061	4036	2439																	
1	5311	4085	2375																	
2	5300	4097	2389																	
3	5291	4109	2399																	
4	5278	4118	2411																	
5	5267	4130	2430																	
6	5258	4138	2442																	
7	5253	4150	2464																	
8	5247	4148	2478																	
9	5237	4158	2488																	
10	5235	4175	2497																	
11	5218	4183	2506																	
12	5209	4191	2529																	
1	5180	3937	2365																	
2	5169	3947	2379																	
3	5173	3968	2391																	
4	5157	3975	2401																	
5	5155	3992	2414																	
6	5149	3996	2433																	
7	5147	4008	2454																	
8	5137	4024	2471																	
9	5130	4023	2487																	
10	5131	4041	2501																	
11	5125	4057	2521																	
12	5112	4061	2531																	
1	5225	4018	2294																	
2	5219	4024	2316																	
3	5207	4032	2330																	
4	5191	4038	2344																	
5	5182	4044	2364																	
6	5174	4047	2382																	
7	5160	4058	2394																	
8	5151	4066	2410																	
9	5141	4067	2427																	
10	5131	4081	2446																	
11	5119	4090	2460																	
12	5114	4097	2472																	
1	5269	4007	2315																	
2	5256	4018	2336																	
3	5251	4032	2355																	
4	5246	4042	2366																	
5	5245	4063	2391																	
6	5235	4084	2408																	
7	5216	4102	2428																	
8	5199	4104	2440																	
9	5189	4115	2457																	
10	5179	4124	2479																	
11	5171	4133	2494																	
12	5165	4145	2510																	
1	5285	4059	2341																	
2	5267	4070	2350																	
3	5259	4089	2372																	
4	5249	4097	2389																	
5	5260	4118	2413																	
6	5244	4121	2429																	
7	5226	4142	2446																	
8	5216	4156	2453																	
9	5211	4165	2471																	
10	5206	4187	2489																	
11	5200	4203	2506																	
12	5183	4206	2522																	
1	5366	4142	2478																	
2	5363	4152	2495																	
3	5360	4166	2513																	
4	5356	4196	2531																	
5	5353	4214	2543																	
6	5345	4217	2552																	
7	5345	4234	2571																	
8	5337	4244	2586																	
9	5335	4251	2593																	
10	5326	4264	2604																	
11	5325	4276	2626																	
12	5314	4280	2642																	
1	5249	3979	2290																	
2	5242	3986	2308																	
3	5239	3998	2322																	
4	5231	4013	2334																	
5	5221	4026	2356																	
6	5216	4042	2367																	
7	5211	4054	2380																	
8	5214	4060	2398																	
9	5207	4066	2407																	
10	5192	4074	2421																	
11	5188	4090	2434																	
12	5178	4100	2445																	
1	5259	3985	2353																	
2	5256	4001	2369																	
3	5239	4004	2385																	
4	5238	4011	2399																	
5	5231	4022	2414																	
6	5215	4028	2432																	
7	5207	4037	2445																	
8	5200	4047	2459																	
9	5190	4054	2464																	
10	5183	4066	2480																	
11	5177	4081	2496																	
12	5175	4090	2510																	
1	5347	4077	2301																	
2	5337	4079	2322																	
3	5329	4087	2340																	
4	5328	4104	2366																	
5	5315	4110	2383																	
6	5301	4110	2394																	
7	5289	4122	2408																	
8	5284	4129	2426																	
9	5268	4127	2440																	
10	5253	4137	2455																	
11	5233	4140	2474																	
12	5230	4145	2482																	
1	5320	4134	2374																	
2	5314	4140	2387																	
3	5308	4149	2404																	
4	5301	4158	2419																	
5	5291	4157	2439																	
6	5286	4171	2455																	
7	5280	4188	2475																	
8	5269	4190	2488																	
9	5260	4202	2496																	
10	5242	4209	2514																	
11	5232	4210	2528																	
12	5217	4219	2541																	
1	5162	3924	2273																	
2	5152	3937	2290																	
3	5149	3943	2303																	
4	5129	3948	2322																	
5	5108	3955	2337																	
6	5100	3968	2347																	
7	5094	3980	2372																	
8	5080	3981	2390																	
9	5074	3987	2402																	
10	5067	3996	2415																	
11	5057	4007	2431																	
12	5045	4017	2451																	
1	5296	4084	2362																	
2	5296	4096	2375																	
3	5286	4103	2392																	
4	5273	4107	2409																	
5	5260	4127	2429																	
6	5259	4134	2442																	
7	5250	4147	2456																	
8	5240	4155	2473																	
9	5229	4163	2490																	
10	5229	4176	2508																	
11	5221	4184	2518																	
12	5201	4192	2535																	
1	5275	3975	2365																	
2	5274	3992	2376																	
3	5269	4018	2389																	
4	5258	4027	2401																	
5	5242	4033	2415																	
6	5237	4058	2431																	
7	5219	4067	2443																	
8	5209	4076	2462																	
9	5206	4083	2481																	
10	5195	4082	2496																	
11	5186	4092	2510																	
12	5178	4099	2526																	
1	5274	4050	2322																	
2	5276	4067	2344																	
3	5274	4082	2361																	
4	5265	4098	2379																	
5	5252	4109	2396																	
6	5236	4108	2407																	
7	5229	4115	2425																	
8	5219	4128	2445																	
9	5208	4133	2469																	
10	5205	4140	2482																	
11	5198	4149	2497																	
12	5185	4159	2517																	
1	5265	4027	2396																	
2	5257	4036	2418																	
3	5241	4048	2427																	
4	5235	4055	2445																	
5	5218	4072	2459																	
6	5197	4076	2475																	
7	5188	4087	2494																	
8	5175	4099	2506																	
9	5172	4115	2522																	
10	5169	4126	2540																	
11	5159	4130	2560																	
12	5145	4139	2582																	
1	5286	4082	2327																	
2	5279	4083	2345																	
3	5270	4094	2359																	
4	5265	4098	2375																	
5	5254	4117	2397																	
6	5236	4123	2411																	
7	5222	4128	2435																	
8	5207	4133	2453																	
9	5194	4140	2461																	
10	5192	4158	2480																	
11	5187	4162	2492																	
12	5178	4174	2509																	
1	5268	4018	2324																	
2	5267	4030	2345																	
3	5253	4041	2356																	
4	5254	4058	2375																	
5	5246	4063	2389																	
6	5225	4079	2402																	
7	5215	4086	2413																	
8	5200	4089	2431																	
9	5192	4098	2444																	
10	5191	4115	2463																	
11	5181	4126	2477																	
12	5178	4135	2499																	
1	5242	4034	2366																	
2	5244	4041	2384																	
3	5236	4050	2400																	
4	5223	4054	2424																	
5	5213	4073	2448																	
6	5208	4087	2461																	
7	5193	4091	2481																	
8	5175	4091	2495																	
9	5172	4108	2509																	
10	5158	4111	2526																	
11	5156	4116	2548																	
12	5145	4121	2569																	
1	5240	3991	2264																	
2	5241	4002	2279																	
3	5228	4015	2305																	
4	5228	4028	2325																	
5	5216	4034	2332																	
6	5201	4039	2343																	
7	5198	4062	2366																	
8	5189	4080	2379																	
9	5176	4103	2399																	
10	5169	4115	2422																	
11	5171	4126	2432																	
12	5162	4124	2456																	
1	5274	4102	2405																	
2	5269	4112	2424																	
3	5256	4119	2439																	
4	5251	4132	2452																	
5	5241	4140	2475																	
6	5233	4144	2493																	
7	5219	4142	2510																	
8	5205	4147	2526																	
9	5194	4154	2541																	
10	5180	4161	2559																	
11	5168	4168	2572																	
12	5164	4174	2584																	
1	5305	4103	2379																	
2	5295	4124	2397																	
3	5291	4135	2424																	
4	5281	4141	2437																	
5	5266	4147	2457																	
6	5255	4156	2475																	
7	5248	4166	2502																	
8	5239	4182	2524																	
9	5229	4194	2546																	
10	5225	4202	2557																	
11	5220	4217	2577																	
12	5210	4221	2590																	
1	5215	4001	2340																	
2	5206	4011	2358																	
3	5198	4025	2379																	
4	5189	4041	2397																	
5	5169	4041	2407																	
6	5174	4051	2422																	
7	5161	4056	2439																	
8	5153	4061	2460																	
9	5133	4053	2468																	
10	5117	4049	2485																	
11	5106	4055	2500																	
12	5102	4063	2512																	
1	5258	4071	2393																	
2	5250	4078	2408																	
3	5243	4088	2421																	
4	5230	4095	2439																	
5	5221	4114	2452																	
6	5211	4126	2467																	
7	5204	4130	2480																	
8	5193	4148	2498																	
9	5179	4159	2505																	
10	5173	4161	2522																	
11	5165	4165	2538																	
12	5152	4163	2552																	
1	5295	4075	2403																	
2	5289	4094	2419																	
3	5290	4099	2441																	
4	5283	4107	2456																	
5	5273	4111	2477																	
6	5256	4112	2499																	
7	5254	4123	2523																	
8	5243	4130	2536																	
9	5236	4144	2545																	
10	5230	4157	2569																	
11	5212	4159	2578																	
12	5201	4168	2590																	
1	5313	4067	2380																	
2	5312	4080	2396																	
3	5299	4092	2409																	
4	5301	4106	2421																	
5	5287	4110	2430																	
6	5279	4124	2439																	
7	5272	4133	2455																	
8	5265	4149	2471																	
9	5260	4164	2488																	
10	5243	4181	2511																	
11	5228	4202	2531																	
12	5220	4210	2555																	
1	5351	4097	2361																	
2	5347	4111	2381																	
3	5340	4124	2403																	
4	5333	4144	2418																	
5	5326	4153	2432																	
6	5316	4162	2454																	
7	5305	4174	2477																	
8	5297	4175	2493																	
9	5281	4187	2506																	
10	5280	4209	2518																	
11	5275	4220	2534																	
12	5260	4226	2545																	
1	5381	4144	2372																	
2	5379	4156	2387																	
3	5360	4154	2399																	
4	5358	4165	2423																	
5	5348	4176	2443																	
6	5336	4184	2461																	
7	5324	4195	2477																	
8	5313	4202	2499																	
9	5311	4218	2518																	
10	5311	4230	2536																	
11	5297	4234	2552																	
12	5294	4239	2569																	
1	5253	4004	2325																	
2	5240	4012	2341																	
3	5230	4033	2356																	
4	5213	4040	2374																	
5	5203	4042	2392																	
6	5196	4058	2408																	
7	5187	4067	2429																	
8	5176	4075	2450																	
9	5171	4090	2470																	
10	5163	4101	2487																	
11	5151	4106	2504																	
12	5137	4108	2515																	
1	5376	4155	2383																	
2	5358	4156	2401																	
3	5349	4166	2419																	
4	5338	4171	2432																	
5	5328	4184	2448																	
6	5318	4187	2464																	
7	5312	4193	2482																	
8	5298	4203	2504																	
9	5291	4209	2519																	
10	5282	4218	2538																	
11	5273	4222	2550																	
12	5261	4228	2568																	
1	5140	3891	2324																	
2	5148	3898	2344																	
3	5140	3906	2358																	
4	5133	3919	2376																	
5	5121	3929	2402																	
6	5118	3943	2412																	
7	5113	3955	2425																	
8	5095	3967	2440																	
9	5094	3976	2452																	
10	5085	3980	2467																	
11	5079	3989	2487																	
12	5075	4004	2503																	
1	5356	4117	2428																	
2	5353	4142	2445																	
3	5344	4145	2463																	
4	5328	4149	2476																	
5	5313	4168	2496																	
6	5306	4180	2513																	
7	5298	4193	2527																	
8	5285	4188	2538																	
9	5270	4189	2560																	
10	5259	4193	2576																	
11	5253	4200	2596																	
12	5238	4205	2612																	
1	5349	4115	2392																	
2	5336	4117	2405																	
3	5327	4130	2421																	
4	5318	4144	2431																	
5	5297	4149	2452																	
6	5284	4159	2467																	
7	5270	4159	2478																	
8	5262	4161	2500																	
9	5252	4173	2523																	
10	5246	4187	2537																	
11	5230	4184	2552																	
12	5225	4196	2570																	
1	5359	4118	2428																	
2	5351	4123	2453																	
3	5337	4139	2475																	
4	5329	4150	2502																	
5	5325	4165	2513																	
6	5324	4177	2532																	
7	5314	4187	2543																	
8	5298	4205	2565																	
9	5289	4215	2578																	
10	5275	4221	2592																	
11	5266	4223	2612																	
12	5260	4236	2623																	
1	5265	4045	2379																	
2	5266	4052	2394																	
3	5256	4077	2407																	
4	5243	4089	2430																	
5	5228	4101	2443																	
6	5219	4110	2464																	
7	5207	4114	2478																	
8	5197	4125	2496																	
9	5190	4139	2512																	
10	5171	4142	2528																	
11	5167	4151	2543																	
12	5164	4160	2561																	
1	5297	4062	2385																	
2	5295	4075	2403																	
3	5280	4086	2426																	
4	5280	4102	2444																	
5	5265	4108	2461																	
6	5257	4132	2478																	
7	5238	4133	2495																	
8	5226	4145	2506																	
9	5220	4151	2515																	
10	5209	4151	2532																	
11	5207	4154	2550																	
12	5192	4152	2568																	
1	5247	4058	2364																	
2	5238	4065	2376																	
3	5242	4082	2387																	
4	5236	4082	2402																	
5	5216	4090	2418																	
6	5207	4107	2442																	
7	5194	4105	2455																	
8	5184	4115	2478																	
9	5180	4124	2497																	
10	5173	4132	2520																	
11	5166	4146	2536																	
12	5159	4157	2565																	
1	5349	4079	2362																	
2	5344	4102	2375																	
3	5329	4109	2395																	
4	5313	4124	2411																	
5	5306	4141	2425																	
6	5292	4160	2442																	
7	5278	4159	2456																	
8	5264	4162	2470																	
9	5257	4163	2481																	
10	5261	4177	2496																	
11	5248	4183	2514																	
12	5240	4192	2524																	
1	5203	3997	2368																	
2	5195	4004	2386																	
3	5182	4002	2392																	
4	5184	4025	2410																	
5	5171	4042	2435																	
6	5156	4043	2446																	
7	5146	4043	2460																	
8	5135	4050	2481																	
9	5126	4044	2501																	
10	5122	4057	2512																	
11	5126	4072	2530																	
12	5113	4076	2538																	
1	5269	4012	2330																	
2	5265	4023	2345																	
3	5264	4045	2353																	
4	5257	4046	2370																	
5	5243	4057	2378																	
6	5232	4065	2400																	
7	5224	4082	2416																	
8	5213	4091	2435																	
9	5202	4103	2455																	
10	5190	4106	2468																	
11	5195	4117	2485																	
12	5191	4137	2498																	
1	5308	4117	2432																	
2	5303	4119	2457																	
3	5292	4128	2476																	
4	5289	4148	2485																	
5	5288	4162	2510																	
6	5279	4166	2527																	
7	5277	4175	2545																	
8	5271	4183	2559																	
9	5262	4200	2571																	
10	5258	4205	2583																	
11	5249	4214	2600																	
12	5233	4211	2615																	
1	5308	4080	2370																	
2	5302	4092	2389																	
3	5294	4108	2404																	
4	5283	4121	2415																	
5	5270	4130	2427																	
6	5258	4143	2447																	
7	5245	4151	2463																	
8	5231	4157	2475																	
9	5227	4170	2491																	
10	5226	4184	2509																	
11	5219	4191	2524																	
12	5206	4205	2540																	
1	5140	3965	2336																	
2	5138	3988	2356																	
3	5136	3998	2376																	
4	5121	4007	2383																	
5	5119	4010	2395																	
6	5107	4019	2408																	
7	5106	4034	2422																	
8	5101	4051	2439																	
9	5093	4053	2454																	
10	5086	4059	2467																	
11	5063	4056	2481																	
12	5062	4068	2495																	
1	5285	4043	2394																	
2	5284	4052	2407																	
3	5274	4061	2417																	
4	5258	4076	2448																	
5	5249	4093	2461																	
6	5245	4097	2477																	
7	5238	4106	2490																	
8	5229	4110	2507																	
9	5227	4122	2526																	
10	5214	4129	2544																	
11	5205	4130	2556																	
12	5205	4145	2571																	
1	5239	4039	2391																	
2	5239	4044	2409																	
3	5239	4063	2423																	
4	5225	4064	2435																	
5	5212	4074	2452																	
6	5209	4089	2471																	
7	5204	4102	2482																	
8	5198	4100	2494																	
9	5190	4108	2502																	
10	5181	4119	2516																	
11	5175	4134	2531																	
12	5166	4137	2551																	
1	5359	4106	2371																	
2	5355	4118	2381																	
3	5350	4132	2395																	
4	5345	4147	2409																	
5	5332	4154	2419																	
6	5320	4168	2437																	
7	5311	4186	2454																	
8	5294	4188	2474																	
9	5290	4200	2493																	
10	5278	4215	2512																	
11	5273	4227	2536																	
12	5276	4245	2551																	
1	5249	4024	2324																	
2	5240	4042	2344																	
3	5230	4043	2359																	
4	5224	4057	2378																	
5	5215	4059	2394																	
6	5207	4069	2408																	
7	5193	4084	2428																	
8	5182	4095	2436																	
9	5178	4102	2451																	
10	5162	4109	2465																	
11	5150	4113	2483																	
12	5131	4120	2500																	
1	5178	3954	2340																	
2	5179	3961	2357																	
3	5167	3961	2362																	
4	5161	3973	2380																	
5	5147	3983	2389																	
6	5141	3993	2400																	
7	5135	4006	2414																	
8	5125	4017	2431																	
9	5114	4028	2442																	
10	5095	4038	2457																	
11	5083	4047	2471																	
12	5073	4048	2493																	
1	5266	4032	2330																	
2	5268	4046	2339																	
3	5255	4053	2354																	
4	5241	4061	2367																	
5	5230	4067	2380																	
6	5220	4076	2391																	
7	5210	4094	2410																	
8	5204	4101	2428																	
9	5198	4103	2445																	
10	5191	4111	2466																	
11	5173	4118	2477																	
12	5162	4129	2487																	
1	5276	4015	2347																	
2	5271	4029	2358																	
3	5275	4040	2379																	
4	5270	4046	2390																	
5	5259	4054	2408																	
6	5250	4069	2422																	
7	5241	4082	2437																	
8	5226	4088	2455																	
9	5217	4095	2469																	
10	5206	4097	2484																	
11	5202	4106	2509																	
12	5190	4109	2517																	
1	5447	4156	2388																	
2	5448	4168	2401																	
3	5442	4188	2415																	
4	5432	4209	2430																	
5	5418	4206	2446																	
6	5408	4221	2459																	
7	5398	4231	2474																	
8	5386	4230	2493																	
9	5374	4244	2513																	
10	5369	4265	2524																	
11	5362	4269	2537																	
12	5340	4274	2553																	
1	5210	3980	2319																	
2	5213	3994	2333																	
3	5206	3997	2349																	
4	5191	4006	2364																	
5	5176	4014	2392																	
6	5170	4021	2406																	
7	5147	4025	2416																	
8	5139	4035	2430																	
9	5131	4047	2447																	
10	5127	4053	2458																	
11	5127	4080	2480																	
12	5120	4086	2497																	
1	5268	3963	2256																	
2	5258	3975	2274																	
3	5250	3979	2290																	
4	5247	4004	2313																	
5	5232	4009	2332																	
6	5225	4019	2356																	
7	5229	4035	2364																	
8	5216	4036	2377																	
9	5201	4047	2391																	
10	5196	4059	2406																	
11	5184	4072	2423																	
12	5176	4077	2432																	
1	5379	4114	2399																	
2	5364	4128	2415																	
3	5357	4151	2430																	
4	5356	4168	2445																	
5	5345	4170	2461																	
6	5332	4175	2477																	
7	5324	4195	2494																	
8	5320	4214	2507																	
9	5309	4224	2527																	
10	5297	4233	2537																	
11	5295	4246	2562																	
12	5284	4255	2578																	
1	5245	4021	2353																	
2	5245	4039	2373																	
3	5247	4047	2387																	
4	5237	4062	2408																	
5	5229	4073	2427																	
6	5209	4067	2442																	
7	5199	4075	2451																	
8	5188	4083	2468																	
9	5176	4094	2484																	
10	5157	4099	2503																	
11	5148	4101	2517																	
12	5138	4120	2541																	
1	5308	4078	2382																	
2	5306	4098	2401																	
3	5306	4114	2415																	
4	5293	4119	2435																	
5	5285	4134	2446																	
6	5275	4144	2458																	
7	5271	4153	2471																	
8	5261	4158	2497																	
9	5244	4161	2516																	
10	5239	4178	2534																	
11	5227	4176	2547																	
12	5214	4180	2560																	
1	5305	4090	2409																	
2	5302	4109	2430																	
3	5292	4129	2446																	
4	5272	4135	2467																	
5	5265	4147	2489																	
6	5256	4152	2510																	
7	5241	4160	2526																	
8	5229	4169	2547																	
9	5225	4184	2564																	
10	5202	4187	2580																	
11	5195	4193	2596																	
12	5178	4198	2617																	
1	5311	4115	2434																	
2	5304	4126	2450																	
3	5296	4136	2463																	
4	5289	4154	2481																	
5	5282	4171	2501																	
6	5273	4176	2514																	
7	5269	4186	2532																	
8	5261	4184	2545																	
9	5255	4189	2564																	
10	5243	4191	2573																	
11	5236	4199	2588																	
12	5224	4212	2607																	
1	5257	4056	2402																	
2	5257	4073	2424																	
3	5251	4088	2443																	
4	5232	4101	2467																	
5	5216	4118	2484																	
6	5202	4123	2497																	
7	5203	4131	2521																	
8	5192	4148	2534																	
9	5185	4158	2547																	
10	5178	4168	2563																	
11	5170	4173	2583																	
12	5164	4186	2595																	
1	5298	4073	2443																	
2	5284	4078	2463																	
3	5275	4087	2477																	
4	5273	4106	2495																	
5	5258	4112	2507																	
6	5250	4123	2519																	
7	5247	4136	2533																	
8	5234	4139	2549																	
9	5225	4146	2562																	
10	5210	4155	2572																	
11	5211	4169	2596																	
12	5197	4178	2609																	
1	5233	4023	2364																	
2	5226	4025	2387																	
3	5214	4027	2398																	
4	5210	4038	2411																	
5	5193	4046	2420																	
6	5178	4051	2429																	
7	5169	4055	2445																	
8	5167	4066	2468																	
9	5156	4071	2488																	
10	5160	4076	2501																	
11	5149	4080	2519																	
12	5144	4086	2537																	
1	5368	4103	2420																	
2	5366	4115	2436																	
3	5358	4128	2457																	
4	5347	4133	2473																	
5	5335	4144	2489																	
6	5323	4151	2502																	
7	5311	4171	2521																	
8	5300	4176	2540																	
9	5288	4178	2559																	
10	5272	4182	2574																	
11	5257	4195	2592																	
12	5249	4201	2606																	
1	5259	4064	2375																	
2	5258	4081	2386																	
3	5247	4088	2398																	
4	5237	4102	2415																	
5	5226	4114	2437																	
6	5212	4121	2454																	
7	5211	4138	2467																	
8	5202	4140	2487																	
9	5193	4146	2498																	
10	5192	4162	2512																	
11	5181	4162	2532																	
12	5171	4167	2539																	
1	5187	3993	2273																	
2	5169	3990	2289																	
3	5168	4003	2300																	
4	5172	4010	2319																	
5	5167	4015	2341																	
6	5156	4016	2356																	
7	5145	4021	2368																	
8	5137	4024	2387																	
9	5126	4039	2404																	
10	5116	4039	2419																	
11	5108	4049	2438																	
12	5102	4063	2456																	
1	5362	4109	2379																	
2	5353	4119	2391																	
3	5345	4122	2411																	
4	5335	4123	2426																	
5	5327	4143	2447																	
6	5322	4156	2462																	
7	5317	4172	2490																	
8	5311	4194	2502																	
9	5300	4201	2517																	
10	5286	4209	2537																	
11	5278	4219	2547																	
12	5271	4233	2564																	
1	5227	4055	2320																	
2	5223	4066	2336																	
3	5220	4080	2347																	
4	5212	4087	2355																	
5	5197	4098	2372																	
6	5195	4112	2388																	
7	5190	4124	2407																	
8	5183	4132	2426																	
9	5164	4127	2439																	
10	5156	4118	2450																	
11	5140	4119	2461																	
12	5122	4125	2478																	
1	5308	4056	2393																	
2	5305	4076	2416																	
3	5297	4086	2431																	
4	5286	4104	2446																	
5	5279	4118	2462																	
6	5278	4138	2486																	
7	5264	4150	2505																	
8	5262	4161	2522																	
9	5258	4171	2543																	
10	5247	4178	2556																	
11	5248	4194	2575																	
12	5236	4203	2588																	
1	5252	4028	2349																	
2	5246	4046	2364																	
3	5249	4058	2378																	
4	5238	4062	2382																	
5	5237	4084	2405																	
6	5217	4086	2420																	
7	5208	4090	2437																	
8	5206	4106	2450																	
9	5208	4119	2472																	
10	5205	4127	2492																	
11	5193	4131	2507																	
12	5193	4139	2525																	
1	5303	4079	2398																	
2	5294	4082	2418																	
3	5284	4090	2435																	
4	5275	4113	2457																	
5	5269	4117	2477																	
6	5262	4130	2498																	
7	5236	4129	2506																	
8	5222	4131	2521																	
9	5210	4133	2536																	
10	5204	4143	2556																	
11	5194	4151	2579																	
12	5190	4158	2592																	
1	5329	4059	2316																	
2	5326	4074	2325																	
3	5321	4084	2340																	
4	5314	4089	2370																	
5	5319	4101	2393																	
6	5304	4106	2407																	
7	5292	4116	2426																	
8	5292	4137	2438																	
9	5280	4149	2452																	
10	5276	4167	2474																	
11	5276	4186	2500																	
12	5271	4199	2515																	
1	5193	3997	2296																	
2	5193	4001	2317																	
3	5172	4005	2334																	
4	5166	4016	2352																	
5	5152	4022	2370																	
6	5146	4041	2383																	
7	5144	4058	2407																	
8	5142	4073	2419																	
9	5133	4088	2434																	
10	5126	4092	2452																	
11	5118	4095	2473																	
12	5104	4097	2493																	
1	5310	4114	2399																	
2	5302	4120	2409																	
3	5291	4125	2427																	
4	5288	4136	2445																	
5	5275	4155	2451																	
6	5264	4163	2475																	
7	5261	4176	2491																	
8	5246	4187	2505																	
9	5241	4199	2518																	
10	5231	4212	2533																	
11	5221	4219	2546																	
12	5212	4229	2571																	
1	5450	4184	2480																	
2	5449	4189	2502																	
3	5432	4199	2518																	
4	5432	4211	2542																	
5	5422	4234	2567																	
6	5419	4247	2582																	
7	5417	4258	2598																	
8	5412	4268	2625																	
9	5412	4282	2648																	
10	5400	4281	2660																	
11	5395	4293	2677																	
12	5386	4300	2699																	
1	5216	4016	2387																	
2	5206	4025	2406																	
3	5195	4036	2419																	
4	5191	4045	2429																	
5	5182	4048	2440																	
6	5165	4050	2452																	
7	5152	4058	2462																	
8	5132	4068	2465																	
9	5110	4065	2475																	
10	5101	4077	2492																	
11	5091	4083	2510																	
12	5079	4075	2526																	
1	5300	4037	2376																	
2	5295	4045	2401																	
3	5287	4059	2413																	
4	5282	4074	2433																	
5	5272	4086	2453																	
6	5266	4098	2466																	
7	5254	4114	2476																	
8	5244	4125	2494																	
9	5232	4129	2508																	
10	5231	4138	2525																	
11	5216	4145	2538																	
12	5204	4142	2552																	
1	5337	4142	2388																	
2	5340	4145	2411																	
3	5342	4156	2429																	
4	5329	4164	2446																	
5	5320	4181	2473																	
6	5314	4194	2491																	
7	5314	4214	2508																	
8	5299	4216	2525																	
9	5281	4226	2548																	
10	5276	4238	2562																	
11	5268	4253	2579																	
12	5254	4258	2593																	
1	5242	3989	2321																	
2	5232	3996	2334																	
3	5229	4002	2345																	
4	5218	4012	2364																	
5	5208	4014	2374																	
6	5195	4025	2385																	
7	5172	4026	2396																	
8	5165	4041	2412																	
9	5159	4056	2434																	
10	5148	4076	2450																	
11	5139	4088	2469																	
12	5128	4089	2476																	
1	5354	4094	2373																	
2	5341	4099	2388																	
3	5332	4104	2400																	
4	5327	4116	2415																	
5	5312	4126	2434																	
6	5309	4144	2455																	
7	5307	4151	2473																	
8	5299	4158	2491																	
9	5290	4166	2503																	
10	5277	4165	2523																	
11	5263	4171	2541																	
12	5251	4177	2557																	
1	5269	4095	2428																	
2	5275	4115	2449																	
3	5272	4130	2473																	
4	5263	4129	2493																	
5	5260	4145	2515																	
6	5243	4153	2528																	
7	5230	4162	2541																	
8	5224	4168	2560																	
9	5215	4171	2577																	
10	5206	4180	2593																	
11	5198	4185	2607																	
12	5184	4192	2627																	
t	Total-HIV	Tested+	HAART																	
1	5075	3907	2276																	
2	5066	3909	2298																	
3	5064	3923	2309																	
4	5055	3935	2322																	
5	5051	3948	2341																	
6	5052	3967	2359																	
7	5047	3976	2379																	
8	5027	3972	2394																	
9	5012	3982	2408																	
10	5005	3988	2428																	
11	4986	3988	2438																	
12	4973	3987	2457																	
1	5305	4087	2421																	
2	5296	4099	2431																	
3	5294	4104	2448																	
4	5291	4124	2465																	
5	5286	4133	2481																	
6	5273	4145	2499																	
7	5265	4157	2519																	
8	5256	4161	2535																	
9	5243	4168	2550																	
10	5232	4174	2565																	
11	5228	4175	2578																	
12	5223	4185	2594																	
1	5184	4008	2340																	
2	5182	4021	2353																	
3	5175	4025	2369																	
4	5175	4038	2386																	
5	5165	4048	2405																	
6	5152	4061	2424																	
7	5146	4071	2438																	
8	5138	4080	2452																	
9	5129	4077	2460																	
10	5121	4090	2481																	
11	5114	4085	2497																	
12	5107	4092	2505																	
1	5373	4149	2419																	
2	5356	4150	2441																	
3	5349	4167	2451																	
4	5336	4174	2479																	
5	5323	4175	2502																	
6	5320	4193	2518																	
7	5310	4197	2535																	
8	5297	4198	2540																	
9	5283	4193	2557																	
10	5273	4204	2571																	
11	5259	4205	2575																	
12	5247	4213	2595																	
1	5234	4014	2352																	
2	5230	4016	2367																	
3	5218	4022	2375																	
4	5215	4032	2396																	
5	5210	4050	2404																	
6	5209	4071	2415																	
7	5202	4081	2431																	
8	5194	4095	2445																	
9	5185	4105	2456																	
10	5176	4119	2466																	
11	5161	4128	2491																	
12	5156	4146	2511																	
1	5181	3958	2282																	
2	5170	3963	2304																	
3	5148	3958	2321																	
4	5139	3966	2333																	
5	5141	3988	2341																	
6	5133	4000	2359																	
7	5119	4003	2376																	
8	5108	4006	2390																	
9	5093	4015	2411																	
10	5087	4030	2431																	
11	5083	4038	2447																	
12	5079	4052	2456																	
1	5281	4076	2383																	
2	5270	4086	2394																	
3	5259	4093	2412																	
4	5247	4111	2430																	
5	5232	4125	2452																	
6	5222	4134	2465																	
7	5214	4139	2477																	
8	5213	4154	2500																	
9	5201	4164	2519																	
10	5192	4172	2537																	
11	5185	4187	2551																	
12	5175	4191	2569																	
1	5336	4122	2365																	
2	5328	4132	2381																	
3	5320	4143	2398																	
4	5308	4155	2422																	
5	5296	4163	2446																	
6	5283	4166	2462																	
7	5283	4176	2483																	
8	5267	4185	2506																	
9	5249	4187	2525																	
10	5246	4203	2543																	
11	5240	4217	2561																	
12	5233	4229	2581																	
1	5308	4084	2379																	
2	5297	4093	2397																	
3	5284	4097	2411																	
4	5278	4108	2419																	
5	5268	4122	2438																	
6	5257	4136	2456																	
7	5243	4142	2471																	
8	5237	4157	2489																	
9	5225	4162	2503																	
10	5218	4171	2524																	
11	5208	4176	2536																	
12	5200	4185	2548																	
1	5215	3996	2307																	
2	5197	4001	2322																	
3	5185	4008	2341																	
4	5172	4011	2358																	
5	5151	4019	2377																	
6	5143	4029	2394																	
7	5145	4043	2410																	
8	5135	4057	2422																	
9	5118	4058	2439																	
10	5109	4070	2455																	
11	5096	4070	2481																	
12	5083	4074	2500																	
1	5295	4066	2373																	
2	5291	4077	2397																	
3	5285	4101	2412																	
4	5275	4110	2428																	
5	5268	4115	2449																	
6	5264	4117	2464																	
7	5253	4137	2479																	
8	5241	4146	2499																	
9	5240	4155	2512																	
10	5237	4166	2527																	
11	5238	4189	2546																	
12	5236	4204	2563																	
1	5258	4088	2441																	
2	5258	4112	2449																	
3	5255	4127	2464																	
4	5240	4137	2483																	
5	5237	4157	2502																	
6	5230	4167	2521																	
7	5212	4170	2542																	
8	5197	4164	2563																	
9	5190	4172	2575																	
10	5177	4183	2586																	
11	5173	4202	2601																	
12	5165	4209	2613																	
1	5169	3950	2320																	
2	5159	3955	2337																	
3	5152	3965	2354																	
4	5142	3978	2375																	
5	5139	3998	2391																	
6	5127	4012	2414																	
7	5115	4019	2422																	
8	5106	4035	2439																	
9	5093	4044	2455																	
10	5085	4061	2481																	
11	5080	4074	2498																	
12	5078	4092	2512																	
1	5237	3978	2274																	
2	5221	3992	2293																	
3	5216	4015	2316																	
4	5201	4019	2335																	
5	5192	4026	2346																	
6	5190	4041	2366																	
7	5187	4055	2381																	
8	5183	4069	2398																	
9	5177	4088	2416																	
10	5170	4095	2429																	
11	5153	4096	2442																	
12	5145	4106	2458																	
1	5434	4132	2402																	
2	5418	4137	2416																	
3	5409	4145	2428																	
4	5397	4155	2452																	
5	5385	4172	2476																	
6	5377	4186	2489																	
7	5376	4204	2508																	
8	5360	4210	2522																	
9	5345	4209	2538																	
10	5336	4218	2558																	
11	5328	4227	2573																	
12	5325	4228	2591																	
1	5317	4134	2499																	
2	5310	4147	2512																	
3	5302	4164	2528																	
4	5294	4177	2545																	
5	5282	4190	2566																	
6	5276	4196	2577																	
7	5270	4206	2593																	
8	5260	4215	2610																	
9	5249	4225	2622																	
10	5246	4231	2639																	
11	5223	4234	2653																	
12	5216	4246	2675																	
1	5329	4141	2401																	
2	5322	4154	2423																	
3	5296	4156	2443																	
4	5285	4158	2462																	
5	5267	4166	2479																	
6	5260	4189	2495																	
7	5242	4197	2517																	
8	5226	4198	2531																	
9	5220	4203	2547																	
10	5215	4215	2570																	
11	5211	4229	2585																	
12	5213	4239	2599																	
1	5306	4043	2421																	
2	5298	4050	2436																	
3	5293	4062	2449																	
4	5287	4070	2465																	
5	5280	4073	2482																	
6	5271	4090	2502																	
7	5268	4110	2515																	
8	5244	4118	2528																	
9	5226	4127	2545																	
10	5217	4133	2553																	
11	5202	4140	2571																	
12	5196	4155	2585																	
1	5440	4157	2458																	
2	5437	4168	2478																	
3	5432	4194	2496																	
4	5427	4203	2510																	
5	5411	4206	2525																	
6	5410	4229	2542																	
7	5403	4234	2548																	
8	5398	4239	2571																	
9	5381	4252	2580																	
10	5367	4264	2598																	
11	5350	4263	2606																	
12	5338	4271	2625																	
1	5334	4144	2434																	
2	5329	4154	2444																	
3	5324	4159	2464																	
4	5310	4170	2474																	
5	5293	4175	2496																	
6	5285	4198	2512																	
7	5278	4207	2520																	
8	5272	4219	2533																	
9	5258	4233	2553																	
10	5252	4240	2566																	
11	5251	4244	2592																	
12	5238	4251	2595																	
1	5398	4158	2467																	
2	5400	4169	2481																	
3	5398	4174	2503																	
4	5392	4193	2524																	
5	5376	4200	2543																	
6	5365	4209	2560																	
7	5360	4218	2571																	
8	5353	4227	2588																	
9	5344	4246	2611																	
10	5334	4253	2624																	
11	5321	4258	2636																	
12	5311	4266	2642																	
1	5479	4240	2443																	
2	5466	4257	2457																	
3	5459	4263	2477																	
4	5457	4271	2502																	
5	5449	4284	2515																	
6	5446	4291	2528																	
7	5436	4304	2545																	
8	5436	4312	2566																	
9	5424	4325	2582																	
10	5418	4335	2596																	
11	5398	4339	2604																	
12	5384	4343	2621																	
1	5357	4165	2452																	
2	5348	4167	2467																	
3	5335	4178	2485																	
4	5332	4185	2510																	
5	5324	4204	2531																	
6	5315	4205	2547																	
7	5304	4219	2561																	
8	5297	4231	2577																	
9	5282	4238	2592																	
10	5281	4251	2612																	
11	5271	4250	2636																	
12	5265	4260	2652																	
1	5261	4041	2376																	
2	5262	4058	2386																	
3	5251	4065	2400																	
4	5242	4080	2428																	
5	5227	4092	2443																	
6	5226	4112	2456																	
7	5224	4118	2470																	
8	5214	4118	2485																	
9	5210	4132	2509																	
10	5207	4154	2518																	
11	5196	4158	2531																	
12	5181	4161	2544																	
1	5427	4162	2399																	
2	5412	4167	2414																	
3	5395	4168	2432																	
4	5377	4174	2439																	
5	5363	4189	2464																	
6	5353	4199	2472																	
7	5345	4213	2489																	
8	5344	4228	2503																	
9	5341	4249	2525																	
10	5341	4253	2543																	
11	5320	4257	2556																	
12	5308	4264	2575																	
1	5169	3961	2339																	
2	5166	3976	2359																	
3	5168	3995	2369																	
4	5158	4004	2383																	
5	5142	4016	2395																	
6	5135	4026	2416																	
7	5130	4036	2429																	
8	5113	4051	2446																	
9	5100	4069	2470																	
10	5105	4086	2488																	
11	5093	4097	2513																	
12	5087	4113	2535																	
1	5358	4083	2364																	
2	5361	4100	2383																	
3	5350	4103	2396																	
4	5338	4110	2413																	
5	5323	4120	2432																	
6	5317	4133	2447																	
7	5302	4150	2459																	
8	5292	4151	2473																	
9	5286	4157	2488																	
10	5284	4171	2503																	
11	5278	4178	2528																	
12	5275	4189	2546																	
1	5269	4035	2378																	
2	5258	4044	2391																	
3	5253	4052	2401																	
4	5246	4063	2416																	
5	5238	4070	2429																	
6	5219	4067	2448																	
7	5206	4076	2468																	
8	5204	4093	2480																	
9	5201	4111	2492																	
10	5192	4124	2508																	
11	5194	4143	2525																	
12	5181	4150	2541																	
1	5227	3963	2263																	
2	5219	3966	2285																	
3	5207	3971	2303																	
4	5197	3976	2324																	
5	5189	3994	2346																	
6	5184	4014	2373																	
7	5172	4017	2386																	
8	5167	4030	2406																	
9	5155	4036	2418																	
10	5128	4032	2438																	
11	5115	4046	2455																	
12	5101	4050	2467																	
1	5396	4160	2393																	
2	5388	4168	2410																	
3	5379	4180	2429																	
4	5373	4182	2444																	
5	5370	4195	2462																	
6	5368	4207	2477																	
7	5363	4216	2487																	
8	5358	4225	2509																	
9	5337	4227	2527																	
10	5327	4234	2549																	
11	5307	4224	2558																	
12	5302	4239	2575																	
1	5236	4029	2363																	
2	5228	4045	2374																	
3	5212	4051	2388																	
4	5203	4056	2404																	
5	5203	4071	2416																	
6	5201	4090	2425																	
7	5198	4110	2441																	
8	5182	4119	2457																	
9	5170	4123	2479																	
10	5165	4130	2498																	
11	5161	4150	2517																	
12	5149	4151	2541																	
1	5141	3976	2336																	
2	5139	3985	2351																	
3	5133	3997	2366																	
4	5125	4008	2380																	
5	5118	4034	2394																	
6	5110	4039	2410																	
7	5095	4035	2422																	
8	5096	4047	2439																	
9	5085	4060	2449																	
10	5074	4067	2457																	
11	5068	4082	2471																	
12	5052	4081	2482																	
1	5244	4048	2344																	
2	5238	4057	2362																	
3	5224	4065	2384																	
4	5220	4085	2402																	
5	5208	4094	2418																	
6	5182	4086	2432																	
7	5173	4105	2443																	
8	5154	4107	2458																	
9	5143	4115	2473																	
10	5136	4125	2485																	
11	5122	4129	2508																	
12	5120	4127	2525																	
1	5236	4028	2356																	
2	5235	4037	2368																	
3	5225	4042	2385																	
4	5206	4054	2402																	
5	5199	4062	2420																	
6	5181	4072	2433																	
7	5180	4081	2452																	
8	5173	4094	2467																	
9	5166	4098	2479																	
10	5155	4108	2495																	
11	5152	4118	2508																	
12	5145	4126	2525																	
1	5312	4122	2396																	
2	5311	4132	2413																	
3	5315	4141	2424																	
4	5306	4152	2437																	
5	5281	4155	2452																	
6	5265	4160	2468																	
7	5259	4178	2480																	
8	5246	4189	2497																	
9	5242	4209	2515																	
10	5230	4219	2528																	
11	5226	4227	2541																	
12	5219	4228	2560																	
1	5358	4041	2359																	
2	5337	4047	2378																	
3	5329	4060	2392																	
4	5326	4083	2405																	
5	5323	4111	2423																	
6	5312	4128	2438																	
7	5304	4132	2460																	
8	5300	4139	2479																	
9	5292	4158	2494																	
10	5290	4167	2506																	
11	5278	4178	2517																	
12	5268	4183	2532																	
1	5240	4083	2354																	
2	5241	4099	2374																	
3	5234	4101	2384																	
4	5225	4120	2409																	
5	5213	4124	2421																	
6	5195	4132	2444																	
7	5187	4149	2463																	
8	5176	4156	2479																	
9	5161	4155	2492																	
10	5146	4166	2503																	
11	5145	4178	2517																	
12	5138	4184	2531																	
1	5316	4011	2368																	
2	5307	4019	2386																	
3	5302	4024	2392																	
4	5293	4033	2413																	
5	5286	4045	2431																	
6	5268	4062	2446																	
7	5255	4066	2459																	
8	5243	4077	2471																	
9	5228	4085	2482																	
10	5219	4096	2499																	
11	5198	4099	2511																	
12	5192	4105	2515																	
1	5288	4040	2334																	
2	5283	4056	2361																	
3	5285	4072	2376																	
4	5268	4069	2389																	
5	5263	4079	2408																	
6	5254	4090	2432																	
7	5242	4098	2446																	
8	5232	4110	2467																	
9	5224	4121	2489																	
10	5213	4134	2504																	
11	5192	4141	2517																	
12	5188	4150	2531																	
1	5317	4095	2393																	
2	5308	4103	2421																	
3	5298	4113	2435																	
4	5287	4123	2451																	
5	5276	4132	2477																	
6	5266	4142	2487																	
7	5248	4147	2503																	
8	5241	4154	2517																	
9	5228	4158	2536																	
10	5224	4170	2554																	
11	5222	4177	2569																	
12	5212	4175	2581																	
1	5269	4011	2316																	
2	5268	4026	2333																	
3	5258	4034	2356																	
4	5253	4037	2376																	
5	5244	4049	2393																	
6	5236	4065	2420																	
7	5233	4083	2437																	
8	5222	4093	2456																	
9	5215	4103	2474																	
10	5205	4120	2494																	
11	5196	4126	2516																	
12	5180	4134	2530																	
1	5301	4095	2409																	
2	5306	4114	2434																	
3	5296	4129	2445																	
4	5290	4144	2466																	
5	5275	4153	2478																	
6	5263	4152	2488																	
7	5257	4165	2503																	
8	5251	4175	2525																	
9	5240	4178	2538																	
10	5224	4181	2549																	
11	5213	4186	2563																	
12	5208	4203	2580																	
1	5353	4135	2344																	
2	5353	4149	2361																	
3	5344	4160	2373																	
4	5339	4165	2398																	
5	5332	4181	2418																	
6	5319	4186	2433																	
7	5301	4195	2448																	
8	5295	4208	2464																	
9	5282	4207	2479																	
10	5282	4215	2497																	
11	5267	4221	2511																	
12	5256	4221	2524																	
1	5279	4064	2373																	
2	5279	4077	2387																	
3	5269	4083	2394																	
4	5262	4096	2409																	
5	5254	4110	2434																	
6	5242	4117	2453																	
7	5238	4136	2465																	
8	5235	4150	2483																	
9	5225	4150	2506																	
10	5213	4160	2522																	
11	5199	4158	2540																	
12	5197	4170	2557																	
1	5365	4129	2384																	
2	5349	4138	2398																	
3	5341	4147	2413																	
4	5332	4158	2431																	
5	5337	4176	2445																	
6	5321	4190	2456																	
7	5318	4197	2475																	
8	5312	4206	2492																	
9	5304	4215	2501																	
10	5293	4216	2518																	
11	5281	4228	2538																	
12	5262	4237	2554																	
1	5286	4064	2350																	
2	5278	4077	2360																	
3	5264	4075	2373																	
4	5242	4085	2385																	
5	5237	4097	2398																	
6	5227	4109	2416																	
7	5217	4119	2427																	
8	5209	4135	2444																	
9	5207	4145	2461																	
10	5197	4154	2475																	
11	5189	4164	2498																	
12	5176	4172	2516																	
1	5170	3984	2290																	
2	5172	3995	2309																	
3	5168	3998	2322																	
4	5164	4013	2341																	
5	5159	4025	2359																	
6	5148	4028	2379																	
7	5142	4043	2397																	
8	5134	4048	2418																	
9	5121	4056	2429																	
10	5106	4063	2447																	
11	5096	4072	2464																	
12	5085	4078	2476																	
1	5283	4057	2379																	
2	5290	4073	2390																	
3	5286	4096	2406																	
4	5274	4108	2420																	
5	5259	4118	2440																	
6	5238	4113	2453																	
7	5234	4121	2473																	
8	5225	4127	2489																	
9	5209	4129	2501																	
10	5198	4132	2519																	
11	5185	4132	2527																	
12	5182	4148	2538																	
1	5247	3961	2307																	
2	5240	3968	2329																	
3	5233	3981	2346																	
4	5226	3992	2361																	
5	5232	4016	2382																	
6	5219	4037	2397																	
7	5205	4039	2412																	
8	5189	4042	2424																	
9	5183	4055	2442																	
10	5170	4065	2456																	
11	5152	4069	2462																	
12	5142	4078	2477																	
1	5175	3952	2296																	
2	5170	3964	2319																	
3	5165	3970	2330																	
4	5155	3975	2343																	
5	5150	3985	2357																	
6	5140	3992	2373																	
7	5125	4005	2389																	
8	5124	4021	2398																	
9	5125	4031	2411																	
10	5121	4043	2432																	
11	5102	4045	2443																	
12	5086	4052	2454																	
1	5188	3999	2298																	
2	5182	4010	2309																	
3	5180	4019	2331																	
4	5166	4034	2352																	
5	5148	4039	2365																	
6	5137	4046	2380																	
7	5124	4048	2391																	
8	5115	4056	2404																	
9	5111	4062	2426																	
10	5095	4067	2439																	
11	5076	4062	2454																	
12	5072	4078	2476																	
1	5260	3989	2362																	
2	5252	3995	2376																	
3	5247	4016	2394																	
4	5241	4029	2408																	
5	5229	4034	2426																	
6	5225	4049	2435																	
7	5210	4057	2451																	
8	5196	4060	2464																	
9	5185	4065	2488																	
10	5170	4077	2503																	
11	5171	4090	2522																	
12	5160	4100	2537																	
1	5190	3977	2299																	
2	5181	3990	2317																	
3	5172	4006	2324																	
4	5167	4017	2344																	
5	5153	4028	2363																	
6	5146	4035	2381																	
7	5139	4043	2394																	
8	5135	4053	2408																	
9	5122	4061	2424																	
10	5112	4072	2432																	
11	5106	4078	2451																	
12	5096	4087	2470																	
1	5222	4034	2314																	
2	5211	4044	2331																	
3	5198	4046	2350																	
4	5182	4046	2365																	
5	5175	4056	2387																	
6	5173	4062	2400																	
7	5163	4080	2414																	
8	5147	4076	2426																	
9	5134	4081	2434																	
10	5127	4089	2452																	
11	5126	4112	2474																	
12	5118	4125	2488																	
1	5285	4046	2347																	
2	5279	4065	2361																	
3	5265	4075	2371																	
4	5250	4087	2396																	
5	5241	4097	2414																	
6	5235	4110	2431																	
7	5228	4118	2446																	
8	5221	4127	2459																	
9	5206	4140	2481																	
10	5194	4143	2501																	
11	5185	4145	2507																	
12	5179	4158	2528																	
1	5346	4190	2453																	
2	5332	4202	2475																	
3	5333	4208	2489																	
4	5320	4220	2504																	
5	5311	4225	2526																	
6	5299	4229	2552																	
7	5290	4238	2571																	
8	5282	4244	2581																	
9	5278	4260	2600																	
10	5263	4268	2614																	
11	5253	4272	2634																	
12	5250	4276	2643																	
1	5287	4126	2354																	
2	5281	4138	2372																	
3	5284	4154	2386																	
4	5276	4176	2413																	
5	5268	4190	2426																	
6	5258	4193	2437																	
7	5244	4206	2453																	
8	5242	4216	2472																	
9	5236	4235	2487																	
10	5235	4247	2503																	
11	5220	4252	2517																	
12	5216	4260	2539																	
1	5225	3989	2366																	
2	5215	3994	2378																	
3	5205	4003	2396																	
4	5188	4012	2415																	
5	5188	4027	2435																	
6	5188	4040	2448																	
7	5173	4052	2461																	
8	5162	4065	2481																	
9	5154	4081	2502																	
10	5155	4096	2518																	
11	5149	4106	2538																	
12	5147	4123	2559																	
1	5259	4005	2301																	
2	5258	4017	2315																	
3	5254	4027	2329																	
4	5246	4040	2337																	
5	5240	4054	2348																	
6	5227	4062	2366																	
7	5229	4084	2383																	
8	5221	4090	2401																	
9	5216	4088	2414																	
10	5206	4091	2429																	
11	5201	4109	2440																	
12	5192	4113	2456																	
1	5238	3954	2308																	
2	5232	3962	2321																	
3	5212	3968	2349																	
4	5210	3980	2362																	
5	5200	3986	2378																	
6	5191	4001	2387																	
7	5196	4013	2404																	
8	5184	4027	2420																	
9	5173	4032	2435																	
10	5172	4049	2453																	
11	5164	4060	2472																	
12	5160	4078	2484																	
1	5161	3974	2298																	
2	5158	3990	2322																	
3	5153	3999	2332																	
4	5136	3999	2347																	
5	5119	4004	2361																	
6	5111	4014	2375																	
7	5098	4020	2390																	
8	5087	4026	2406																	
9	5076	4035	2425																	
10	5075	4050	2440																	
11	5071	4056	2454																	
12	5057	4052	2462																	
1	5348	4133	2384																	
2	5348	4151	2409																	
3	5336	4165	2419																	
4	5331	4180	2429																	
5	5321	4187	2446																	
6	5315	4208	2468																	
7	5299	4213	2483																	
8	5295	4225	2504																	
9	5292	4237	2514																	
10	5286	4246	2530																	
11	5272	4255	2547																	
12	5264	4259	2562																	
1	5348	4159	2432																	
2	5342	4164	2442																	
3	5342	4181	2456																	
4	5334	4192	2473																	
5	5334	4210	2492																	
6	5328	4215	2504																	
7	5322	4222	2524																	
8	5309	4233	2547																	
9	5298	4242	2559																	
10	5291	4254	2570																	
11	5272	4255	2590																	
12	5263	4261	2605																	
1	5335	4098	2391																	
2	5321	4098	2400																	
3	5314	4107	2408																	
4	5313	4114	2422																	
5	5313	4132	2440																	
6	5301	4139	2464																	
7	5294	4151	2480																	
8	5284	4162	2499																	
9	5265	4155	2517																	
10	5251	4153	2522																	
11	5239	4158	2541																	
12	5235	4171	2560																	
1	5191	3955	2271																	
2	5184	3970	2291																	
3	5176	3982	2306																	
4	5162	3987	2318																	
5	5144	3992	2340																	
6	5145	4011	2347																	
7	5134	4022	2370																	
8	5121	4028	2389																	
9	5112	4030	2408																	
10	5107	4046	2422																	
11	5108	4055	2441																	
12	5098	4052	2451																	
1	5344	4094	2430																	
2	5333	4093	2444																	
3	5329	4111	2461																	
4	5319	4119	2480																	
5	5310	4130	2495																	
6	5306	4138	2518																	
7	5298	4147	2531																	
8	5289	4150	2540																	
9	5278	4158	2560																	
10	5267	4169	2571																	
11	5264	4199	2590																	
12	5260	4201	2605																	
1	5283	4075	2397																	
2	5270	4082	2410																	
3	5263	4085	2427																	
4	5260	4094	2436																	
5	5255	4100	2458																	
6	5255	4119	2477																	
7	5244	4135	2494																	
8	5237	4145	2513																	
9	5232	4156	2524																	
10	5218	4166	2536																	
11	5211	4173	2545																	
12	5203	4180	2560																	
1	5235	4006	2322																	
2	5235	4023	2341																	
3	5228	4027	2359																	
4	5208	4039	2374																	
5	5205	4055	2393																	
6	5203	4067	2407																	
7	5188	4075	2426																	
8	5185	4079	2439																	
9	5174	4082	2462																	
10	5171	4090	2476																	
11	5146	4096	2489																	
12	5136	4112	2504																	
1	5224	4037	2307																	
2	5213	4055	2324																	
3	5198	4065	2345																	
4	5194	4072	2358																	
5	5188	4074	2376																	
6	5172	4081	2391																	
7	5168	4082	2405																	
8	5153	4086	2420																	
9	5136	4090	2438																	
10	5130	4096	2448																	
11	5129	4108	2462																	
12	5122	4111	2483																	
1	5277	4041	2401																	
2	5265	4053	2408																	
3	5259	4066	2435																	
4	5248	4071	2448																	
5	5246	4090	2466																	
6	5240	4094	2487																	
7	5227	4108	2506																	
8	5221	4126	2529																	
9	5217	4139	2545																	
10	5211	4151	2561																	
11	5200	4151	2573																	
12	5197	4163	2592																	
1	5384	4108	2396																	
2	5385	4122	2420																	
3	5383	4133	2440																	
4	5380	4147	2456																	
5	5357	4152	2469																	
6	5351	4158	2482																	
7	5333	4159	2494																	
8	5326	4176	2505																	
9	5311	4193	2514																	
10	5299	4207	2529																	
11	5290	4207	2544																	
12	5282	4213	2567																	
1	5277	4068	2360																	
2	5261	4069	2375																	
3	5251	4080	2395																	
4	5243	4093	2414																	
5	5236	4105	2433																	
6	5224	4105	2450																	
7	5212	4121	2465																	
8	5202	4133	2476																	
9	5196	4143	2491																	
10	5196	4159	2509																	
11	5194	4176	2528																	
12	5188	4190	2540																	
1	5279	4049	2405																	
2	5276	4059	2425																	
3	5276	4064	2440																	
4	5276	4083	2456																	
5	5266	4088	2462																	
6	5249	4097	2479																	
7	5249	4107	2494																	
8	5243	4119	2510																	
9	5233	4132	2525																	
10	5223	4146	2550																	
11	5224	4165	2566																	
12	5219	4171	2588																	
1	5156	3882	2305																	
2	5151	3894	2328																	
3	5150	3907	2349																	
4	5135	3909	2356																	
5	5130	3922	2368																	
6	5117	3929	2381																	
7	5104	3931	2388																	
8	5095	3949	2402																	
9	5095	3967	2416																	
10	5081	3967	2427																	
11	5070	3981	2441																	
12	5057	3989	2453																	
1	5290	4046	2395																	
2	5282	4055	2408																	
3	5268	4064	2426																	
4	5268	4072	2445																	
5	5251	4082	2460																	
6	5245	4093	2477																	
7	5241	4109	2492																	
8	5238	4114	2510																	
9	5233	4119	2523																	
10	5222	4125	2541																	
11	5207	4130	2558																	
12	5203	4132	2568																	
1	5238	3975	2327																	
2	5228	3989	2353																	
3	5218	3999	2365																	
4	5218	4003	2375																	
5	5207	4014	2392																	
6	5200	4017	2413																	
7	5193	4030	2424																	
8	5176	4036	2438																	
9	5166	4047	2454																	
10	5163	4064	2472																	
11	5149	4062	2482																	
12	5139	4078	2497																	
1	5176	3975	2359																	
2	5166	3986	2372																	
3	5156	3989	2392																	
4	5151	3999	2409																	
5	5135	4008	2421																	
6	5129	4020	2425																	
7	5124	4025	2443																	
8	5118	4040	2463																	
9	5107	4053	2481																	
10	5099	4064	2504																	
11	5095	4073	2519																	
12	5085	4079	2537																	
1	5279	4062	2415																	
2	5266	4068	2435																	
3	5253	4073	2448																	
4	5236	4088	2467																	
5	5230	4096	2483																	
6	5217	4102	2500																	
7	5212	4117	2516																	
8	5206	4123	2542																	
9	5205	4133	2562																	
10	5195	4143	2578																	
11	5190	4157	2596																	
12	5181	4171	2617																	
1	5269	4049	2383																	
2	5260	4054	2402																	
3	5239	4057	2419																	
4	5236	4071	2432																	
5	5228	4086	2453																	
6	5217	4097	2469																	
7	5208	4101	2487																	
8	5199	4105	2497																	
9	5184	4110	2510																	
10	5184	4129	2528																	
11	5170	4123	2542																	
12	5156	4127	2560																	
1	5223	4018	2376																	
2	5208	4031	2387																	
3	5202	4035	2410																	
4	5199	4053	2430																	
5	5195	4069	2445																	
6	5189	4083	2459																	
7	5174	4082	2474																	
8	5163	4096	2490																	
9	5152	4110	2511																	
10	5145	4121	2533																	
11	5132	4122	2546																	
12	5127	4137	2562																	
1	5200	3959	2296																	
2	5194	3971	2313																	
3	5192	3989	2331																	
4	5198	4007	2348																	
5	5184	4014	2359																	
6	5177	4031	2376																	
7	5165	4039	2404																	
8	5154	4050	2429																	
9	5153	4062	2443																	
10	5142	4071	2457																	
11	5125	4078	2465																	
12	5114	4086	2474																	
1	5361	4125	2415																	
2	5366	4148	2435																	
3	5367	4160	2450																	
4	5360	4169	2458																	
5	5347	4177	2475																	
6	5339	4193	2490																	
7	5330	4199	2514																	
8	5320	4215	2535																	
9	5317	4227	2554																	
10	5311	4242	2565																	
11	5299	4257	2575																	
12	5293	4262	2583																	
1	5337	4114	2401																	
2	5329	4128	2415																	
3	5314	4132	2430																	
4	5297	4133	2443																	
5	5283	4137	2454																	
6	5280	4138	2467																	
7	5265	4144	2486																	
8	5251	4151	2509																	
9	5240	4158	2528																	
10	5230	4162	2542																	
11	5217	4167	2556																	
12	5206	4162	2577																	
1	5104	3938	2268																	
2	5105	3953	2282																	
3	5103	3969	2309																	
4	5088	3976	2323																	
5	5077	3986	2338																	
6	5070	4004	2359																	
7	5068	4021	2373																	
8	5056	4023	2385																	
9	5051	4032	2399																	
10	5024	4028	2414																	
11	5014	4032	2434																	
12	5008	4046	2451																	
1	5221	4005	2325																	
2	5210	4016	2341																	
3	5200	4016	2354																	
4	5187	4017	2364																	
5	5177	4025	2376																	
6	5174	4033	2389																	
7	5168	4043	2410																	
8	5164	4048	2422																	
9	5163	4064	2441																	
10	5156	4077	2454																	
11	5151	4093	2473																	
12	5138	4106	2490																	
1	5190	4034	2393																	
2	5173	4036	2407																	
3	5170	4045	2420																	
4	5151	4043	2434																	
5	5142	4058	2450																	
6	5130	4066	2467																	
7	5115	4065	2488																	
8	5106	4069	2508																	
9	5099	4073	2520																	
10	5084	4075	2536																	
11	5075	4081	2546																	
12	5068	4092	2557																	
1	5338	4139	2402																	
2	5339	4152	2416																	
3	5333	4168	2427																	
4	5318	4175	2443																	
5	5301	4175	2461																	
6	5297	4186	2475																	
7	5283	4191	2495																	
8	5280	4198	2512																	
9	5268	4218	2535																	
10	5259	4227	2551																	
11	5259	4243	2572																	
12	5249	4262	2583																	
1	5246	4004	2380																	
2	5239	4017	2399																	
3	5233	4031	2410																	
4	5241	4042	2424																	
5	5237	4043	2448																	
6	5227	4046	2466																	
7	5225	4064	2480																	
8	5215	4073	2492																	
9	5199	4083	2506																	
10	5195	4088	2522																	
11	5173	4092	2530																	
12	5171	4105	2542																	
1	5283	4072	2402																	
2	5278	4088	2428																	
3	5276	4088	2445																	
4	5261	4110	2462																	
5	5255	4123	2474																	
6	5253	4127	2489																	
7	5240	4143	2516																	
8	5228	4160	2525																	
9	5211	4163	2538																	
10	5197	4169	2553																	
11	5181	4174	2572																	
12	5172	4183	2585																	
1	5263	4022	2345																	
2	5265	4040	2361																	
3	5248	4041	2371																	
4	5245	4052	2386																	
5	5238	4067	2405																	
6	5230	4083	2421																	
7	5229	4109	2435																	
8	5219	4117	2447																	
9	5206	4132	2460																	
10	5200	4145	2476																	
11	5196	4149	2493																	
12	5193	4160	2511																	
1	5275	4064	2354																	
2	5274	4069	2368																	
3	5271	4077	2400																	
4	5264	4087	2417																	
5	5261	4096	2436																	
6	5246	4112	2453																	
7	5229	4117	2464																	
8	5230	4131	2479																	
9	5216	4131	2497																	
10	5205	4140	2512																	
11	5197	4158	2529																	
12	5197	4167	2553																	
1	5165	3917	2304																	
2	5160	3914	2323																	
3	5151	3915	2333																	
4	5155	3927	2354																	
5	5147	3941	2375																	
6	5136	3955	2393																	
7	5126	3965	2411																	
8	5122	3986	2422																	
9	5112	3996	2436																	
10	5106	4009	2450																	
11	5101	4021	2471																	
12	5086	4027	2484																	
1	5183	3997	2350																	
2	5173	3997	2360																	
3	5166	4008	2375																	
4	5153	4016	2387																	
5	5140	4022	2414																	
6	5125	4024	2428																	
7	5115	4040	2438																	
8	5110	4048	2455																	
9	5103	4060	2470																	
10	5093	4072	2486																	
11	5080	4071	2502																	
12	5068	4072	2518																	
1	5170	3923	2318																	
2	5165	3930	2334																	
3	5156	3933	2357																	
4	5147	3943	2372																	
5	5141	3960	2389																	
6	5130	3981	2408																	
7	5126	3991	2421																	
8	5119	4004	2436																	
9	5115	4008	2457																	
10	5109	4022	2478																	
11	5112	4046	2491																	
12	5098	4053	2505																	
1	5279	4053	2380																	
2	5273	4072	2393																	
3	5268	4087	2406																	
4	5246	4082	2420																	
5	5234	4090	2444																	
6	5223	4089	2461																	
7	5204	4089	2474																	
8	5193	4104	2492																	
9	5190	4116	2504																	
10	5181	4121	2518																	
11	5165	4126	2536																	
12	5154	4134	2550																	
1	5250	4023	2353																	
2	5241	4034	2366																	
3	5245	4054	2380																	
4	5236	4068	2393																	
5	5225	4083	2413																	
6	5219	4087	2431																	
7	5210	4087	2451																	
8	5191	4084	2467																	
9	5183	4093	2484																	
10	5182	4099	2503																	
11	5174	4109	2518																	
12	5157	4110	2530																	
1	5232	4001	2375																	
2	5225	4011	2385																	
3	5209	4013	2394																	
4	5209	4032	2407																	
5	5207	4049	2423																	
6	5207	4062	2438																	
7	5188	4063	2454																	
8	5177	4073	2474																	
9	5168	4092	2486																	
10	5166	4110	2504																	
11	5157	4112	2526																	
12	5155	4131	2541																	
1	5224	3981	2301																	
2	5224	3993	2315																	
3	5221	4007	2332																	
4	5228	4028	2347																	
5	5220	4031	2360																	
6	5205	4040	2378																	
7	5192	4053	2392																	
8	5172	4050	2397																	
9	5163	4063	2416																	
10	5157	4080	2431																	
11	5148	4094	2449																	
12	5133	4093	2469																	
1	5275	4048	2349																	
2	5267	4064	2371																	
3	5270	4076	2385																	
4	5262	4083	2399																	
5	5254	4100	2418																	
6	5245	4108	2435																	
7	5233	4124	2444																	
8	5228	4139	2452																	
9	5216	4149	2469																	
10	5207	4161	2492																	
11	5200	4172	2507																	
12	5194	4174	2528																	
1	5240	4014	2299																	
2	5233	4026	2314																	
3	5218	4044	2331																	
4	5213	4054	2348																	
5	5201	4060	2362																	
6	5194	4067	2373																	
7	5183	4080	2387																	
8	5165	4087	2404																	
9	5170	4094	2418																	
10	5156	4103	2435																	
11	5149	4116	2451																	
12	5134	4118	2473																	
t	Total-HIV	Tested+	HAART																	
1	5222	3987	2333																	
2	5215	3992	2351																	
3	5203	3995	2366																	
4	5202	4011	2385																	
5	5190	4021	2408																	
6	5185	4035	2427																	
7	5186	4055	2445																	
8	5181	4065	2465																	
9	5166	4069	2472																	
10	5156	4085	2495																	
11	5145	4098	2514																	
12	5138	4104	2532																	
1	5323	4100	2344																	
2	5315	4107	2354																	
3	5299	4114	2363																	
4	5289	4129	2371																	
5	5282	4143	2398																	
6	5275	4165	2414																	
7	5262	4163	2423																	
8	5250	4181	2436																	
9	5242	4194	2453																	
10	5225	4196	2464																	
11	5210	4196	2478																	
12	5203	4204	2493																	
1	5295	4144	2438																	
2	5295	4155	2455																	
3	5293	4171	2481																	
4	5292	4188	2507																	
5	5283	4202	2524																	
6	5281	4219	2542																	
7	5260	4219	2558																	
8	5253	4224	2579																	
9	5250	4239	2595																	
10	5240	4250	2609																	
11	5234	4254	2622																	
12	5222	4260	2636																	
1	5266	4062	2392																	
2	5256	4083	2412																	
3	5255	4097	2439																	
4	5243	4105	2452																	
5	5233	4114	2469																	
6	5223	4124	2485																	
7	5217	4135	2504																	
8	5201	4143	2527																	
9	5191	4149	2547																	
10	5175	4166	2561																	
11	5164	4177	2575																	
12	5158	4188	2589																	
1	5075	3902	2284																	
2	5071	3907	2300																	
3	5071	3913	2314																	
4	5054	3910	2321																	
5	5050	3925	2337																	
6	5031	3927	2346																	
7	5020	3926	2362																	
8	5006	3924	2369																	
9	4998	3935	2387																	
10	4989	3937	2406																	
11	4989	3957	2422																	
12	4976	3957	2429																	
1	5254	4062	2429																	
2	5244	4071	2449																	
3	5230	4081	2473																	
4	5233	4099	2490																	
5	5222	4110	2504																	
6	5201	4110	2514																	
7	5193	4126	2531																	
8	5184	4135	2542																	
9	5175	4140	2556																	
10	5172	4150	2570																	
11	5173	4165	2595																	
12	5162	4168	2606																	
1	5341	4103	2374																	
2	5332	4109	2387																	
3	5326	4123	2410																	
4	5320	4135	2430																	
5	5313	4140	2450																	
6	5301	4158	2460																	
7	5289	4169	2481																	
8	5288	4176	2491																	
9	5278	4180	2501																	
10	5275	4188	2517																	
11	5276	4205	2541																	
12	5267	4209	2558																	
1	5249	4032	2384																	
2	5237	4043	2396																	
3	5235	4063	2426																	
4	5231	4076	2442																	
5	5219	4080	2465																	
6	5211	4090	2488																	
7	5193	4099	2502																	
8	5185	4104	2514																	
9	5175	4110	2532																	
10	5163	4113	2548																	
11	5166	4130	2560																	
12	5164	4141	2577																	
1	5384	4099	2451																	
2	5372	4102	2470																	
3	5367	4121	2486																	
4	5354	4122	2502																	
5	5353	4134	2518																	
6	5337	4145	2541																	
7	5330	4161	2564																	
8	5330	4176	2585																	
9	5324	4191	2605																	
10	5310	4199	2626																	
11	5303	4208	2648																	
12	5298	4213	2659																	
1	5223	4028	2373																	
2	5216	4037	2392																	
3	5213	4043	2406																	
4	5202	4059	2432																	
5	5196	4064	2448																	
6	5190	4081	2470																	
7	5188	4088	2495																	
8	5190	4104	2509																	
9	5173	4103	2523																	
10	5160	4104	2536																	
11	5148	4109	2538																	
12	5137	4116	2551																	
1	5323	4080	2371																	
2	5319	4088	2382																	
3	5318	4094	2408																	
4	5315	4105	2427																	
5	5299	4125	2442																	
6	5291	4129	2450																	
7	5280	4133	2471																	
8	5277	4151	2497																	
9	5266	4164	2517																	
10	5254	4173	2538																	
11	5243	4181	2553																	
12	5243	4201	2568																	
1	5216	4037	2357																	
2	5213	4051	2377																	
3	5203	4055	2393																	
4	5200	4067	2408																	
5	5191	4090	2423																	
6	5189	4103	2444																	
7	5185	4116	2460																	
8	5171	4125	2474																	
9	5162	4125	2503																	
10	5154	4133	2518																	
11	5148	4142	2531																	
12	5144	4148	2549																	
1	5264	4064	2317																	
2	5254	4076	2330																	
3	5260	4094	2347																	
4	5247	4095	2359																	
5	5236	4095	2375																	
6	5227	4111	2383																	
7	5214	4122	2398																	
8	5211	4133	2413																	
9	5187	4129	2422																	
10	5177	4137	2439																	
11	5170	4146	2456																	
12	5156	4150	2478																	
1	5345	4137	2390																	
2	5335	4141	2409																	
3	5319	4151	2425																	
4	5312	4162	2441																	
5	5299	4174	2452																	
6	5289	4178	2471																	
7	5279	4188	2485																	
8	5267	4187	2494																	
9	5262	4199	2512																	
10	5253	4214	2528																	
11	5252	4226	2538																	
12	5248	4237	2552																	
1	5389	4191	2452																	
2	5382	4203	2465																	
3	5379	4229	2479																	
4	5374	4236	2497																	
5	5368	4243	2508																	
6	5352	4262	2531																	
7	5338	4263	2548																	
8	5334	4266	2562																	
9	5327	4273	2580																	
10	5317	4279	2595																	
11	5314	4282	2611																	
12	5304	4290	2626																	
1	5257	4022	2347																	
2	5244	4023	2357																	
3	5234	4037	2374																	
4	5223	4052	2389																	
5	5213	4067	2401																	
6	5207	4084	2418																	
7	5195	4097	2430																	
8	5191	4109	2453																	
9	5186	4112	2466																	
10	5174	4115	2492																	
11	5157	4114	2505																	
12	5142	4120	2524																	
1	5265	4063	2306																	
2	5253	4073	2320																	
3	5254	4091	2336																	
4	5246	4104	2352																	
5	5237	4126	2368																	
6	5233	4136	2386																	
7	5227	4149	2416																	
8	5206	4154	2430																	
9	5200	4160	2445																	
10	5190	4164	2465																	
11	5177	4165	2485																	
12	5172	4177	2510																	
1	5200	4012	2361																	
2	5190	4028	2377																	
3	5184	4044	2402																	
4	5179	4051	2423																	
5	5161	4060	2440																	
6	5153	4069	2460																	
7	5149	4074	2477																	
8	5149	4084	2496																	
9	5146	4098	2513																	
10	5138	4107	2533																	
11	5127	4110	2548																	
12	5110	4112	2564																	
1	5357	4138	2421																	
2	5350	4152	2434																	
3	5337	4154	2443																	
4	5330	4175	2460																	
5	5309	4179	2478																	
6	5300	4185	2491																	
7	5293	4195	2506																	
8	5289	4214	2525																	
9	5286	4226	2553																	
10	5273	4240	2569																	
11	5266	4248	2586																	
12	5256	4259	2600																	
1	5364	4110	2389																	
2	5358	4118	2402																	
3	5341	4125	2425																	
4	5326	4131	2444																	
5	5314	4137	2466																	
6	5310	4151	2480																	
7	5300	4156	2493																	
8	5292	4161	2516																	
9	5286	4182	2533																	
10	5282	4205	2547																	
11	5274	4203	2560																	
12	5261	4204	2573																	
1	5228	3986	2352																	
2	5218	3996	2367																	
3	5215	4002	2381																	
4	5208	4014	2397																	
5	5194	4025	2412																	
6	5181	4027	2429																	
7	5162	4030	2450																	
8	5147	4035	2470																	
9	5143	4053	2483																	
10	5126	4060	2495																	
11	5123	4070	2506																	
12	5119	4078	2521																	
1	5253	4053	2405																	
2	5247	4063	2421																	
3	5243	4079	2432																	
4	5227	4079	2452																	
5	5218	4094	2464																	
6	5212	4103	2484																	
7	5199	4106	2507																	
8	5187	4109	2510																	
9	5174	4107	2529																	
10	5159	4115	2535																	
11	5154	4118	2549																	
12	5145	4125	2562																	
1	5228	4012	2402																	
2	5226	4026	2416																	
3	5210	4032	2436																	
4	5211	4049	2456																	
5	5203	4067	2469																	
6	5192	4077	2479																	
7	5182	4094	2499																	
8	5170	4098	2522																	
9	5166	4109	2537																	
10	5152	4123	2544																	
11	5141	4134	2551																	
12	5129	4144	2569																	
1	5347	4082	2376																	
2	5342	4094	2395																	
3	5336	4109	2415																	
4	5327	4116	2429																	
5	5316	4127	2445																	
6	5308	4135	2457																	
7	5302	4145	2479																	
8	5295	4152	2503																	
9	5292	4166	2517																	
10	5275	4171	2528																	
11	5264	4184	2546																	
12	5259	4206	2571																	
1	5302	4082	2402																	
2	5295	4098	2413																	
3	5287	4108	2429																	
4	5277	4120	2448																	
5	5259	4129	2467																	
6	5245	4133	2488																	
7	5239	4147	2502																	
8	5239	4154	2523																	
9	5234	4158	2534																	
10	5228	4166	2545																	
11	5220	4179	2566																	
12	5207	4183	2582																	
1	5204	3958	2324																	
2	5194	3960	2340																	
3	5194	3976	2360																	
4	5181	3988	2381																	
5	5177	4002	2399																	
6	5172	4012	2412																	
7	5161	4023	2433																	
8	5161	4042	2452																	
9	5156	4048	2460																	
10	5145	4057	2475																	
11	5142	4068	2492																	
12	5134	4075	2507																	
1	5323	4099	2357																	
2	5315	4116	2375																	
3	5302	4116	2383																	
4	5294	4128	2401																	
5	5295	4132	2421																	
6	5281	4149	2438																	
7	5272	4158	2463																	
8	5257	4157	2475																	
9	5257	4175	2487																	
10	5250	4177	2498																	
11	5243	4184	2515																	
12	5223	4191	2531																	
1	5446	4206	2472																	
2	5443	4223	2495																	
3	5425	4233	2514																	
4	5423	4250	2538																	
5	5411	4258	2551																	
6	5396	4264	2565																	
7	5390	4266	2580																	
8	5377	4271	2597																	
9	5380	4277	2614																	
10	5378	4298	2629																	
11	5353	4298	2631																	
12	5349	4314	2644																	
1	5357	4197	2465																	
2	5347	4210	2485																	
3	5339	4218	2499																	
4	5324	4227	2516																	
5	5317	4233	2526																	
6	5311	4243	2548																	
7	5299	4253	2561																	
8	5287	4264	2575																	
9	5285	4277	2594																	
10	5279	4289	2613																	
11	5273	4292	2626																	
12	5267	4301	2643																	
1	5209	3976	2373																	
2	5206	3980	2390																	
3	5201	3999	2408																	
4	5183	4006	2426																	
5	5171	4015	2437																	
6	5169	4031	2447																	
7	5165	4041	2461																	
8	5148	4057	2473																	
9	5137	4061	2490																	
10	5125	4062	2504																	
11	5122	4074	2529																	
12	5115	4089	2551																	
1	5174	3963	2321																	
2	5166	3975	2334																	
3	5154	3973	2349																	
4	5147	3989	2369																	
5	5136	3996	2391																	
6	5126	4011	2400																	
7	5122	4026	2416																	
8	5111	4034	2434																	
9	5107	4043	2454																	
10	5102	4058	2471																	
11	5097	4062	2489																	
12	5091	4066	2511																	
1	5316	4092	2384																	
2	5318	4100	2399																	
3	5325	4121	2419																	
4	5318	4137	2425																	
5	5306	4140	2444																	
6	5287	4139	2454																	
7	5289	4158	2460																	
8	5276	4167	2470																	
9	5267	4174	2487																	
10	5252	4185	2500																	
11	5246	4193	2514																	
12	5231	4206	2534																	
1	5150	4034	2373																	
2	5155	4048	2395																	
3	5156	4060	2416																	
4	5154	4074	2434																	
5	5143	4083	2458																	
6	5139	4092	2471																	
7	5136	4104	2490																	
8	5126	4114	2501																	
9	5119	4122	2520																	
10	5115	4127	2532																	
11	5105	4136	2550																	
12	5096	4152	2574																	
1	5285	4084	2379																	
2	5283	4102	2396																	
3	5278	4111	2409																	
4	5272	4123	2424																	
5	5261	4132	2445																	
6	5259	4145	2459																	
7	5250	4155	2480																	
8	5242	4163	2496																	
9	5243	4176	2507																	
10	5234	4186	2528																	
11	5236	4202	2549																	
12	5229	4209	2565																	
1	5274	4060	2353																	
2	5264	4068	2360																	
3	5256	4084	2379																	
4	5247	4096	2390																	
5	5245	4114	2425																	
6	5240	4130	2443																	
7	5231	4139	2456																	
8	5225	4147	2473																	
9	5223	4153	2495																	
10	5215	4160	2514																	
11	5201	4164	2528																	
12	5197	4167	2540																	
1	5162	3925	2306																	
2	5153	3936	2323																	
3	5152	3949	2341																	
4	5141	3960	2352																	
5	5133	3968	2370																	
6	5117	3972	2389																	
7	5113	3996	2407																	
8	5096	4002	2421																	
9	5084	4014	2434																	
10	5069	4014	2448																	
11	5058	4017	2464																	
12	5046	4013	2471																	
1	5270	4058	2383																	
2	5265	4073	2394																	
3	5265	4088	2416																	
4	5251	4099	2433																	
5	5237	4109	2454																	
6	5239	4122	2472																	
7	5222	4117	2482																	
8	5212	4120	2499																	
9	5206	4126	2517																	
10	5191	4133	2527																	
11	5179	4138	2540																	
12	5174	4148	2562																	
1	5196	4016	2337																	
2	5187	4022	2350																	
3	5185	4039	2358																	
4	5181	4048	2371																	
5	5174	4050	2387																	
6	5168	4059	2407																	
7	5162	4069	2429																	
8	5154	4078	2441																	
9	5143	4080	2455																	
10	5138	4097	2477																	
11	5138	4098	2492																	
12	5134	4115	2507																	
1	5236	3997	2377																	
2	5226	4000	2397																	
3	5215	3997	2408																	
4	5214	4015	2423																	
5	5202	4031	2444																	
6	5193	4043	2458																	
7	5177	4051	2468																	
8	5161	4063	2484																	
9	5152	4077	2497																	
10	5136	4083	2508																	
11	5130	4097	2522																	
12	5121	4098	2539																	
1	5257	4032	2359																	
2	5256	4043	2375																	
3	5239	4051	2387																	
4	5239	4073	2404																	
5	5222	4069	2432																	
6	5224	4096	2446																	
7	5216	4105	2459																	
8	5202	4103	2477																	
9	5191	4111	2493																	
10	5178	4122	2509																	
11	5174	4131	2524																	
12	5159	4140	2539																	
1	5246	4041	2328																	
2	5240	4046	2351																	
3	5241	4058	2373																	
4	5234	4075	2391																	
5	5222	4085	2407																	
6	5206	4090	2421																	
7	5204	4098	2435																	
8	5189	4111	2453																	
9	5183	4122	2474																	
10	5169	4132	2492																	
11	5166	4146	2507																	
12	5157	4149	2521																	
1	5152	3977	2315																	
2	5149	3993	2336																	
3	5142	4002	2354																	
4	5130	4016	2366																	
5	5113	4034	2382																	
6	5092	4042	2391																	
7	5086	4049	2409																	
8	5085	4053	2418																	
9	5065	4050	2427																	
10	5058	4057	2439																	
11	5052	4062	2452																	
12	5038	4070	2477																	
1	5304	4049	2372																	
2	5301	4062	2395																	
3	5300	4082	2414																	
4	5295	4091	2431																	
5	5283	4099	2448																	
6	5274	4106	2461																	
7	5264	4117	2477																	
8	5253	4126	2491																	
9	5237	4131	2504																	
10	5233	4149	2519																	
11	5217	4147	2525																	
12	5213	4157	2537																	
1	5313	4096	2430																	
2	5302	4112	2446																	
3	5298	4126	2471																	
4	5299	4140	2496																	
5	5294	4157	2513																	
6	5280	4165	2530																	
7	5273	4169	2544																	
8	5266	4188	2564																	
9	5253	4195	2571																	
10	5245	4205	2585																	
11	5235	4214	2599																	
12	5221	4222	2617																	
1	5280	4112	2364																	
2	5270	4117	2372																	
3	5254	4115	2386																	
4	5250	4127	2402																	
5	5236	4139	2421																	
6	5233	4151	2439																	
7	5217	4150	2456																	
8	5199	4156	2476																	
9	5192	4161	2493																	
10	5180	4162	2508																	
11	5178	4180	2522																	
12	5176	4200	2547																	
1	5268	4008	2362																	
2	5262	4015	2379																	
3	5251	4017	2397																	
4	5242	4024	2414																	
5	5233	4041	2427																	
6	5226	4058	2438																	
7	5209	4060	2457																	
8	5193	4066	2468																	
9	5189	4080	2486																	
10	5185	4090	2503																	
11	5174	4094	2520																	
12	5162	4102	2541																	
1	5308	4067	2429																	
2	5304	4085	2443																	
3	5296	4092	2467																	
4	5286	4099	2488																	
5	5288	4114	2508																	
6	5275	4134	2526																	
7	5269	4150	2537																	
8	5252	4157	2551																	
9	5241	4162	2566																	
10	5233	4175	2581																	
11	5225	4196	2602																	
12	5207	4204	2613																	
1	5359	4142	2391																	
2	5343	4153	2400																	
3	5339	4165	2417																	
4	5326	4175	2432																	
5	5324	4184	2448																	
6	5321	4198	2460																	
7	5311	4201	2473																	
8	5304	4202	2481																	
9	5297	4205	2492																	
10	5290	4221	2506																	
11	5286	4232	2530																	
12	5279	4239	2548																	
1	5273	4055	2320																	
2	5270	4068	2342																	
3	5264	4076	2354																	
4	5257	4088	2380																	
5	5243	4106	2394																	
6	5227	4116	2414																	
7	5224	4127	2428																	
8	5221	4135	2450																	
9	5223	4136	2473																	
10	5212	4143	2499																	
11	5197	4147	2512																	
12	5183	4145	2522																	
1	5249	4069	2357																	
2	5248	4082	2367																	
3	5239	4093	2378																	
4	5231	4108	2401																	
5	5219	4120	2417																	
6	5216	4130	2438																	
7	5212	4150	2457																	
8	5207	4165	2479																	
9	5200	4170	2496																	
10	5196	4185	2507																	
11	5184	4191	2529																	
12	5181	4200	2545																	
1	5186	3961	2367																	
2	5173	3973	2383																	
3	5158	3977	2404																	
4	5145	3988	2424																	
5	5135	3992	2438																	
6	5127	3996	2449																	
7	5112	4000	2464																	
8	5109	4008	2474																	
9	5095	4012	2483																	
10	5098	4036	2498																	
11	5083	4038	2510																	
12	5066	4036	2528																	
1	5294	4047	2405																	
2	5289	4054	2424																	
3	5279	4062	2438																	
4	5272	4080	2462																	
5	5251	4090	2473																	
6	5235	4099	2484																	
7	5223	4106	2499																	
8	5229	4119	2508																	
9	5221	4126	2523																	
10	5223	4145	2538																	
11	5211	4153	2553																	
12	5205	4176	2565																	
1	5290	4058	2347																	
2	5281	4066	2356																	
3	5278	4086	2371																	
4	5286	4108	2389																	
5	5281	4128	2405																	
6	5280	4147	2422																	
7	5259	4150	2437																	
8	5255	4162	2450																	
9	5253	4173	2467																	
10	5242	4181	2487																	
11	5232	4192	2499																	
12	5226	4206	2519																	
1	5358	4113	2398																	
2	5357	4122	2415																	
3	5355	4133	2430																	
4	5346	4137	2452																	
5	5340	4147	2470																	
6	5337	4162	2491																	
7	5330	4177	2501																	
8	5323	4187	2522																	
9	5315	4209	2543																	
10	5309	4219	2563																	
11	5302	4235	2570																	
12	5292	4240	2591																	
1	5402	4174	2452																	
2	5400	4182	2469																	
3	5388	4187	2482																	
4	5383	4204	2498																	
5	5374	4210	2508																	
6	5367	4227	2532																	
7	5360	4246	2558																	
8	5353	4258	2583																	
9	5335	4258	2595																	
10	5323	4269	2610																	
11	5320	4287	2634																	
12	5312	4295	2646																	
1	5264	4064	2355																	
2	5256	4069	2372																	
3	5251	4085	2389																	
4	5242	4092	2410																	
5	5230	4100	2420																	
6	5223	4116	2437																	
7	5220	4124	2457																	
8	5209	4130	2471																	
9	5196	4141	2482																	
10	5195	4150	2498																	
11	5194	4153	2516																	
12	5197	4166	2532																	
1	5343	4103	2389																	
2	5338	4111	2404																	
3	5331	4122	2423																	
4	5332	4135	2441																	
5	5327	4148	2449																	
6	5321	4147	2463																	
7	5316	4149	2476																	
8	5308	4167	2495																	
9	5300	4176	2512																	
10	5283	4168	2524																	
11	5272	4167	2532																	
12	5255	4175	2551																	
1	5236	3967	2349																	
2	5224	3973	2370																	
3	5213	3984	2389																	
4	5195	3983	2397																	
5	5194	3994	2414																	
6	5194	4007	2437																	
7	5186	4015	2453																	
8	5170	4024	2471																	
9	5153	4032	2483																	
10	5159	4059	2501																	
11	5146	4071	2510																	
12	5135	4072	2519																	
1	5349	4081	2331																	
2	5350	4107	2348																	
3	5345	4125	2364																	
4	5334	4131	2380																	
5	5327	4146	2403																	
6	5319	4162	2421																	
7	5306	4167	2439																	
8	5296	4178	2454																	
9	5284	4186	2470																	
10	5277	4192	2484																	
11	5265	4205	2507																	
12	5247	4207	2524																	
1	5310	4075	2333																	
2	5297	4082	2353																	
3	5275	4088	2373																	
4	5264	4105	2387																	
5	5249	4117	2402																	
6	5239	4123	2414																	
7	5225	4126	2423																	
8	5214	4129	2442																	
9	5206	4138	2451																	
10	5198	4155	2465																	
11	5185	4159	2485																	
12	5178	4170	2497																	
1	5302	4064	2378																	
2	5300	4078	2396																	
3	5288	4085	2413																	
4	5286	4110	2426																	
5	5274	4118	2436																	
6	5274	4135	2452																	
7	5267	4148	2470																	
8	5260	4165	2487																	
9	5245	4166	2507																	
10	5238	4177	2519																	
11	5223	4184	2531																	
12	5211	4194	2543																	
1	5298	4077	2368																	
2	5283	4084	2384																	
3	5284	4098	2401																	
4	5280	4108	2428																	
5	5270	4118	2444																	
6	5258	4115	2463																	
7	5249	4124	2478																	
8	5238	4138	2493																	
9	5237	4158	2507																	
10	5235	4166	2519																	
11	5225	4175	2538																	
12	5220	4192	2556																	
1	5364	4091	2386																	
2	5352	4105	2401																	
3	5341	4112	2417																	
4	5331	4121	2434																	
5	5320	4132	2450																	
6	5306	4134	2458																	
7	5303	4140	2481																	
8	5297	4156	2492																	
9	5290	4174	2510																	
10	5279	4183	2529																	
11	5268	4191	2548																	
12	5262	4198	2581																	
1	5289	3979	2339																	
2	5284	3990	2356																	
3	5280	4011	2367																	
4	5273	4030	2385																	
5	5266	4042	2398																	
6	5245	4048	2413																	
7	5231	4058	2426																	
8	5226	4071	2445																	
9	5221	4087	2462																	
10	5211	4098	2481																	
11	5202	4109	2492																	
12	5188	4107	2502																	
1	5292	4049	2382																	
2	5294	4056	2398																	
3	5289	4075	2413																	
4	5283	4092	2431																	
5	5278	4099	2445																	
6	5263	4106	2455																	
7	5255	4113	2473																	
8	5246	4122	2488																	
9	5234	4127	2502																	
10	5231	4148	2525																	
11	5224	4153	2547																	
12	5217	4167	2562																	
1	5263	4024	2321																	
2	5258	4035	2334																	
3	5251	4047	2353																	
4	5235	4053	2364																	
5	5228	4065	2382																	
6	5229	4080	2399																	
7	5215	4093	2418																	
8	5195	4101	2430																	
9	5182	4110	2443																	
10	5185	4122	2462																	
11	5184	4130	2475																	
12	5175	4138	2501																	
1	5259	4106	2366																	
2	5254	4114	2387																	
3	5244	4121	2401																	
4	5231	4125	2417																	
5	5223	4141	2432																	
6	5210	4150	2443																	
7	5192	4158	2452																	
8	5183	4176	2464																	
9	5172	4181	2482																	
10	5161	4175	2493																	
11	5140	4175	2504																	
12	5132	4176	2520																	
1	5208	4004	2314																	
2	5203	4014	2335																	
3	5201	4024	2354																	
4	5186	4032	2369																	
5	5177	4039	2387																	
6	5171	4055	2402																	
7	5165	4072	2426																	
8	5156	4084	2442																	
9	5148	4092	2454																	
10	5142	4108	2465																	
11	5136	4121	2488																	
12	5129	4128	2497																	
1	5354	4110	2365																	
2	5344	4126	2384																	
3	5341	4140	2400																	
4	5334	4152	2420																	
5	5333	4170	2438																	
6	5325	4188	2458																	
7	5306	4196	2476																	
8	5295	4206	2484																	
9	5286	4217	2505																	
10	5277	4222	2526																	
11	5272	4233	2546																	
12	5257	4237	2557																	
1	5259	4072	2341																	
2	5256	4082	2368																	
3	5257	4099	2391																	
4	5244	4102	2405																	
5	5229	4109	2410																	
6	5217	4120	2426																	
7	5211	4141	2447																	
8	5199	4152	2459																	
9	5190	4155	2470																	
10	5180	4153	2487																	
11	5168	4164	2503																	
12	5172	4177	2522																	
1	5300	4137	2437																	
2	5291	4151	2457																	
3	5287	4160	2470																	
4	5274	4168	2494																	
5	5271	4168	2510																	
6	5263	4173	2529																	
7	5256	4175	2548																	
8	5251	4188	2566																	
9	5242	4198	2583																	
10	5234	4207	2599																	
11	5232	4219	2618																	
12	5230	4226	2629																	
1	5257	3996	2261																	
2	5243	4003	2273																	
3	5245	4013	2283																	
4	5239	4021	2296																	
5	5233	4024	2309																	
6	5226	4030	2322																	
7	5213	4037	2336																	
8	5201	4037	2354																	
9	5183	4050	2373																	
10	5177	4053	2396																	
11	5167	4059	2410																	
12	5150	4063	2433																	
1	5224	4004	2336																	
2	5221	4011	2351																	
3	5215	4017	2366																	
4	5206	4022	2384																	
5	5203	4034	2404																	
6	5193	4042	2430																	
7	5173	4040	2442																	
8	5161	4044	2457																	
9	5162	4054	2473																	
10	5145	4053	2482																	
11	5136	4063	2499																	
12	5121	4073	2510																	
1	5306	4089	2409																	
2	5294	4095	2435																	
3	5279	4101	2456																	
4	5271	4114	2470																	
5	5266	4114	2478																	
6	5259	4132	2500																	
7	5255	4149	2516																	
8	5247	4159	2533																	
9	5244	4174	2554																	
10	5239	4181	2575																	
11	5243	4186	2588																	
12	5234	4197	2609																	
1	5352	4153	2450																	
2	5352	4170	2464																	
3	5344	4191	2481																	
4	5338	4204	2498																	
5	5328	4214	2508																	
6	5315	4218	2525																	
7	5310	4225	2544																	
8	5307	4236	2565																	
9	5306	4242	2583																	
10	5310	4262	2598																	
11	5299	4265	2612																	
12	5283	4267	2624																	
1	5213	3960	2283																	
2	5206	3965	2300																	
3	5197	3973	2313																	
4	5188	3981	2332																	
5	5182	3987	2352																	
6	5169	4002	2366																	
7	5168	4023	2383																	
8	5157	4030	2394																	
9	5145	4027	2410																	
10	5142	4041	2428																	
11	5127	4059	2442																	
12	5123	4069	2457																	
1	5329	4128	2442																	
2	5327	4141	2464																	
3	5317	4147	2480																	
4	5296	4148	2489																	
5	5282	4157	2512																	
6	5271	4160	2535																	
7	5253	4180	2548																	
8	5242	4190	2569																	
9	5232	4191	2586																	
10	5224	4199	2605																	
11	5210	4214	2623																	
12	5197	4219	2634																	
1	5195	4001	2330																	
2	5186	4010	2347																	
3	5178	4023	2364																	
4	5174	4033	2383																	
5	5165	4048	2407																	
6	5150	4055	2413																	
7	5144	4065	2426																	
8	5131	4072	2439																	
9	5126	4076	2454																	
10	5123	4089	2475																	
11	5118	4099	2492																	
12	5120	4112	2504																	
1	5274	4093	2369																	
2	5267	4093	2381																	
3	5263	4096	2397																	
4	5252	4109	2418																	
5	5241	4116	2436																	
6	5220	4128	2458																	
7	5209	4134	2472																	
8	5198	4144	2491																	
9	5189	4145	2505																	
10	5178	4147	2520																	
11	5168	4157	2537																	
12	5159	4171	2540																	
1	5201	3978	2279																	
2	5199	3987	2290																	
3	5196	3993	2308																	
4	5191	4006	2325																	
5	5192	4021	2340																	
6	5191	4044	2354																	
7	5169	4044	2370																	
8	5171	4055	2392																	
9	5160	4061	2404																	
10	5154	4073	2420																	
11	5139	4083	2434																	
12	5129	4081	2453																	
1	5239	3965	2305																	
2	5226	3970	2317																	
3	5219	3985	2332																	
4	5214	4004	2355																	
5	5198	4021	2374																	
6	5194	4038	2387																	
7	5185	4046	2402																	
8	5164	4044	2416																	
9	5157	4056	2427																	
10	5152	4069	2453																	
11	5135	4084	2464																	
12	5125	4101	2479																	
1	5347	4142	2419																	
2	5342	4147	2425																	
3	5334	4160	2445																	
4	5320	4174	2467																	
5	5311	4185	2481																	
6	5300	4197	2499																	
7	5302	4219	2514																	
8	5304	4235	2526																	
9	5298	4245	2545																	
10	5292	4257	2556																	
11	5288	4257	2567																	
12	5285	4262	2582																	
1	5318	4085	2374																	
2	5312	4110	2394																	
3	5303	4111	2409																	
4	5297	4117	2433																	
5	5285	4122	2452																	
6	5279	4131	2476																	
7	5276	4140	2490																	
8	5258	4147	2510																	
9	5251	4153	2522																	
10	5249	4163	2539																	
11	5239	4173	2554																	
12	5232	4181	2572																	
1	5246	4055	2415																	
2	5233	4060	2431																	
3	5222	4063	2438																	
4	5217	4071	2450																	
5	5204	4080	2467																	
6	5193	4081	2484																	
7	5182	4080	2496																	
8	5176	4086	2516																	
9	5163	4096	2524																	
10	5152	4103	2539																	
11	5148	4116	2551																	
12	5150	4130	2568																	
1	5300	4019	2377																	
2	5295	4035	2395																	
3	5294	4053	2410																	
4	5278	4064	2420																	
5	5270	4088	2442																	
6	5264	4093	2459																	
7	5254	4100	2473																	
8	5243	4106	2485																	
9	5239	4120	2506																	
10	5237	4130	2520																	
11	5218	4135	2532																	
12	5202	4139	2546																	
1	5331	4092	2436																	
2	5326	4099	2454																	
3	5315	4106	2464																	
4	5301	4114	2479																	
5	5297	4135	2489																	
6	5293	4142	2505																	
7	5291	4156	2521																	
8	5276	4159	2532																	
9	5264	4168	2549																	
10	5259	4172	2564																	
11	5252	4187	2581																	
12	5240	4198	2595																	
1	5246	4033	2366																	
2	5244	4052	2388																	
3	5236	4066	2406																	
4	5230	4069	2414																	
5	5219	4077	2430																	
6	5214	4090	2444																	
7	5202	4099	2458																	
8	5194	4108	2474																	
9	5192	4124	2492																	
10	5179	4134	2504																	
11	5168	4142	2518																	
12	5162	4153	2537																	
1	5372	4172	2463																	
2	5361	4196	2478																	
3	5360	4201	2493																	
4	5346	4203	2501																	
5	5332	4212	2513																	
6	5328	4224	2527																	
7	5321	4239	2549																	
8	5299	4238	2565																	
9	5287	4252	2586																	
10	5274	4253	2611																	
11	5265	4256	2624																	
12	5261	4264	2637																	
1	5424	4218	2456																	
2	5414	4223	2477																	
3	5393	4226	2489																	
4	5374	4225	2500																	
5	5359	4235	2511																	
6	5352	4249	2524																	
7	5343	4259	2541																	
8	5331	4262	2554																	
9	5328	4270	2572																	
10	5314	4272	2594																	
11	5301	4280	2612																	
12	5296	4300	2621																	
1	5287	4061	2403																	
2	5286	4081	2419																	
3	5271	4097	2432																	
4	5260	4110	2451																	
5	5248	4122	2469																	
6	5237	4127	2488																	
7	5239	4145	2500																	
8	5226	4152	2515																	
9	5213	4158	2529																	
10	5215	4168	2544																	
11	5201	4178	2558																	
12	5198	4194	2578																	
1	5203	4011	2356																	
2	5199	4023	2371																	
3	5194	4028	2379																	
4	5184	4041	2393																	
5	5182	4049	2414																	
6	5170	4060	2434																	
7	5158	4069	2452																	
8	5149	4075	2473																	
9	5140	4077	2489																	
10	5129	4076	2508																	
11	5116	4087	2518																	
12	5109	4095	2523																	
1	5281	4091	2401																	
2	5279	4105	2419																	
3	5272	4112	2434																	
4	5267	4127	2457																	
5	5272	4140	2475																	
6	5257	4149	2489																	
7	5251	4161	2507																	
8	5248	4170	2518																	
9	5242	4178	2529																	
10	5246	4201	2552																	
11	5236	4200	2567																	
12	5232	4204	2583																	
1	5208	4011	2382																	
2	5197	4016	2399																	
3	5190	4031	2413																	
4	5181	4037	2425																	
5	5176	4055	2439																	
6	5174	4066	2453																	
7	5173	4078	2462																	
8	5163	4091	2477																	
9	5160	4105	2502																	
10	5151	4109	2509																	
11	5135	4102	2530																	
12	5131	4108	2554																	
1	5239	4039	2388																	
2	5220	4039	2410																	
3	5211	4057	2418																	
4	5202	4062	2430																	
5	5185	4065	2443																	
6	5177	4076	2454																	
7	5159	4078	2469																	
8	5149	4085	2478																	
9	5136	4088	2497																	
10	5126	4096	2511																	
11	5118	4093	2525																	
12	5107	4094	2543																	
1	5206	3997	2310																	
2	5201	4003	2318																	
3	5197	4010	2332																	
4	5180	4022	2354																	
5	5171	4029	2365																	
6	5170	4034	2382																	
7	5160	4037	2401																	
8	5151	4044	2417																	
9	5140	4045	2437																	
10	5132	4057	2452																	
11	5136	4071	2474																	
12	5129	4070	2478																	
1	5268	4032	2346																	
2	5271	4055	2363																	
3	5251	4060	2370																	
4	5236	4062	2386																	
5	5242	4079	2405																	
6	5229	4085	2418																	
7	5220	4099	2440																	
8	5207	4106	2458																	
9	5200	4106	2466																	
10	5198	4112	2470																	
11	5193	4123	2486																	
12	5182	4134	2503																	
1	5350	4122	2418																	
2	5348	4133	2435																	
3	5339	4150	2445																	
4	5330	4156	2463																	
5	5329	4177	2488																	
6	5322	4182	2504																	
7	5313	4191	2520																	
8	5302	4195	2536																	
9	5303	4212	2554																	
10	5298	4231	2566																	
11	5290	4240	2582																	
12	5282	4248	2594																	
1	5284	4010	2360																	
2	5274	4026	2386																	
3	5263	4048	2392																	
4	5258	4061	2406																	
5	5249	4070	2423																	
6	5230	4077	2448																	
7	5224	4085	2468																	
8	5217	4094	2482																	
9	5212	4107	2498																	
10	5200	4122	2514																	
11	5193	4137	2524																	
12	5185	4151	2533																	
1	5363	4086	2312																	
2	5359	4091	2326																	
3	5350	4095	2341																	
4	5345	4113	2355																	
5	5335	4113	2372																	
6	5334	4126	2397																	
7	5316	4126	2412																	
8	5300	4131	2437																	
9	5292	4145	2454																	
10	5274	4150	2473																	
11	5264	4149	2487																	
12	5260	4156	2505																	
1	5368	4123	2416																	
2	5362	4128	2434																	
3	5362	4145	2448																	
4	5357	4159	2460																	
5	5345	4166	2479																	
6	5343	4184	2495																	
7	5325	4184	2510																	
8	5311	4188	2520																	
9	5298	4198	2538																	
10	5286	4202	2554																	
11	5274	4217	2570																	
12	5261	4216	2582																	
t	Total-HIV	Tested+	HAART																	
1	5318	4045	2376																	
2	5306	4052	2392																	
3	5294	4074	2410																	
4	5286	4079	2424																	
5	5273	4082	2438																	
6	5258	4096	2452																	
7	5246	4099	2465																	
8	5234	4101	2481																	
9	5223	4103	2500																	
10	5213	4108	2518																	
11	5198	4114	2533																	
12	5185	4120	2543																	
1	5087	3954	2294																	
2	5072	3961	2317																	
3	5061	3965	2334																	
4	5055	3982	2349																	
5	5048	3994	2369																	
6	5038	4006	2385																	
7	5028	4012	2403																	
8	5007	4010	2427																	
9	5001	4017	2440																	
10	4986	4021	2454																	
11	4979	4034	2464																	
12	4975	4038	2477																	
1	5201	4004	2318																	
2	5192	4023	2338																	
3	5191	4043	2365																	
4	5184	4043	2378																	
5	5174	4064	2385																	
6	5166	4075	2409																	
7	5151	4079	2423																	
8	5148	4088	2444																	
9	5135	4096	2452																	
10	5120	4096	2469																	
11	5117	4109	2482																	
12	5097	4105	2492																	
1	5203	3957	2348																	
2	5194	3960	2369																	
3	5192	3970	2380																	
4	5183	3981	2409																	
5	5178	4004	2430																	
6	5170	4028	2439																	
7	5161	4049	2456																	
8	5163	4058	2463																	
9	5158	4069	2477																	
10	5154	4084	2493																	
11	5140	4083	2512																	
12	5119	4090	2521																	
1	5372	4142	2414																	
2	5366	4155	2428																	
3	5352	4168	2440																	
4	5342	4183	2451																	
5	5342	4206	2460																	
6	5331	4212	2477																	
7	5323	4220	2489																	
8	5316	4227	2503																	
9	5294	4229	2514																	
10	5283	4241	2534																	
11	5275	4256	2558																	
12	5267	4258	2575																	
1	5259	4051	2367																	
2	5252	4060	2388																	
3	5243	4065	2397																	
4	5222	4074	2414																	
5	5201	4081	2427																	
6	5193	4090	2439																	
7	5189	4100	2453																	
8	5176	4109	2468																	
9	5164	4119	2477																	
10	5154	4130	2499																	
11	5140	4142	2513																	
12	5127	4147	2531																	
1	5238	4048	2372																	
2	5230	4060	2399																	
3	5218	4072	2418																	
4	5209	4085	2432																	
5	5203	4090	2449																	
6	5199	4108	2462																	
7	5185	4114	2482																	
8	5174	4122	2498																	
9	5175	4138	2520																	
10	5166	4155	2533																	
11	5162	4165	2542																	
12	5155	4171	2555																	
1	5256	3992	2298																	
2	5254	4010	2308																	
3	5237	4013	2323																	
4	5222	4020	2332																	
5	5217	4031	2351																	
6	5203	4052	2360																	
7	5191	4051	2368																	
8	5181	4063	2391																	
9	5168	4077	2408																	
10	5153	4090	2423																	
11	5145	4101	2428																	
12	5137	4111	2454																	
1	5359	4138	2429																	
2	5354	4143	2439																	
3	5340	4157	2460																	
4	5326	4158	2477																	
5	5309	4162	2492																	
6	5298	4173	2510																	
7	5287	4181	2529																	
8	5281	4192	2545																	
9	5268	4209	2559																	
10	5264	4227	2574																	
11	5265	4239	2591																	
12	5257	4241	2602																	
1	5291	4088	2390																	
2	5282	4104	2401																	
3	5286	4124	2423																	
4	5284	4132	2443																	
5	5268	4143	2460																	
6	5257	4139	2469																	
7	5256	4156	2487																	
8	5242	4166	2509																	
9	5232	4175	2525																	
10	5225	4182	2533																	
11	5216	4190	2550																	
12	5204	4197	2558																	
1	5421	4147	2446																	
2	5417	4156	2462																	
3	5411	4166	2476																	
4	5393	4167	2497																	
5	5381	4186	2518																	
6	5374	4192	2538																	
7	5365	4205	2552																	
8	5353	4219	2566																	
9	5350	4222	2589																	
10	5341	4229	2602																	
11	5319	4231	2619																	
12	5318	4253	2642																	
1	5175	3992	2368																	
2	5161	4007	2388																	
3	5152	4015	2404																	
4	5136	4029	2422																	
5	5125	4030	2432																	
6	5114	4040	2449																	
7	5110	4049	2468																	
8	5107	4069	2489																	
9	5088	4071	2512																	
10	5066	4079	2526																	
11	5058	4095	2544																	
12	5044	4099	2559																	
1	5337	4085	2365																	
2	5321	4086	2377																	
3	5310	4096	2398																	
4	5301	4107	2423																	
5	5289	4117	2438																	
6	5287	4130	2456																	
7	5275	4141	2478																	
8	5265	4156	2508																	
9	5261	4171	2520																	
10	5254	4186	2532																	
11	5234	4188	2552																	
12	5223	4205	2575																	
1	5223	3997	2371																	
2	5223	4004	2384																	
3	5214	4018	2397																	
4	5206	4031	2416																	
5	5196	4047	2442																	
6	5189	4060	2457																	
7	5181	4069	2468																	
8	5172	4076	2479																	
9	5167	4088	2496																	
10	5160	4086	2509																	
11	5154	4101	2525																	
12	5146	4113	2543																	
1	5241	4008	2324																	
2	5236	4010	2331																	
3	5224	4022	2346																	
4	5224	4038	2360																	
5	5211	4049	2373																	
6	5200	4065	2385																	
7	5199	4072	2397																	
8	5190	4076	2413																	
9	5179	4092	2435																	
10	5170	4100	2453																	
11	5162	4104	2466																	
12	5159	4117	2486																	
1	5278	4061	2378																	
2	5271	4070	2396																	
3	5269	4083	2426																	
4	5270	4103	2439																	
5	5259	4111	2454																	
6	5249	4120	2471																	
7	5241	4135	2489																	
8	5232	4149	2514																	
9	5228	4165	2528																	
10	5220	4178	2543																	
11	5214	4188	2566																	
12	5202	4191	2579																	
1	5312	4058	2377																	
2	5306	4066	2393																	
3	5302	4076	2407																	
4	5285	4076	2416																	
5	5277	4085	2432																	
6	5260	4085	2450																	
7	5257	4091	2470																	
8	5249	4101	2481																	
9	5231	4108	2498																	
10	5225	4117	2511																	
11	5212	4125	2525																	
12	5207	4132	2546																	
1	5401	4236	2427																	
2	5400	4250	2439																	
3	5393	4253	2460																	
4	5380	4271	2486																	
5	5377	4286	2502																	
6	5370	4290	2519																	
7	5364	4301	2529																	
8	5355	4314	2545																	
9	5340	4312	2556																	
10	5329	4322	2572																	
11	5316	4327	2588																	
12	5300	4327	2606																	
1	5356	4182	2462																	
2	5347	4195	2475																	
3	5339	4203	2502																	
4	5324	4216	2516																	
5	5311	4218	2530																	
6	5300	4228	2550																	
7	5297	4237	2571																	
8	5286	4244	2588																	
9	5278	4247	2610																	
10	5270	4255	2622																	
11	5266	4261	2638																	
12	5257	4255	2651																	
1	5329	4122	2429																	
2	5325	4141	2445																	
3	5315	4151	2460																	
4	5305	4163	2478																	
5	5314	4177	2498																	
6	5298	4182	2506																	
7	5300	4185	2516																	
8	5290	4193	2532																	
9	5283	4197	2554																	
10	5269	4205	2570																	
11	5262	4215	2586																	
12	5244	4217	2599																	
1	5338	4063	2353																	
2	5337	4073	2370																	
3	5330	4085	2392																	
4	5325	4102	2419																	
5	5324	4119	2447																	
6	5316	4126	2464																	
7	5306	4141	2478																	
8	5297	4147	2496																	
9	5292	4157	2505																	
10	5276	4167	2518																	
11	5274	4178	2535																	
12	5272	4186	2556																	
1	5211	3976	2315																	
2	5203	3978	2331																	
3	5203	3984	2344																	
4	5194	3990	2365																	
5	5188	4006	2378																	
6	5185	4017	2385																	
7	5187	4039	2406																	
8	5166	4049	2424																	
9	5155	4059	2440																	
10	5147	4078	2459																	
11	5140	4086	2476																	
12	5125	4091	2487																	
1	5328	4081	2426																	
2	5317	4085	2437																	
3	5306	4094	2450																	
4	5295	4100	2469																	
5	5285	4122	2486																	
6	5277	4119	2500																	
7	5272	4125	2520																	
8	5263	4140	2539																	
9	5245	4139	2555																	
10	5245	4158	2569																	
11	5237	4165	2583																	
12	5229	4175	2606																	
1	5281	4058	2385																	
2	5272	4077	2399																	
3	5260	4092	2421																	
4	5247	4111	2444																	
5	5234	4118	2460																	
6	5224	4126	2479																	
7	5223	4138	2495																	
8	5226	4154	2507																	
9	5224	4168	2525																	
10	5216	4180	2541																	
11	5218	4194	2558																	
12	5208	4207	2575																	
1	5306	4085	2388																	
2	5302	4095	2397																	
3	5300	4112	2420																	
4	5287	4127	2434																	
5	5279	4142	2456																	
6	5268	4143	2473																	
7	5258	4152	2492																	
8	5248	4161	2508																	
9	5241	4164	2521																	
10	5224	4164	2535																	
11	5215	4168	2559																	
12	5214	4177	2576																	
1	5405	4124	2431																	
2	5403	4138	2453																	
3	5396	4151	2469																	
4	5378	4164	2483																	
5	5368	4169	2499																	
6	5357	4185	2509																	
7	5349	4204	2520																	
8	5342	4212	2529																	
9	5334	4216	2553																	
10	5326	4228	2569																	
11	5319	4233	2586																	
12	5311	4242	2602																	
1	5122	3960	2266																	
2	5114	3970	2278																	
3	5111	3985	2305																	
4	5094	3987	2320																	
5	5073	3983	2338																	
6	5063	4001	2358																	
7	5048	4015	2370																	
8	5035	4020	2390																	
9	5030	4020	2413																	
10	5022	4034	2428																	
11	5018	4036	2442																	
12	4998	4034	2451																	
1	5265	4085	2385																	
2	5245	4084	2396																	
3	5238	4087	2408																	
4	5230	4093	2424																	
5	5223	4110	2433																	
6	5214	4120	2447																	
7	5197	4123	2464																	
8	5180	4123	2479																	
9	5159	4122	2495																	
10	5153	4134	2514																	
11	5147	4134	2535																	
12	5130	4134	2549																	
1	5108	3968	2275																	
2	5091	3975	2289																	
3	5086	3987	2307																	
4	5080	3992	2320																	
5	5074	4005	2337																	
6	5064	4016	2361																	
7	5055	4022	2376																	
8	5041	4028	2392																	
9	5027	4043	2407																	
10	5022	4056	2428																	
11	5020	4071	2443																	
12	5008	4077	2454																	
1	5293	4056	2401																	
2	5287	4070	2414																	
3	5273	4080	2431																	
4	5260	4095	2439																	
5	5251	4111	2456																	
6	5247	4118	2480																	
7	5240	4128	2496																	
8	5225	4132	2511																	
9	5228	4143	2524																	
10	5229	4162	2537																	
11	5214	4170	2549																	
12	5195	4178	2564																	
1	5301	4068	2354																	
2	5308	4084	2369																	
3	5297	4094	2382																	
4	5281	4103	2401																	
5	5273	4120	2418																	
6	5262	4124	2432																	
7	5256	4136	2450																	
8	5254	4149	2463																	
9	5251	4165	2487																	
10	5241	4170	2514																	
11	5238	4176	2533																	
12	5230	4194	2550																	
1	5311	4055	2341																	
2	5298	4073	2357																	
3	5286	4082	2379																	
4	5284	4092	2395																	
5	5278	4108	2417																	
6	5265	4111	2436																	
7	5268	4132	2460																	
8	5259	4139	2472																	
9	5241	4147	2491																	
10	5240	4168	2506																	
11	5228	4169	2522																	
12	5217	4183	2529																	
1	5281	4068	2382																	
2	5276	4093	2394																	
3	5266	4109	2410																	
4	5266	4120	2414																	
5	5253	4130	2428																	
6	5243	4137	2442																	
7	5234	4141	2453																	
8	5226	4159	2464																	
9	5219	4167	2478																	
10	5211	4181	2490																	
11	5204	4190	2513																	
12	5193	4203	2528																	
1	5323	4079	2422																	
2	5309	4090	2439																	
3	5299	4107	2453																	
4	5289	4115	2469																	
5	5269	4112	2486																	
6	5257	4107	2504																	
7	5234	4111	2518																	
8	5220	4120	2542																	
9	5203	4119	2558																	
10	5195	4125	2573																	
11	5184	4138	2590																	
12	5179	4141	2605																	
1	5275	4048	2410																	
2	5266	4049	2425																	
3	5267	4062	2445																	
4	5257	4074	2459																	
5	5253	4087	2479																	
6	5252	4094	2502																	
7	5250	4106	2521																	
8	5248	4109	2539																	
9	5250	4126	2560																	
10	5246	4136	2572																	
11	5243	4148	2585																	
12	5229	4160	2600																	
1	5351	4113	2342																	
2	5347	4134	2368																	
3	5346	4155	2380																	
4	5337	4161	2398																	
5	5328	4175	2417																	
6	5330	4196	2438																	
7	5326	4220	2455																	
8	5319	4236	2479																	
9	5308	4244	2499																	
10	5303	4252	2520																	
11	5297	4266	2542																	
12	5291	4266	2559																	
1	5164	3969	2335																	
2	5155	3985	2363																	
3	5143	3990	2380																	
4	5135	3995	2393																	
5	5117	3996	2404																	
6	5115	4019	2424																	
7	5106	4027	2437																	
8	5102	4046	2457																	
9	5083	4045	2468																	
10	5078	4052	2488																	
11	5068	4060	2507																	
12	5059	4064	2520																	
1	5316	4091	2359																	
2	5302	4091	2376																	
3	5290	4101	2381																	
4	5282	4118	2412																	
5	5275	4123	2428																	
6	5269	4136	2444																	
7	5264	4151	2463																	
8	5257	4161	2476																	
9	5249	4169	2491																	
10	5241	4182	2509																	
11	5240	4201	2530																	
12	5233	4210	2549																	
1	5238	3985	2348																	
2	5241	3999	2358																	
3	5230	4012	2370																	
4	5227	4023	2385																	
5	5223	4042	2399																	
6	5207	4049	2417																	
7	5204	4056	2426																	
8	5180	4061	2435																	
9	5175	4072	2453																	
10	5161	4080	2471																	
11	5161	4093	2488																	
12	5149	4096	2502																	
1	5222	4011	2354																	
2	5218	4020	2379																	
3	5209	4029	2390																	
4	5198	4044	2407																	
5	5197	4054	2423																	
6	5186	4065	2439																	
7	5181	4065	2447																	
8	5172	4071	2462																	
9	5163	4073	2474																	
10	5143	4075	2490																	
11	5135	4078	2506																	
12	5124	4086	2532																	
1	5249	4047	2285																	
2	5244	4055	2304																	
3	5239	4063	2320																	
4	5235	4073	2332																	
5	5240	4089	2358																	
6	5232	4103	2377																	
7	5217	4109	2383																	
8	5197	4115	2402																	
9	5187	4131	2428																	
10	5174	4132	2437																	
11	5167	4138	2453																	
12	5161	4157	2470																	
1	5180	3938	2322																	
2	5176	3943	2339																	
3	5176	3951	2354																	
4	5157	3957	2372																	
5	5152	3966	2387																	
6	5141	3969	2401																	
7	5132	3985	2419																	
8	5127	3991	2427																	
9	5115	4006	2437																	
10	5112	4019	2456																	
11	5093	4016	2476																	
12	5090	4028	2483																	
1	5278	4049	2342																	
2	5272	4056	2360																	
3	5266	4061	2369																	
4	5265	4073	2389																	
5	5256	4090	2408																	
6	5252	4104	2431																	
7	5244	4114	2453																	
8	5236	4124	2474																	
9	5232	4129	2486																	
10	5220	4129	2506																	
11	5212	4135	2524																	
12	5209	4141	2538																	
1	5267	4051	2366																	
2	5260	4062	2386																	
3	5246	4072	2403																	
4	5242	4089	2419																	
5	5230	4103	2440																	
6	5228	4118	2456																	
7	5224	4135	2468																	
8	5209	4139	2480																	
9	5204	4148	2495																	
10	5191	4155	2510																	
11	5186	4170	2525																	
12	5178	4173	2543																	
1	5266	4051	2410																	
2	5266	4066	2431																	
3	5254	4078	2449																	
4	5244	4088	2464																	
5	5234	4099	2481																	
6	5213	4104	2502																	
7	5205	4117	2521																	
8	5195	4119	2532																	
9	5179	4122	2544																	
10	5169	4126	2558																	
11	5166	4137	2570																	
12	5154	4148	2582																	
1	5240	4044	2329																	
2	5223	4043	2339																	
3	5210	4045	2357																	
4	5204	4056	2368																	
5	5193	4070	2389																	
6	5183	4078	2403																	
7	5167	4080	2417																	
8	5165	4086	2435																	
9	5156	4098	2449																	
10	5137	4107	2458																	
11	5129	4111	2472																	
12	5117	4120	2491																	
1	5309	4062	2360																	
2	5294	4071	2370																	
3	5281	4081	2386																	
4	5270	4085	2411																	
5	5260	4086	2419																	
6	5239	4102	2441																	
7	5228	4115	2455																	
8	5216	4122	2462																	
9	5204	4137	2479																	
10	5197	4146	2495																	
11	5188	4157	2511																	
12	5171	4156	2523																	
1	5147	3924	2327																	
2	5142	3936	2339																	
3	5138	3950	2354																	
4	5127	3955	2374																	
5	5116	3966	2384																	
6	5107	3968	2397																	
7	5105	3981	2414																	
8	5098	3981	2422																	
9	5088	3984	2430																	
10	5086	3998	2445																	
11	5086	4012	2459																	
12	5084	4031	2481																	
1	5205	3997	2335																	
2	5197	4002	2359																	
3	5187	4012	2374																	
4	5179	4028	2391																	
5	5170	4037	2406																	
6	5158	4047	2414																	
7	5152	4056	2435																	
8	5140	4062	2450																	
9	5123	4068	2474																	
10	5120	4073	2485																	
11	5114	4079	2504																	
12	5109	4090	2521																	
1	5298	4053	2392																	
2	5291	4074	2405																	
3	5290	4088	2421																	
4	5274	4093	2436																	
5	5268	4106	2445																	
6	5254	4110	2459																	
7	5238	4108	2481																	
8	5228	4110	2493																	
9	5220	4113	2513																	
10	5210	4122	2528																	
11	5204	4133	2538																	
12	5201	4134	2556																	
1	5230	4030	2351																	
2	5234	4040	2362																	
3	5227	4046	2375																	
4	5218	4057	2393																	
5	5209	4061	2412																	
6	5197	4081	2430																	
7	5192	4098	2449																	
8	5180	4101	2465																	
9	5174	4117	2486																	
10	5168	4128	2499																	
11	5163	4135	2515																	
12	5150	4140	2534																	
1	5308	4068	2388																	
2	5302	4074	2409																	
3	5290	4085	2421																	
4	5282	4090	2435																	
5	5266	4105	2450																	
6	5254	4109	2473																	
7	5251	4117	2496																	
8	5243	4122	2514																	
9	5231	4133	2531																	
10	5218	4138	2550																	
11	5205	4143	2562																	
12	5196	4150	2582																	
1	5309	4107	2400																	
2	5302	4118	2418																	
3	5293	4129	2433																	
4	5279	4141	2447																	
5	5266	4151	2470																	
6	5253	4167	2481																	
7	5244	4181	2505																	
8	5230	4185	2524																	
9	5222	4185	2537																	
10	5221	4198	2552																	
11	5210	4209	2567																	
12	5207	4221	2583																	
1	5185	3988	2287																	
2	5181	3998	2310																	
3	5168	4011	2327																	
4	5154	4016	2342																	
5	5152	4025	2361																	
6	5139	4033	2374																	
7	5122	4041	2389																	
8	5116	4042	2404																	
9	5103	4044	2425																	
10	5092	4054	2444																	
11	5083	4063	2465																	
12	5072	4067	2474																	
1	5276	4091	2373																	
2	5265	4102	2386																	
3	5253	4110	2401																	
4	5249	4119	2411																	
5	5238	4124	2425																	
6	5228	4132	2440																	
7	5224	4144	2464																	
8	5220	4159	2481																	
9	5203	4173	2492																	
10	5205	4186	2507																	
11	5195	4193	2526																	
12	5193	4205	2541																	
1	5382	4158	2408																	
2	5364	4168	2426																	
3	5344	4167	2443																	
4	5336	4182	2460																	
5	5333	4196	2478																	
6	5328	4208	2497																	
7	5320	4216	2514																	
8	5303	4232	2531																	
9	5293	4243	2551																	
10	5280	4256	2566																	
11	5270	4261	2582																	
12	5265	4270	2598																	
1	5270	3983	2329																	
2	5268	3987	2346																	
3	5262	4005	2362																	
4	5252	4021	2377																	
5	5247	4035	2389																	
6	5236	4049	2418																	
7	5217	4048	2429																	
8	5198	4056	2443																	
9	5180	4062	2464																	
10	5172	4082	2481																	
11	5157	4086	2509																	
12	5154	4097	2525																	
1	5413	4153	2458																	
2	5402	4160	2471																	
3	5408	4181	2492																	
4	5403	4209	2504																	
5	5394	4223	2521																	
6	5374	4231	2538																	
7	5367	4244	2550																	
8	5364	4255	2562																	
9	5346	4257	2577																	
10	5332	4260	2593																	
11	5318	4272	2601																	
12	5307	4279	2615																	
1	5372	4110	2379																	
2	5361	4120	2395																	
3	5357	4124	2412																	
4	5349	4146	2429																	
5	5346	4149	2446																	
6	5339	4168	2463																	
7	5328	4174	2486																	
8	5312	4190	2498																	
9	5308	4195	2515																	
10	5303	4203	2520																	
11	5297	4208	2535																	
12	5288	4220	2557																	
1	5400	4161	2428																	
2	5401	4178	2453																	
3	5394	4187	2467																	
4	5384	4193	2480																	
5	5376	4205	2499																	
6	5366	4214	2520																	
7	5363	4222	2534																	
8	5349	4236	2555																	
9	5334	4243	2567																	
10	5329	4249	2581																	
11	5325	4261	2593																	
12	5317	4271	2610																	
1	5350	4068	2358																	
2	5340	4080	2378																	
3	5326	4089	2405																	
4	5310	4090	2423																	
5	5301	4097	2434																	
6	5295	4112	2447																	
7	5283	4119	2463																	
8	5280	4120	2481																	
9	5264	4130	2496																	
10	5264	4150	2514																	
11	5260	4157	2544																	
12	5249	4165	2563																	
1	5250	4050	2438																	
2	5238	4063	2453																	
3	5233	4081	2475																	
4	5220	4092	2488																	
5	5213	4101	2504																	
6	5207	4111	2519																	
7	5191	4117	2534																	
8	5181	4125	2553																	
9	5166	4132	2568																	
10	5159	4144	2588																	
11	5155	4153	2605																	
12	5150	4163	2623																	
1	5232	4045	2352																	
2	5221	4059	2370																	
3	5217	4084	2391																	
4	5209	4094	2408																	
5	5188	4102	2419																	
6	5179	4113	2434																	
7	5166	4114	2453																	
8	5161	4121	2468																	
9	5158	4138	2488																	
10	5149	4147	2500																	
11	5138	4156	2519																	
12	5134	4163	2531																	
1	5273	4027	2374																	
2	5265	4040	2394																	
3	5257	4054	2409																	
4	5255	4069	2430																	
5	5253	4083	2444																	
6	5250	4101	2461																	
7	5238	4097	2474																	
8	5229	4108	2495																	
9	5215	4110	2505																	
10	5210	4121	2517																	
11	5207	4132	2550																	
12	5206	4147	2566																	
1	5201	4008	2347																	
2	5194	4023	2361																	
3	5187	4034	2377																	
4	5191	4039	2391																	
5	5183	4065	2404																	
6	5177	4082	2426																	
7	5173	4093	2448																	
8	5168	4112	2464																	
9	5166	4122	2488																	
10	5161	4125	2513																	
11	5149	4134	2530																	
12	5146	4149	2545																	
1	5238	4017	2330																	
2	5217	4016	2342																	
3	5205	4012	2364																	
4	5200	4025	2377																	
5	5191	4034	2393																	
6	5177	4045	2402																	
7	5173	4062	2409																	
8	5161	4066	2422																	
9	5143	4070	2442																	
10	5133	4080	2454																	
11	5112	4088	2468																	
12	5107	4096	2484																	
1	5289	4052	2341																	
2	5284	4065	2363																	
3	5275	4076	2380																	
4	5275	4093	2403																	
5	5263	4098	2423																	
6	5249	4104	2433																	
7	5240	4113	2455																	
8	5239	4125	2479																	
9	5234	4135	2493																	
10	5224	4141	2509																	
11	5213	4149	2536																	
12	5202	4158	2550																	
1	5216	4010	2325																	
2	5206	4025	2341																	
3	5210	4036	2364																	
4	5200	4043	2379																	
5	5190	4044	2398																	
6	5176	4052	2416																	
7	5169	4059	2436																	
8	5158	4068	2450																	
9	5148	4074	2457																	
10	5146	4093	2476																	
11	5138	4109	2487																	
12	5130	4120	2504																	
1	5295	4026	2335																	
2	5292	4045	2353																	
3	5283	4061	2365																	
4	5269	4070	2383																	
5	5254	4081	2392																	
6	5236	4089	2404																	
7	5236	4109	2425																	
8	5225	4120	2452																	
9	5217	4122	2468																	
10	5204	4127	2490																	
11	5197	4142	2505																	
12	5187	4144	2522																	
1	5314	4065	2431																	
2	5300	4075	2442																	
3	5290	4086	2448																	
4	5289	4087	2454																	
5	5291	4096	2478																	
6	5293	4120	2494																	
7	5282	4125	2509																	
8	5278	4134	2528																	
9	5267	4136	2548																	
10	5255	4141	2557																	
11	5251	4160	2568																	
12	5236	4166	2577																	
1	5316	4107	2361																	
2	5319	4113	2375																	
3	5315	4127	2398																	
4	5303	4132	2410																	
5	5282	4139	2425																	
6	5269	4150	2441																	
7	5259	4162	2452																	
8	5252	4170	2466																	
9	5245	4181	2483																	
10	5234	4185	2504																	
11	5228	4198	2517																	
12	5219	4206	2530																	
1	5204	4059	2360																	
2	5192	4060	2370																	
3	5190	4069	2399																	
4	5180	4076	2414																	
5	5167	4084	2435																	
6	5165	4094	2453																	
7	5157	4103	2469																	
8	5149	4109	2481																	
9	5143	4120	2494																	
10	5127	4132	2510																	
11	5111	4134	2530																	
12	5109	4145	2539																	
1	5368	4128	2455																	
2	5362	4136	2461																	
3	5349	4151	2477																	
4	5339	4165	2489																	
5	5326	4171	2506																	
6	5321	4186	2520																	
7	5314	4191	2532																	
8	5311	4206	2549																	
9	5304	4220	2569																	
10	5291	4230	2578																	
11	5279	4232	2600																	
12	5269	4238	2618																	
1	5338	4079	2418																	
2	5326	4094	2433																	
3	5315	4109	2448																	
4	5314	4122	2469																	
5	5304	4135	2486																	
6	5297	4145	2504																	
7	5284	4149	2524																	
8	5277	4157	2535																	
9	5269	4159	2554																	
10	5261	4173	2575																	
11	5251	4188	2593																	
12	5239	4198	2610																	
1	5174	3963	2355																	
2	5184	3975	2369																	
3	5173	3989	2386																	
4	5163	3991	2399																	
5	5153	4008	2416																	
6	5138	4018	2436																	
7	5124	4024	2446																	
8	5116	4035	2458																	
9	5102	4044	2471																	
10	5092	4057	2486																	
11	5081	4065	2498																	
12	5071	4073	2511																	
1	5102	3916	2321																	
2	5097	3927	2337																	
3	5093	3937	2346																	
4	5078	3943	2363																	
5	5074	3960	2375																	
6	5062	3978	2392																	
7	5055	3993	2414																	
8	5047	4003	2430																	
9	5041	4011	2444																	
10	5049	4024	2454																	
11	5038	4037	2473																	
12	5035	4050	2490																	
1	5230	4043	2434																	
2	5224	4055	2452																	
3	5215	4063	2471																	
4	5208	4074	2493																	
5	5197	4074	2512																	
6	5192	4089	2528																	
7	5189	4102	2542																	
8	5184	4114	2551																	
9	5168	4114	2565																	
10	5162	4122	2583																	
11	5160	4133	2591																	
12	5158	4142	2604																	
1	5193	4079	2423																	
2	5187	4082	2442																	
3	5174	4087	2457																	
4	5169	4105	2473																	
5	5149	4111	2485																	
6	5139	4109	2501																	
7	5131	4118	2524																	
8	5120	4123	2533																	
9	5110	4128	2548																	
10	5104	4131	2560																	
11	5105	4140	2577																	
12	5094	4141	2590																	
1	5280	4069	2351																	
2	5260	4067	2372																	
3	5246	4066	2387																	
4	5232	4069	2412																	
5	5223	4079	2420																	
6	5208	4087	2438																	
7	5199	4090	2460																	
8	5185	4107	2476																	
9	5168	4111	2492																	
10	5161	4121	2510																	
11	5151	4125	2522																	
12	5142	4132	2543																	
1	5288	4087	2400																	
2	5295	4102	2414																	
3	5289	4103	2429																	
4	5279	4114	2450																	
5	5265	4113	2467																	
6	5261	4129	2482																	
7	5251	4145	2498																	
8	5240	4152	2517																	
9	5235	4163	2532																	
10	5221	4172	2554																	
11	5210	4191	2569																	
12	5202	4203	2580																	
1	5452	4218	2439																	
2	5450	4238	2455																	
3	5444	4246	2473																	
4	5436	4246	2489																	
5	5426	4261	2500																	
6	5417	4269	2525																	
7	5409	4272	2540																	
8	5405	4283	2559																	
9	5388	4277	2572																	
10	5374	4281	2590																	
11	5370	4298	2602																	
12	5350	4298	2614																	
1	5258	4010	2295																	
2	5251	4025	2312																	
3	5242	4041	2329																	
4	5241	4059	2351																	
5	5237	4076	2365																	
6	5226	4079	2383																	
7	5219	4093	2400																	
8	5226	4113	2419																	
9	5222	4127	2434																	
10	5218	4130	2450																	
11	5212	4141	2461																	
12	5203	4145	2472																	
1	5219	4053	2381																	
2	5217	4060	2391																	
3	5209	4072	2405																	
4	5200	4084	2427																	
5	5199	4100	2442																	
6	5191	4108	2461																	
7	5176	4117	2474																	
8	5169	4124	2486																	
9	5164	4132	2506																	
10	5165	4141	2521																	
11	5147	4145	2534																	
12	5135	4143	2545																	
1	5273	4040	2384																	
2	5267	4048	2402																	
3	5274	4066	2411																	
4	5261	4070	2420																	
5	5259	4089	2437																	
6	5247	4113	2458																	
7	5235	4118	2464																	
8	5227	4133	2486																	
9	5208	4138	2501																	
10	5199	4147	2515																	
11	5190	4167	2543																	
12	5177	4172	2560																	
1	5274	4059	2339																	
2	5271	4071	2355																	
3	5266	4081	2368																	
4	5259	4089	2383																	
5	5247	4099	2406																	
6	5247	4109	2429																	
7	5239	4124	2449																	
8	5233	4138	2457																	
9	5224	4145	2474																	
10	5221	4153	2490																	
11	5217	4159	2513																	
12	5207	4166	2528																	
1	5390	4166	2421																	
2	5382	4176	2442																	
3	5376	4190	2456																	
4	5366	4201	2472																	
5	5362	4213	2487																	
6	5348	4219	2510																	
7	5340	4222	2524																	
8	5329	4232	2546																	
9	5316	4249	2558																	
10	5312	4262	2575																	
11	5309	4271	2588																	
12	5308	4286	2604																	
1	5219	4054	2371																	
2	5217	4073	2393																	
3	5205	4076	2411																	
4	5193	4079	2429																	
5	5178	4085	2444																	
6	5162	4094	2461																	
7	5162	4108	2475																	
8	5159	4114	2488																	
9	5159	4127	2510																	
10	5157	4130	2523																	
11	5144	4132	2546																	
12	5127	4134	2559																	
1	5295	4000	2316																	
2	5283	4013	2328																	
3	5272	4032	2341																	
4	5259	4042	2357																	
5	5250	4051	2369																	
6	5231	4064	2387																	
7	5220	4072	2411																	
8	5212	4091	2430																	
9	5196	4091	2453																	
10	5179	4101	2475																	
11	5163	4112	2492																	
12	5153	4120	2504																	
1	5242	3989	2393																	
2	5238	3999	2405																	
3	5237	4021	2424																	
4	5219	4025	2438																	
5	5212	4036	2452																	
6	5198	4044	2469																	
7	5181	4048	2479																	
8	5184	4056	2507																	
9	5174	4072	2522																	
10	5160	4075	2536																	
11	5155	4082	2547																	
12	5146	4089	2560																	
1	5251	4009	2294																	
2	5245	4019	2311																	
3	5243	4035	2326																	
4	5231	4048	2339																	
5	5221	4064	2351																	
6	5208	4061	2364																	
7	5197	4077	2383																	
8	5186	4087	2396																	
9	5180	4097	2412																	
10	5163	4100	2427																	
11	5151	4096	2451																	
12	5135	4098	2465																	
1	5286	4031	2256																	
2	5282	4047	2275																	
3	5267	4052	2288																	
4	5256	4056	2310																	
5	5245	4063	2339																	
6	5237	4073	2358																	
7	5230	4076	2373																	
8	5216	4087	2383																	
9	5208	4092	2396																	
10	5196	4105	2418																	
11	5187	4123	2435																	
12	5177	4137	2450																	
1	5206	3938	2295																	
2	5200	3955	2308																	
3	5190	3964	2322																	
4	5183	3983	2336																	
5	5171	4002	2342																	
6	5171	4018	2357																	
7	5162	4040	2375																	
8	5156	4050	2396																	
9	5145	4060	2403																	
10	5139	4066	2423																	
11	5125	4070	2431																	
12	5117	4079	2447																	
1	5325	4077	2394																	
2	5327	4094	2414																	
3	5316	4097	2431																	
4	5297	4109	2447																	
5	5280	4124	2463																	
6	5279	4145	2478																	
7	5273	4159	2497																	
8	5266	4170	2511																	
9	5249	4170	2527																	
10	5243	4170	2544																	
11	5226	4174	2557																	
12	5217	4187	2574																	
1	5261	4031	2333																	
2	5250	4043	2349																	
3	5248	4060	2371																	
4	5233	4067	2383																	
5	5232	4086	2398																	
6	5228	4100	2421																	
7	5207	4108	2435																	
8	5193	4111	2455																	
9	5173	4112	2474																	
10	5167	4123	2490																	
11	5156	4126	2506																	
12	5138	4136	2519																	
1	5340	4060	2364																	
2	5333	4070	2378																	
3	5325	4085	2397																	
4	5321	4094	2413																	
5	5306	4097	2424																	
6	5295	4108	2433																	
7	5283	4124	2450																	
8	5275	4134	2467																	
9	5264	4148	2488																	
10	5249	4144	2505																	
11	5242	4157	2526																	
12	5237	4174	2534																	
1	5319	4108	2411																	
2	5307	4114	2429																	
3	5289	4122	2433																	
4	5281	4132	2454																	
5	5275	4146	2470																	
6	5262	4157	2477																	
7	5245	4154	2496																	
8	5246	4179	2511																	
9	5229	4178	2522																	
10	5222	4187	2541																	
11	5221	4196	2553																	
12	5210	4212	2567																	
1	5365	4136	2450																	
2	5345	4138	2464																	
3	5345	4146	2484																	
4	5330	4157	2499																	
5	5322	4180	2509																	
6	5313	4191	2532																	
7	5302	4205	2550																	
8	5286	4218	2566																	
9	5284	4225	2581																	
10	5277	4231	2598																	
11	5267	4235	2616																	
12	5265	4244	2629																	
1	5250	4010	2324																	
2	5231	4024	2335																	
3	5217	4031	2351																	
4	5210	4054	2368																	
5	5193	4058	2389																	
6	5186	4067	2409																	
7	5185	4074	2424																	
8	5176	4085	2437																	
9	5169	4092	2450																	
10	5158	4109	2462																	
11	5154	4114	2480																	
12	5151	4126	2489																	
1	5429	4168	2450																	
2	5416	4177	2464																	
3	5415	4197	2470																	
4	5401	4208	2481																	
5	5386	4206	2498																	
6	5366	4214	2514																	
7	5354	4220	2527																	
8	5355	4243	2550																	
9	5350	4251	2560																	
10	5340	4261	2579																	
11	5335	4273	2601																	
12	5316	4279	2621																	
1	5210	3994	2333																	
2	5197	3996	2351																	
3	5185	4016	2365																	
4	5173	4027	2383																	
5	5170	4037	2400																	
6	5157	4042	2411																	
7	5139	4046	2432																	
8	5128	4054	2450																	
9	5120	4065	2461																	
10	5105	4064	2477																	
11	5094	4074	2489																	
12	5080	4072	2507																	
t	Total-HIV	Tested+	HAART																	
1	5197	3960	2348																	
2	5193	3968	2361																	
3	5185	3978	2380																	
4	5177	3983	2393																	
5	5171	3995	2409																	
6	5162	4012	2423																	
7	5146	4011	2432																	
8	5136	4022	2450																	
9	5129	4035	2461																	
10	5119	4045	2477																	
11	5104	4053	2490																	
12	5097	4056	2505																	
1	5278	4085	2417																	
2	5264	4089	2428																	
3	5262	4097	2449																	
4	5243	4104	2464																	
5	5235	4105	2476																	
6	5222	4109	2494																	
7	5206	4107	2505																	
8	5199	4118	2527																	
9	5191	4134	2538																	
10	5192	4159	2564																	
11	5182	4163	2576																	
12	5172	4167	2588																	
1	5306	4097	2375																	
2	5297	4114	2391																	
3	5285	4121	2412																	
4	5267	4132	2431																	
5	5254	4147	2449																	
6	5232	4148	2460																	
7	5218	4159	2478																	
8	5214	4168	2496																	
9	5198	4178	2518																	
10	5190	4181	2536																	
11	5187	4180	2550																	
12	5182	4191	2566																	
1	5340	4114	2423																	
2	5333	4134	2435																	
3	5324	4141	2453																	
4	5321	4155	2473																	
5	5313	4157	2486																	
6	5302	4168	2501																	
7	5300	4183	2517																	
8	5287	4192	2532																	
9	5278	4197	2556																	
10	5269	4196	2564																	
11	5256	4199	2572																	
12	5250	4206	2585																	
1	5245	4004	2321																	
2	5233	4013	2337																	
3	5231	4036	2363																	
4	5221	4051	2385																	
5	5213	4068	2406																	
6	5202	4079	2414																	
7	5190	4088	2439																	
8	5186	4096	2455																	
9	5175	4099	2473																	
10	5172	4117	2492																	
11	5166	4133	2510																	
12	5157	4141	2523																	
1	5354	4030	2365																	
2	5341	4039	2379																	
3	5332	4049	2404																	
4	5334	4062	2419																	
5	5314	4066	2437																	
6	5303	4081	2455																	
7	5297	4088	2473																	
8	5286	4095	2487																	
9	5272	4101	2510																	
10	5259	4112	2522																	
11	5249	4123	2535																	
12	5238	4134	2553																	
1	5115	3932	2267																	
2	5119	3943	2283																	
3	5116	3955	2296																	
4	5108	3965	2310																	
5	5100	3969	2336																	
6	5082	3977	2349																	
7	5068	3990	2365																	
8	5055	3996	2375																	
9	5044	4007	2401																	
10	5030	4012	2415																	
11	5023	4025	2435																	
12	5015	4031	2448																	
1	5208	4016	2359																	
2	5208	4036	2375																	
3	5199	4042	2394																	
4	5187	4045	2400																	
5	5168	4055	2419																	
6	5157	4059	2444																	
7	5144	4066	2455																	
8	5140	4079	2474																	
9	5137	4086	2484																	
10	5129	4092	2497																	
11	5115	4093	2514																	
12	5106	4096	2530																	
1	5203	4015	2370																	
2	5198	4023	2384																	
3	5182	4036	2392																	
4	5165	4046	2405																	
5	5155	4059	2416																	
6	5140	4065	2429																	
7	5131	4075	2446																	
8	5124	4091	2462																	
9	5118	4106	2482																	
10	5110	4116	2503																	
11	5089	4121	2513																	
12	5084	4138	2535																	
1	5360	4106	2362																	
2	5360	4122	2382																	
3	5354	4141	2408																	
4	5357	4157	2434																	
5	5350	4170	2451																	
6	5346	4186	2463																	
7	5336	4200	2474																	
8	5338	4209	2492																	
9	5337	4216	2510																	
10	5334	4234	2529																	
11	5333	4244	2544																	
12	5318	4250	2556																	
1	5354	4117	2429																	
2	5343	4132	2444																	
3	5327	4145	2461																	
4	5312	4146	2485																	
5	5305	4157	2505																	
6	5303	4171	2522																	
7	5294	4190	2537																	
8	5283	4204	2546																	
9	5286	4225	2566																	
10	5266	4238	2583																	
11	5261	4245	2608																	
12	5249	4246	2621																	
1	5316	4039	2392																	
2	5308	4054	2419																	
3	5296	4062	2445																	
4	5281	4067	2470																	
5	5274	4075	2485																	
6	5268	4092	2499																	
7	5266	4099	2513																	
8	5254	4114	2531																	
9	5244	4126	2543																	
10	5245	4140	2554																	
11	5228	4145	2568																	
12	5224	4151	2580																	
1	5260	4098	2368																	
2	5251	4110	2381																	
3	5238	4115	2397																	
4	5234	4125	2415																	
5	5224	4139	2430																	
6	5214	4145	2446																	
7	5202	4153	2475																	
8	5187	4155	2489																	
9	5174	4160	2506																	
10	5166	4169	2533																	
11	5161	4180	2548																	
12	5151	4193	2563																	
1	5350	4101	2424																	
2	5344	4118	2445																	
3	5339	4126	2465																	
4	5335	4135	2479																	
5	5327	4146	2490																	
6	5314	4151	2501																	
7	5305	4156	2517																	
8	5290	4162	2530																	
9	5270	4167	2545																	
10	5256	4170	2566																	
11	5245	4175	2589																	
12	5231	4181	2605																	
1	5302	4008	2370																	
2	5298	4015	2382																	
3	5278	4017	2393																	
4	5273	4034	2407																	
5	5263	4048	2421																	
6	5247	4055	2431																	
7	5241	4065	2445																	
8	5240	4073	2460																	
9	5236	4077	2483																	
10	5230	4091	2499																	
11	5218	4107	2513																	
12	5200	4098	2528																	
1	5352	4124	2443																	
2	5338	4119	2459																	
3	5330	4134	2479																	
4	5317	4135	2492																	
5	5302	4135	2501																	
6	5296	4146	2515																	
7	5284	4172	2538																	
8	5278	4175	2550																	
9	5284	4191	2571																	
10	5281	4202	2593																	
11	5277	4212	2610																	
12	5270	4218	2627																	
1	5206	3999	2361																	
2	5203	4014	2381																	
3	5192	4012	2397																	
4	5188	4022	2416																	
5	5168	4033	2432																	
6	5155	4042	2442																	
7	5141	4043	2456																	
8	5123	4042	2470																	
9	5111	4051	2484																	
10	5100	4058	2503																	
11	5091	4064	2518																	
12	5077	4067	2535																	
1	5069	3871	2256																	
2	5069	3889	2273																	
3	5069	3910	2290																	
4	5058	3924	2304																	
5	5040	3933	2322																	
6	5038	3946	2333																	
7	5025	3967	2341																	
8	5019	3988	2362																	
9	4999	3995	2374																	
10	4983	4001	2392																	
11	4974	4012	2408																	
12	4961	4020	2422																	
1	5343	4113	2422																	
2	5340	4118	2439																	
3	5329	4125	2458																	
4	5323	4136	2475																	
5	5321	4151	2485																	
6	5314	4168	2504																	
7	5298	4175	2514																	
8	5286	4181	2527																	
9	5284	4188	2540																	
10	5271	4189	2549																	
11	5264	4207	2562																	
12	5251	4209	2576																	
1	5051	3828	2207																	
2	5044	3838	2220																	
3	5038	3847	2236																	
4	5034	3861	2251																	
5	5017	3863	2258																	
6	5013	3875	2277																	
7	5006	3889	2291																	
8	5000	3901	2306																	
9	4986	3906	2317																	
10	4978	3913	2335																	
11	4970	3919	2352																	
12	4968	3930	2374																	
1	5246	4015	2274																	
2	5238	4020	2289																	
3	5230	4036	2309																	
4	5221	4050	2337																	
5	5213	4061	2353																	
6	5202	4067	2369																	
7	5198	4080	2383																	
8	5179	4082	2391																	
9	5168	4088	2407																	
10	5158	4096	2424																	
11	5157	4106	2444																	
12	5148	4123	2466																	
1	5192	3975	2353																	
2	5185	3980	2371																	
3	5181	3991	2385																	
4	5179	4011	2401																	
5	5179	4031	2418																	
6	5172	4038	2437																	
7	5159	4050	2454																	
8	5147	4060	2469																	
9	5142	4062	2483																	
10	5140	4080	2502																	
11	5127	4082	2517																	
12	5110	4082	2536																	
1	5146	3914	2253																	
2	5142	3928	2272																	
3	5144	3952	2288																	
4	5125	3954	2302																	
5	5117	3962	2320																	
6	5107	3979	2331																	
7	5097	3991	2341																	
8	5091	4005	2363																	
9	5075	4012	2381																	
10	5060	4025	2399																	
11	5053	4035	2419																	
12	5031	4028	2435																	
1	5300	4089	2360																	
2	5284	4096	2384																	
3	5276	4101	2400																	
4	5262	4103	2407																	
5	5244	4117	2423																	
6	5225	4128	2436																	
7	5217	4140	2460																	
8	5198	4142	2473																	
9	5184	4148	2488																	
10	5170	4156	2509																	
11	5158	4163	2524																	
12	5150	4169	2538																	
1	5186	3976	2326																	
2	5171	3981	2341																	
3	5163	3994	2364																	
4	5146	4004	2381																	
5	5142	4002	2403																	
6	5138	4014	2424																	
7	5129	4029	2442																	
8	5131	4036	2449																	
9	5126	4046	2463																	
10	5121	4065	2480																	
11	5100	4070	2496																	
12	5085	4071	2512																	
1	5361	4124	2410																	
2	5365	4137	2428																	
3	5360	4158	2449																	
4	5352	4172	2467																	
5	5350	4181	2481																	
6	5345	4202	2503																	
7	5333	4208	2516																	
8	5318	4215	2532																	
9	5308	4228	2543																	
10	5301	4241	2557																	
11	5298	4248	2576																	
12	5288	4259	2594																	
1	5319	4086	2418																	
2	5315	4100	2438																	
3	5309	4112	2455																	
4	5301	4119	2467																	
5	5290	4123	2485																	
6	5283	4142	2500																	
7	5270	4147	2521																	
8	5254	4150	2534																	
9	5247	4163	2549																	
10	5226	4165	2563																	
11	5223	4174	2580																	
12	5212	4182	2589																	
1	5141	3949	2303																	
2	5133	3957	2326																	
3	5123	3964	2340																	
4	5107	3977	2352																	
5	5101	3984	2373																	
6	5090	3996	2380																	
7	5083	4003	2396																	
8	5068	4010	2411																	
9	5064	4021	2426																	
10	5061	4031	2440																	
11	5046	4040	2453																	
12	5036	4052	2471																	
1	5225	4021	2415																	
2	5218	4031	2426																	
3	5216	4041	2445																	
4	5210	4057	2463																	
5	5208	4074	2490																	
6	5203	4082	2506																	
7	5196	4099	2527																	
8	5191	4115	2542																	
9	5185	4125	2553																	
10	5185	4134	2571																	
11	5175	4147	2583																	
12	5170	4160	2605																	
1	5287	4070	2330																	
2	5290	4087	2343																	
3	5278	4100	2355																	
4	5265	4102	2374																	
5	5259	4113	2389																	
6	5240	4123	2405																	
7	5217	4127	2416																	
8	5219	4133	2438																	
9	5210	4142	2459																	
10	5198	4142	2474																	
11	5185	4155	2495																	
12	5176	4164	2510																	
1	5355	4103	2380																	
2	5357	4111	2392																	
3	5351	4113	2405																	
4	5344	4123	2428																	
5	5327	4125	2444																	
6	5317	4136	2460																	
7	5311	4146	2478																	
8	5301	4160	2492																	
9	5298	4163	2506																	
10	5280	4167	2518																	
11	5269	4178	2528																	
12	5257	4176	2541																	
1	5315	4063	2406																	
2	5322	4093	2418																	
3	5313	4107	2444																	
4	5302	4116	2474																	
5	5292	4134	2494																	
6	5286	4143	2508																	
7	5284	4151	2524																	
8	5277	4172	2543																	
9	5270	4178	2561																	
10	5268	4188	2583																	
11	5245	4187	2597																	
12	5239	4194	2618																	
1	5442	4245	2526																	
2	5429	4253	2542																	
3	5424	4259	2560																	
4	5408	4268	2577																	
5	5406	4285	2592																	
6	5392	4294	2613																	
7	5378	4300	2623																	
8	5369	4312	2642																	
9	5364	4318	2662																	
10	5357	4326	2679																	
11	5346	4333	2694																	
12	5342	4337	2714																	
1	5354	4191	2500																	
2	5346	4200	2513																	
3	5341	4207	2534																	
4	5340	4227	2550																	
5	5328	4228	2561																	
6	5319	4238	2583																	
7	5316	4244	2604																	
8	5294	4247	2614																	
9	5289	4262	2634																	
10	5281	4273	2650																	
11	5274	4277	2667																	
12	5260	4280	2684																	
1	5138	3960	2286																	
2	5131	3976	2295																	
3	5117	3976	2307																	
4	5121	3987	2328																	
5	5110	3993	2341																	
6	5103	4018	2360																	
7	5096	4028	2374																	
8	5089	4030	2394																	
9	5077	4036	2410																	
10	5074	4052	2434																	
11	5064	4072	2455																	
12	5048	4076	2470																	
1	5254	4051	2302																	
2	5250	4064	2322																	
3	5246	4082	2337																	
4	5233	4088	2359																	
5	5224	4094	2374																	
6	5211	4105	2390																	
7	5203	4107	2410																	
8	5194	4123	2439																	
9	5184	4131	2449																	
10	5168	4143	2468																	
11	5163	4148	2486																	
12	5153	4152	2503																	
1	5218	4007	2385																	
2	5211	4014	2400																	
3	5215	4028	2409																	
4	5207	4045	2432																	
5	5181	4044	2447																	
6	5170	4056	2459																	
7	5161	4068	2475																	
8	5149	4077	2495																	
9	5143	4091	2513																	
10	5162	4111	2524																	
11	5160	4126	2544																	
12	5154	4134	2556																	
1	5185	4009	2324																	
2	5182	4025	2335																	
3	5184	4044	2350																	
4	5184	4050	2361																	
5	5181	4057	2382																	
6	5170	4068	2395																	
7	5161	4080	2408																	
8	5151	4085	2420																	
9	5144	4096	2435																	
10	5122	4103	2444																	
11	5118	4111	2457																	
12	5111	4123	2469																	
1	5344	4115	2380																	
2	5329	4128	2397																	
3	5313	4131	2419																	
4	5296	4134	2430																	
5	5285	4134	2445																	
6	5282	4141	2455																	
7	5270	4152	2475																	
8	5264	4161	2494																	
9	5253	4175	2512																	
10	5242	4177	2527																	
11	5227	4179	2546																	
12	5226	4202	2566																	
1	5270	4095	2439																	
2	5267	4096	2460																	
3	5248	4094	2477																	
4	5237	4106	2497																	
5	5221	4103	2518																	
6	5210	4117	2535																	
7	5202	4123	2540																	
8	5186	4124	2556																	
9	5182	4131	2567																	
10	5175	4145	2583																	
11	5158	4153	2590																	
12	5167	4170	2614																	
1	5435	4136	2429																	
2	5424	4148	2452																	
3	5421	4159	2473																	
4	5413	4173	2495																	
5	5403	4187	2516																	
6	5394	4200	2528																	
7	5384	4206	2546																	
8	5376	4230	2566																	
9	5375	4254	2581																	
10	5369	4268	2603																	
11	5358	4279	2619																	
12	5342	4280	2642																	
1	5221	4060	2423																	
2	5211	4070	2444																	
3	5216	4085	2465																	
4	5212	4096	2479																	
5	5207	4112	2490																	
6	5195	4114	2503																	
7	5177	4121	2511																	
8	5174	4141	2521																	
9	5165	4141	2540																	
10	5156	4143	2549																	
11	5154	4158	2575																	
12	5145	4168	2590																	
1	5209	4013	2368																	
2	5208	4025	2383																	
3	5200	4031	2393																	
4	5203	4048	2413																	
5	5198	4056	2434																	
6	5190	4066	2441																	
7	5183	4072	2457																	
8	5164	4077	2475																	
9	5156	4081	2488																	
10	5142	4084	2501																	
11	5121	4087	2511																	
12	5110	4090	2530																	
1	5423	4137	2394																	
2	5416	4147	2408																	
3	5403	4160	2426																	
4	5395	4175	2439																	
5	5377	4183	2451																	
6	5366	4185	2473																	
7	5356	4195	2495																	
8	5341	4203	2510																	
9	5327	4206	2528																	
10	5324	4223	2546																	
11	5310	4234	2559																	
12	5302	4237	2571																	
1	5086	3916	2298																	
2	5077	3933	2314																	
3	5074	3948	2336																	
4	5062	3960	2357																	
5	5054	3971	2370																	
6	5046	3982	2383																	
7	5032	3995	2399																	
8	5023	4005	2412																	
9	5019	4018	2427																	
10	5002	4027	2443																	
11	4980	4028	2455																	
12	4968	4038	2476																	
1	5250	4047	2406																	
2	5235	4052	2421																	
3	5216	4061	2439																	
4	5209	4070	2456																	
5	5190	4078	2473																	
6	5184	4084	2493																	
7	5174	4092	2510																	
8	5171	4102	2534																	
9	5169	4106	2546																	
10	5169	4114	2560																	
11	5165	4129	2571																	
12	5150	4127	2587																	
1	5230	4034	2298																	
2	5221	4036	2307																	
3	5210	4047	2330																	
4	5206	4062	2347																	
5	5200	4069	2364																	
6	5188	4080	2382																	
7	5184	4100	2406																	
8	5173	4099	2427																	
9	5162	4104	2444																	
10	5163	4113	2453																	
11	5152	4117	2464																	
12	5146	4140	2481																	
1	5394	4178	2446																	
2	5388	4183	2467																	
3	5380	4187	2492																	
4	5370	4202	2508																	
5	5358	4218	2520																	
6	5348	4228	2529																	
7	5348	4224	2549																	
8	5337	4225	2566																	
9	5329	4231	2577																	
10	5319	4240	2591																	
11	5311	4259	2610																	
12	5308	4284	2632																	
1	5241	3993	2308																	
2	5237	4007	2322																	
3	5227	4012	2342																	
4	5211	4011	2353																	
5	5204	4026	2367																	
6	5202	4034	2382																	
7	5186	4037	2397																	
8	5180	4044	2419																	
9	5163	4044	2434																	
10	5166	4061	2440																	
11	5145	4056	2442																	
12	5133	4071	2458																	
1	5243	3944	2309																	
2	5232	3955	2318																	
3	5219	3968	2333																	
4	5216	3984	2357																	
5	5208	3987	2371																	
6	5204	4012	2388																	
7	5193	4019	2399																	
8	5191	4038	2417																	
9	5184	4034	2433																	
10	5168	4049	2444																	
11	5160	4055	2456																	
12	5141	4058	2474																	
1	5324	4062	2354																	
2	5321	4070	2367																	
3	5318	4090	2389																	
4	5318	4108	2402																	
5	5311	4119	2414																	
6	5311	4142	2427																	
7	5301	4158	2447																	
8	5295	4182	2464																	
9	5286	4184	2495																	
10	5282	4186	2511																	
11	5273	4195	2526																	
12	5268	4207	2537																	
1	5390	4146	2418																	
2	5368	4149	2430																	
3	5358	4155	2451																	
4	5354	4161	2465																	
5	5350	4164	2476																	
6	5334	4169	2495																	
7	5325	4172	2509																	
8	5318	4181	2522																	
9	5303	4184	2538																	
10	5297	4212	2552																	
11	5297	4228	2576																	
12	5289	4227	2588																	
1	5265	4019	2336																	
2	5267	4029	2352																	
3	5265	4036	2369																	
4	5261	4050	2391																	
5	5255	4053	2407																	
6	5245	4062	2417																	
7	5243	4072	2437																	
8	5231	4079	2458																	
9	5224	4094	2474																	
10	5220	4104	2490																	
11	5213	4102	2502																	
12	5204	4103	2516																	
1	5266	4077	2383																	
2	5255	4091	2397																	
3	5251	4100	2411																	
4	5248	4111	2430																	
5	5235	4127	2448																	
6	5227	4139	2467																	
7	5220	4155	2487																	
8	5213	4161	2504																	
9	5211	4169	2524																	
10	5211	4189	2545																	
11	5202	4196	2556																	
12	5191	4198	2566																	
1	5257	4096	2367																	
2	5255	4104	2386																	
3	5243	4118	2396																	
4	5231	4117	2416																	
5	5215	4116	2441																	
6	5208	4133	2455																	
7	5194	4134	2467																	
8	5189	4143	2477																	
9	5184	4154	2500																	
10	5187	4163	2513																	
11	5179	4172	2533																	
12	5173	4184	2553																	
1	5281	4043	2338																	
2	5283	4055	2354																	
3	5273	4067	2374																	
4	5271	4077	2393																	
5	5257	4087	2404																	
6	5249	4099	2423																	
7	5240	4111	2436																	
8	5228	4123	2453																	
9	5217	4130	2475																	
10	5212	4134	2494																	
11	5206	4145	2512																	
12	5191	4145	2528																	
1	5306	4066	2385																	
2	5300	4077	2398																	
3	5297	4095	2411																	
4	5287	4105	2420																	
5	5287	4114	2440																	
6	5286	4121	2455																	
7	5285	4144	2473																	
8	5280	4158	2487																	
9	5271	4159	2507																	
10	5261	4162	2526																	
11	5252	4173	2540																	
12	5247	4186	2551																	
1	5261	4041	2391																	
2	5254	4048	2410																	
3	5244	4058	2423																	
4	5239	4077	2439																	
5	5223	4082	2457																	
6	5217	4088	2473																	
7	5202	4095	2497																	
8	5187	4101	2514																	
9	5182	4107	2529																	
10	5180	4115	2548																	
11	5171	4127	2568																	
12	5161	4136	2580																	
1	5321	4044	2340																	
2	5318	4059	2362																	
3	5313	4074	2375																	
4	5307	4087	2390																	
5	5298	4095	2415																	
6	5290	4118	2433																	
7	5282	4138	2451																	
8	5268	4151	2468																	
9	5254	4147	2487																	
10	5256	4164	2504																	
11	5257	4176	2521																	
12	5250	4194	2539																	
1	5246	4013	2355																	
2	5233	4026	2377																	
3	5212	4035	2394																	
4	5213	4045	2410																	
5	5212	4057	2424																	
6	5203	4077	2439																	
7	5191	4078	2451																	
8	5185	4086	2460																	
9	5178	4095	2472																	
10	5173	4110	2498																	
11	5167	4114	2508																	
12	5161	4125	2534																	
1	5293	4081	2390																	
2	5297	4102	2405																	
3	5285	4114	2426																	
4	5278	4126	2438																	
5	5274	4138	2452																	
6	5269	4158	2469																	
7	5257	4166	2490																	
8	5240	4174	2506																	
9	5235	4180	2532																	
10	5227	4184	2542																	
11	5228	4196	2564																	
12	5217	4198	2583																	
1	5361	4099	2454																	
2	5359	4120	2474																	
3	5350	4129	2485																	
4	5344	4150	2504																	
5	5344	4170	2518																	
6	5326	4178	2548																	
7	5318	4184	2563																	
8	5305	4195	2573																	
9	5291	4203	2590																	
10	5279	4213	2607																	
11	5269	4216	2621																	
12	5252	4224	2633																	
1	5307	4062	2322																	
2	5299	4072	2337																	
3	5285	4079	2363																	
4	5276	4083	2377																	
5	5275	4096	2390																	
6	5258	4098	2406																	
7	5243	4109	2418																	
8	5248	4139	2439																	
9	5238	4147	2457																	
10	5222	4164	2479																	
11	5216	4168	2493																	
12	5203	4173	2512																	
1	5342	4074	2366																	
2	5340	4089	2381																	
3	5324	4095	2392																	
4	5310	4104	2406																	
5	5298	4112	2422																	
6	5283	4123	2449																	
7	5271	4136	2466																	
8	5256	4137	2486																	
9	5251	4150	2502																	
10	5246	4167	2512																	
11	5236	4170	2520																	
12	5233	4180	2535																	
1	5279	4018	2361																	
2	5282	4035	2381																	
3	5276	4040	2401																	
4	5267	4060	2412																	
5	5250	4072	2426																	
6	5239	4079	2441																	
7	5233	4087	2467																	
8	5233	4110	2480																	
9	5230	4128	2491																	
10	5224	4144	2509																	
11	5206	4145	2523																	
12	5192	4154	2545																	
1	5223	3982	2312																	
2	5223	3994	2336																	
3	5212	4002	2346																	
4	5191	4014	2363																	
5	5174	4017	2375																	
6	5169	4035	2392																	
7	5162	4050	2406																	
8	5157	4065	2434																	
9	5146	4064	2446																	
10	5137	4067	2459																	
11	5116	4066	2469																	
12	5108	4077	2484																	
1	5405	4124	2436																	
2	5395	4127	2453																	
3	5390	4136	2473																	
4	5377	4147	2496																	
5	5359	4158	2512																	
6	5346	4166	2529																	
7	5337	4170	2543																	
8	5330	4179	2558																	
9	5319	4187	2573																	
10	5312	4195	2591																	
11	5304	4204	2608																	
12	5291	4211	2616																	
1	5378	4116	2370																	
2	5371	4132	2396																	
3	5362	4138	2418																	
4	5353	4151	2438																	
5	5349	4173	2460																	
6	5331	4182	2479																	
7	5327	4186	2495																	
8	5318	4199	2514																	
9	5312	4205	2522																	
10	5303	4217	2540																	
11	5302	4225	2559																	
12	5290	4235	2582																	
1	5223	3968	2349																	
2	5220	3983	2367																	
3	5222	3998	2384																	
4	5213	4010	2404																	
5	5200	4015	2411																	
6	5190	4029	2431																	
7	5185	4039	2449																	
8	5178	4050	2463																	
9	5168	4059	2480																	
10	5164	4071	2495																	
11	5158	4080	2508																	
12	5155	4090	2519																	
1	5255	4048	2293																	
2	5255	4058	2306																	
3	5247	4066	2327																	
4	5239	4068	2338																	
5	5233	4078	2355																	
6	5226	4081	2368																	
7	5223	4090	2382																	
8	5211	4111	2400																	
9	5202	4114	2412																	
10	5194	4123	2437																	
11	5189	4131	2454																	
12	5175	4140	2472																	
1	5410	4120	2381																	
2	5391	4134	2395																	
3	5378	4139	2411																	
4	5369	4140	2428																	
5	5355	4144	2447																	
6	5345	4157	2468																	
7	5338	4176	2489																	
8	5336	4192	2501																	
9	5326	4200	2519																	
10	5315	4212	2539																	
11	5300	4211	2549																	
12	5297	4213	2564																	
1	5260	4052	2394																	
2	5248	4061	2408																	
3	5242	4077	2429																	
4	5234	4094	2450																	
5	5226	4113	2469																	
6	5215	4130	2485																	
7	5208	4140	2497																	
8	5206	4150	2514																	
9	5198	4157	2528																	
10	5187	4165	2544																	
11	5172	4170	2561																	
12	5165	4184	2577																	
1	5199	4028	2356																	
2	5193	4040	2375																	
3	5188	4049	2402																	
4	5173	4062	2414																	
5	5170	4070	2427																	
6	5169	4081	2443																	
7	5156	4089	2455																	
8	5144	4103	2468																	
9	5134	4115	2481																	
10	5120	4113	2496																	
11	5118	4136	2512																	
12	5118	4143	2526																	
1	5184	3944	2285																	
2	5171	3956	2297																	
3	5165	3968	2312																	
4	5155	3988	2327																	
5	5142	3995	2341																	
6	5138	4006	2357																	
7	5123	4016	2373																	
8	5112	4020	2386																	
9	5108	4030	2407																	
10	5090	4037	2418																	
11	5080	4034	2428																	
12	5073	4048	2434																	
1	5182	3997	2365																	
2	5168	4008	2378																	
3	5161	4017	2394																	
4	5155	4029	2408																	
5	5147	4034	2421																	
6	5133	4047	2435																	
7	5115	4049	2448																	
8	5107	4059	2462																	
9	5094	4063	2472																	
10	5081	4066	2488																	
11	5086	4074	2495																	
12	5083	4073	2510																	
1	5354	4104	2406																	
2	5346	4120	2424																	
3	5338	4130	2444																	
4	5326	4150	2461																	
5	5319	4163	2471																	
6	5316	4176	2485																	
7	5304	4181	2498																	
8	5290	4186	2508																	
9	5276	4197	2521																	
10	5268	4198	2532																	
11	5267	4210	2548																	
12	5254	4225	2570																	
1	5188	3992	2355																	
2	5175	3998	2368																	
3	5168	4001	2382																	
4	5163	4014	2406																	
5	5150	4027	2424																	
6	5145	4044	2437																	
7	5136	4050	2455																	
8	5124	4057	2470																	
9	5117	4074	2485																	
10	5121	4087	2497																	
11	5108	4093	2508																	
12	5096	4102	2525																	
1	5328	4072	2409																	
2	5326	4083	2428																	
3	5318	4097	2451																	
4	5316	4113	2464																	
5	5309	4125	2477																	
6	5298	4135	2500																	
7	5292	4140	2514																	
8	5277	4152	2538																	
9	5271	4161	2547																	
10	5259	4171	2572																	
11	5256	4183	2586																	
12	5249	4197	2610																	
1	5360	4128	2429																	
2	5355	4142	2442																	
3	5339	4149	2454																	
4	5321	4166	2466																	
5	5301	4168	2480																	
6	5288	4173	2492																	
7	5272	4182	2506																	
8	5274	4197	2527																	
9	5267	4210	2543																	
10	5260	4221	2557																	
11	5248	4232	2569																	
12	5237	4229	2587																	
1	5292	4109	2412																	
2	5287	4125	2433																	
3	5285	4146	2455																	
4	5273	4158	2479																	
5	5264	4162	2494																	
6	5254	4166	2514																	
7	5238	4179	2536																	
8	5216	4183	2552																	
9	5195	4184	2562																	
10	5184	4189	2578																	
11	5175	4203	2592																	
12	5163	4202	2602																	
1	5242	4007	2382																	
2	5241	4028	2401																	
3	5242	4050	2420																	
4	5228	4058	2435																	
5	5228	4073	2456																	
6	5226	4085	2474																	
7	5217	4093	2489																	
8	5206	4107	2495																	
9	5196	4112	2508																	
10	5181	4129	2525																	
11	5176	4134	2545																	
12	5162	4140	2561																	
1	5209	4015	2364																	
2	5197	4020	2374																	
3	5198	4026	2399																	
4	5187	4036	2421																	
5	5175	4048	2441																	
6	5155	4061	2460																	
7	5151	4071	2483																	
8	5147	4086	2504																	
9	5138	4097	2524																	
10	5143	4115	2545																	
11	5126	4120	2557																	
12	5118	4126	2574																	
1	5159	3946	2390																	
2	5149	3953	2399																	
3	5143	3969	2413																	
4	5137	3980	2429																	
5	5126	3993	2442																	
6	5113	3995	2462																	
7	5105	4005	2480																	
8	5093	4007	2495																	
9	5088	4029	2503																	
10	5083	4043	2523																	
11	5079	4056	2543																	
12	5070	4061	2552																	
1	5213	4014	2318																	
2	5208	4024	2336																	
3	5204	4025	2354																	
4	5199	4034	2375																	
5	5185	4045	2395																	
6	5170	4052	2412																	
7	5159	4061	2425																	
8	5148	4072	2438																	
9	5140	4074	2454																	
10	5129	4081	2467																	
11	5124	4094	2486																	
12	5105	4093	2498																	
1	5219	4010	2300																	
2	5205	4006	2318																	
3	5195	4016	2343																	
4	5180	4016	2361																	
5	5164	4019	2372																	
6	5147	4023	2395																	
7	5141	4036	2420																	
8	5134	4048	2433																	
9	5126	4060	2444																	
10	5115	4063	2456																	
11	5107	4083	2467																	
12	5099	4091	2477																	
1	5280	4089	2382																	
2	5270	4108	2392																	
3	5263	4125	2411																	
4	5252	4138	2438																	
5	5239	4131	2449																	
6	5229	4145	2463																	
7	5223	4155	2474																	
8	5217	4159	2496																	
9	5211	4163	2514																	
10	5193	4163	2527																	
11	5189	4170	2537																	
12	5182	4184	2544																	
1	5278	4057	2366																	
2	5279	4070	2385																	
3	5269	4071	2401																	
4	5265	4079	2418																	
5	5260	4087	2430																	
6	5251	4089	2440																	
7	5243	4099	2453																	
8	5227	4100	2470																	
9	5218	4105	2481																	
10	5219	4115	2492																	
11	5211	4121	2513																	
12	5205	4129	2525																	
1	5247	4037	2367																	
2	5240	4045	2379																	
3	5226	4045	2390																	
4	5223	4051	2406																	
5	5221	4067	2427																	
6	5210	4078	2442																	
7	5191	4086	2457																	
8	5176	4102	2477																	
9	5166	4104	2491																	
10	5158	4116	2506																	
11	5151	4120	2522																	
12	5141	4130	2541																	
1	5314	4068	2394																	
2	5316	4087	2409																	
3	5302	4097	2429																	
4	5299	4115	2443																	
5	5294	4118	2456																	
6	5287	4128	2482																	
7	5277	4137	2497																	
8	5266	4149	2519																	
9	5255	4162	2529																	
10	5246	4170	2545																	
11	5238	4180	2562																	
12	5227	4189	2571																	
1	5326	4067	2429																	
2	5322	4079	2446																	
3	5315	4089	2461																	
4	5309	4101	2480																	
5	5297	4110	2497																	
6	5288	4125	2512																	
7	5277	4129	2537																	
8	5267	4143	2560																	
9	5259	4157	2573																	
10	5256	4169	2586																	
11	5254	4193	2606																	
12	5239	4198	2623																	
1	5163	3966	2371																	
2	5160	3978	2384																	
3	5154	3987	2396																	
4	5147	3990	2405																	
5	5137	4003	2416																	
6	5124	4012	2428																	
7	5112	4018	2447																	
8	5106	4027	2455																	
9	5093	4031	2472																	
10	5088	4036	2493																	
11	5077	4044	2513																	
12	5068	4047	2523																	
1	5279	4076	2450																	
2	5265	4079	2469																	
3	5266	4094	2481																	
4	5264	4108	2499																	
5	5243	4113	2513																	
6	5228	4118	2530																	
7	5223	4135	2543																	
8	5216	4141	2564																	
9	5202	4151	2575																	
10	5201	4156	2591																	
11	5188	4162	2609																	
12	5177	4167	2623																	
1	5338	4123	2388																	
2	5327	4128	2402																	
3	5322	4139	2415																	
4	5313	4158	2437																	
5	5308	4171	2453																	
6	5302	4186	2470																	
7	5292	4198	2489																	
8	5284	4224	2507																	
9	5269	4238	2529																	
10	5254	4242	2547																	
11	5244	4246	2565																	
12	5232	4246	2580																	
1	5345	4101	2391																	
2	5347	4116	2406																	
3	5330	4125	2424																	
4	5320	4145	2452																	
5	5316	4167	2462																	
6	5296	4178	2474																	
7	5289	4184	2491																	
8	5284	4195	2501																	
9	5277	4211	2514																	
10	5270	4215	2529																	
11	5256	4219	2547																	
12	5235	4219	2562																	
1	5235	4035	2382																	
2	5229	4048	2396																	
3	5230	4065	2413																	
4	5218	4077	2423																	
5	5205	4080	2436																	
6	5188	4084	2452																	
7	5175	4087	2460																	
8	5169	4101	2480																	
9	5164	4112	2497																	
10	5142	4114	2510																	
11	5128	4118	2525																	
12	5129	4133	2534																	
1	5362	4181	2465																	
2	5349	4183	2485																	
3	5343	4196	2498																	
4	5336	4202	2514																	
5	5330	4217	2537																	
6	5316	4228	2547																	
7	5304	4238	2571																	
8	5306	4255	2593																	
9	5295	4263	2606																	
10	5289	4269	2618																	
11	5280	4273	2633																	
12	5269	4285	2650																	
1	5241	4008	2374																	
2	5225	4020	2390																	
3	5222	4035	2406																	
4	5213	4055	2421																	
5	5208	4065	2437																	
6	5202	4077	2455																	
7	5188	4090	2472																	
8	5183	4092	2478																	
9	5172	4093	2493																	
10	5163	4094	2507																	
11	5152	4102	2520																	
12	5143	4111	2537																	
1	5376	4090	2396																	
2	5368	4102	2416																	
3	5358	4116	2439																	
4	5346	4136	2452																	
5	5341	4145	2470																	
6	5333	4161	2479																	
7	5327	4182	2499																	
8	5310	4185	2512																	
9	5302	4200	2530																	
10	5283	4214	2544																	
11	5271	4227	2560																	
12	5258	4236	2579																	
1	5394	4133	2403																	
2	5389	4142	2420																	
3	5372	4144	2436																	
4	5365	4163	2448																	
5	5360	4179	2458																	
6	5356	4200	2475																	
7	5346	4206	2487																	
8	5341	4214	2510																	
9	5331	4219	2525																	
10	5316	4224	2541																	
11	5300	4230	2561																	
12	5294	4238	2582																	
1	5354	4102	2356																	
2	5350	4113	2373																	
3	5341	4128	2391																	
4	5338	4139	2408																	
5	5323	4156	2426																	
6	5312	4159	2443																	
7	5296	4161	2466																	
8	5291	4174	2486																	
9	5290	4188	2506																	
10	5272	4182	2521																	
11	5257	4191	2540																	
12	5246	4191	2556																	
t	Total-HIV	Tested+	HAART																	
1	5291	4050	2373																	
2	5278	4058	2388																	
3	5268	4071	2397																	
4	5259	4075	2410																	
5	5248	4090	2423																	
6	5234	4099	2431																	
7	5234	4117	2450																	
8	5228	4129	2465																	
9	5225	4143	2482																	
10	5218	4154	2498																	
11	5209	4167	2510																	
12	5206	4186	2533																	
1	5277	4074	2375																	
2	5279	4085	2383																	
3	5268	4085	2402																	
4	5264	4101	2424																	
5	5255	4114	2440																	
6	5244	4117	2458																	
7	5237	4128	2472																	
8	5232	4142	2488																	
9	5219	4149	2503																	
10	5223	4166	2523																	
11	5219	4175	2537																	
12	5211	4185	2551																	
1	5296	4031	2364																	
2	5301	4049	2374																	
3	5292	4056	2391																	
4	5289	4077	2403																	
5	5276	4089	2424																	
6	5261	4103	2443																	
7	5243	4113	2460																	
8	5233	4124	2473																	
9	5222	4132	2488																	
10	5218	4136	2501																	
11	5208	4142	2518																	
12	5200	4147	2533																	
1	5262	4045	2351																	
2	5255	4052	2365																	
3	5252	4064	2375																	
4	5246	4074	2394																	
5	5236	4081	2407																	
6	5219	4085	2423																	
7	5205	4086	2435																	
8	5197	4094	2445																	
9	5186	4104	2464																	
10	5179	4115	2483																	
11	5171	4120	2498																	
12	5171	4139	2528																	
1	5378	4124	2358																	
2	5367	4134	2372																	
3	5365	4142	2387																	
4	5361	4157	2405																	
5	5354	4162	2427																	
6	5350	4172	2446																	
7	5330	4174	2463																	
8	5331	4190	2483																	
9	5326	4198	2499																	
10	5320	4206	2521																	
11	5306	4210	2538																	
12	5297	4213	2549																	
1	5348	4084	2431																	
2	5344	4096	2455																	
3	5335	4104	2478																	
4	5340	4121	2498																	
5	5328	4136	2514																	
6	5321	4147	2525																	
7	5311	4160	2549																	
8	5304	4176	2560																	
9	5283	4176	2568																	
10	5275	4185	2577																	
11	5264	4187	2589																	
12	5246	4189	2605																	
1	5475	4196	2440																	
2	5457	4213	2452																	
3	5449	4225	2472																	
4	5444	4247	2490																	
5	5435	4254	2510																	
6	5423	4268	2528																	
7	5420	4279	2546																	
8	5398	4282	2559																	
9	5388	4287	2581																	
10	5377	4296	2599																	
11	5368	4303	2617																	
12	5363	4310	2629																	
1	5371	4171	2412																	
2	5358	4184	2422																	
3	5343	4190	2436																	
4	5330	4208	2456																	
5	5318	4220	2466																	
6	5309	4236	2483																	
7	5283	4231	2507																	
8	5269	4231	2516																	
9	5262	4233	2530																	
10	5254	4247	2548																	
11	5244	4258	2566																	
12	5239	4265	2580																	
1	5318	4068	2365																	
2	5313	4076	2391																	
3	5313	4092	2404																	
4	5301	4096	2422																	
5	5297	4113	2441																	
6	5287	4120	2452																	
7	5283	4134	2467																	
8	5261	4139	2483																	
9	5250	4154	2499																	
10	5241	4165	2506																	
11	5231	4171	2522																	
12	5222	4180	2540																	
1	5366	4189	2399																	
2	5364	4203	2415																	
3	5357	4207	2432																	
4	5350	4218	2449																	
5	5340	4232	2468																	
6	5333	4240	2490																	
7	5322	4248	2511																	
8	5313	4260	2529																	
9	5302	4261	2559																	
10	5293	4267	2578																	
11	5277	4263	2596																	
12	5264	4276	2608																	
1	5330	4083	2378																	
2	5317	4094	2391																	
3	5317	4103	2399																	
4	5317	4120	2426																	
5	5309	4137	2440																	
6	5297	4150	2453																	
7	5280	4153	2469																	
8	5276	4159	2489																	
9	5270	4167	2502																	
10	5257	4178	2529																	
11	5245	4192	2540																	
12	5226	4191	2566																	
1	5470	4230	2519																	
2	5477	4240	2544																	
3	5473	4244	2562																	
4	5463	4254	2577																	
5	5450	4272	2599																	
6	5453	4287	2613																	
7	5446	4301	2628																	
8	5443	4313	2641																	
9	5429	4317	2665																	
10	5412	4316	2684																	
11	5404	4330	2703																	
12	5390	4339	2714																	
1	5264	4071	2398																	
2	5255	4070	2421																	
3	5249	4085	2443																	
4	5232	4085	2460																	
5	5220	4088	2483																	
6	5204	4097	2500																	
7	5190	4096	2512																	
8	5190	4110	2529																	
9	5176	4110	2547																	
10	5159	4111	2561																	
11	5141	4121	2583																	
12	5134	4128	2599																	
1	5370	4125	2409																	
2	5373	4150	2425																	
3	5366	4156	2439																	
4	5363	4168	2452																	
5	5348	4177	2470																	
6	5331	4182	2483																	
7	5324	4194	2497																	
8	5313	4204	2517																	
9	5309	4217	2536																	
10	5301	4227	2551																	
11	5296	4238	2565																	
12	5290	4243	2573																	
1	5222	3967	2356																	
2	5213	3978	2370																	
3	5212	3993	2384																	
4	5198	4000	2397																	
5	5194	4011	2412																	
6	5191	4026	2427																	
7	5182	4034	2440																	
8	5173	4049	2457																	
9	5163	4059	2477																	
10	5157	4069	2490																	
11	5152	4088	2505																	
12	5146	4088	2522																	
1	5289	4100	2380																	
2	5275	4105	2391																	
3	5266	4109	2414																	
4	5258	4119	2429																	
5	5245	4129	2444																	
6	5233	4140	2458																	
7	5230	4155	2474																	
8	5217	4160	2486																	
9	5207	4163	2504																	
10	5202	4174	2522																	
11	5196	4185	2548																	
12	5193	4195	2556																	
1	5252	4047	2373																	
2	5246	4056	2388																	
3	5225	4061	2401																	
4	5224	4077	2419																	
5	5213	4079	2436																	
6	5207	4087	2454																	
7	5201	4093	2471																	
8	5188	4101	2486																	
9	5178	4120	2496																	
10	5178	4133	2507																	
11	5169	4139	2525																	
12	5165	4143	2544																	
1	5262	4054	2339																	
2	5258	4067	2357																	
3	5251	4085	2369																	
4	5242	4089	2389																	
5	5227	4099	2409																	
6	5222	4106	2428																	
7	5213	4114	2448																	
8	5203	4131	2468																	
9	5192	4137	2485																	
10	5178	4137	2498																	
11	5169	4145	2513																	
12	5165	4164	2526																	
1	5276	4060	2355																	
2	5256	4072	2365																	
3	5241	4078	2388																	
4	5228	4085	2400																	
5	5211	4083	2414																	
6	5206	4090	2433																	
7	5201	4101	2451																	
8	5193	4106	2465																	
9	5189	4113	2487																	
10	5187	4125	2508																	
11	5173	4134	2532																	
12	5160	4142	2554																	
1	5317	4127	2391																	
2	5320	4153	2406																	
3	5317	4168	2424																	
4	5307	4180	2443																	
5	5301	4193	2454																	
6	5287	4201	2469																	
7	5279	4213	2485																	
8	5266	4221	2505																	
9	5256	4225	2518																	
10	5249	4228	2526																	
11	5235	4239	2539																	
12	5221	4240	2550																	
1	5265	4080	2484																	
2	5255	4092	2502																	
3	5251	4104	2519																	
4	5251	4109	2535																	
5	5243	4115	2544																	
6	5230	4121	2557																	
7	5221	4127	2570																	
8	5210	4130	2580																	
9	5190	4133	2594																	
10	5171	4136	2610																	
11	5161	4154	2624																	
12	5158	4165	2640																	
1	5314	4072	2389																	
2	5299	4097	2407																	
3	5292	4109	2419																	
4	5286	4121	2434																	
5	5280	4137	2450																	
6	5269	4139	2462																	
7	5260	4146	2470																	
8	5250	4159	2485																	
9	5235	4174	2510																	
10	5224	4180	2523																	
11	5210	4174	2536																	
12	5199	4182	2544																	
1	5088	3922	2247																	
2	5088	3945	2274																	
3	5084	3952	2296																	
4	5076	3955	2307																	
5	5067	3967	2319																	
6	5059	3965	2336																	
7	5042	3968	2347																	
8	5029	3974	2365																	
9	5012	3979	2373																	
10	5014	3992	2385																	
11	5012	4001	2415																	
12	5000	4015	2433																	
1	5303	4086	2419																	
2	5296	4094	2442																	
3	5287	4103	2454																	
4	5277	4114	2476																	
5	5270	4120	2494																	
6	5261	4127	2504																	
7	5264	4142	2530																	
8	5248	4149	2541																	
9	5241	4156	2556																	
10	5231	4177	2572																	
11	5226	4196	2586																	
12	5216	4205	2596																	
1	5272	4067	2368																	
2	5269	4073	2381																	
3	5269	4089	2401																	
4	5266	4096	2416																	
5	5257	4103	2427																	
6	5248	4117	2441																	
7	5248	4137	2455																	
8	5236	4149	2467																	
9	5214	4148	2479																	
10	5198	4155	2493																	
11	5193	4160	2505																	
12	5183	4172	2520																	
1	5205	3985	2325																	
2	5200	3995	2338																	
3	5190	4005	2353																	
4	5184	4011	2366																	
5	5168	4017	2380																	
6	5161	4025	2404																	
7	5160	4035	2424																	
8	5149	4041	2447																	
9	5141	4049	2464																	
10	5128	4053	2475																	
11	5113	4063	2489																	
12	5107	4073	2499																	
1	5329	4101	2406																	
2	5320	4112	2430																	
3	5305	4124	2445																	
4	5292	4129	2461																	
5	5276	4137	2475																	
6	5257	4144	2483																	
7	5251	4150	2496																	
8	5241	4153	2517																	
9	5226	4149	2531																	
10	5222	4158	2543																	
11	5209	4164	2560																	
12	5200	4180	2578																	
1	5219	4037	2338																	
2	5222	4048	2351																	
3	5214	4058	2368																	
4	5192	4058	2390																	
5	5188	4068	2403																	
6	5176	4077	2411																	
7	5161	4081	2432																	
8	5147	4085	2454																	
9	5134	4095	2481																	
10	5123	4106	2497																	
11	5117	4110	2515																	
12	5104	4113	2535																	
1	5326	4099	2370																	
2	5323	4104	2386																	
3	5318	4114	2394																	
4	5313	4127	2406																	
5	5304	4131	2429																	
6	5308	4146	2448																	
7	5303	4156	2463																	
8	5296	4163	2484																	
9	5288	4175	2493																	
10	5274	4187	2509																	
11	5261	4186	2519																	
12	5255	4189	2527																	
1	5330	4084	2385																	
2	5320	4101	2401																	
3	5311	4113	2412																	
4	5304	4119	2422																	
5	5295	4126	2449																	
6	5286	4128	2473																	
7	5277	4143	2488																	
8	5266	4145	2506																	
9	5262	4156	2522																	
10	5255	4163	2540																	
11	5235	4169	2559																	
12	5229	4176	2577																	
1	5322	4083	2433																	
2	5322	4099	2443																	
3	5325	4116	2457																	
4	5321	4132	2469																	
5	5315	4140	2487																	
6	5306	4149	2499																	
7	5285	4158	2511																	
8	5275	4171	2530																	
9	5266	4187	2550																	
10	5256	4199	2566																	
11	5245	4204	2584																	
12	5243	4218	2600																	
1	5249	4020	2395																	
2	5248	4032	2404																	
3	5246	4044	2415																	
4	5234	4057	2424																	
5	5229	4076	2438																	
6	5230	4081	2452																	
7	5222	4088	2465																	
8	5216	4107	2476																	
9	5200	4115	2494																	
10	5189	4127	2520																	
11	5182	4139	2539																	
12	5172	4147	2556																	
1	5285	4059	2396																	
2	5278	4061	2413																	
3	5271	4071	2423																	
4	5268	4083	2437																	
5	5257	4095	2450																	
6	5256	4102	2480																	
7	5244	4106	2498																	
8	5233	4120	2517																	
9	5216	4128	2534																	
10	5198	4131	2560																	
11	5184	4131	2575																	
12	5169	4138	2584																	
1	5198	4003	2283																	
2	5187	4010	2298																	
3	5188	4027	2315																	
4	5192	4040	2332																	
5	5184	4055	2349																	
6	5175	4071	2366																	
7	5172	4087	2381																	
8	5157	4100	2405																	
9	5145	4110	2425																	
10	5134	4117	2439																	
11	5138	4129	2451																	
12	5125	4124	2471																	
1	5327	4059	2375																	
2	5320	4075	2390																	
3	5302	4081	2404																	
4	5288	4083	2420																	
5	5277	4085	2436																	
6	5265	4101	2445																	
7	5251	4108	2454																	
8	5236	4114	2472																	
9	5232	4131	2484																	
10	5219	4137	2495																	
11	5205	4143	2507																	
12	5198	4148	2518																	
1	5340	4097	2367																	
2	5336	4098	2381																	
3	5327	4102	2398																	
4	5318	4115	2417																	
5	5314	4134	2428																	
6	5296	4135	2440																	
7	5276	4142	2450																	
8	5260	4146	2463																	
9	5250	4163	2481																	
10	5248	4168	2490																	
11	5234	4172	2505																	
12	5229	4177	2525																	
1	5272	4026	2353																	
2	5271	4046	2368																	
3	5259	4069	2390																	
4	5246	4073	2404																	
5	5231	4088	2416																	
6	5223	4097	2432																	
7	5209	4107	2452																	
8	5197	4122	2471																	
9	5185	4132	2484																	
10	5181	4151	2505																	
11	5176	4167	2518																	
12	5167	4171	2529																	
1	5278	4087	2410																	
2	5277	4112	2431																	
3	5266	4111	2452																	
4	5264	4129	2471																	
5	5256	4130	2492																	
6	5250	4146	2498																	
7	5234	4150	2511																	
8	5219	4160	2516																	
9	5212	4160	2533																	
10	5194	4166	2552																	
11	5186	4165	2570																	
12	5181	4170	2581																	
1	5276	4057	2342																	
2	5271	4064	2357																	
3	5261	4069	2371																	
4	5254	4079	2390																	
5	5245	4086	2411																	
6	5229	4093	2428																	
7	5216	4104	2442																	
8	5206	4120	2457																	
9	5199	4130	2476																	
10	5184	4127	2488																	
11	5173	4126	2503																	
12	5175	4133	2516																	
1	5208	3978	2356																	
2	5207	3992	2378																	
3	5183	3991	2392																	
4	5164	3993	2401																	
5	5170	4014	2423																	
6	5162	4028	2437																	
7	5146	4038	2444																	
8	5138	4050	2461																	
9	5132	4057	2475																	
10	5127	4072	2496																	
11	5128	4073	2512																	
12	5120	4080	2526																	
1	5164	3930	2293																	
2	5148	3938	2314																	
3	5139	3946	2325																	
4	5128	3959	2349																	
5	5118	3976	2360																	
6	5106	3987	2373																	
7	5096	4002	2388																	
8	5081	4002	2400																	
9	5066	4012	2411																	
10	5057	4017	2426																	
11	5060	4032	2448																	
12	5052	4044	2465																	
1	5256	4022	2383																	
2	5241	4024	2401																	
3	5232	4029	2412																	
4	5220	4034	2424																	
5	5215	4045	2440																	
6	5207	4048	2465																	
7	5189	4047	2485																	
8	5176	4056	2494																	
9	5177	4071	2515																	
10	5172	4088	2532																	
11	5167	4096	2552																	
12	5157	4103	2568																	
1	5324	4074	2391																	
2	5324	4087	2406																	
3	5321	4110	2424																	
4	5324	4130	2446																	
5	5307	4129	2459																	
6	5280	4122	2475																	
7	5258	4124	2484																	
8	5240	4124	2495																	
9	5226	4131	2507																	
10	5218	4135	2523																	
11	5215	4148	2553																	
12	5214	4165	2564																	
1	5284	4072	2366																	
2	5273	4081	2384																	
3	5272	4099	2400																	
4	5270	4115	2424																	
5	5268	4140	2441																	
6	5261	4149	2458																	
7	5252	4156	2480																	
8	5247	4167	2496																	
9	5231	4178	2510																	
10	5219	4189	2521																	
11	5198	4188	2531																	
12	5183	4198	2547																	
1	5272	3994	2283																	
2	5268	4013	2307																	
3	5260	4021	2329																	
4	5254	4038	2356																	
5	5251	4055	2368																	
6	5249	4080	2381																	
7	5244	4099	2406																	
8	5227	4104	2418																	
9	5220	4108	2445																	
10	5198	4105	2459																	
11	5191	4102	2469																	
12	5181	4109	2483																	
1	5338	4100	2412																	
2	5330	4105	2429																	
3	5315	4111	2441																	
4	5304	4130	2462																	
5	5306	4140	2475																	
6	5306	4157	2485																	
7	5280	4159	2504																	
8	5273	4166	2516																	
9	5264	4171	2525																	
10	5247	4177	2544																	
11	5237	4193	2562																	
12	5234	4212	2588																	
1	5294	4078	2385																	
2	5286	4089	2402																	
3	5274	4099	2424																	
4	5269	4109	2439																	
5	5266	4123	2460																	
6	5255	4132	2477																	
7	5246	4143	2498																	
8	5244	4146	2517																	
9	5243	4167	2531																	
10	5231	4169	2539																	
11	5220	4177	2550																	
12	5211	4189	2567																	
1	5251	4034	2381																	
2	5254	4052	2395																	
3	5248	4073	2414																	
4	5241	4075	2431																	
5	5224	4080	2441																	
6	5211	4092	2455																	
7	5200	4101	2470																	
8	5196	4105	2480																	
9	5180	4120	2496																	
10	5167	4129	2506																	
11	5163	4135	2522																	
12	5161	4148	2548																	
1	5234	3997	2312																	
2	5232	4015	2329																	
3	5226	4022	2342																	
4	5208	4024	2359																	
5	5201	4027	2378																	
6	5197	4033	2393																	
7	5183	4044	2411																	
8	5170	4056	2422																	
9	5158	4067	2446																	
10	5150	4073	2461																	
11	5137	4089	2475																	
12	5133	4100	2489																	
1	5275	4031	2376																	
2	5263	4040	2388																	
3	5258	4061	2403																	
4	5247	4075	2417																	
5	5239	4088	2431																	
6	5228	4090	2447																	
7	5221	4101	2464																	
8	5215	4106	2483																	
9	5201	4107	2498																	
10	5195	4121	2515																	
11	5184	4123	2530																	
12	5176	4136	2554																	
1	5339	4113	2470																	
2	5318	4122	2490																	
3	5308	4139	2505																	
4	5291	4137	2513																	
5	5276	4159	2526																	
6	5268	4168	2533																	
7	5263	4183	2555																	
8	5260	4193	2572																	
9	5250	4202	2587																	
10	5242	4213	2600																	
11	5227	4227	2615																	
12	5219	4235	2630																	
1	5414	4131	2420																	
2	5408	4137	2437																	
3	5402	4146	2452																	
4	5400	4167	2471																	
5	5379	4174	2489																	
6	5368	4182	2513																	
7	5365	4188	2528																	
8	5360	4203	2551																	
9	5343	4209	2572																	
10	5335	4216	2584																	
11	5330	4223	2605																	
12	5318	4223	2620																	
1	5330	4080	2379																	
2	5328	4100	2403																	
3	5324	4111	2423																	
4	5312	4124	2438																	
5	5300	4135	2452																	
6	5302	4152	2471																	
7	5297	4164	2487																	
8	5286	4180	2507																	
9	5281	4188	2530																	
10	5262	4194	2544																	
11	5254	4212	2556																	
12	5254	4228	2575																	
1	5439	4166	2410																	
2	5436	4176	2424																	
3	5426	4194	2439																	
4	5421	4208	2456																	
5	5408	4208	2475																	
6	5400	4216	2486																	
7	5393	4231	2506																	
8	5373	4235	2523																	
9	5367	4251	2533																	
10	5360	4263	2557																	
11	5351	4271	2578																	
12	5343	4278	2593																	
1	5290	4065	2369																	
2	5283	4067	2386																	
3	5264	4074	2403																	
4	5255	4086	2416																	
5	5245	4091	2427																	
6	5234	4109	2456																	
7	5229	4123	2477																	
8	5219	4130	2491																	
9	5208	4135	2508																	
10	5201	4140	2520																	
11	5197	4157	2539																	
12	5194	4168	2557																	
1	5444	4195	2448																	
2	5434	4203	2480																	
3	5426	4221	2497																	
4	5424	4236	2522																	
5	5413	4244	2539																	
6	5401	4248	2552																	
7	5391	4249	2569																	
8	5386	4256	2580																	
9	5381	4264	2594																	
10	5375	4266	2606																	
11	5360	4277	2621																	
12	5347	4274	2644																	
1	5228	4015	2298																	
2	5220	4029	2303																	
3	5208	4041	2325																	
4	5205	4050	2350																	
5	5195	4066	2366																	
6	5182	4080	2384																	
7	5175	4095	2403																	
8	5160	4100	2418																	
9	5157	4118	2432																	
10	5150	4130	2456																	
11	5141	4144	2471																	
12	5131	4152	2491																	
1	5167	4005	2370																	
2	5170	4014	2394																	
3	5164	4024	2411																	
4	5168	4034	2429																	
5	5160	4044	2442																	
6	5151	4041	2451																	
7	5146	4043	2459																	
8	5139	4055	2473																	
9	5129	4065	2484																	
10	5115	4071	2505																	
11	5099	4065	2513																	
12	5091	4077	2532																	
1	5471	4182	2456																	
2	5456	4208	2472																	
3	5456	4217	2488																	
4	5446	4229	2500																	
5	5426	4230	2514																	
6	5425	4241	2532																	
7	5419	4259	2546																	
8	5412	4274	2565																	
9	5391	4269	2579																	
10	5380	4277	2594																	
11	5374	4285	2616																	
12	5365	4296	2628																	
1	5103	3910	2290																	
2	5098	3917	2307																	
3	5081	3932	2323																	
4	5071	3942	2334																	
5	5066	3953	2348																	
6	5054	3954	2368																	
7	5044	3954	2386																	
8	5041	3956	2404																	
9	5031	3969	2425																	
10	5025	3971	2443																	
11	5018	3980	2460																	
12	5019	3990	2478																	
1	5264	4030	2323																	
2	5256	4041	2337																	
3	5250	4040	2351																	
4	5243	4056	2371																	
5	5237	4070	2392																	
6	5221	4073	2405																	
7	5215	4083	2422																	
8	5202	4095	2439																	
9	5195	4104	2460																	
10	5185	4110	2476																	
11	5182	4121	2494																	
12	5185	4136	2510																	
1	5187	3978	2323																	
2	5184	3984	2337																	
3	5183	3995	2347																	
4	5182	4005	2370																	
5	5180	4014	2386																	
6	5170	4026	2397																	
7	5158	4035	2410																	
8	5150	4042	2424																	
9	5150	4062	2444																	
10	5137	4066	2462																	
11	5125	4066	2481																	
12	5117	4074	2493																	
1	5454	4234	2478																	
2	5453	4239	2495																	
3	5454	4250	2514																	
4	5439	4251	2529																	
5	5434	4277	2552																	
6	5421	4286	2577																	
7	5403	4292	2595																	
8	5392	4305	2601																	
9	5382	4316	2620																	
10	5373	4317	2632																	
11	5366	4322	2641																	
12	5352	4337	2654																	
1	5234	4028	2329																	
2	5228	4046	2346																	
3	5215	4057	2368																	
4	5211	4075	2386																	
5	5204	4085	2395																	
6	5198	4092	2415																	
7	5191	4104	2430																	
8	5195	4121	2444																	
9	5182	4125	2454																	
10	5171	4127	2469																	
11	5170	4140	2485																	
12	5162	4144	2498																	
1	5258	4012	2322																	
2	5246	4023	2340																	
3	5229	4036	2363																	
4	5229	4043	2383																	
5	5217	4059	2401																	
6	5205	4068	2416																	
7	5181	4069	2433																	
8	5172	4074	2448																	
9	5164	4084	2466																	
10	5152	4085	2480																	
11	5150	4092	2493																	
12	5146	4098	2510																	
1	5384	4130	2394																	
2	5374	4137	2414																	
3	5370	4149	2434																	
4	5364	4156	2462																	
5	5343	4157	2480																	
6	5327	4169	2503																	
7	5313	4174	2523																	
8	5304	4191	2537																	
9	5294	4199	2550																	
10	5286	4208	2570																	
11	5277	4218	2588																	
12	5269	4229	2607																	
1	5183	3984	2363																	
2	5182	3997	2378																	
3	5179	4017	2396																	
4	5166	4027	2404																	
5	5160	4034	2423																	
6	5155	4044	2434																	
7	5145	4058	2455																	
8	5140	4072	2472																	
9	5127	4088	2487																	
10	5118	4096	2503																	
11	5110	4101	2524																	
12	5105	4108	2543																	
1	5200	3990	2325																	
2	5197	3990	2343																	
3	5187	4001	2363																	
4	5175	4012	2385																	
5	5176	4025	2404																	
6	5166	4028	2412																	
7	5155	4035	2423																	
8	5152	4046	2439																	
9	5146	4042	2457																	
10	5127	4046	2474																	
11	5133	4069	2487																	
12	5122	4074	2493																	
1	5184	4014	2316																	
2	5176	4025	2329																	
3	5173	4033	2349																	
4	5157	4039	2368																	
5	5157	4053	2390																	
6	5134	4058	2405																	
7	5123	4071	2418																	
8	5119	4078	2432																	
9	5105	4084	2443																	
10	5094	4088	2464																	
11	5084	4093	2479																	
12	5077	4097	2494																	
1	5318	4074	2359																	
2	5310	4080	2378																	
3	5303	4094	2391																	
4	5294	4098	2405																	
5	5286	4114	2428																	
6	5276	4120	2447																	
7	5273	4133	2467																	
8	5267	4142	2482																	
9	5264	4151	2499																	
10	5258	4158	2514																	
11	5248	4176	2525																	
12	5243	4181	2534																	
1	5239	4012	2316																	
2	5232	4015	2339																	
3	5225	4020	2349																	
4	5212	4033	2367																	
5	5200	4041	2377																	
6	5188	4048	2394																	
7	5182	4052	2417																	
8	5178	4069	2432																	
9	5166	4078	2440																	
10	5162	4092	2464																	
11	5160	4102	2481																	
12	5154	4118	2494																	
1	5147	3937	2316																	
2	5131	3945	2333																	
3	5117	3951	2351																	
4	5107	3953	2369																	
5	5100	3969	2380																	
6	5093	3987	2387																	
7	5082	3995	2399																	
8	5073	4002	2418																	
9	5060	4006	2433																	
10	5053	4011	2446																	
11	5045	4018	2456																	
12	5032	4022	2472																	
1	5349	4075	2364																	
2	5335	4078	2384																	
3	5324	4088	2394																	
4	5315	4100	2411																	
5	5308	4105	2423																	
6	5294	4109	2440																	
7	5284	4124	2459																	
8	5273	4134	2475																	
9	5262	4137	2497																	
10	5243	4140	2504																	
11	5228	4144	2517																	
12	5228	4163	2539																	
1	5224	4051	2380																	
2	5219	4061	2399																	
3	5216	4066	2414																	
4	5197	4063	2432																	
5	5179	4064	2450																	
6	5164	4083	2469																	
7	5155	4094	2482																	
8	5148	4103	2496																	
9	5137	4111	2512																	
10	5131	4116	2522																	
11	5127	4128	2536																	
12	5118	4134	2554																	
1	5296	4060	2387																	
2	5293	4066	2397																	
3	5275	4075	2416																	
4	5265	4076	2429																	
5	5248	4087	2442																	
6	5239	4098	2449																	
7	5231	4115	2468																	
8	5209	4120	2489																	
9	5196	4128	2502																	
10	5180	4132	2518																	
11	5175	4141	2546																	
12	5168	4152	2562																	
1	5163	3981	2281																	
2	5156	3974	2295																	
3	5144	3984	2318																	
4	5141	3989	2333																	
5	5140	4005	2349																	
6	5130	4019	2363																	
7	5124	4033	2381																	
8	5124	4044	2403																	
9	5120	4057	2421																	
10	5110	4073	2439																	
11	5099	4083	2458																	
12	5095	4085	2475																	
1	5211	3958	2356																	
2	5209	3982	2371																	
3	5206	3989	2379																	
4	5192	4015	2394																	
5	5181	4028	2413																	
6	5180	4051	2424																	
7	5175	4070	2439																	
8	5172	4082	2451																	
9	5167	4098	2469																	
10	5163	4103	2485																	
11	5152	4111	2503																	
12	5147	4122	2525																	
1	5247	4045	2388																	
2	5231	4051	2405																	
3	5233	4067	2421																	
4	5221	4069	2430																	
5	5200	4067	2438																	
6	5187	4076	2449																	
7	5172	4077	2469																	
8	5161	4077	2492																	
9	5157	4079	2509																	
10	5150	4086	2532																	
11	5154	4101	2543																	
12	5147	4112	2554																	
1	5295	4034	2364																	
2	5287	4047	2383																	
3	5274	4053	2396																	
4	5271	4062	2416																	
5	5259	4071	2430																	
6	5253	4088	2446																	
7	5247	4101	2463																	
8	5232	4105	2485																	
9	5219	4100	2501																	
10	5211	4121	2518																	
11	5199	4128	2531																	
12	5198	4139	2545																	
1	5258	3992	2310																	
2	5258	4008	2326																	
3	5248	4018	2345																	
4	5235	4021	2357																	
5	5217	4030	2375																	
6	5212	4047	2388																	
7	5202	4049	2407																	
8	5203	4067	2421																	
9	5188	4070	2429																	
10	5174	4077	2443																	
11	5172	4095	2463																	
12	5160	4099	2486																	
1	5350	4090	2359																	
2	5345	4102	2369																	
3	5339	4108	2384																	
4	5332	4128	2400																	
5	5329	4138	2415																	
6	5321	4150	2430																	
7	5314	4157	2443																	
8	5305	4167	2461																	
9	5301	4182	2476																	
10	5287	4187	2493																	
11	5287	4197	2506																	
12	5286	4205	2526																	
1	5275	4100	2394																	
2	5278	4114	2417																	
3	5256	4113	2428																	
4	5247	4119	2441																	
5	5241	4131	2455																	
6	5226	4136	2470																	
7	5206	4147	2483																	
8	5198	4153	2492																	
9	5192	4171	2510																	
10	5183	4180	2528																	
11	5177	4185	2549																	
12	5173	4196	2566																	
1	5151	3939	2298																	
2	5142	3952	2316																	
3	5133	3965	2330																	
4	5113	3968	2342																	
5	5106	3980	2354																	
6	5100	3988	2372																	
7	5095	3997	2385																	
8	5084	4002	2396																	
9	5074	4002	2410																	
10	5066	4012	2425																	
11	5060	4019	2437																	
12	5051	4030	2452																	
1	5147	3943	2296																	
2	5145	3953	2309																	
3	5145	3964	2325																	
4	5141	3981	2339																	
5	5128	3982	2355																	
6	5114	3984	2364																	
7	5107	3994	2372																	
8	5105	4008	2392																	
9	5098	4021	2405																	
10	5086	4031	2424																	
11	5083	4047	2440																	
12	5076	4055	2463																	
1	5324	4049	2341																	
2	5317	4064	2360																	
3	5308	4076	2375																	
4	5304	4091	2390																	
5	5289	4101	2400																	
6	5275	4110	2418																	
7	5248	4114	2426																	
8	5236	4132	2441																	
9	5227	4143	2465																	
10	5224	4151	2478																	
11	5215	4160	2497																	
12	5206	4173	2512																	
1	5347	4120	2437																	
2	5341	4126	2457																	
3	5332	4132	2477																	
4	5322	4130	2488																	
5	5312	4142	2511																	
6	5303	4153	2529																	
7	5299	4171	2539																	
8	5297	4179	2552																	
9	5294	4183	2567																	
10	5292	4194	2585																	
11	5275	4204	2604																	
12	5263	4214	2621																	
1	5146	3957	2308																	
2	5134	3957	2323																	
3	5123	3962	2346																	
4	5113	3964	2359																	
5	5104	3971	2379																	
6	5090	3977	2395																	
7	5081	3984	2414																	
8	5065	3997	2428																	
9	5060	4012	2441																	
10	5055	4016	2456																	
11	5048	4020	2470																	
12	5033	4028	2478																	
1	5258	4043	2339																	
2	5251	4060	2357																	
3	5245	4079	2371																	
4	5236	4087	2391																	
5	5233	4097	2410																	
6	5223	4104	2429																	
7	5216	4119	2446																	
8	5210	4127	2463																	
9	5199	4131	2474																	
10	5186	4143	2488																	
11	5175	4150	2505																	
12	5176	4152	2522																	
1	5358	4082	2384																	
2	5355	4107	2407																	
3	5346	4121	2425																	
4	5331	4130	2440																	
5	5324	4142	2460																	
6	5314	4152	2479																	
7	5299	4160	2498																	
8	5293	4179	2510																	
9	5291	4187	2529																	
10	5284	4201	2547																	
11	5282	4206	2565																	
12	5267	4207	2574																	
1	5308	4037	2357																	
2	5299	4045	2373																	
3	5296	4058	2393																	
4	5284	4062	2406																	
5	5274	4066	2422																	
6	5265	4082	2432																	
7	5261	4086	2447																	
8	5264	4105	2458																	
9	5249	4104	2475																	
10	5236	4112	2484																	
11	5217	4128	2511																	
12	5213	4149	2528																	
1	5105	3921	2301																	
2	5103	3923	2314																	
3	5099	3935	2329																	
4	5096	3942	2348																	
5	5095	3955	2362																	
6	5092	3975	2376																	
7	5088	3984	2394																	
8	5090	4004	2415																	
9	5081	4013	2427																	
10	5080	4026	2438																	
11	5079	4035	2449																	
12	5075	4052	2471																	
1	5211	4016	2382																	
2	5198	4029	2399																	
3	5186	4040	2411																	
4	5168	4037	2429																	
5	5162	4044	2449																	
6	5155	4064	2466																	
7	5141	4071	2474																	
8	5136	4072	2481																	
9	5129	4086	2498																	
10	5117	4087	2515																	
11	5103	4098	2530																	
12	5088	4103	2538																	
1	5379	4108	2355																	
2	5372	4119	2371																	
3	5377	4130	2386																	
4	5372	4156	2399																	
5	5362	4165	2417																	
6	5354	4174	2441																	
7	5345	4183	2457																	
8	5334	4194	2477																	
9	5322	4204	2496																	
10	5312	4208	2514																	
11	5304	4218	2530																	
12	5291	4219	2547																	
1	5313	4100	2447																	
2	5314	4116	2461																	
3	5309	4122	2472																	
4	5302	4139	2494																	
5	5294	4157	2507																	
6	5285	4169	2519																	
7	5276	4188	2537																	
8	5271	4197	2550																	
9	5263	4205	2563																	
10	5255	4216	2574																	
11	5250	4233	2591																	
12	5244	4236	2610																	
1	5226	3936	2288																	
2	5221	3958	2313																	
3	5212	3967	2328																	
4	5205	3980	2346																	
5	5196	3992	2361																	
6	5183	4005	2373																	
7	5180	4015	2389																	
8	5173	4024	2405																	
9	5165	4046	2419																	
10	5152	4049	2434																	
11	5150	4062	2450																	
12	5136	4074	2460																	
1	5316	4057	2414																	
2	5309	4065	2437																	
3	5295	4083	2457																	
4	5283	4087	2484																	
5	5267	4089	2496																	
6	5256	4095	2508																	
7	5243	4108	2523																	
8	5235	4129	2537																	
9	5229	4139	2554																	
10	5225	4156	2569																	
11	5212	4162	2577																	
12	5203	4166	2595																	
1	5358	4023	2358																	
2	5349	4035	2372																	
3	5338	4052	2390																	
4	5331	4064	2413																	
5	5309	4069	2434																	
6	5296	4076	2446																	
7	5278	4090	2457																	
8	5266	4092	2476																	
9	5259	4096	2484																	
10	5254	4117	2507																	
11	5239	4127	2523																	
12	5232	4145	2538																	
1	5306	4082	2385																	
2	5308	4093	2393																	
3	5297	4101	2407																	
4	5286	4105	2425																	
5	5284	4121	2440																	
6	5267	4129	2454																	
7	5262	4142	2469																	
8	5259	4156	2482																	
9	5251	4158	2506																	
10	5239	4169	2524																	
11	5228	4180	2545																	
12	5219	4190	2565																	
1	5284	4048	2367																	
2	5272	4050	2380																	
3	5258	4059	2396																	
4	5247	4065	2411																	
5	5248	4089	2432																	
6	5240	4100	2443																	
7	5243	4115	2462																	
8	5231	4128	2479																	
9	5224	4150	2505																	
10	5218	4161	2518																	
11	5215	4171	2540																	
12	5212	4179	2551																	
1	5285	4041	2370																	
2	5282	4061	2379																	
3	5283	4074	2394																	
4	5278	4077	2409																	
5	5268	4092	2422																	
6	5260	4102	2447																	
7	5260	4114	2461																	
8	5257	4134	2476																	
9	5254	4147	2490																	
10	5250	4162	2505																	
11	5235	4168	2521																	
12	5224	4173	2536																	
t	Total-HIV	Tested+	HAART																	
1	5367	4132	2409																	
2	5360	4137	2430																	
3	5346	4153	2446																	
4	5328	4164	2462																	
5	5319	4170	2482																	
6	5315	4183	2496																	
7	5310	4191	2518																	
8	5297	4203	2531																	
9	5297	4215	2547																	
10	5288	4230	2565																	
11	5275	4236	2581																	
12	5275	4256	2596																	
1	5317	4100	2409																	
2	5309	4109	2422																	
3	5292	4116	2442																	
4	5281	4131	2462																	
5	5279	4141	2481																	
6	5275	4156	2496																	
7	5271	4169	2518																	
8	5264	4176	2534																	
9	5260	4190	2550																	
10	5251	4197	2565																	
11	5241	4205	2577																	
12	5224	4216	2591																	
1	5276	4036	2369																	
2	5267	4054	2385																	
3	5254	4065	2405																	
4	5256	4082	2418																	
5	5247	4092	2436																	
6	5235	4094	2455																	
7	5224	4120	2468																	
8	5214	4132	2479																	
9	5208	4142	2494																	
10	5200	4158	2503																	
11	5200	4174	2528																	
12	5191	4181	2543																	
1	5356	4113	2451																	
2	5351	4120	2472																	
3	5342	4130	2496																	
4	5336	4147	2513																	
5	5321	4162	2529																	
6	5316	4175	2546																	
7	5313	4179	2556																	
8	5304	4197	2568																	
9	5285	4191	2577																	
10	5284	4197	2596																	
11	5277	4207	2613																	
12	5273	4212	2627																	
1	5301	4106	2416																	
2	5289	4113	2434																	
3	5281	4115	2459																	
4	5271	4125	2481																	
5	5273	4140	2497																	
6	5262	4147	2514																	
7	5255	4148	2532																	
8	5257	4168	2545																	
9	5255	4177	2566																	
10	5246	4183	2585																	
11	5235	4194	2601																	
12	5223	4205	2608																	
1	5372	4109	2470																	
2	5360	4123	2482																	
3	5351	4131	2497																	
4	5347	4153	2515																	
5	5352	4163	2548																	
6	5353	4181	2561																	
7	5337	4192	2576																	
8	5330	4200	2592																	
9	5328	4217	2613																	
10	5316	4226	2629																	
11	5305	4232	2646																	
12	5305	4248	2664																	
1	5396	4160	2382																	
2	5388	4178	2398																	
3	5378	4184	2419																	
4	5364	4194	2432																	
5	5361	4202	2445																	
6	5348	4209	2466																	
7	5350	4230	2495																	
8	5338	4240	2514																	
9	5335	4244	2529																	
10	5334	4254	2555																	
11	5325	4265	2574																	
12	5319	4278	2588																	
1	5285	4005	2363																	
2	5282	4014	2378																	
3	5279	4033	2392																	
4	5271	4040	2410																	
5	5257	4043	2428																	
6	5249	4056	2446																	
7	5238	4070	2456																	
8	5228	4084	2471																	
9	5219	4087	2483																	
10	5208	4104	2497																	
11	5188	4107	2506																	
12	5180	4108	2514																	
1	5231	4039	2323																	
2	5225	4047	2333																	
3	5210	4056	2344																	
4	5194	4067	2351																	
5	5176	4071	2372																	
6	5175	4077	2391																	
7	5167	4080	2401																	
8	5167	4096	2420																	
9	5151	4097	2434																	
10	5141	4103	2440																	
11	5135	4104	2457																	
12	5121	4109	2471																	
1	5281	4045	2413																	
2	5271	4054	2427																	
3	5262	4067	2444																	
4	5251	4077	2456																	
5	5239	4087	2474																	
6	5234	4101	2497																	
7	5221	4105	2510																	
8	5209	4115	2530																	
9	5199	4117	2546																	
10	5196	4132	2560																	
11	5189	4147	2576																	
12	5185	4155	2589																	
1	5186	3957	2315																	
2	5182	3978	2330																	
3	5176	3989	2352																	
4	5171	4000	2369																	
5	5165	4019	2384																	
6	5156	4030	2395																	
7	5149	4035	2405																	
8	5135	4036	2421																	
9	5118	4039	2438																	
10	5112	4055	2459																	
11	5104	4073	2473																	
12	5096	4082	2491																	
1	5229	4009	2307																	
2	5223	4022	2329																	
3	5223	4041	2348																	
4	5208	4044	2362																	
5	5198	4051	2374																	
6	5188	4060	2406																	
7	5184	4078	2420																	
8	5168	4088	2438																	
9	5148	4089	2442																	
10	5138	4093	2457																	
11	5133	4106	2469																	
12	5121	4114	2481																	
1	5317	4078	2409																	
2	5309	4087	2433																	
3	5296	4092	2452																	
4	5284	4103	2464																	
5	5280	4115	2479																	
6	5263	4126	2488																	
7	5261	4144	2501																	
8	5253	4141	2517																	
9	5245	4146	2533																	
10	5246	4159	2549																	
11	5239	4166	2561																	
12	5227	4173	2574																	
1	5273	4041	2414																	
2	5270	4057	2431																	
3	5260	4069	2451																	
4	5256	4086	2466																	
5	5239	4093	2482																	
6	5229	4103	2499																	
7	5227	4118	2518																	
8	5221	4130	2531																	
9	5214	4134	2546																	
10	5201	4137	2555																	
11	5192	4148	2569																	
12	5178	4156	2576																	
1	5220	4009	2361																	
2	5209	4023	2373																	
3	5201	4040	2388																	
4	5195	4049	2404																	
5	5180	4056	2422																	
6	5176	4069	2439																	
7	5158	4078	2459																	
8	5151	4087	2472																	
9	5139	4097	2493																	
10	5123	4101	2511																	
11	5107	4106	2525																	
12	5095	4113	2541																	
1	5222	4005	2359																	
2	5212	4008	2373																	
3	5202	4016	2386																	
4	5200	4037	2407																	
5	5189	4047	2428																	
6	5180	4057	2443																	
7	5169	4058	2459																	
8	5157	4069	2469																	
9	5156	4077	2482																	
10	5150	4074	2501																	
11	5140	4075	2515																	
12	5136	4087	2532																	
1	5407	4135	2395																	
2	5403	4144	2406																	
3	5403	4157	2422																	
4	5398	4164	2438																	
5	5397	4175	2453																	
6	5400	4181	2471																	
7	5389	4198	2483																	
8	5385	4207	2505																	
9	5374	4215	2522																	
10	5368	4236	2535																	
11	5368	4240	2554																	
12	5353	4243	2571																	
1	5216	3946	2262																	
2	5201	3950	2274																	
3	5192	3961	2289																	
4	5182	3969	2303																	
5	5178	3975	2321																	
6	5171	3985	2335																	
7	5162	3994	2349																	
8	5166	4011	2366																	
9	5161	4017	2384																	
10	5156	4023	2399																	
11	5138	4026	2414																	
12	5127	4032	2431																	
1	5219	3950	2261																	
2	5215	3953	2285																	
3	5202	3959	2302																	
4	5188	3969	2325																	
5	5189	3981	2337																	
6	5186	3991	2351																	
7	5177	3994	2371																	
8	5167	3994	2384																	
9	5159	4007	2400																	
10	5146	4012	2417																	
11	5131	4021	2431																	
12	5121	4029	2445																	
1	5332	4044	2392																	
2	5330	4051	2410																	
3	5325	4062	2427																	
4	5320	4079	2438																	
5	5314	4093	2457																	
6	5300	4097	2473																	
7	5291	4107	2489																	
8	5282	4118	2503																	
9	5263	4117	2517																	
10	5257	4126	2531																	
11	5247	4134	2554																	
12	5236	4144	2566																	
1	5183	3986	2330																	
2	5168	3987	2349																	
3	5154	3994	2368																	
4	5143	4001	2382																	
5	5136	4016	2401																	
6	5133	4030	2413																	
7	5126	4039	2429																	
8	5115	4044	2444																	
9	5109	4051	2461																	
10	5103	4061	2469																	
11	5100	4071	2488																	
12	5087	4078	2499																	
1	5367	4103	2434																	
2	5350	4105	2451																	
3	5342	4114	2474																	
4	5335	4133	2493																	
5	5316	4143	2513																	
6	5310	4160	2529																	
7	5295	4166	2546																	
8	5285	4170	2568																	
9	5276	4179	2581																	
10	5273	4197	2605																	
11	5263	4209	2622																	
12	5256	4232	2633																	
1	5230	3980	2366																	
2	5217	3996	2387																	
3	5210	4007	2397																	
4	5203	4019	2417																	
5	5196	4024	2431																	
6	5183	4033	2451																	
7	5174	4038	2463																	
8	5166	4038	2479																	
9	5154	4045	2490																	
10	5150	4057	2508																	
11	5148	4068	2518																	
12	5142	4085	2529																	
1	5309	4039	2343																	
2	5299	4051	2355																	
3	5289	4059	2376																	
4	5278	4069	2395																	
5	5263	4080	2406																	
6	5255	4096	2423																	
7	5247	4107	2434																	
8	5231	4108	2446																	
9	5216	4120	2465																	
10	5206	4130	2485																	
11	5198	4144	2508																	
12	5188	4154	2529																	
1	5197	3978	2343																	
2	5185	3986	2360																	
3	5175	3999	2378																	
4	5171	4017	2401																	
5	5160	4024	2417																	
6	5152	4031	2437																	
7	5140	4041	2460																	
8	5130	4051	2471																	
9	5130	4072	2486																	
10	5113	4076	2496																	
11	5101	4079	2510																	
12	5089	4093	2518																	
1	5344	4057	2382																	
2	5336	4063	2406																	
3	5335	4082	2418																	
4	5326	4096	2425																	
5	5316	4103	2450																	
6	5300	4107	2463																	
7	5286	4116	2476																	
8	5275	4128	2499																	
9	5265	4139	2512																	
10	5262	4145	2532																	
11	5257	4161	2551																	
12	5248	4177	2563																	
1	5270	4030	2367																	
2	5267	4040	2381																	
3	5269	4052	2395																	
4	5262	4063	2416																	
5	5256	4077	2429																	
6	5247	4086	2440																	
7	5246	4100	2460																	
8	5236	4113	2468																	
9	5233	4122	2486																	
10	5234	4134	2503																	
11	5228	4147	2517																	
12	5225	4156	2535																	
1	5247	4017	2354																	
2	5239	4038	2366																	
3	5229	4054	2388																	
4	5223	4070	2404																	
5	5217	4083	2424																	
6	5203	4087	2442																	
7	5197	4100	2457																	
8	5186	4108	2474																	
9	5174	4113	2483																	
10	5169	4124	2498																	
11	5158	4129	2510																	
12	5150	4128	2525																	
1	5210	3988	2332																	
2	5210	3995	2349																	
3	5194	4003	2368																	
4	5183	4015	2383																	
5	5168	4020	2401																	
6	5156	4031	2414																	
7	5150	4044	2425																	
8	5141	4042	2446																	
9	5128	4042	2462																	
10	5121	4050	2478																	
11	5107	4055	2488																	
12	5105	4075	2502																	
1	5191	3954	2369																	
2	5186	3974	2383																	
3	5182	3978	2394																	
4	5173	3992	2405																	
5	5162	4000	2418																	
6	5158	4008	2437																	
7	5142	4009	2452																	
8	5128	4019	2467																	
9	5129	4028	2479																	
10	5126	4047	2490																	
11	5117	4048	2507																	
12	5107	4062	2525																	
1	5326	4124	2465																	
2	5329	4135	2476																	
3	5320	4146	2486																	
4	5306	4150	2496																	
5	5307	4158	2510																	
6	5301	4172	2524																	
7	5296	4181	2536																	
8	5285	4197	2547																	
9	5274	4199	2561																	
10	5262	4204	2573																	
11	5250	4216	2580																	
12	5237	4226	2591																	
1	5142	3977	2328																	
2	5136	3985	2344																	
3	5123	3989	2354																	
4	5111	4008	2368																	
5	5108	4014	2385																	
6	5106	4029	2408																	
7	5105	4044	2433																	
8	5096	4053	2445																	
9	5089	4062	2466																	
10	5072	4064	2474																	
11	5064	4069	2482																	
12	5060	4083	2491																	
1	5176	4011	2361																	
2	5176	4019	2372																	
3	5171	4032	2387																	
4	5162	4039	2410																	
5	5160	4051	2424																	
6	5151	4052	2436																	
7	5138	4060	2450																	
8	5129	4067	2460																	
9	5128	4079	2481																	
10	5113	4080	2493																	
11	5105	4090	2506																	
12	5095	4098	2517																	
1	5353	4104	2360																	
2	5340	4111	2370																	
3	5333	4126	2393																	
4	5326	4124	2408																	
5	5325	4128	2427																	
6	5322	4143	2447																	
7	5310	4150	2457																	
8	5309	4165	2476																	
9	5296	4177	2487																	
10	5295	4192	2506																	
11	5288	4204	2523																	
12	5277	4215	2545																	
1	5277	4063	2407																	
2	5258	4073	2417																	
3	5254	4091	2435																	
4	5247	4091	2446																	
5	5249	4102	2463																	
6	5240	4122	2476																	
7	5233	4141	2492																	
8	5217	4145	2510																	
9	5209	4149	2524																	
10	5199	4156	2537																	
11	5189	4156	2552																	
12	5180	4167	2567																	
1	5273	4017	2376																	
2	5265	4031	2390																	
3	5255	4040	2404																	
4	5249	4058	2423																	
5	5242	4060	2446																	
6	5229	4071	2459																	
7	5223	4078	2478																	
8	5217	4092	2497																	
9	5214	4103	2512																	
10	5198	4113	2522																	
11	5192	4123	2538																	
12	5178	4126	2557																	
1	5281	4041	2369																	
2	5274	4061	2390																	
3	5267	4076	2405																	
4	5251	4080	2422																	
5	5234	4092	2438																	
6	5222	4103	2441																	
7	5221	4124	2457																	
8	5213	4144	2476																	
9	5208	4158	2486																	
10	5199	4172	2496																	
11	5182	4180	2515																	
12	5172	4177	2532																	
1	5257	4078	2376																	
2	5243	4086	2392																	
3	5238	4095	2414																	
4	5225	4102	2423																	
5	5209	4102	2438																	
6	5199	4121	2456																	
7	5190	4126	2478																	
8	5187	4135	2499																	
9	5182	4144	2515																	
10	5173	4149	2536																	
11	5177	4160	2560																	
12	5170	4171	2576																	
1	5425	4159	2421																	
2	5429	4175	2432																	
3	5432	4191	2453																	
4	5424	4199	2467																	
5	5427	4221	2490																	
6	5423	4235	2501																	
7	5420	4239	2507																	
8	5412	4249	2526																	
9	5411	4261	2545																	
10	5406	4279	2561																	
11	5384	4278	2574																	
12	5373	4292	2585																	
1	5266	4074	2401																	
2	5265	4082	2416																	
3	5250	4087	2427																	
4	5242	4100	2440																	
5	5236	4109	2454																	
6	5233	4126	2472																	
7	5215	4134	2484																	
8	5199	4143	2498																	
9	5196	4151	2522																	
10	5187	4163	2541																	
11	5183	4175	2562																	
12	5178	4186	2582																	
1	5231	4033	2354																	
2	5227	4042	2368																	
3	5212	4053	2385																	
4	5207	4061	2399																	
5	5188	4062	2413																	
6	5185	4073	2424																	
7	5180	4080	2447																	
8	5167	4090	2464																	
9	5163	4089	2473																	
10	5151	4094	2490																	
11	5141	4103	2501																	
12	5131	4114	2515																	
1	5267	4000	2296																	
2	5264	4010	2316																	
3	5262	4029	2338																	
4	5254	4034	2354																	
5	5247	4052	2382																	
6	5234	4062	2397																	
7	5217	4074	2421																	
8	5200	4077	2436																	
9	5196	4089	2458																	
10	5186	4090	2476																	
11	5187	4104	2497																	
12	5183	4121	2510																	
1	5254	4035	2324																	
2	5248	4061	2345																	
3	5241	4066	2360																	
4	5238	4083	2378																	
5	5231	4101	2400																	
6	5233	4115	2421																	
7	5225	4125	2440																	
8	5217	4124	2451																	
9	5210	4133	2463																	
10	5187	4134	2473																	
11	5184	4147	2487																	
12	5176	4146	2496																	
1	5128	3893	2254																	
2	5113	3897	2271																	
3	5111	3911	2289																	
4	5106	3921	2310																	
5	5101	3934	2326																	
6	5094	3951	2339																	
7	5077	3969	2350																	
8	5063	3980	2367																	
9	5055	3982	2385																	
10	5044	3987	2396																	
11	5039	4002	2419																	
12	5034	4012	2433																	
1	5305	4049	2406																	
2	5316	4065	2425																	
3	5307	4072	2439																	
4	5308	4087	2450																	
5	5293	4093	2469																	
6	5283	4102	2479																	
7	5282	4119	2491																	
8	5275	4128	2507																	
9	5261	4133	2517																	
10	5242	4137	2529																	
11	5237	4157	2547																	
12	5222	4166	2560																	
1	5315	4065	2387																	
2	5309	4073	2403																	
3	5303	4092	2414																	
4	5291	4101	2425																	
5	5284	4117	2443																	
6	5274	4125	2465																	
7	5264	4137	2487																	
8	5264	4154	2505																	
9	5256	4163	2525																	
10	5246	4170	2538																	
11	5240	4176	2546																	
12	5221	4179	2560																	
1	5160	3968	2308																	
2	5155	3984	2316																	
3	5147	4005	2336																	
4	5138	4016	2353																	
5	5125	4018	2369																	
6	5113	4027	2386																	
7	5104	4030	2406																	
8	5098	4045	2423																	
9	5094	4053	2437																	
10	5086	4059	2449																	
11	5080	4072	2458																	
12	5070	4084	2472																	
1	5295	4053	2373																	
2	5287	4065	2387																	
3	5275	4073	2402																	
4	5271	4086	2421																	
5	5262	4100	2438																	
6	5256	4116	2454																	
7	5257	4129	2466																	
8	5252	4136	2481																	
9	5248	4141	2495																	
10	5240	4155	2508																	
11	5236	4172	2527																	
12	5223	4188	2553																	
1	5208	4016	2375																	
2	5204	4026	2398																	
3	5197	4039	2413																	
4	5185	4052	2427																	
5	5177	4054	2442																	
6	5168	4057	2455																	
7	5165	4069	2472																	
8	5160	4080	2489																	
9	5158	4090	2507																	
10	5148	4089	2524																	
11	5138	4101	2545																	
12	5138	4114	2567																	
1	5235	3995	2352																	
2	5231	4005	2369																	
3	5220	4024	2387																	
4	5207	4029	2403																	
5	5195	4035	2427																	
6	5186	4044	2446																	
7	5174	4040	2455																	
8	5158	4045	2462																	
9	5155	4056	2478																	
10	5142	4068	2496																	
11	5134	4065	2507																	
12	5122	4073	2517																	
1	5178	4012	2315																	
2	5170	4029	2331																	
3	5165	4037	2351																	
4	5161	4055	2366																	
5	5151	4061	2388																	
6	5143	4068	2403																	
7	5126	4081	2428																	
8	5118	4094	2442																	
9	5105	4098	2459																	
10	5093	4099	2478																	
11	5082	4106	2494																	
12	5078	4125	2507																	
1	5187	3946	2265																	
2	5182	3960	2283																	
3	5179	3972	2299																	
4	5181	3991	2310																	
5	5172	3992	2329																	
6	5168	3998	2341																	
7	5160	4004	2358																	
8	5152	4021	2372																	
9	5142	4046	2393																	
10	5139	4057	2406																	
11	5128	4064	2422																	
12	5124	4072	2433																	
1	5151	3956	2298																	
2	5156	3972	2318																	
3	5143	3983	2336																	
4	5126	3990	2352																	
5	5121	3998	2367																	
6	5110	4007	2381																	
7	5108	4011	2398																	
8	5098	4026	2418																	
9	5093	4031	2427																	
10	5088	4046	2442																	
11	5074	4045	2461																	
12	5071	4060	2470																	
1	5364	4142	2457																	
2	5364	4158	2479																	
3	5351	4178	2496																	
4	5343	4186	2511																	
5	5336	4197	2526																	
6	5334	4203	2548																	
7	5318	4204	2572																	
8	5315	4212	2591																	
9	5302	4226	2600																	
10	5290	4234	2619																	
11	5286	4247	2633																	
12	5278	4254	2647																	
1	5239	3973	2287																	
2	5221	3978	2309																	
3	5216	3996	2332																	
4	5206	4013	2354																	
5	5191	4019	2375																	
6	5173	4019	2379																	
7	5160	4022	2399																	
8	5150	4029	2415																	
9	5136	4048	2432																	
10	5128	4059	2454																	
11	5118	4073	2472																	
12	5114	4085	2487																	
1	5317	4095	2420																	
2	5309	4108	2447																	
3	5307	4122	2463																	
4	5290	4133	2477																	
5	5284	4144	2493																	
6	5274	4151	2505																	
7	5271	4156	2514																	
8	5267	4165	2529																	
9	5259	4163	2540																	
10	5259	4171	2564																	
11	5243	4171	2577																	
12	5241	4181	2591																	
1	5289	4072	2386																	
2	5269	4069	2400																	
3	5265	4080	2423																	
4	5263	4098	2436																	
5	5255	4102	2459																	
6	5254	4111	2465																	
7	5239	4122	2485																	
8	5227	4125	2496																	
9	5215	4126	2510																	
10	5202	4136	2525																	
11	5198	4150	2543																	
12	5185	4160	2556																	
1	5296	4087	2438																	
2	5286	4094	2455																	
3	5276	4095	2467																	
4	5270	4111	2485																	
5	5261	4117	2503																	
6	5254	4125	2523																	
7	5242	4133	2544																	
8	5233	4135	2564																	
9	5221	4143	2573																	
10	5217	4157	2586																	
11	5204	4166	2599																	
12	5201	4180	2609																	
1	5185	3945	2302																	
2	5174	3946	2326																	
3	5160	3964	2344																	
4	5144	3964	2354																	
5	5134	3977	2371																	
6	5130	3986	2391																	
7	5120	3994	2408																	
8	5120	4003	2416																	
9	5109	3999	2437																	
10	5094	4004	2446																	
11	5074	4004	2455																	
12	5064	4009	2467																	
1	5349	4083	2349																	
2	5344	4101	2364																	
3	5336	4120	2379																	
4	5329	4130	2398																	
5	5310	4129	2415																	
6	5290	4131	2434																	
7	5273	4143	2447																	
8	5272	4153	2469																	
9	5262	4158	2489																	
10	5248	4162	2507																	
11	5230	4165	2525																	
12	5226	4175	2540																	
1	5222	3999	2368																	
2	5215	4012	2378																	
3	5201	4007	2393																	
4	5197	4020	2401																	
5	5190	4037	2413																	
6	5182	4048	2430																	
7	5175	4055	2438																	
8	5162	4060	2457																	
9	5154	4078	2470																	
10	5149	4093	2485																	
11	5138	4096	2500																	
12	5128	4101	2522																	
1	5176	3997	2330																	
2	5163	4006	2344																	
3	5152	4016	2354																	
4	5143	4030	2370																	
5	5136	4039	2394																	
6	5129	4040	2408																	
7	5121	4046	2426																	
8	5110	4050	2440																	
9	5099	4056	2461																	
10	5090	4064	2471																	
11	5086	4075	2484																	
12	5074	4082	2498																	
1	5146	3967	2333																	
2	5137	3975	2349																	
3	5130	3988	2359																	
4	5117	3992	2378																	
5	5108	4001	2390																	
6	5099	4019	2407																	
7	5090	4027	2421																	
8	5084	4044	2436																	
9	5078	4058	2444																	
10	5066	4060	2461																	
11	5049	4068	2477																	
12	5042	4063	2495																	
1	5203	3986	2349																	
2	5195	4008	2367																	
3	5182	4019	2379																	
4	5172	4030	2400																	
5	5156	4044	2415																	
6	5141	4051	2434																	
7	5132	4062	2450																	
8	5125	4067	2466																	
9	5119	4080	2487																	
10	5110	4083	2503																	
11	5099	4087	2517																	
12	5093	4095	2529																	
1	5358	4143	2426																	
2	5366	4151	2444																	
3	5362	4161	2457																	
4	5352	4175	2472																	
5	5350	4188	2488																	
6	5351	4205	2509																	
7	5334	4215	2532																	
8	5325	4232	2544																	
9	5326	4254	2561																	
10	5317	4268	2570																	
11	5312	4277	2594																	
12	5302	4285	2611																	
1	5360	4155	2409																	
2	5365	4172	2428																	
3	5359	4194	2447																	
4	5347	4199	2466																	
5	5333	4207	2484																	
6	5328	4215	2495																	
7	5323	4232	2514																	
8	5318	4246	2532																	
9	5313	4264	2546																	
10	5301	4273	2559																	
11	5289	4297	2585																	
12	5276	4301	2601																	
1	5287	4025	2347																	
2	5281	4035	2359																	
3	5270	4044	2372																	
4	5261	4054	2394																	
5	5248	4062	2410																	
6	5230	4074	2429																	
7	5214	4086	2445																	
8	5201	4091	2452																	
9	5195	4104	2467																	
10	5177	4108	2477																	
11	5172	4116	2492																	
12	5171	4136	2509																	
1	5185	3952	2255																	
2	5180	3970	2280																	
3	5160	3976	2291																	
4	5149	3976	2310																	
5	5144	3989	2337																	
6	5140	4002	2352																	
7	5132	4015	2372																	
8	5130	4033	2390																	
9	5114	4038	2405																	
10	5107	4053	2418																	
11	5097	4065	2435																	
12	5083	4076	2452																	
1	5194	3976	2302																	
2	5192	3990	2318																	
3	5184	3996	2331																	
4	5178	4012	2346																	
5	5166	4021	2358																	
6	5159	4036	2380																	
7	5155	4051	2395																	
8	5146	4063	2410																	
9	5135	4067	2432																	
10	5124	4071	2449																	
11	5106	4074	2461																	
12	5094	4087	2480																	
1	5325	4092	2409																	
2	5317	4109	2425																	
3	5307	4126	2447																	
4	5308	4137	2461																	
5	5300	4145	2478																	
6	5289	4154	2495																	
7	5287	4163	2511																	
8	5277	4176	2527																	
9	5273	4188	2547																	
10	5273	4213	2564																	
11	5264	4211	2578																	
12	5250	4220	2589																	
1	5291	4059	2373																	
2	5291	4073	2396																	
3	5278	4077	2417																	
4	5261	4090	2433																	
5	5247	4095	2449																	
6	5243	4104	2468																	
7	5234	4111	2477																	
8	5234	4130	2497																	
9	5226	4141	2512																	
10	5211	4148	2522																	
11	5215	4165	2541																	
12	5197	4169	2559																	
1	5279	4042	2310																	
2	5279	4051	2318																	
3	5283	4075	2338																	
4	5266	4084	2358																	
5	5253	4090	2384																	
6	5239	4092	2401																	
7	5229	4091	2422																	
8	5215	4095	2433																	
9	5209	4105	2445																	
10	5198	4121	2467																	
11	5200	4139	2485																	
12	5175	4143	2495																	
1	5323	4131	2359																	
2	5314	4146	2373																	
3	5305	4148	2394																	
4	5292	4153	2418																	
5	5280	4151	2433																	
6	5272	4161	2446																	
7	5270	4169	2461																	
8	5256	4183	2480																	
9	5247	4184	2501																	
10	5228	4182	2512																	
11	5221	4196	2526																	
12	5207	4199	2539																	
1	5319	4080	2310																	
2	5318	4090	2332																	
3	5307	4107	2339																	
4	5303	4112	2358																	
5	5292	4121	2373																	
6	5294	4132	2394																	
7	5282	4145	2401																	
8	5279	4162	2419																	
9	5270	4180	2444																	
10	5266	4195	2461																	
11	5252	4195	2487																	
12	5247	4199	2498																	
1	5250	4038	2399																	
2	5242	4062	2421																	
3	5242	4069	2436																	
4	5236	4081	2458																	
5	5226	4090	2469																	
6	5213	4104	2487																	
7	5206	4107	2502																	
8	5187	4117	2509																	
9	5179	4126	2525																	
10	5168	4126	2535																	
11	5161	4125	2550																	
12	5163	4140	2566																	
1	5229	4033	2365																	
2	5228	4049	2382																	
3	5223	4057	2408																	
4	5218	4070	2426																	
5	5216	4086	2447																	
6	5200	4089	2466																	
7	5195	4094	2477																	
8	5184	4099	2494																	
9	5180	4116	2514																	
10	5171	4127	2527																	
11	5163	4130	2538																	
12	5156	4137	2561																	
1	5512	4209	2467																	
2	5504	4221	2489																	
3	5500	4239	2511																	
4	5492	4260	2530																	
5	5485	4282	2546																	
6	5470	4282	2552																	
7	5458	4285	2568																	
8	5460	4301	2588																	
9	5458	4311	2606																	
10	5446	4315	2615																	
11	5437	4321	2631																	
12	5428	4324	2646																	
1	5298	4083	2376																	
2	5283	4094	2399																	
3	5274	4109	2420																	
4	5267	4127	2439																	
5	5252	4134	2459																	
6	5247	4137	2476																	
7	5235	4145	2495																	
8	5235	4157	2508																	
9	5232	4162	2526																	
10	5224	4179	2544																	
11	5212	4190	2557																	
12	5203	4188	2574																	
1	5337	4093	2405																	
2	5312	4089	2418																	
3	5305	4100	2427																	
4	5293	4106	2443																	
5	5287	4110	2457																	
6	5279	4115	2477																	
7	5263	4121	2486																	
8	5241	4127	2504																	
9	5223	4126	2521																	
10	5215	4136	2535																	
11	5209	4147	2549																	
12	5193	4149	2564																	
1	5292	3983	2346																	
2	5290	3995	2356																	
3	5287	4014	2375																	
4	5276	4028	2393																	
5	5267	4043	2407																	
6	5259	4058	2415																	
7	5243	4066	2433																	
8	5233	4082	2452																	
9	5221	4090	2472																	
10	5207	4099	2481																	
11	5196	4101	2503																	
12	5190	4117	2520																	
1	5117	3917	2347																	
2	5114	3930	2360																	
3	5098	3944	2372																	
4	5096	3954	2386																	
5	5088	3961	2392																	
6	5080	3971	2408																	
7	5073	3982	2420																	
8	5066	3979	2437																	
9	5068	3993	2459																	
10	5062	4008	2474																	
11	5050	4009	2481																	
12	5047	4011	2492																	
1	5276	4020	2384																	
2	5269	4031	2397																	
3	5261	4036	2405																	
4	5247	4037	2414																	
5	5237	4035	2429																	
6	5236	4046	2451																	
7	5222	4056	2461																	
8	5213	4070	2479																	
9	5203	4075	2489																	
10	5193	4090	2510																	
11	5187	4093	2525																	
12	5186	4119	2550																	
1	5253	4033	2335																	
2	5243	4035	2358																	
3	5238	4049	2374																	
4	5230	4063	2385																	
5	5213	4075	2396																	
6	5201	4083	2421																	
7	5187	4090	2439																	
8	5181	4101	2454																	
9	5168	4105	2469																	
10	5166	4119	2479																	
11	5157	4125	2494																	
12	5132	4124	2503																	
1	5228	4000	2297																	
2	5203	4002	2310																	
3	5196	4019	2336																	
4	5202	4032	2358																	
5	5190	4046	2374																	
6	5179	4059	2380																	
7	5166	4068	2396																	
8	5154	4083	2411																	
9	5145	4097	2425																	
10	5135	4109	2444																	
11	5130	4117	2455																	
12	5125	4129	2472																	
1	5187	3971	2345																	
2	5178	3981	2365																	
3	5164	3992	2383																	
4	5156	4006	2398																	
5	5139	4005	2411																	
6	5122	4001	2426																	
7	5119	4012	2432																	
8	5113	4026	2445																	
9	5106	4037	2457																	
10	5103	4047	2472																	
11	5092	4056	2486																	
12	5084	4073	2503																	
1	5361	4094	2436																	
2	5353	4104	2457																	
3	5347	4117	2472																	
4	5338	4128	2492																	
5	5325	4130	2508																	
6	5320	4138	2523																	
7	5315	4159	2540																	
8	5298	4166	2556																	
9	5288	4177	2576																	
10	5280	4191	2591																	
11	5270	4201	2610																	
12	5267	4215	2628																	
1	5336	4079	2379																	
2	5329	4090	2396																	
3	5320	4106	2410																	
4	5317	4129	2425																	
5	5314	4138	2443																	
6	5296	4145	2466																	
7	5277	4141	2490																	
8	5264	4145	2509																	
9	5248	4147	2521																	
10	5241	4156	2533																	
11	5222	4157	2547																	
12	5218	4162	2561																	
1	5342	4108	2417																	
2	5336	4117	2436																	
3	5327	4122	2453																	
4	5311	4125	2475																	
5	5305	4141	2491																	
6	5299	4148	2502																	
7	5285	4156	2514																	
8	5276	4169	2532																	
9	5273	4189	2556																	
10	5278	4220	2577																	
11	5259	4226	2598																	
12	5249	4234	2617																	
1	5226	4006	2379																	
2	5212	4016	2396																	
3	5204	4023	2410																	
4	5181	4027	2427																	
5	5173	4043	2444																	
6	5172	4064	2457																	
7	5169	4073	2475																	
8	5156	4078	2495																	
9	5145	4074	2508																	
10	5136	4084	2524																	
11	5124	4087	2543																	
12	5112	4092	2559																	
1	5367	4182	2436																	
2	5361	4195	2449																	
3	5348	4197	2470																	
4	5336	4207	2494																	
5	5321	4213	2514																	
6	5310	4219	2527																	
7	5297	4225	2538																	
8	5286	4227	2551																	
9	5274	4233	2569																	
10	5270	4242	2582																	
11	5263	4241	2599																	
12	5254	4247	2611																	
1	5356	4156	2466																	
2	5352	4176	2482																	
3	5352	4186	2502																	
4	5345	4200	2516																	
5	5328	4206	2533																	
6	5318	4217	2556																	
7	5316	4227	2571																	
8	5302	4233	2590																	
9	5293	4246	2611																	
10	5282	4256	2625																	
11	5265	4265	2644																	
12	5250	4274	2661																	
1	5233	4005	2300																	
2	5231	4013	2313																	
3	5220	4008	2327																	
4	5219	4022	2343																	
5	5213	4044	2363																	
6	5200	4060	2383																	
7	5194	4064	2399																	
8	5186	4074	2413																	
9	5179	4082	2430																	
10	5169	4093	2447																	
11	5163	4100	2461																	
12	5165	4108	2472																	
1	5247	4028	2400																	
2	5245	4040	2422																	
3	5235	4050	2440																	
4	5225	4065	2459																	
5	5219	4077	2468																	
6	5209	4081	2481																	
7	5204	4092	2500																	
8	5192	4098	2521																	
9	5177	4114	2530																	
10	5161	4115	2537																	
11	5149	4118	2551																	
12	5138	4128	2566																	
1	5238	3948	2358																	
2	5236	3966	2375																	
3	5232	3984	2384																	
4	5223	3998	2396																	
5	5215	4007	2410																	
6	5207	4028	2431																	
7	5192	4035	2447																	
8	5184	4047	2462																	
9	5183	4058	2475																	
10	5175	4069	2498																	
11	5167	4083	2513																	
12	5156	4093	2531																	
1	5325	4113	2379																	
2	5328	4121	2394																	
3	5313	4136	2404																	
4	5301	4141	2416																	
5	5287	4152	2427																	
6	5280	4163	2451																	
7	5266	4163	2465																	
8	5258	4169	2478																	
9	5253	4174	2495																	
10	5244	4186	2514																	
11	5237	4198	2534																	
12	5220	4198	2551																	
1	5195	4035	2397																	
2	5197	4055	2418																	
3	5185	4058	2435																	
4	5177	4066	2440																	
5	5163	4079	2456																	
6	5149	4085	2480																	
7	5141	4098	2495																	
8	5138	4103	2508																	
9	5127	4112	2523																	
10	5112	4118	2534																	
11	5104	4123	2545																	
12	5090	4119	2561																	
1	5407	4149	2420																	
2	5405	4167	2435																	
3	5391	4168	2451																	
4	5383	4181	2466																	
5	5378	4194	2482																	
6	5372	4218	2499																	
7	5364	4225	2514																	
8	5355	4230	2532																	
9	5349	4246	2550																	
10	5337	4265	2563																	
11	5312	4261	2579																	
12	5304	4274	2595																	
1	5283	4046	2312																	
2	5276	4054	2330																	
3	5279	4070	2354																	
4	5276	4094	2368																	
5	5268	4107	2387																	
6	5261	4117	2395																	
7	5254	4131	2413																	
8	5246	4151	2432																	
9	5233	4163	2447																	
10	5227	4168	2460																	
11	5220	4171	2481																	
12	5212	4174	2497																	
1	5280	4066	2368																	
2	5268	4076	2379																	
3	5264	4085	2396																	
4	5251	4091	2406																	
5	5244	4098	2416																	
6	5231	4103	2426																	
7	5226	4116	2448																	
8	5210	4124	2462																	
9	5201	4137	2475																	
10	5191	4136	2494																	
11	5178	4143	2506																	
12	5175	4143	2530																	
1	5289	4047	2332																	
2	5289	4066	2343																	
3	5286	4077	2361																	
4	5280	4082	2376																	
5	5280	4088	2397																	
6	5267	4100	2416																	
7	5265	4115	2446																	
8	5250	4127	2458																	
9	5233	4136	2477																	
10	5224	4146	2496																	
11	5211	4158	2510																	
12	5199	4166	2525																	
t	Total-HIV	Tested+	HAART																	
1	5306	4071	2388																	
2	5301	4077	2392																	
3	5292	4087	2411																	
4	5287	4099	2424																	
5	5279	4112	2444																	
6	5269	4118	2459																	
7	5259	4129	2475																	
8	5255	4142	2491																	
9	5249	4162	2508																	
10	5235	4182	2525																	
11	5218	4188	2546																	
12	5203	4189	2554																	
1	5294	4103	2473																	
2	5295	4117	2491																	
3	5280	4128	2506																	
4	5261	4135	2521																	
5	5251	4148	2533																	
6	5246	4160	2548																	
7	5245	4172	2559																	
8	5231	4175	2574																	
9	5227	4186	2590																	
10	5218	4187	2603																	
11	5207	4190	2615																	
12	5199	4198	2624																	
1	5088	3892	2235																	
2	5092	3911	2256																	
3	5085	3922	2276																	
4	5088	3935	2299																	
5	5083	3939	2312																	
6	5077	3945	2330																	
7	5066	3958	2346																	
8	5049	3963	2362																	
9	5041	3965	2380																	
10	5032	3970	2390																	
11	5008	3974	2396																	
12	5005	3980	2406																	
1	5360	4072	2340																	
2	5351	4079	2354																	
3	5346	4092	2367																	
4	5330	4101	2384																	
5	5319	4120	2410																	
6	5302	4127	2420																	
7	5291	4134	2438																	
8	5284	4142	2449																	
9	5278	4156	2464																	
10	5273	4165	2481																	
11	5263	4165	2502																	
12	5255	4179	2528																	
1	5362	4099	2393																	
2	5348	4114	2404																	
3	5345	4128	2422																	
4	5332	4137	2445																	
5	5325	4143	2450																	
6	5311	4133	2465																	
7	5308	4159	2484																	
8	5297	4167	2496																	
9	5289	4178	2509																	
10	5272	4189	2526																	
11	5270	4199	2540																	
12	5251	4193	2549																	
1	5180	4049	2438																	
2	5172	4050	2450																	
3	5161	4055	2469																	
4	5156	4068	2484																	
5	5145	4073	2502																	
6	5137	4086	2515																	
7	5125	4091	2526																	
8	5113	4100	2538																	
9	5103	4106	2552																	
10	5090	4112	2565																	
11	5070	4124	2585																	
12	5063	4123	2601																	
1	5168	3943	2365																	
2	5159	3949	2378																	
3	5155	3957	2382																	
4	5143	3961	2392																	
5	5126	3971	2406																	
6	5112	3974	2423																	
7	5106	3996	2445																	
8	5098	4017	2457																	
9	5084	4022	2481																	
10	5072	4027	2491																	
11	5060	4034	2503																	
12	5056	4051	2518																	
1	5284	4030	2362																	
2	5285	4039	2374																	
3	5279	4049	2398																	
4	5262	4061	2411																	
5	5252	4067	2423																	
6	5239	4077	2433																	
7	5228	4081	2449																	
8	5218	4098	2457																	
9	5212	4117	2477																	
10	5201	4120	2492																	
11	5188	4124	2499																	
12	5182	4139	2512																	
1	5291	4026	2312																	
2	5285	4034	2328																	
3	5284	4049	2348																	
4	5276	4066	2361																	
5	5267	4074	2370																	
6	5261	4093	2382																	
7	5251	4101	2398																	
8	5237	4120	2410																	
9	5230	4134	2427																	
10	5214	4142	2446																	
11	5215	4161	2465																	
12	5214	4175	2487																	
1	5138	3961	2355																	
2	5131	3980	2369																	
3	5117	4004	2383																	
4	5111	4013	2400																	
5	5104	4022	2415																	
6	5097	4028	2431																	
7	5093	4036	2445																	
8	5081	4049	2456																	
9	5067	4060	2465																	
10	5068	4072	2479																	
11	5060	4074	2495																	
12	5050	4084	2503																	
1	5217	4038	2382																	
2	5210	4056	2403																	
3	5200	4071	2420																	
4	5191	4079	2439																	
5	5183	4082	2454																	
6	5174	4096	2472																	
7	5166	4103	2491																	
8	5152	4104	2499																	
9	5147	4108	2519																	
10	5134	4111	2534																	
11	5131	4122	2552																	
12	5122	4132	2564																	
1	5241	4031	2318																	
2	5236	4039	2340																	
3	5236	4044	2352																	
4	5230	4046	2370																	
5	5213	4045	2382																	
6	5206	4049	2402																	
7	5198	4056	2417																	
8	5185	4064	2423																	
9	5172	4073	2440																	
10	5168	4083	2453																	
11	5161	4090	2469																	
12	5161	4100	2486																	
1	5208	4044	2418																	
2	5199	4049	2434																	
3	5181	4059	2450																	
4	5172	4059	2461																	
5	5164	4072	2470																	
6	5154	4084	2494																	
7	5154	4101	2516																	
8	5143	4109	2532																	
9	5140	4124	2546																	
10	5119	4130	2565																	
11	5105	4125	2577																	
12	5090	4130	2598																	
1	5298	4079	2355																	
2	5289	4083	2371																	
3	5277	4090	2382																	
4	5273	4100	2397																	
5	5266	4101	2414																	
6	5258	4103	2431																	
7	5246	4108	2445																	
8	5240	4118	2453																	
9	5229	4125	2474																	
10	5219	4129	2485																	
11	5205	4132	2511																	
12	5193	4125	2524																	
1	5254	4045	2351																	
2	5250	4057	2372																	
3	5235	4063	2388																	
4	5229	4077	2405																	
5	5215	4087	2414																	
6	5208	4097	2428																	
7	5188	4105	2447																	
8	5173	4107	2457																	
9	5163	4122	2478																	
10	5156	4128	2491																	
11	5150	4144	2503																	
12	5142	4161	2516																	
1	5300	4082	2347																	
2	5285	4098	2360																	
3	5284	4106	2384																	
4	5272	4119	2402																	
5	5267	4127	2427																	
6	5259	4135	2445																	
7	5246	4150	2467																	
8	5248	4162	2479																	
9	5235	4171	2498																	
10	5229	4185	2514																	
11	5216	4193	2530																	
12	5207	4204	2551																	
1	5217	4035	2363																	
2	5198	4043	2378																	
3	5192	4045	2390																	
4	5185	4048	2407																	
5	5177	4058	2423																	
6	5165	4059	2434																	
7	5157	4072	2445																	
8	5148	4080	2456																	
9	5140	4087	2472																	
10	5129	4096	2483																	
11	5121	4104	2503																	
12	5111	4116	2511																	
1	5204	3982	2344																	
2	5205	3997	2357																	
3	5188	4004	2371																	
4	5179	4016	2390																	
5	5171	4042	2409																	
6	5173	4054	2428																	
7	5159	4060	2444																	
8	5157	4075	2462																	
9	5154	4102	2469																	
10	5147	4111	2480																	
11	5135	4117	2493																	
12	5121	4117	2503																	
1	5311	4062	2355																	
2	5308	4070	2368																	
3	5302	4084	2383																	
4	5289	4088	2398																	
5	5285	4111	2421																	
6	5279	4123	2436																	
7	5277	4143	2448																	
8	5273	4158	2467																	
9	5259	4167	2472																	
10	5256	4176	2493																	
11	5246	4181	2508																	
12	5240	4197	2525																	
1	5243	3986	2326																	
2	5236	3999	2345																	
3	5228	4015	2358																	
4	5228	4038	2384																	
5	5227	4059	2406																	
6	5215	4073	2418																	
7	5215	4093	2431																	
8	5198	4090	2442																	
9	5198	4104	2458																	
10	5195	4114	2474																	
11	5189	4125	2492																	
12	5185	4147	2510																	
1	5382	4121	2385																	
2	5376	4136	2392																	
3	5379	4142	2407																	
4	5370	4160	2431																	
5	5356	4171	2444																	
6	5353	4179	2464																	
7	5351	4193	2477																	
8	5336	4198	2494																	
9	5325	4207	2508																	
10	5317	4225	2530																	
11	5312	4236	2546																	
12	5300	4236	2564																	
1	5211	3974	2331																	
2	5197	3984	2352																	
3	5179	3986	2370																	
4	5178	3999	2395																	
5	5169	4012	2405																	
6	5154	4017	2419																	
7	5144	4030	2435																	
8	5142	4046	2449																	
9	5130	4054	2465																	
10	5125	4070	2481																	
11	5115	4078	2493																	
12	5110	4092	2507																	
1	5279	4035	2430																	
2	5269	4041	2444																	
3	5268	4055	2458																	
4	5255	4063	2477																	
5	5244	4077	2487																	
6	5238	4094	2506																	
7	5233	4101	2525																	
8	5216	4113	2542																	
9	5202	4114	2551																	
10	5184	4119	2563																	
11	5174	4124	2581																	
12	5175	4136	2601																	
1	5300	4110	2423																	
2	5300	4130	2441																	
3	5298	4140	2454																	
4	5293	4143	2468																	
5	5287	4152	2489																	
6	5278	4155	2502																	
7	5262	4158	2512																	
8	5255	4175	2527																	
9	5238	4175	2545																	
10	5230	4180	2561																	
11	5220	4187	2571																	
12	5201	4184	2593																	
1	5372	4147	2406																	
2	5366	4156	2429																	
3	5356	4169	2452																	
4	5356	4190	2470																	
5	5346	4206	2489																	
6	5330	4213	2506																	
7	5318	4221	2523																	
8	5307	4226	2537																	
9	5298	4239	2554																	
10	5283	4246	2572																	
11	5274	4258	2586																	
12	5271	4265	2609																	
1	5239	4021	2329																	
2	5232	4033	2350																	
3	5221	4038	2367																	
4	5218	4053	2385																	
5	5202	4051	2403																	
6	5197	4064	2413																	
7	5178	4066	2429																	
8	5165	4073	2448																	
9	5152	4080	2456																	
10	5136	4080	2477																	
11	5129	4092	2489																	
12	5116	4097	2507																	
1	5376	4173	2449																	
2	5363	4180	2466																	
3	5346	4195	2486																	
4	5332	4200	2500																	
5	5323	4208	2513																	
6	5324	4221	2533																	
7	5307	4231	2542																	
8	5295	4242	2562																	
9	5283	4245	2581																	
10	5277	4249	2602																	
11	5267	4259	2617																	
12	5258	4266	2632																	
1	5237	4048	2347																	
2	5225	4057	2360																	
3	5215	4067	2375																	
4	5206	4078	2395																	
5	5193	4086	2409																	
6	5184	4091	2434																	
7	5175	4100	2440																	
8	5170	4112	2463																	
9	5168	4121	2473																	
10	5159	4124	2490																	
11	5154	4130	2507																	
12	5148	4140	2520																	
1	5251	4087	2395																	
2	5250	4102	2404																	
3	5244	4106	2425																	
4	5235	4115	2433																	
5	5224	4125	2449																	
6	5211	4138	2464																	
7	5205	4148	2481																	
8	5201	4160	2501																	
9	5191	4175	2514																	
10	5188	4179	2530																	
11	5171	4184	2541																	
12	5161	4188	2563																	
1	5316	4118	2427																	
2	5319	4136	2443																	
3	5307	4148	2461																	
4	5307	4166	2477																	
5	5293	4176	2498																	
6	5279	4187	2512																	
7	5271	4200	2534																	
8	5262	4214	2549																	
9	5264	4222	2567																	
10	5254	4238	2577																	
11	5243	4241	2607																	
12	5238	4247	2624																	
1	5315	4088	2348																	
2	5297	4095	2360																	
3	5292	4102	2371																	
4	5281	4122	2389																	
5	5280	4140	2403																	
6	5262	4150	2421																	
7	5249	4162	2439																	
8	5240	4180	2462																	
9	5233	4192	2475																	
10	5235	4201	2504																	
11	5235	4206	2515																	
12	5221	4206	2527																	
1	5261	4036	2382																	
2	5258	4050	2400																	
3	5243	4055	2416																	
4	5234	4057	2434																	
5	5217	4059	2447																	
6	5207	4065	2462																	
7	5198	4079	2483																	
8	5188	4088	2507																	
9	5178	4090	2521																	
10	5166	4098	2545																	
11	5163	4111	2561																	
12	5161	4125	2584																	
1	5244	3989	2317																	
2	5243	4008	2331																	
3	5234	4004	2349																	
4	5215	4001	2360																	
5	5202	4011	2377																	
6	5190	4015	2391																	
7	5187	4028	2407																	
8	5177	4045	2426																	
9	5174	4056	2440																	
10	5168	4063	2450																	
11	5155	4070	2466																	
12	5152	4083	2485																	
1	5192	3993	2324																	
2	5183	3996	2344																	
3	5171	4005	2362																	
4	5156	4016	2374																	
5	5140	4018	2392																	
6	5128	4028	2414																	
7	5107	4024	2427																	
8	5101	4036	2446																	
9	5094	4050	2450																	
10	5082	4061	2465																	
11	5082	4079	2482																	
12	5069	4084	2500																	
1	5279	4016	2369																	
2	5271	4031	2391																	
3	5267	4041	2406																	
4	5263	4046	2417																	
5	5260	4060	2435																	
6	5252	4078	2448																	
7	5241	4083	2468																	
8	5225	4087	2475																	
9	5218	4101	2487																	
10	5203	4109	2500																	
11	5196	4113	2519																	
12	5195	4122	2538																	
1	5299	4062	2360																	
2	5297	4074	2384																	
3	5288	4083	2403																	
4	5276	4092	2417																	
5	5267	4105	2436																	
6	5261	4124	2455																	
7	5256	4129	2476																	
8	5249	4137	2493																	
9	5237	4143	2511																	
10	5234	4156	2531																	
11	5223	4162	2545																	
12	5211	4170	2560																	
1	5232	4015	2326																	
2	5220	4024	2339																	
3	5210	4038	2359																	
4	5203	4057	2380																	
5	5200	4064	2400																	
6	5196	4073	2421																	
7	5186	4083	2434																	
8	5174	4088	2450																	
9	5163	4092	2459																	
10	5155	4096	2477																	
11	5150	4104	2485																	
12	5135	4117	2500																	
1	5299	4049	2407																	
2	5286	4051	2427																	
3	5284	4062	2444																	
4	5275	4083	2458																	
5	5272	4096	2476																	
6	5268	4108	2483																	
7	5260	4130	2496																	
8	5248	4138	2513																	
9	5236	4144	2534																	
10	5223	4147	2545																	
11	5212	4148	2557																	
12	5204	4151	2570																	
1	5258	4029	2323																	
2	5249	4039	2338																	
3	5247	4054	2356																	
4	5234	4056	2372																	
5	5217	4065	2384																	
6	5200	4072	2393																	
7	5194	4077	2410																	
8	5188	4083	2424																	
9	5178	4095	2436																	
10	5174	4102	2456																	
11	5174	4113	2474																	
12	5165	4120	2486																	
1	5138	3933	2233																	
2	5122	3941	2245																	
3	5119	3947	2262																	
4	5118	3964	2276																	
5	5109	3976	2295																	
6	5102	3983	2318																	
7	5092	3982	2339																	
8	5084	3987	2352																	
9	5072	3995	2367																	
10	5062	4000	2382																	
11	5051	4001	2390																	
12	5041	4005	2404																	
1	5503	4200	2480																	
2	5494	4203	2490																	
3	5481	4216	2511																	
4	5472	4228	2539																	
5	5462	4236	2556																	
6	5457	4248	2570																	
7	5446	4264	2591																	
8	5431	4268	2602																	
9	5417	4275	2614																	
10	5402	4282	2626																	
11	5389	4294	2641																	
12	5385	4308	2650																	
1	5358	4121	2389																	
2	5351	4133	2400																	
3	5344	4144	2414																	
4	5330	4152	2426																	
5	5317	4172	2444																	
6	5313	4188	2472																	
7	5313	4198	2495																	
8	5305	4206	2524																	
9	5294	4214	2542																	
10	5287	4230	2559																	
11	5266	4223	2577																	
12	5261	4243	2597																	
1	5277	4048	2327																	
2	5265	4057	2341																	
3	5251	4069	2358																	
4	5245	4074	2371																	
5	5233	4085	2380																	
6	5231	4100	2394																	
7	5227	4108	2408																	
8	5228	4124	2424																	
9	5220	4124	2445																	
10	5211	4142	2458																	
11	5204	4157	2473																	
12	5190	4159	2485																	
1	5293	4071	2417																	
2	5284	4081	2433																	
3	5273	4083	2455																	
4	5265	4090	2469																	
5	5248	4100	2486																	
6	5244	4113	2505																	
7	5241	4131	2525																	
8	5228	4136	2542																	
9	5217	4147	2556																	
10	5204	4157	2574																	
11	5195	4160	2584																	
12	5180	4166	2600																	
1	5158	3944	2317																	
2	5153	3961	2325																	
3	5146	3972	2333																	
4	5130	3981	2344																	
5	5111	3991	2359																	
6	5100	4007	2375																	
7	5097	4027	2388																	
8	5078	4023	2403																	
9	5068	4025	2426																	
10	5053	4031	2446																	
11	5041	4035	2461																	
12	5036	4050	2477																	
1	5210	4056	2391																	
2	5201	4067	2395																	
3	5198	4076	2405																	
4	5193	4093	2421																	
5	5184	4104	2435																	
6	5169	4113	2450																	
7	5163	4118	2470																	
8	5152	4137	2485																	
9	5145	4139	2502																	
10	5135	4153	2513																	
11	5109	4145	2534																	
12	5099	4148	2552																	
1	5244	4048	2388																	
2	5237	4061	2407																	
3	5224	4074	2418																	
4	5215	4098	2433																	
5	5210	4106	2444																	
6	5207	4114	2462																	
7	5193	4122	2479																	
8	5188	4135	2500																	
9	5173	4140	2521																	
10	5164	4147	2535																	
11	5161	4156	2550																	
12	5156	4165	2565																	
1	5174	3965	2351																	
2	5169	3979	2370																	
3	5159	3991	2387																	
4	5152	4006	2407																	
5	5143	4019	2419																	
6	5127	4029	2431																	
7	5116	4040	2440																	
8	5104	4045	2455																	
9	5094	4043	2466																	
10	5088	4060	2481																	
11	5078	4067	2496																	
12	5068	4079	2511																	
1	5205	3922	2270																	
2	5197	3926	2282																	
3	5192	3934	2300																	
4	5190	3950	2322																	
5	5181	3965	2340																	
6	5163	3972	2344																	
7	5161	3987	2361																	
8	5150	3995	2373																	
9	5141	4003	2383																	
10	5134	4009	2393																	
11	5115	4004	2402																	
12	5106	4001	2408																	
1	5409	4127	2386																	
2	5402	4138	2403																	
3	5397	4150	2425																	
4	5396	4157	2440																	
5	5382	4164	2454																	
6	5376	4181	2473																	
7	5370	4203	2486																	
8	5358	4205	2501																	
9	5351	4223	2523																	
10	5339	4241	2540																	
11	5328	4251	2557																	
12	5324	4262	2574																	
1	5370	4109	2368																	
2	5364	4122	2379																	
3	5364	4134	2392																	
4	5350	4140	2408																	
5	5348	4146	2425																	
6	5339	4158	2440																	
7	5332	4173	2463																	
8	5331	4178	2495																	
9	5324	4193	2510																	
10	5312	4204	2523																	
11	5307	4215	2532																	
12	5298	4224	2550																	
1	5270	4030	2378																	
2	5267	4049	2387																	
3	5253	4052	2397																	
4	5253	4072	2411																	
5	5246	4085	2420																	
6	5243	4100	2432																	
7	5230	4109	2451																	
8	5218	4124	2464																	
9	5211	4136	2474																	
10	5201	4146	2490																	
11	5187	4153	2507																	
12	5183	4161	2511																	
1	5253	4040	2347																	
2	5252	4060	2367																	
3	5254	4073	2388																	
4	5241	4082	2404																	
5	5229	4091	2419																	
6	5228	4103	2436																	
7	5213	4111	2446																	
8	5200	4119	2466																	
9	5191	4134	2484																	
10	5177	4138	2506																	
11	5163	4137	2518																	
12	5154	4140	2538																	
1	5323	4128	2416																	
2	5318	4140	2427																	
3	5325	4168	2448																	
4	5316	4164	2463																	
5	5310	4178	2490																	
6	5297	4183	2506																	
7	5291	4190	2524																	
8	5287	4195	2536																	
9	5279	4190	2555																	
10	5279	4203	2568																	
11	5275	4212	2579																	
12	5266	4212	2593																	
1	5296	4051	2360																	
2	5286	4056	2382																	
3	5275	4064	2398																	
4	5271	4081	2416																	
5	5263	4100	2436																	
6	5247	4103	2457																	
7	5229	4112	2470																	
8	5223	4111	2483																	
9	5202	4110	2495																	
10	5189	4123	2507																	
11	5176	4142	2521																	
12	5165	4149	2534																	
1	5205	3972	2257																	
2	5197	3988	2276																	
3	5183	4001	2290																	
4	5175	4014	2309																	
5	5166	4021	2334																	
6	5162	4035	2354																	
7	5149	4042	2373																	
8	5133	4047	2390																	
9	5120	4044	2403																	
10	5114	4056	2421																	
11	5104	4075	2438																	
12	5098	4086	2449																	
1	5225	4072	2399																	
2	5216	4077	2415																	
3	5206	4085	2431																	
4	5201	4091	2448																	
5	5192	4099	2459																	
6	5190	4120	2476																	
7	5184	4129	2485																	
8	5177	4134	2501																	
9	5163	4135	2521																	
10	5153	4142	2532																	
11	5148	4156	2545																	
12	5141	4165	2561																	
1	5223	3990	2368																	
2	5225	4005	2382																	
3	5219	4022	2408																	
4	5219	4027	2429																	
5	5214	4036	2448																	
6	5207	4051	2469																	
7	5189	4047	2484																	
8	5170	4063	2496																	
9	5151	4065	2513																	
10	5150	4075	2530																	
11	5147	4088	2549																	
12	5146	4102	2560																	
1	5231	4023	2353																	
2	5227	4036	2378																	
3	5223	4038	2387																	
4	5216	4048	2404																	
5	5210	4066	2426																	
6	5200	4081	2447																	
7	5194	4097	2461																	
8	5184	4104	2488																	
9	5178	4114	2502																	
10	5163	4121	2517																	
11	5161	4137	2530																	
12	5150	4146	2547																	
1	5191	4020	2374																	
2	5184	4041	2393																	
3	5168	4045	2416																	
4	5159	4050	2428																	
5	5142	4056	2440																	
6	5128	4062	2455																	
7	5125	4080	2467																	
8	5124	4094	2489																	
9	5120	4107	2507																	
10	5119	4115	2523																	
11	5113	4126	2541																	
12	5100	4133	2562																	
1	5161	3951	2277																	
2	5145	3963	2295																	
3	5139	3983	2318																	
4	5139	4000	2330																	
5	5129	4016	2345																	
6	5116	4031	2361																	
7	5106	4027	2378																	
8	5098	4032	2394																	
9	5084	4035	2406																	
10	5075	4037	2424																	
11	5063	4049	2441																	
12	5057	4058	2463																	
1	5287	4052	2371																	
2	5279	4076	2392																	
3	5275	4098	2419																	
4	5277	4113	2427																	
5	5265	4120	2443																	
6	5258	4129	2458																	
7	5252	4145	2478																	
8	5240	4153	2491																	
9	5238	4157	2508																	
10	5236	4178	2523																	
11	5229	4179	2536																	
12	5214	4186	2547																	
1	5238	4025	2328																	
2	5224	4039	2345																	
3	5215	4047	2355																	
4	5205	4058	2374																	
5	5200	4073	2383																	
6	5192	4082	2406																	
7	5183	4091	2414																	
8	5174	4105	2422																	
9	5165	4114	2440																	
10	5154	4121	2454																	
11	5149	4126	2469																	
12	5134	4137	2483																	
1	5322	4073	2340																	
2	5318	4088	2362																	
3	5300	4092	2375																	
4	5289	4096	2385																	
5	5280	4105	2407																	
6	5261	4113	2421																	
7	5254	4118	2445																	
8	5245	4123	2464																	
9	5240	4141	2478																	
10	5235	4155	2486																	
11	5226	4169	2505																	
12	5209	4171	2519																	
1	5373	4106	2419																	
2	5364	4117	2431																	
3	5361	4126	2447																	
4	5356	4136	2460																	
5	5323	4137	2471																	
6	5316	4148	2486																	
7	5298	4167	2505																	
8	5294	4181	2522																	
9	5282	4191	2537																	
10	5276	4199	2552																	
11	5267	4203	2562																	
12	5259	4215	2576																	
1	5292	4082	2427																	
2	5282	4098	2439																	
3	5272	4104	2454																	
4	5266	4117	2466																	
5	5258	4135	2478																	
6	5242	4137	2492																	
7	5230	4143	2512																	
8	5218	4143	2526																	
9	5209	4154	2545																	
10	5196	4161	2554																	
11	5183	4162	2567																	
12	5176	4171	2580																	
1	5459	4206	2525																	
2	5460	4228	2541																	
3	5455	4235	2559																	
4	5449	4246	2577																	
5	5441	4254	2593																	
6	5442	4268	2608																	
7	5429	4281	2625																	
8	5418	4286	2639																	
9	5410	4300	2656																	
10	5403	4317	2670																	
11	5396	4330	2687																	
12	5395	4360	2700																	
1	5289	4038	2360																	
2	5278	4045	2369																	
3	5271	4060	2380																	
4	5262	4072	2395																	
5	5245	4091	2415																	
6	5231	4098	2428																	
7	5222	4114	2455																	
8	5219	4124	2480																	
9	5214	4138	2496																	
10	5206	4149	2508																	
11	5194	4151	2523																	
12	5190	4161	2542																	
1	5293	4125	2414																	
2	5281	4132	2432																	
3	5274	4146	2454																	
4	5269	4160	2468																	
5	5263	4169	2481																	
6	5246	4163	2500																	
7	5233	4170	2515																	
8	5227	4181	2528																	
9	5211	4176	2543																	
10	5207	4189	2558																	
11	5198	4178	2575																	
12	5181	4177	2590																	
1	5325	4095	2372																	
2	5310	4102	2380																	
3	5309	4117	2394																	
4	5301	4133	2413																	
5	5288	4147	2430																	
6	5282	4161	2449																	
7	5281	4170	2469																	
8	5273	4178	2491																	
9	5271	4184	2510																	
10	5265	4201	2527																	
11	5254	4214	2550																	
12	5250	4224	2569																	
1	5214	4013	2340																	
2	5197	4017	2354																	
3	5191	4033	2365																	
4	5189	4048	2388																	
5	5178	4060	2400																	
6	5179	4070	2414																	
7	5162	4067	2432																	
8	5143	4077	2451																	
9	5137	4084	2470																	
10	5126	4091	2484																	
11	5124	4096	2500																	
12	5123	4106	2514																	
1	5238	4010	2316																	
2	5222	4024	2326																	
3	5218	4038	2338																	
4	5214	4060	2361																	
5	5202	4059	2378																	
6	5189	4064	2390																	
7	5174	4068	2406																	
8	5165	4072	2415																	
9	5157	4075	2425
[truncated: 3,714,483 more chars]
