# Supplementary material for: The risk of HIV transmission at each step of the HIV care continuum among people who inject drugs: a modeling study
Source: BMC Public Health. 2017 Jul 25;17:614. doi: 10.1186/s12889-017-4528-9 (PMC5525346; doi:10.1186/s12889-017-4528-9)
Supplement: Supplementary file 4 — PWID Results. This file contains original model output for all simulation runs on the estimated number of PWID in a given step of the HIV care continuum for each month for a scaled adult NYC population of 250,000 in 2012. (TXT 2729 kb) [file 12889_2017_4528_MOESM4_ESM.txt]

t=Time step for a given simulation run
Total-IDU=Number of PWID in the simulation
IDU-HIV=HIV-infected PWID
IDU-AIDS=PWID with a past or present AIDS diagnosis
IDU-HAART=PWID on HAART
IDU-tested=PWID diagnosed with HIV infection

t	Total-IDU	IDU-HIV	IDU-AIDS	IDU-HAART	IDU-tested
1	6776	1197	16	421	773
2	6774	1192	17	422	770
3	6775	1189	17	425	769
4	6772	1186	18	426	776
5	6764	1180	19	430	778
6	6763	1182	19	438	782
7	6757	1177	19	438	783
8	6756	1177	19	443	788
9	6752	1173	19	447	794
10	6752	1171	20	450	796
11	6747	1165	22	450	797
12	6746	1162	22	454	800
1	6780	1204	17	451	792
2	6777	1203	18	456	800
3	6774	1197	19	460	800
4	6768	1192	19	460	801
5	6772	1191	19	462	804
6	6771	1189	20	462	805
7	6768	1182	21	467	806
8	6765	1181	23	469	812
9	6758	1174	25	473	814
10	6753	1171	26	475	812
11	6750	1172	27	483	816
12	6749	1173	27	484	819
1	6730	1161	18	434	759
2	6730	1160	19	437	766
3	6732	1158	19	439	770
4	6727	1153	19	444	772
5	6726	1154	19	447	775
6	6727	1151	19	449	775
7	6726	1153	20	456	783
8	6728	1152	20	459	787
9	6722	1146	20	458	785
10	6720	1146	21	466	791
11	6721	1143	21	468	791
12	6713	1137	20	471	793
1	6522	1189	20	438	769
2	6511	1184	21	439	775
3	6509	1181	20	440	782
4	6505	1179	21	444	788
5	6508	1178	24	448	787
6	6510	1178	25	451	788
7	6508	1175	25	455	788
8	6503	1172	24	458	794
9	6501	1171	24	458	798
10	6494	1168	25	461	801
11	6492	1164	25	465	802
12	6492	1158	27	469	807
1	6608	1182	23	454	784
2	6606	1182	23	455	787
3	6601	1181	26	459	786
4	6596	1178	26	460	789
5	6596	1174	26	466	789
6	6588	1170	27	468	787
7	6580	1163	27	469	790
8	6573	1157	27	473	790
9	6573	1153	27	471	789
10	6570	1150	28	472	786
11	6563	1146	29	475	792
12	6561	1144	29	481	798
1	6619	1233	21	418	806
2	6612	1228	23	423	804
3	6613	1224	22	428	809
4	6610	1222	23	433	812
5	6611	1224	23	438	817
6	6603	1219	23	440	820
7	6605	1216	23	443	823
8	6601	1212	25	450	825
9	6594	1206	25	452	830
10	6593	1205	27	457	833
11	6590	1200	27	459	838
12	6582	1198	29	463	840
1	6744	1213	20	430	763
2	6744	1215	20	436	770
3	6739	1212	20	437	777
4	6737	1207	21	442	781
5	6737	1204	21	445	782
6	6734	1205	21	448	791
7	6724	1196	20	451	788
8	6726	1196	22	454	795
9	6719	1190	22	456	798
10	6715	1185	24	460	797
11	6714	1186	27	464	796
12	6711	1185	27	464	804
1	6597	1243	27	421	810
2	6597	1245	27	423	815
3	6592	1240	27	424	815
4	6590	1237	27	425	815
5	6582	1232	27	425	817
6	6575	1226	27	428	822
7	6572	1219	29	430	822
8	6572	1215	30	436	824
9	6570	1212	31	438	823
10	6562	1206	30	440	825
11	6557	1200	30	445	832
12	6554	1198	31	448	833
1	6684	1284	19	447	830
2	6676	1275	19	450	829
3	6673	1275	20	456	836
4	6664	1267	21	459	835
5	6667	1268	22	460	839
6	6658	1262	22	464	844
7	6651	1255	23	466	843
8	6645	1252	25	467	844
9	6639	1247	24	471	847
10	6637	1244	25	475	849
11	6628	1234	24	476	849
12	6629	1235	27	479	856
1	6620	1194	19	412	765
2	6612	1191	19	417	769
3	6611	1190	18	419	769
4	6604	1185	19	423	772
5	6601	1179	19	425	771
6	6592	1175	20	427	773
7	6589	1173	22	429	774
8	6587	1171	23	431	776
9	6583	1168	25	435	781
10	6578	1163	25	436	787
11	6566	1151	25	440	788
12	6559	1145	25	444	789
1	6690	1219	10	436	808
2	6683	1219	11	442	811
3	6682	1217	13	445	819
4	6680	1214	14	449	825
5	6675	1208	14	452	828
6	6672	1206	14	456	828
7	6671	1202	15	458	830
8	6666	1200	15	463	835
9	6656	1189	16	466	836
10	6652	1183	16	466	834
11	6655	1182	16	466	838
12	6649	1179	16	470	839
1	6752	1253	16	436	827
2	6750	1251	16	439	833
3	6746	1249	17	444	835
4	6742	1245	18	446	845
5	6738	1241	18	449	845
6	6736	1237	18	453	845
7	6732	1234	18	453	847
8	6730	1229	18	461	848
9	6726	1226	19	463	845
10	6732	1227	20	466	852
11	6723	1221	21	468	851
12	6722	1219	21	471	852
1	6752	1202	20	454	799
2	6749	1198	21	458	804
3	6746	1194	21	461	810
4	6742	1188	22	466	816
5	6737	1183	22	468	819
6	6734	1179	22	475	824
7	6735	1178	23	482	827
8	6731	1174	24	484	829
9	6732	1172	24	489	832
10	6728	1168	24	490	831
11	6727	1164	24	489	830
12	6723	1161	25	491	832
1	6657	1243	10	455	805
2	6656	1241	12	457	810
3	6653	1238	12	459	811
4	6650	1235	12	462	820
5	6648	1234	12	465	823
6	6644	1233	11	469	823
7	6639	1228	11	471	824
8	6634	1225	12	475	827
9	6619	1220	14	479	826
10	6621	1220	14	480	832
11	6615	1215	15	481	831
12	6612	1213	16	482	832
1	6753	1246	21	424	827
2	6746	1242	21	430	831
3	6739	1235	23	434	828
4	6738	1236	23	441	829
5	6733	1230	25	442	832
6	6729	1226	26	446	835
7	6721	1219	28	450	833
8	6719	1215	30	455	833
9	6711	1210	31	460	836
10	6702	1207	30	466	839
11	6699	1204	30	470	841
12	6693	1198	28	473	843
1	6791	1260	21	451	818
2	6792	1259	21	453	824
3	6787	1255	21	457	825
4	6786	1254	22	462	829
5	6781	1251	23	467	831
6	6780	1251	23	471	833
7	6774	1245	23	473	833
8	6772	1242	23	476	834
9	6767	1238	24	479	835
10	6757	1230	26	484	834
11	6753	1228	26	490	836
12	6745	1220	26	492	837
1	6740	1264	25	448	828
2	6739	1264	27	452	836
3	6731	1258	27	456	837
4	6727	1254	32	461	839
5	6728	1250	33	464	844
6	6725	1248	33	468	848
7	6721	1246	35	469	850
8	6720	1243	35	471	853
9	6711	1239	35	474	855
10	6701	1234	34	478	857
11	6694	1229	34	480	857
12	6691	1228	36	484	855
1	6734	1178	14	407	754
2	6732	1176	16	410	757
3	6729	1171	17	413	758
4	6721	1165	17	415	760
5	6722	1161	17	422	759
6	6722	1160	18	426	761
7	6721	1158	18	428	765
8	6717	1153	17	430	768
9	6718	1152	17	434	769
10	6714	1149	17	438	771
11	6709	1143	18	440	773
12	6706	1140	19	443	777
1	6611	1209	23	444	788
2	6613	1209	22	448	791
3	6609	1207	22	451	797
4	6607	1203	23	454	799
5	6601	1197	24	463	799
6	6598	1195	25	466	801
7	6598	1191	25	469	800
8	6594	1188	25	473	802
9	6588	1186	26	474	808
10	6580	1177	26	475	807
11	6573	1177	26	477	808
12	6566	1173	26	477	808
1	6684	1222	11	419	787
2	6678	1218	11	427	788
3	6677	1216	11	430	789
4	6667	1210	11	434	788
5	6667	1208	12	435	794
6	6668	1206	12	439	795
7	6668	1202	12	443	803
8	6671	1203	13	449	808
9	6662	1194	13	451	807
10	6662	1190	15	451	808
11	6657	1186	15	453	811
12	6648	1179	16	456	811
1	6810	1250	16	475	836
2	6816	1248	16	474	835
3	6812	1245	18	477	837
4	6809	1241	20	478	841
5	6806	1240	20	480	847
6	6802	1238	20	483	851
7	6799	1236	21	487	850
8	6800	1236	21	492	857
9	6800	1232	21	500	854
10	6795	1227	21	503	859
11	6793	1222	21	505	860
12	6784	1216	22	510	863
1	6649	1220	18	408	775
2	6642	1213	21	410	778
3	6641	1210	24	412	779
4	6633	1204	23	416	779
5	6635	1202	23	422	784
6	6627	1193	23	425	787
7	6624	1193	24	427	792
8	6618	1188	24	431	795
9	6612	1186	25	433	798
10	6609	1182	26	434	804
11	6607	1179	27	436	805
12	6604	1173	25	440	807
1	6660	1189	16	419	757
2	6657	1184	20	420	760
3	6655	1182	20	422	762
4	6653	1178	22	425	764
5	6645	1171	22	426	763
6	6645	1169	22	427	765
7	6639	1163	22	429	767
8	6643	1163	23	431	771
9	6634	1160	24	432	775
10	6635	1159	24	435	779
11	6632	1154	27	437	789
12	6634	1151	27	440	794
1	6580	1154	21	443	790
2	6576	1152	22	450	789
3	6571	1149	21	451	792
4	6563	1145	21	453	794
5	6554	1139	21	456	800
6	6551	1136	21	458	802
7	6544	1134	21	462	803
8	6543	1134	21	465	804
9	6542	1127	22	466	803
10	6543	1125	22	471	804
11	6543	1125	22	476	808
12	6539	1119	22	479	812
1	6730	1175	12	424	780
2	6723	1169	13	425	784
3	6714	1163	15	424	783
4	6713	1162	15	429	786
5	6709	1158	15	431	788
6	6707	1156	15	435	789
7	6704	1153	15	437	790
8	6704	1152	15	444	792
9	6702	1149	15	446	797
10	6699	1144	16	447	796
11	6694	1140	17	449	797
12	6693	1139	17	450	803
1	6729	1217	20	438	802
2	6725	1214	20	442	802
3	6720	1208	21	447	804
4	6715	1203	22	450	803
5	6712	1199	22	451	801
6	6704	1191	22	453	799
7	6700	1188	23	456	807
8	6691	1183	24	459	806
9	6684	1178	24	464	808
10	6683	1175	24	469	809
11	6678	1173	24	474	813
12	6675	1169	26	478	815
1	6626	1145	18	429	738
2	6628	1144	17	433	745
3	6630	1142	17	438	747
4	6630	1137	18	438	748
5	6628	1133	18	438	750
6	6624	1129	18	440	750
7	6622	1128	18	440	758
8	6616	1123	19	443	760
9	6609	1118	20	450	762
10	6603	1110	21	454	760
11	6597	1104	21	454	757
12	6591	1099	22	456	758
1	6659	1197	19	440	781
2	6658	1195	19	446	784
3	6655	1189	20	447	781
4	6658	1189	19	450	787
5	6658	1185	19	453	790
6	6655	1183	20	459	795
7	6650	1176	21	459	798
8	6650	1175	23	463	800
9	6649	1171	23	466	802
10	6646	1168	23	467	802
11	6644	1164	24	473	807
12	6646	1163	24	473	809
1	6635	1161	21	428	727
2	6627	1152	22	429	729
3	6630	1151	23	434	732
4	6624	1148	24	436	739
5	6622	1145	26	440	737
6	6617	1142	27	441	740
7	6613	1138	25	441	744
8	6606	1136	26	442	747
9	6603	1135	28	445	750
10	6602	1131	28	447	750
11	6597	1125	30	450	750
12	6587	1123	30	454	755
1	6674	1251	19	434	809
2	6677	1253	20	437	815
3	6676	1248	19	442	816
4	6677	1250	19	450	822
5	6671	1245	18	451	828
6	6672	1244	21	456	835
7	6670	1239	21	457	842
8	6669	1240	21	467	844
9	6660	1235	21	469	846
10	6661	1235	22	472	852
11	6657	1232	22	475	853
12	6655	1228	23	476	858
1	6616	1211	18	438	775
2	6612	1205	19	439	776
3	6606	1198	20	444	776
4	6604	1198	20	447	778
5	6597	1190	20	451	779
6	6593	1186	21	452	779
7	6586	1180	21	454	778
8	6578	1172	21	458	781
9	6581	1173	22	460	788
10	6583	1170	23	460	788
11	6578	1164	25	465	789
12	6575	1164	26	466	794
1	6837	1231	21	447	836
2	6839	1231	22	449	839
3	6835	1231	22	452	841
4	6830	1225	22	456	843
5	6822	1222	23	460	845
6	6818	1219	23	464	848
7	6810	1214	23	471	845
8	6807	1209	25	476	846
9	6801	1204	25	479	848
10	6795	1199	25	479	849
11	6789	1193	26	482	848
12	6790	1191	28	483	852
1	6783	1167	15	424	745
2	6773	1163	16	426	748
3	6775	1162	16	429	754
4	6773	1160	16	428	760
5	6771	1159	16	433	763
6	6771	1157	16	439	770
7	6773	1154	16	440	774
8	6772	1150	16	440	776
9	6773	1148	16	439	780
10	6765	1140	16	443	779
11	6760	1135	16	444	777
12	6752	1130	16	445	782
1	6716	1251	21	459	838
2	6709	1246	21	464	839
3	6706	1245	21	467	844
4	6702	1241	22	469	842
5	6699	1237	22	472	844
6	6692	1236	23	474	848
7	6690	1232	24	479	854
8	6688	1227	24	487	860
9	6683	1221	24	489	860
10	6677	1217	24	493	860
11	6673	1215	24	497	863
12	6666	1210	24	500	862
1	6788	1224	18	417	786
2	6786	1222	17	417	788
3	6783	1221	17	420	790
4	6777	1214	18	429	799
5	6778	1211	18	431	803
6	6775	1208	20	439	804
7	6770	1208	20	442	806
8	6769	1207	20	448	810
9	6764	1203	20	455	810
10	6768	1205	21	456	813
11	6768	1206	23	457	815
12	6752	1197	22	458	812
1	6778	1220	17	459	815
2	6774	1213	17	464	820
3	6774	1211	17	469	822
4	6770	1205	17	469	823
5	6762	1200	18	471	825
6	6761	1197	19	473	831
7	6762	1195	20	476	835
8	6757	1190	20	479	834
9	6757	1185	19	482	832
10	6760	1184	19	487	837
11	6755	1181	19	489	838
12	6756	1179	20	491	846
1	6639	1215	22	427	804
2	6634	1213	22	435	806
3	6631	1211	23	438	806
4	6626	1206	24	443	809
5	6620	1198	23	447	810
6	6622	1196	24	451	816
7	6620	1192	25	451	812
8	6618	1190	28	456	816
9	6613	1182	29	459	815
10	6602	1169	30	465	811
11	6599	1165	31	466	812
12	6597	1159	32	468	812
1	6724	1177	20	433	759
2	6722	1176	21	433	764
3	6720	1174	21	433	765
4	6718	1173	21	438	767
5	6715	1168	22	438	764
6	6713	1166	22	441	765
7	6709	1163	21	445	765
8	6710	1161	21	448	769
9	6706	1159	21	452	770
10	6702	1154	21	455	772
11	6701	1151	22	458	775
12	6694	1146	22	461	780
1	6661	1209	20	439	782
2	6657	1205	22	442	786
3	6652	1203	22	444	789
4	6645	1196	23	445	788
5	6642	1193	23	446	795
6	6635	1187	24	451	798
7	6632	1185	26	458	803
8	6633	1181	26	462	803
9	6629	1177	26	464	802
10	6623	1172	29	466	805
11	6621	1170	31	469	806
12	6614	1164	32	475	804
1	6736	1202	15	424	799
2	6731	1195	15	426	801
3	6726	1191	15	431	800
4	6731	1191	15	436	807
5	6735	1190	16	437	813
6	6732	1186	16	440	815
7	6725	1185	16	442	819
8	6716	1179	17	444	823
9	6716	1178	18	444	826
10	6711	1170	17	447	825
11	6711	1170	17	452	826
12	6704	1159	16	455	822
1	6686	1212	21	419	800
2	6687	1213	24	423	806
3	6688	1210	25	426	809
4	6678	1205	25	430	809
5	6669	1200	25	434	812
6	6664	1198	26	438	813
7	6662	1193	24	441	811
8	6662	1194	25	446	816
9	6656	1190	25	449	818
10	6655	1188	25	451	816
11	6652	1184	26	453	821
12	6651	1181	27	455	820
1	6697	1225	15	430	782
2	6692	1222	15	436	785
3	6686	1216	15	442	789
4	6679	1208	15	446	791
5	6674	1204	15	448	795
6	6673	1200	15	450	793
7	6668	1196	15	453	793
8	6656	1188	15	452	792
9	6650	1184	15	458	795
10	6643	1172	15	460	791
11	6641	1167	16	465	795
12	6642	1164	17	465	800
1	6628	1169	20	404	771
2	6624	1162	20	409	769
3	6612	1152	21	414	773
4	6605	1145	22	417	772
5	6607	1145	22	420	773
6	6604	1141	22	425	777
7	6602	1138	22	431	777
8	6599	1135	22	434	780
9	6592	1131	22	435	784
10	6590	1127	24	440	786
11	6592	1124	27	449	790
12	6590	1122	27	454	787
1	6673	1192	21	422	789
2	6662	1185	23	424	785
3	6655	1183	24	427	790
4	6650	1177	24	429	791
5	6647	1175	24	432	797
6	6639	1169	23	438	796
7	6636	1165	23	440	794
8	6631	1161	25	442	797
9	6628	1157	26	446	800
10	6621	1154	29	451	806
11	6623	1149	29	455	806
12	6618	1143	29	458	808
1	6639	1217	14	438	804
2	6634	1215	13	441	810
3	6630	1213	15	443	809
4	6626	1209	15	450	814
5	6628	1209	16	452	818
6	6626	1207	16	456	821
7	6629	1207	17	457	822
8	6626	1203	18	461	828
9	6620	1198	18	462	829
10	6617	1196	19	465	831
11	6616	1196	20	468	834
12	6612	1194	20	471	836
1	6700	1148	18	415	779
2	6696	1143	18	417	779
3	6689	1139	19	421	782
4	6687	1136	20	424	783
5	6684	1134	21	425	786
6	6677	1129	22	431	788
7	6679	1128	22	433	788
8	6676	1126	23	438	790
9	6673	1123	23	443	792
10	6672	1121	23	445	792
11	6665	1116	23	447	789
12	6663	1111	23	447	792
1	6813	1199	12	456	779
2	6808	1193	12	457	781
3	6803	1188	12	459	784
4	6797	1185	13	462	791
5	6796	1185	13	465	800
6	6793	1180	12	468	801
7	6792	1175	12	468	804
8	6794	1173	13	471	802
9	6784	1166	13	472	802
10	6780	1161	13	476	803
11	6774	1156	16	479	807
12	6774	1155	16	484	810
1	6728	1161	17	472	770
2	6721	1159	17	474	770
3	6719	1157	18	475	772
4	6714	1151	20	477	771
5	6710	1148	20	480	780
6	6706	1147	20	480	782
7	6706	1147	20	481	785
8	6704	1145	20	484	790
9	6702	1146	20	483	795
10	6703	1146	21	485	796
11	6701	1143	22	486	799
12	6696	1141	24	489	798
1	6786	1234	22	433	795
2	6786	1233	23	437	797
3	6776	1228	24	439	798
4	6767	1224	23	442	803
5	6763	1220	24	444	803
6	6756	1215	25	450	806
7	6749	1208	23	456	814
8	6751	1207	23	463	816
9	6745	1204	23	470	818
10	6747	1203	25	470	819
11	6737	1194	27	475	816
12	6732	1187	26	478	815
1	6744	1222	15	438	793
2	6740	1217	16	445	794
3	6729	1209	16	451	795
4	6726	1205	16	452	798
5	6723	1200	16	453	798
6	6720	1197	17	458	800
7	6715	1191	17	461	802
8	6708	1186	17	466	804
9	6701	1179	17	469	808
10	6697	1175	17	473	807
11	6690	1169	19	477	810
12	6687	1168	19	481	811
1	6826	1286	16	428	828
2	6823	1282	16	432	830
3	6820	1277	15	433	832
4	6814	1273	15	436	831
5	6806	1265	17	443	833
6	6800	1259	16	448	835
7	6801	1258	17	454	839
8	6805	1258	18	458	840
9	6805	1254	18	460	841
10	6801	1251	18	463	846
11	6795	1249	19	468	845
12	6799	1243	19	472	847
1	6808	1208	17	420	741
2	6802	1203	18	425	742
3	6799	1200	20	434	746
4	6789	1193	20	437	748
5	6786	1194	20	440	749
6	6781	1190	20	441	751
7	6783	1192	20	448	754
8	6780	1190	20	450	757
9	6776	1188	20	452	760
10	6770	1185	20	454	762
11	6770	1181	20	456	766
12	6767	1180	20	459	769
1	6770	1211	14	451	790
2	6763	1203	14	453	788
3	6756	1196	15	457	790
4	6750	1192	17	459	794
5	6740	1189	18	462	800
6	6739	1187	19	465	804
7	6739	1182	20	469	805
8	6743	1183	20	471	808
9	6741	1180	21	472	811
10	6739	1179	22	474	815
11	6733	1174	22	475	813
12	6727	1166	23	477	815
1	6651	1159	12	401	737
2	6645	1152	14	403	741
3	6641	1151	14	411	745
4	6635	1146	14	412	751
5	6635	1142	14	414	752
6	6627	1134	14	418	754
7	6623	1130	15	423	758
8	6618	1125	15	424	759
9	6617	1123	15	428	761
10	6615	1119	15	430	770
11	6608	1112	16	434	769
12	6605	1112	18	439	776
1	6735	1163	13	418	762
2	6725	1157	14	421	767
3	6719	1156	14	422	772
4	6714	1155	15	426	774
5	6714	1155	18	428	784
6	6714	1155	18	429	789
7	6713	1152	18	430	792
8	6712	1152	18	432	796
9	6708	1150	18	436	799
10	6714	1150	20	438	804
11	6705	1142	20	440	808
12	6694	1134	20	443	803
1	6525	1198	12	418	775
2	6528	1199	13	421	779
3	6526	1199	13	427	785
4	6526	1197	14	428	790
5	6526	1193	15	431	801
6	6522	1188	15	432	802
7	6517	1182	15	435	806
8	6510	1177	16	440	811
9	6504	1172	16	443	808
10	6498	1167	16	446	807
11	6495	1163	17	450	813
12	6494	1163	18	455	820
1	6734	1229	17	443	781
2	6727	1227	17	446	786
3	6721	1222	18	448	786
4	6717	1220	18	448	791
5	6711	1213	18	450	791
6	6705	1205	19	450	794
7	6699	1198	20	452	792
8	6693	1194	21	457	792
9	6686	1190	21	459	798
10	6684	1188	21	463	802
11	6681	1185	21	466	803
12	6678	1183	21	469	805
1	6625	1161	12	405	764
2	6616	1156	13	407	764
3	6615	1153	13	408	764
4	6610	1147	13	412	766
5	6610	1147	15	417	769
6	6608	1143	15	420	775
7	6598	1132	15	425	770
8	6592	1127	14	426	771
9	6588	1122	15	433	769
10	6584	1119	16	435	768
11	6578	1114	17	435	767
12	6569	1108	21	440	766
1	6678	1232	20	456	815
2	6672	1228	21	458	818
3	6662	1224	21	458	818
4	6657	1216	22	461	818
5	6646	1209	21	465	821
6	6645	1211	21	466	824
7	6646	1210	21	469	830
8	6647	1207	21	471	831
9	6644	1203	22	471	829
10	6640	1201	22	475	831
11	6638	1201	22	479	835
12	6635	1197	24	480	835
1	6703	1172	19	421	761
2	6703	1167	19	425	762
3	6698	1162	22	429	760
4	6686	1155	23	428	760
5	6678	1151	23	430	763
6	6670	1145	23	432	766
7	6665	1141	23	433	769
8	6666	1142	25	434	769
9	6661	1137	26	437	769
10	6656	1132	27	440	773
11	6652	1128	28	442	773
12	6650	1126	29	445	778
1	6862	1212	17	428	811
2	6861	1211	17	432	816
3	6861	1209	18	435	817
4	6859	1207	19	437	823
5	6854	1204	19	440	828
6	6848	1198	18	442	828
7	6845	1197	18	446	831
8	6840	1193	19	447	837
9	6834	1189	20	449	836
10	6830	1184	20	448	833
11	6825	1179	18	453	832
12	6827	1180	19	457	841
1	6717	1185	14	445	789
2	6715	1183	15	446	792
3	6711	1178	15	445	793
4	6710	1176	15	448	798
5	6703	1170	15	453	799
6	6691	1159	15	454	796
7	6688	1158	17	457	800
8	6685	1155	18	459	801
9	6676	1152	18	460	798
10	6668	1145	18	464	798
11	6667	1145	18	468	802
12	6665	1141	20	473	800
1	6586	1198	21	400	759
2	6585	1193	21	401	762
3	6578	1190	21	403	767
4	6569	1184	22	406	771
5	6562	1178	23	406	772
6	6555	1173	24	409	774
7	6546	1167	25	412	775
8	6542	1164	26	413	773
9	6536	1157	28	415	772
10	6532	1153	29	418	773
11	6531	1148	30	423	783
12	6525	1143	30	430	785
1	6716	1268	26	456	811
2	6713	1265	26	458	815
3	6705	1261	26	459	816
4	6704	1258	26	465	818
5	6690	1250	26	467	819
6	6687	1247	28	471	823
7	6676	1241	29	469	824
8	6667	1232	31	471	826
9	6667	1230	32	474	832
10	6662	1227	34	476	835
11	6656	1222	36	475	835
12	6651	1218	37	478	834
1	6653	1248	13	439	821
2	6655	1247	14	443	828
3	6653	1247	15	450	827
4	6649	1242	16	453	832
5	6646	1239	17	454	832
6	6642	1234	17	458	834
7	6635	1230	18	461	833
8	6630	1227	20	463	835
9	6630	1228	21	464	838
10	6626	1225	22	469	846
11	6623	1219	24	471	848
12	6618	1214	24	475	848
1	6739	1162	21	413	737
2	6737	1160	22	417	740
3	6731	1153	26	418	742
4	6732	1153	27	424	743
5	6725	1146	26	426	741
6	6718	1141	26	428	739
7	6714	1136	26	431	743
8	6712	1132	26	436	745
9	6710	1128	27	436	746
10	6704	1119	28	438	745
11	6699	1116	29	439	749
12	6697	1114	31	442	753
1	6710	1200	28	408	771
2	6699	1193	29	408	770
3	6696	1189	30	415	773
4	6689	1190	31	418	779
5	6689	1191	32	420	783
6	6679	1187	32	427	784
7	6671	1180	31	429	787
8	6666	1175	31	429	794
9	6666	1174	31	431	800
10	6665	1169	32	433	803
11	6661	1165	32	438	804
12	6655	1161	33	441	806
1	6577	1191	14	405	781
2	6577	1188	14	409	783
3	6575	1187	15	415	786
4	6569	1180	15	418	785
5	6567	1176	16	423	789
6	6565	1172	18	426	796
7	6555	1166	18	427	794
8	6551	1163	19	429	794
9	6548	1160	20	436	805
10	6549	1159	20	438	809
11	6546	1154	21	441	811
12	6546	1153	22	445	815
1	6765	1182	12	463	794
2	6761	1178	12	466	800
3	6758	1174	13	468	802
4	6753	1172	13	472	806
5	6754	1169	13	473	808
6	6753	1166	13	474	810
7	6748	1167	14	478	812
8	6748	1163	14	484	812
9	6735	1154	14	484	813
10	6738	1155	15	489	817
11	6737	1154	17	492	817
12	6734	1150	18	495	819
1	6699	1177	13	400	722
2	6701	1173	14	403	722
3	6695	1170	15	406	729
4	6694	1170	17	412	733
5	6690	1163	17	412	734
6	6686	1162	17	414	738
7	6679	1159	17	416	742
8	6676	1155	17	420	751
9	6673	1151	18	422	753
10	6671	1151	19	421	757
11	6669	1149	19	423	757
12	6663	1144	19	425	759
1	6629	1208	20	454	808
2	6623	1205	20	454	810
3	6623	1202	20	457	812
4	6621	1198	22	460	813
5	6617	1193	23	464	811
6	6613	1191	25	468	814
7	6611	1186	27	470	815
8	6611	1185	28	473	818
9	6609	1184	28	480	820
10	6602	1178	28	483	823
11	6595	1174	28	485	828
12	6596	1176	30	487	833
1	6655	1245	22	456	807
2	6654	1243	23	463	810
3	6656	1246	24	468	811
4	6649	1244	24	470	815
5	6643	1237	24	476	819
6	6641	1233	24	478	822
7	6638	1229	24	478	824
8	6640	1226	27	477	823
9	6643	1225	28	478	824
10	6639	1220	28	483	827
11	6637	1219	29	486	831
12	6636	1214	30	487	836
1	6855	1200	20	445	767
2	6843	1193	21	447	769
3	6839	1193	22	449	774
4	6832	1187	22	452	774
5	6829	1183	23	455	776
6	6825	1178	25	456	777
7	6821	1174	24	457	780
8	6817	1172	24	460	785
9	6811	1171	24	463	787
10	6808	1167	24	467	791
11	6802	1162	25	468	795
12	6793	1156	26	469	797
1	6725	1206	20	440	774
2	6719	1205	22	443	774
3	6711	1202	22	446	778
4	6708	1198	22	451	782
5	6707	1200	23	455	786
6	6706	1197	22	457	791
7	6702	1194	23	460	800
8	6706	1193	23	463	805
9	6703	1191	23	466	808
10	6695	1183	23	469	810
11	6691	1174	24	471	805
12	6692	1172	25	474	806
1	6691	1208	20	426	781
2	6689	1207	20	432	787
3	6686	1204	21	434	790
4	6679	1200	22	436	793
5	6671	1193	22	443	794
6	6668	1189	22	446	795
7	6664	1186	23	448	797
8	6664	1185	23	455	801
9	6658	1181	24	459	803
10	6661	1181	24	460	806
11	6658	1176	26	464	807
12	6659	1176	26	463	810
1	6772	1183	14	426	793
2	6765	1179	16	432	794
3	6757	1172	16	434	798
4	6755	1172	16	441	800
5	6754	1168	16	442	803
6	6752	1162	16	445	808
7	6747	1162	16	451	811
8	6734	1155	17	453	808
9	6729	1150	17	455	805
10	6730	1152	17	458	807
11	6728	1150	17	461	813
12	6724	1149	18	462	812
1	6729	1204	20	432	783
2	6718	1197	22	435	786
3	6714	1191	23	438	789
4	6707	1185	23	441	786
5	6706	1184	23	446	791
6	6705	1183	23	449	794
7	6702	1181	23	454	799
8	6701	1178	22	458	804
9	6703	1176	22	458	806
10	6697	1171	21	461	808
11	6690	1166	22	463	808
12	6682	1161	22	474	807
1	6574	1181	17	417	753
2	6565	1177	18	421	753
3	6563	1171	18	422	752
4	6564	1168	18	424	751
5	6560	1162	20	426	755
6	6559	1159	20	427	759
7	6549	1149	21	428	762
8	6545	1148	21	430	768
9	6537	1140	22	435	770
10	6528	1137	22	437	774
11	6525	1133	23	439	777
12	6524	1134	25	441	782
1	6722	1221	17	452	794
2	6719	1219	20	456	797
3	6717	1217	21	462	801
4	6714	1213	22	466	802
5	6706	1207	24	471	805
6	6705	1205	25	474	809
7	6707	1204	27	484	814
8	6696	1196	27	488	815
9	6693	1192	27	487	823
10	6687	1186	28	492	828
11	6686	1183	28	494	829
12	6685	1182	29	496	836
1	6722	1152	20	405	757
2	6717	1151	21	412	762
3	6714	1148	22	413	767
4	6709	1143	23	416	768
5	6708	1139	24	416	767
6	6707	1137	24	422	771
7	6703	1131	24	423	771
8	6699	1125	23	425	768
9	6696	1123	23	425	769
10	6694	1120	25	426	770
11	6694	1118	27	430	770
12	6695	1119	29	434	773
1	6649	1173	11	423	767
2	6644	1169	12	425	771
3	6643	1169	13	427	777
4	6639	1164	13	429	782
5	6644	1163	13	432	785
6	6645	1163	14	433	788
7	6642	1154	15	434	785
8	6637	1151	16	436	788
9	6633	1147	17	439	789
10	6626	1142	18	440	791
11	6622	1138	18	442	790
12	6622	1136	18	444	792
1	6669	1203	25	396	746
2	6665	1198	28	396	750
3	6660	1194	28	399	754
4	6658	1194	28	401	760
5	6654	1192	29	403	767
6	6651	1188	29	407	767
7	6649	1188	29	411	773
8	6644	1186	28	414	775
9	6637	1180	28	416	774
10	6632	1178	28	419	779
11	6629	1179	28	423	786
12	6622	1175	28	425	782
1	6592	1212	16	458	792
2	6582	1208	17	462	796
3	6578	1205	18	463	800
4	6573	1201	20	468	803
5	6574	1198	21	469	806
6	6568	1194	21	469	807
7	6567	1190	21	474	807
8	6561	1189	21	477	809
9	6555	1184	23	481	813
10	6555	1179	23	483	812
11	6551	1174	25	484	815
12	6547	1172	25	487	817
1	6760	1225	15	429	813
2	6755	1224	15	433	819
3	6749	1222	15	436	822
4	6744	1219	15	439	826
5	6746	1218	15	445	830
6	6743	1217	15	449	834
7	6738	1216	16	452	836
8	6740	1215	17	457	843
9	6740	1212	18	460	845
10	6732	1205	18	466	841
11	6731	1202	17	468	843
12	6724	1196	17	469	843
1	6925	1276	23	470	849
2	6925	1274	23	474	848
3	6920	1268	23	477	849
4	6917	1264	23	481	851
5	6911	1259	23	489	850
6	6903	1252	24	491	852
7	6907	1249	24	497	858
8	6907	1248	26	500	862
9	6896	1240	27	503	863
10	6892	1237	28	509	868
11	6889	1236	29	515	871
12	6885	1230	31	514	874
1	6661	1212	20	420	783
2	6659	1212	20	422	784
3	6652	1207	21	423	786
4	6652	1204	21	427	785
5	6652	1202	22	430	790
6	6649	1201	21	434	794
7	6641	1195	22	437	796
8	6636	1193	22	439	801
9	6628	1186	23	441	801
10	6623	1184	23	443	812
11	6621	1182	24	446	815
12	6612	1173	25	451	814
1	6838	1219	20	437	812
2	6833	1214	20	438	818
3	6827	1212	22	438	819
4	6828	1211	22	444	827
5	6829	1208	23	448	830
6	6823	1204	23	451	832
7	6815	1201	23	453	838
8	6810	1197	24	455	835
9	6804	1194	24	457	836
10	6799	1193	24	462	843
11	6795	1189	24	464	849
12	6791	1185	25	468	851
1	6615	1204	18	426	803
2	6615	1200	19	427	807
3	6611	1196	20	429	808
4	6610	1193	20	431	808
5	6603	1190	22	434	806
6	6600	1185	22	439	809
7	6593	1178	23	443	809
8	6595	1178	24	447	814
9	6589	1173	23	448	818
10	6587	1169	23	450	817
11	6582	1162	24	451	817
12	6582	1160	25	454	823
1	6733	1225	26	458	808
2	6735	1225	26	460	813
3	6732	1221	26	460	813
4	6733	1222	26	460	818
5	6728	1219	29	464	820
6	6729	1220	29	468	826
7	6728	1218	29	470	828
8	6725	1214	28	478	829
9	6722	1210	29	481	830
10	6715	1206	29	487	834
11	6714	1203	30	490	836
12	6712	1201	30	494	839
1	6792	1193	18	398	796
2	6787	1188	20	402	802
3	6786	1188	23	406	806
4	6784	1186	23	408	811
5	6782	1182	23	411	814
6	6775	1174	23	414	815
7	6768	1170	24	417	816
8	6760	1166	25	424	814
9	6757	1164	26	426	818
10	6756	1163	27	431	821
11	6751	1161	27	437	822
12	6743	1157	27	441	822
1	6581	1169	18	430	750
2	6578	1164	19	432	750
3	6575	1162	19	433	752
4	6574	1163	19	439	754
5	6573	1160	19	439	758
6	6571	1156	20	440	759
7	6561	1152	20	441	762
8	6559	1153	20	444	767
9	6557	1150	20	445	770
10	6553	1148	22	446	773
11	6554	1144	24	448	776
12	6540	1137	25	450	772
1	6675	1202	14	398	746
2	6674	1201	16	400	752
3	6669	1195	16	404	756
4	6672	1195	16	410	763
5	6667	1191	18	413	764
6	6667	1189	18	415	768
7	6666	1189	18	420	773
8	6658	1181	18	423	779
9	6653	1182	19	424	782
10	6653	1181	19	425	783
11	6647	1178	20	429	783
12	6640	1175	21	431	784
1	6662	1205	18	420	785
2	6654	1198	21	425	785
3	6653	1195	23	429	788
4	6647	1192	25	434	789
5	6641	1188	25	440	793
6	6628	1183	26	443	794
7	6621	1176	26	447	794
8	6624	1174	28	449	800
9	6621	1170	28	451	800
10	6618	1165	28	452	802
11	6612	1166	29	452	806
12	6603	1158	29	455	811
1	6699	1224	17	425	796
2	6696	1218	20	430	799
3	6687	1210	21	430	798
4	6680	1204	21	431	797
5	6677	1198	21	433	796
6	6676	1196	22	436	796
7	6664	1188	22	440	794
8	6661	1183	22	444	798
9	6653	1175	23	449	804
10	6648	1169	23	451	804
11	6648	1169	23	457	806
12	6644	1166	24	461	807
1	6720	1199	18	395	771
2	6719	1195	18	398	777
3	6722	1193	19	402	782
4	6721	1189	19	406	789
5	6716	1186	18	410	798
6	6706	1178	19	411	803
7	6704	1176	20	416	806
8	6698	1171	21	422	806
9	6692	1168	21	428	807
10	6688	1162	20	430	804
11	6684	1161	20	435	805
12	6683	1163	22	437	813
1	6710	1172	27	423	774
2	6708	1169	27	423	773
3	6707	1167	27	427	780
4	6702	1161	27	428	779
5	6693	1155	27	430	785
6	6695	1154	27	432	789
7	6690	1147	27	437	792
8	6691	1141	27	442	795
9	6687	1137	27	443	795
10	6683	1131	27	445	795
11	6679	1127	25	450	794
12	6674	1125	26	455	798
1	6701	1202	23	405	758
2	6692	1198	23	407	764
3	6687	1197	24	411	766
4	6680	1195	25	413	767
5	6677	1191	25	416	768
6	6676	1189	25	420	772
7	6665	1184	25	424	771
8	6662	1180	26	427	770
9	6657	1176	26	432	771
10	6653	1171	26	436	770
11	6641	1162	26	438	776
12	6639	1158	25	440	778
1	6502	1154	9	396	754
2	6498	1148	9	398	754
3	6493	1146	9	401	759
4	6482	1137	9	405	759
5	6478	1133	9	407	758
6	6474	1130	9	413	762
7	6471	1128	10	417	765
8	6474	1130	12	424	773
9	6472	1128	14	432	778
10	6474	1126	14	435	782
11	6469	1124	18	440	780
12	6465	1122	18	445	780
1	6730	1235	21	442	802
2	6735	1236	22	446	803
3	6734	1233	24	451	810
4	6730	1225	25	452	808
5	6727	1220	25	454	815
6	6719	1215	25	457	814
7	6715	1211	25	461	813
8	6711	1206	24	465	816
9	6711	1203	24	467	818
10	6714	1202	24	469	819
11	6717	1200	24	470	819
12	6719	1199	26	474	821
1	6633	1171	19	434	769
2	6629	1166	21	433	770
3	6626	1163	21	437	769
4	6624	1160	23	441	770
5	6623	1159	23	446	777
6	6619	1157	22	450	779
7	6616	1154	22	450	780
8	6608	1147	22	455	780
9	6600	1143	22	460	783
10	6595	1138	21	466	784
11	6585	1134	21	467	789
12	6583	1130	21	470	789
t	Total-IDU	IDU-HIV	IDU-AIDS	IDU-HAART	IDU-tested
1	6755	1202	21	451	794
2	6750	1197	22	458	792
3	6741	1192	23	464	795
4	6734	1186	24	466	799
5	6733	1184	25	469	799
6	6730	1182	26	473	800
7	6721	1177	27	475	799
8	6720	1178	26	476	805
9	6713	1174	29	479	806
10	6708	1172	29	481	810
11	6708	1169	31	488	813
12	6702	1165	32	490	814
1	6751	1220	25	413	771
2	6751	1221	25	418	778
3	6748	1216	25	419	782
4	6742	1210	24	423	789
5	6740	1207	25	425	786
6	6731	1201	26	432	790
7	6724	1195	27	435	797
8	6723	1192	27	438	803
9	6717	1191	27	441	805
10	6715	1187	28	444	806
11	6705	1177	28	447	809
12	6703	1173	28	446	810
1	6608	1167	14	392	760
2	6605	1164	14	395	763
3	6606	1164	15	401	775
4	6606	1162	15	405	779
5	6600	1161	16	409	780
6	6593	1156	16	412	780
7	6586	1150	16	416	781
8	6581	1146	16	419	784
9	6581	1144	16	423	786
10	6581	1141	16	425	792
11	6576	1138	18	429	800
12	6573	1136	18	433	801
1	6739	1236	27	433	793
2	6738	1234	27	434	796
3	6736	1230	29	434	798
4	6736	1228	29	437	799
5	6732	1223	29	444	805
6	6723	1215	29	446	808
7	6718	1210	29	450	808
8	6713	1208	29	450	812
9	6709	1202	30	450	811
10	6706	1198	30	455	813
11	6706	1192	30	457	816
12	6704	1192	31	464	821
1	6682	1186	14	441	764
2	6682	1187	14	442	770
3	6672	1179	14	444	779
4	6673	1176	14	446	779
5	6673	1174	14	447	785
6	6667	1171	16	448	785
7	6657	1166	17	451	786
8	6657	1163	17	457	794
9	6656	1161	17	456	798
10	6649	1159	17	458	804
11	6642	1154	17	464	804
12	6639	1153	19	469	810
1	6641	1214	15	462	796
2	6642	1214	15	464	798
3	6640	1209	15	465	800
4	6640	1206	15	469	805
5	6631	1198	15	470	808
6	6612	1183	15	474	801
7	6605	1179	15	477	802
8	6602	1178	15	479	804
9	6599	1177	16	482	810
10	6598	1178	17	485	817
11	6600	1176	17	489	816
12	6598	1172	20	494	818
1	6678	1191	14	434	782
2	6668	1183	14	436	782
3	6662	1185	14	438	788
4	6662	1182	14	442	790
5	6655	1178	15	446	791
6	6652	1173	15	447	789
7	6651	1170	17	451	788
8	6653	1170	18	458	796
9	6643	1160	18	461	794
10	6638	1159	18	463	802
11	6634	1155	18	467	805
12	6627	1146	19	472	805
1	6694	1207	13	456	797
2	6694	1204	14	460	798
3	6689	1202	15	461	799
4	6681	1193	15	462	795
5	6675	1188	15	468	795
6	6673	1185	17	471	802
7	6674	1187	18	472	807
8	6668	1180	19	477	806
9	6664	1174	21	478	809
10	6666	1171	21	480	812
11	6661	1165	22	483	815
12	6661	1163	23	488	813
1	6824	1205	19	471	798
2	6818	1199	20	472	796
3	6813	1195	21	475	803
4	6813	1195	22	477	805
5	6817	1198	23	482	809
6	6822	1197	25	486	809
7	6817	1194	29	488	814
8	6808	1188	30	492	816
9	6803	1185	30	498	817
10	6799	1184	30	502	822
11	6798	1179	29	509	823
12	6796	1179	31	510	828
1	6813	1223	15	422	795
2	6807	1219	17	426	797
3	6804	1214	19	429	797
4	6802	1214	19	432	799
5	6793	1209	22	435	798
6	6794	1203	22	438	798
7	6784	1196	23	441	797
8	6781	1194	23	446	803
9	6780	1191	23	449	807
10	6782	1191	25	450	809
11	6773	1183	26	453	813
12	6767	1179	28	455	813
1	6561	1196	20	435	774
2	6558	1195	21	441	779
3	6553	1188	21	441	780
4	6548	1184	21	443	782
5	6546	1180	21	445	787
6	6537	1174	21	448	788
7	6535	1171	21	450	789
8	6532	1172	22	451	798
9	6532	1172	22	458	805
10	6525	1169	22	461	805
11	6522	1167	22	466	807
12	6524	1163	22	468	809
1	6686	1173	18	422	805
2	6681	1170	19	426	805
3	6677	1164	20	430	806
4	6671	1162	19	432	807
5	6667	1157	20	433	811
6	6664	1154	21	438	820
7	6654	1148	21	442	815
8	6651	1145	21	444	815
9	6649	1144	23	446	818
10	6644	1142	23	446	819
11	6636	1136	23	447	818
12	6629	1131	24	452	817
1	6772	1229	22	453	809
2	6765	1227	22	455	812
3	6763	1226	22	459	814
4	6758	1225	23	466	819
5	6754	1219	23	470	826
6	6750	1213	24	473	827
7	6742	1206	24	475	822
8	6744	1205	24	480	827
9	6744	1202	24	485	831
10	6739	1200	26	485	836
11	6739	1200	26	488	842
12	6732	1197	26	491	847
1	6601	1206	20	424	774
2	6599	1203	22	427	774
3	6594	1199	23	427	777
4	6585	1195	25	430	782
5	6581	1193	28	430	782
6	6575	1189	28	433	791
7	6569	1181	30	436	789
8	6568	1178	31	437	790
9	6560	1170	32	439	791
10	6554	1165	32	443	791
11	6556	1164	32	446	792
12	6545	1158	32	449	790
1	6744	1218	22	461	787
2	6744	1216	23	465	792
3	6739	1211	24	465	794
4	6740	1210	25	466	800
5	6743	1209	25	470	804
6	6742	1209	25	479	809
7	6737	1205	27	481	813
8	6731	1199	27	483	818
9	6733	1198	28	484	821
10	6726	1191	29	483	819
11	6721	1188	29	485	824
12	6716	1184	31	489	826
1	6642	1220	13	474	823
2	6641	1217	14	478	828
3	6641	1218	16	480	831
4	6643	1216	18	482	832
5	6641	1211	18	484	833
6	6637	1209	18	487	836
7	6638	1208	18	489	841
8	6627	1204	18	495	840
9	6622	1197	17	496	838
10	6616	1195	17	499	843
11	6615	1194	17	502	848
12	6610	1193	17	506	856
1	6767	1211	14	433	808
2	6761	1208	15	438	812
3	6759	1202	15	441	814
4	6748	1195	15	442	818
5	6742	1188	15	445	815
6	6740	1185	17	448	818
7	6735	1185	19	451	824
8	6730	1181	20	454	822
9	6725	1175	22	456	823
10	6720	1169	22	460	826
11	6715	1166	25	463	826
12	6707	1160	25	464	822
1	6686	1225	15	447	791
2	6679	1219	16	448	791
3	6678	1214	16	450	792
4	6676	1211	15	453	796
5	6676	1207	16	454	801
6	6667	1201	18	454	797
7	6662	1196	19	456	803
8	6654	1187	20	459	806
9	6656	1188	20	465	808
10	6650	1180	20	468	806
11	6644	1173	19	470	804
12	6641	1168	20	473	807
1	6639	1237	14	420	778
2	6633	1232	14	421	781
3	6623	1222	14	426	779
4	6618	1220	15	428	784
5	6617	1217	13	428	788
6	6617	1216	14	435	793
7	6611	1210	14	439	796
8	6609	1208	15	440	796
9	6609	1209	16	443	805
10	6604	1203	18	443	812
11	6593	1193	18	443	808
12	6592	1190	18	445	808
1	6702	1187	17	458	806
2	6690	1178	19	457	803
3	6681	1173	19	462	806
4	6683	1173	19	467	814
5	6679	1168	20	469	815
6	6678	1165	21	472	817
7	6671	1160	22	474	818
8	6669	1153	22	476	820
9	6663	1151	22	480	826
10	6659	1147	22	480	824
11	6654	1141	22	484	825
12	6647	1138	22	490	826
1	6758	1194	16	441	792
2	6755	1190	16	445	792
3	6741	1181	16	446	793
4	6734	1177	16	451	792
5	6731	1174	16	452	790
6	6724	1169	18	455	792
7	6721	1168	19	456	795
8	6712	1163	19	458	793
9	6711	1160	19	460	792
10	6705	1150	18	461	793
11	6698	1143	18	463	795
12	6698	1140	18	467	800
1	6665	1171	18	410	767
2	6662	1169	18	415	776
3	6662	1167	19	424	781
4	6660	1162	22	426	780
5	6655	1158	22	434	781
6	6649	1156	22	435	788
7	6649	1154	22	436	791
8	6644	1147	23	436	793
9	6642	1145	23	439	794
10	6638	1140	24	441	794
11	6633	1135	26	445	800
12	6632	1131	26	447	806
1	6698	1190	22	419	755
2	6693	1186	24	420	756
3	6689	1185	25	424	760
4	6682	1180	26	424	766
5	6678	1178	27	426	769
6	6671	1175	27	428	772
7	6663	1175	28	433	778
8	6655	1170	29	433	777
9	6652	1168	31	435	781
10	6641	1163	31	440	782
11	6649	1162	31	443	785
12	6651	1161	31	446	788
1	6689	1185	18	401	777
2	6685	1183	19	402	776
3	6682	1178	20	405	783
4	6679	1172	20	409	782
5	6677	1168	20	411	785
6	6676	1164	20	414	786
7	6669	1157	20	416	786
8	6662	1152	20	417	787
9	6664	1150	21	420	787
10	6663	1152	22	423	792
11	6654	1146	24	429	791
12	6651	1142	24	429	793
1	6699	1263	20	422	797
2	6699	1264	20	431	804
3	6693	1261	20	431	806
4	6689	1258	22	433	806
5	6686	1258	24	440	811
6	6686	1255	24	442	813
7	6685	1253	24	445	815
8	6680	1251	24	445	820
9	6677	1245	25	454	823
10	6670	1238	25	457	825
11	6671	1235	25	463	825
12	6666	1233	25	465	829
1	6770	1239	19	442	822
2	6765	1238	19	445	822
3	6762	1236	19	448	826
4	6759	1232	20	451	826
5	6757	1230	23	454	827
6	6752	1227	23	458	829
7	6753	1227	24	459	832
8	6747	1222	24	460	834
9	6745	1219	24	462	835
10	6754	1220	25	464	843
11	6750	1213	26	467	844
12	6747	1208	27	467	843
1	6524	1195	9	429	788
2	6521	1192	11	432	794
3	6515	1186	13	436	803
4	6515	1182	12	438	801
5	6511	1179	12	439	801
6	6504	1173	14	445	805
7	6503	1172	16	447	805
8	6499	1165	16	448	808
9	6498	1161	16	451	814
10	6496	1160	17	453	818
11	6489	1154	17	457	820
12	6476	1146	19	457	827
1	6765	1207	33	431	772
2	6764	1202	33	433	779
3	6763	1198	34	437	779
4	6749	1190	34	438	776
5	6747	1187	34	440	780
6	6747	1185	36	445	781
7	6742	1183	36	449	782
8	6734	1177	37	453	782
9	6729	1171	37	456	783
10	6722	1165	37	462	784
11	6713	1158	38	466	787
12	6710	1156	38	466	786
1	6700	1171	11	406	765
2	6701	1166	12	406	768
3	6695	1161	13	411	772
4	6691	1157	13	414	774
5	6683	1149	13	416	772
6	6680	1146	14	417	777
7	6675	1141	15	422	780
8	6666	1133	16	423	778
9	6663	1132	16	426	781
10	6658	1127	17	428	780
11	6652	1122	18	428	778
12	6647	1118	17	431	782
1	6719	1265	14	457	813
2	6717	1261	14	462	815
3	6716	1261	14	465	819
4	6710	1254	14	468	818
5	6714	1254	15	475	827
6	6712	1252	15	479	831
7	6707	1249	15	481	833
8	6700	1243	15	487	833
9	6697	1240	15	489	840
10	6692	1236	16	494	846
11	6688	1227	16	496	849
12	6683	1223	17	500	853
1	6781	1185	21	408	782
2	6782	1185	22	412	789
3	6775	1183	23	416	792
4	6769	1177	23	419	792
5	6771	1176	23	420	792
6	6760	1166	23	423	791
7	6750	1159	23	432	790
8	6744	1154	25	435	788
9	6740	1147	25	438	788
10	6738	1144	25	439	792
11	6739	1145	26	441	800
12	6731	1138	26	442	806
1	6747	1246	14	444	820
2	6746	1245	16	449	822
3	6744	1243	16	451	826
4	6737	1237	16	453	828
5	6732	1234	17	457	827
6	6733	1233	18	461	833
7	6731	1228	19	465	837
8	6725	1223	20	469	838
9	6721	1218	20	469	835
10	6709	1211	22	473	833
11	6706	1207	22	477	834
12	6700	1204	23	478	838
1	6694	1238	16	425	796
2	6687	1234	15	427	799
3	6683	1230	15	431	799
4	6679	1226	16	433	802
5	6681	1225	17	433	806
6	6679	1225	17	437	814
7	6671	1217	17	440	809
8	6662	1211	18	443	815
9	6659	1209	20	450	818
10	6658	1206	21	454	817
11	6659	1204	22	458	821
12	6659	1204	22	459	824
1	6666	1235	25	402	795
2	6662	1234	25	407	798
3	6659	1233	26	410	805
4	6659	1232	27	414	806
5	6659	1229	28	423	807
6	6655	1225	28	428	814
7	6644	1215	28	431	815
8	6645	1213	28	436	819
9	6643	1207	31	443	824
10	6639	1203	32	444	826
11	6634	1197	31	447	825
12	6629	1197	32	450	830
1	6604	1210	14	425	779
2	6599	1207	14	426	784
3	6597	1208	17	428	789
4	6588	1201	17	435	790
5	6585	1199	19	438	793
6	6580	1198	20	440	796
7	6579	1196	20	443	801
8	6576	1192	21	447	805
9	6574	1186	22	450	807
10	6571	1187	24	456	813
11	6564	1184	24	459	816
12	6558	1181	25	465	816
1	6752	1248	18	442	810
2	6749	1246	18	443	811
3	6743	1241	18	444	813
4	6745	1242	18	449	817
5	6740	1240	19	456	822
6	6734	1237	19	456	829
7	6732	1236	19	457	829
8	6729	1232	20	462	830
9	6722	1227	21	467	834
10	6713	1222	20	469	836
11	6709	1219	21	471	843
12	6707	1216	20	474	847
1	6575	1207	17	423	782
2	6568	1200	18	424	784
3	6564	1201	18	427	786
4	6559	1195	18	435	787
5	6554	1190	19	435	783
6	6546	1182	19	443	779
7	6543	1178	19	447	780
8	6537	1173	19	449	780
9	6540	1174	20	457	782
10	6538	1173	20	462	788
11	6537	1173	20	464	792
12	6533	1169	22	466	794
1	6742	1178	18	391	743
2	6740	1173	19	395	751
3	6740	1167	18	396	750
4	6742	1168	21	398	751
5	6737	1164	21	400	752
6	6738	1163	22	404	760
7	6735	1161	23	406	767
8	6725	1151	24	412	767
9	6720	1147	25	414	770
10	6715	1144	25	416	771
11	6709	1140	25	419	772
12	6704	1136	26	422	778
1	6581	1149	10	390	751
2	6580	1146	10	394	753
3	6577	1142	10	400	756
4	6573	1137	11	405	757
5	6570	1133	12	408	759
6	6570	1132	12	413	762
7	6568	1128	13	414	761
8	6569	1130	13	414	768
9	6568	1132	15	417	776
10	6562	1127	15	424	777
11	6555	1124	16	427	780
12	6544	1117	16	434	781
1	6668	1205	19	423	782
2	6665	1203	19	425	784
3	6663	1201	19	432	785
4	6658	1193	19	439	785
5	6651	1189	19	440	785
6	6652	1186	20	441	794
7	6653	1183	20	446	793
8	6645	1175	19	446	797
9	6638	1169	18	449	798
10	6636	1165	19	456	806
11	6635	1162	20	457	806
12	6635	1162	21	460	813
1	6619	1220	21	450	769
2	6620	1219	21	451	773
3	6616	1215	22	452	772
4	6615	1212	23	458	773
5	6620	1214	23	464	777
6	6617	1211	26	466	777
7	6612	1207	28	468	783
8	6615	1207	29	471	788
9	6616	1206	28	474	793
10	6615	1201	29	475	795
11	6613	1199	30	475	800
12	6612	1198	30	480	806
1	6687	1227	24	432	798
2	6678	1222	25	436	802
3	6671	1218	26	439	813
4	6666	1215	28	442	817
5	6658	1208	29	446	816
6	6660	1209	31	452	822
7	6652	1203	31	457	826
8	6650	1204	33	462	834
9	6650	1203	33	465	835
10	6644	1198	33	467	837
11	6650	1199	33	474	839
12	6648	1194	34	476	838
1	6679	1205	12	430	803
2	6682	1205	14	437	809
3	6680	1201	15	438	810
4	6671	1192	17	443	810
5	6668	1187	18	444	817
6	6665	1183	19	446	819
7	6663	1180	19	448	820
8	6666	1176	19	451	821
9	6662	1170	18	454	821
10	6656	1164	18	459	817
11	6654	1162	19	460	820
12	6651	1158	19	462	825
1	6600	1216	20	417	791
2	6594	1208	19	418	787
3	6585	1205	19	419	788
4	6584	1204	20	421	792
5	6572	1196	20	425	791
6	6572	1195	20	428	794
7	6568	1190	21	431	797
8	6563	1186	22	435	801
9	6558	1181	23	439	800
10	6551	1175	23	442	801
11	6548	1171	23	444	801
12	6541	1167	26	447	800
1	6655	1231	16	432	801
2	6655	1230	16	435	805
3	6647	1220	17	438	805
4	6648	1217	17	438	805
5	6647	1213	19	441	808
6	6645	1209	20	444	811
7	6647	1205	20	447	815
8	6645	1199	21	453	817
9	6641	1192	21	454	819
10	6638	1192	22	456	822
11	6629	1187	23	459	819
12	6626	1184	27	460	821
1	6712	1241	15	460	816
2	6704	1236	15	462	819
3	6705	1236	15	465	826
4	6699	1232	16	466	826
5	6696	1227	17	469	827
6	6690	1226	18	474	831
7	6687	1223	20	480	835
8	6680	1216	20	481	833
9	6676	1213	21	484	835
10	6678	1212	21	490	835
11	6680	1211	21	492	839
12	6672	1206	21	494	839
1	6616	1225	19	421	796
2	6612	1222	19	426	799
3	6607	1219	19	426	799
4	6593	1209	20	428	800
5	6589	1204	21	434	806
6	6588	1204	21	436	807
7	6583	1201	21	444	806
8	6580	1201	21	446	812
9	6578	1198	22	447	815
10	6573	1191	22	451	818
11	6566	1188	22	451	821
12	6564	1182	23	455	825
1	6593	1188	13	417	793
2	6586	1183	15	420	793
3	6586	1180	18	421	796
4	6583	1175	19	424	800
5	6579	1172	19	426	804
6	6578	1172	19	428	809
7	6576	1169	21	432	810
8	6578	1169	21	434	811
9	6570	1161	22	434	810
10	6569	1158	23	437	812
11	6563	1149	24	443	810
12	6554	1141	25	448	811
1	6871	1239	17	512	892
2	6869	1238	17	515	893
3	6870	1238	18	519	897
4	6864	1233	21	520	894
5	6862	1231	20	523	895
6	6857	1225	21	530	895
7	6853	1224	22	534	900
8	6857	1225	23	536	904
9	6853	1220	23	537	906
10	6852	1217	22	542	908
11	6851	1216	22	546	910
12	6852	1216	23	554	911
1	6646	1199	18	384	755
2	6640	1194	18	388	755
3	6633	1186	18	393	757
4	6629	1182	17	396	762
5	6624	1178	17	400	765
6	6610	1170	16	403	764
7	6605	1167	17	408	767
8	6603	1166	17	412	773
9	6598	1160	19	414	772
10	6600	1160	20	418	777
11	6595	1158	22	422	780
12	6593	1157	22	429	786
1	6534	1160	17	399	738
2	6524	1156	17	402	739
3	6519	1151	19	403	746
4	6517	1146	19	405	751
5	6516	1145	20	409	752
6	6511	1142	20	412	752
7	6505	1140	21	415	755
8	6500	1136	21	424	756
9	6500	1140	21	428	762
10	6495	1134	21	431	760
11	6486	1127	21	434	762
12	6478	1122	19	435	763
1	6698	1212	18	425	777
2	6695	1210	18	427	783
3	6687	1203	19	429	786
4	6688	1203	20	432	790
5	6684	1199	20	436	792
6	6679	1195	21	439	793
7	6671	1191	21	444	793
8	6668	1187	22	447	794
9	6667	1184	23	449	796
10	6662	1180	23	454	797
11	6663	1179	23	459	799
12	6657	1176	23	460	803
1	6791	1233	26	454	818
2	6788	1231	26	455	822
3	6780	1225	27	461	824
4	6776	1226	26	465	826
5	6776	1224	26	468	827
6	6773	1220	26	468	831
7	6769	1217	25	472	833
8	6764	1213	26	474	833
9	6764	1211	26	480	837
10	6755	1201	28	484	837
11	6752	1198	29	487	835
12	6748	1191	30	490	841
1	6572	1198	20	427	797
2	6567	1191	20	431	798
3	6566	1188	21	437	802
4	6563	1184	21	441	807
5	6557	1179	20	445	808
6	6554	1175	20	447	809
7	6549	1171	20	454	811
8	6549	1169	20	458	816
9	6543	1168	22	461	816
10	6535	1162	21	462	813
11	6534	1160	22	466	816
12	6529	1158	22	470	818
1	6688	1218	31	400	775
2	6684	1214	31	402	777
3	6679	1210	31	405	779
4	6671	1202	30	406	776
5	6665	1198	32	410	778
6	6655	1187	31	410	772
7	6651	1182	31	416	772
8	6647	1179	31	421	774
9	6644	1178	33	424	776
10	6639	1175	34	427	786
11	6639	1175	34	428	792
12	6631	1173	35	430	801
1	6616	1233	23	431	800
2	6617	1232	22	432	801
3	6617	1229	22	435	803
4	6614	1224	22	437	812
5	6609	1218	23	442	816
6	6604	1215	25	445	823
7	6601	1211	25	450	826
8	6599	1207	25	452	829
9	6595	1202	25	456	829
10	6592	1198	25	460	828
11	6588	1194	25	461	825
12	6585	1188	26	464	826
1	6646	1183	20	435	764
2	6640	1182	21	437	772
3	6638	1180	21	442	775
4	6642	1181	22	443	780
5	6640	1179	23	450	778
6	6633	1176	25	451	781
7	6630	1173	25	454	788
8	6630	1172	25	458	793
9	6624	1167	25	462	794
10	6623	1165	25	463	798
11	6616	1159	26	465	799
12	6609	1153	26	469	801
1	6716	1178	12	422	777
2	6708	1172	12	423	776
3	6706	1169	12	425	778
4	6705	1167	14	431	782
5	6706	1166	15	434	784
6	6706	1163	16	436	784
7	6702	1160	16	438	785
8	6698	1155	18	440	789
9	6697	1153	19	445	792
10	6695	1150	20	448	796
11	6687	1145	20	449	798
12	6687	1144	20	449	800
1	6706	1197	11	450	795
2	6701	1193	12	451	797
3	6698	1187	12	453	792
4	6692	1184	12	455	797
5	6688	1181	12	453	798
6	6684	1179	14	453	802
7	6679	1175	15	455	802
8	6669	1166	16	457	802
9	6665	1161	16	459	802
10	6654	1154	16	460	803
11	6657	1151	18	463	802
12	6655	1147	19	465	804
1	6727	1192	16	432	768
2	6720	1189	16	434	771
3	6716	1184	17	435	773
4	6715	1182	17	438	775
5	6713	1184	17	440	777
6	6707	1179	17	441	782
7	6704	1176	19	444	783
8	6708	1174	19	446	788
9	6706	1175	19	450	792
10	6697	1168	20	452	793
11	6692	1165	21	455	798
12	6687	1163	22	458	802
1	6657	1208	23	407	761
2	6654	1205	23	408	762
3	6653	1204	23	413	767
4	6648	1198	23	416	768
5	6647	1192	24	420	767
6	6644	1191	25	420	769
7	6636	1186	26	424	768
8	6629	1184	26	426	770
9	6628	1179	28	426	768
10	6624	1176	29	430	769
11	6618	1174	29	434	769
12	6615	1170	34	437	770
1	6800	1254	18	453	821
2	6795	1250	20	457	824
3	6787	1240	20	459	827
4	6785	1235	21	460	829
5	6784	1232	21	466	835
6	6781	1228	23	467	834
7	6778	1226	23	472	836
8	6767	1221	25	476	840
9	6755	1215	26	478	841
10	6746	1209	27	481	840
11	6740	1203	28	482	837
12	6738	1203	29	485	844
1	6570	1144	14	401	746
2	6564	1140	15	405	749
3	6562	1140	16	409	752
4	6561	1140	16	414	760
5	6560	1139	16	416	763
6	6554	1132	16	419	762
7	6552	1129	17	422	769
8	6551	1125	17	426	771
9	6551	1125	17	426	772
10	6542	1121	18	429	775
11	6533	1117	19	434	782
12	6536	1117	19	437	787
1	6653	1137	18	412	748
2	6652	1131	18	414	748
3	6654	1130	18	419	751
4	6650	1128	20	423	750
5	6638	1120	22	424	752
6	6629	1114	22	428	753
7	6627	1112	23	430	755
8	6628	1112	23	431	760
9	6626	1113	23	435	769
10	6623	1110	25	438	775
11	6616	1104	25	440	775
12	6618	1105	27	445	777
1	6671	1196	14	430	766
2	6664	1190	13	433	763
3	6663	1187	13	437	765
4	6662	1186	15	445	766
5	6663	1184	16	446	767
6	6664	1180	16	447	766
7	6660	1173	17	450	768
8	6656	1168	17	453	770
9	6654	1163	18	457	773
10	6645	1157	19	458	779
11	6639	1153	19	463	778
12	6633	1146	21	464	779
1	6547	1193	15	420	757
2	6550	1193	15	422	764
3	6543	1191	15	425	764
4	6544	1190	16	428	769
5	6538	1187	19	430	775
6	6537	1186	19	437	777
7	6535	1184	21	439	780
8	6537	1183	22	444	786
9	6535	1177	22	447	794
10	6532	1173	22	449	799
11	6535	1171	23	453	803
12	6534	1171	24	457	809
1	6561	1203	26	416	797
2	6560	1203	27	416	800
3	6556	1197	29	422	804
4	6550	1194	34	426	806
5	6549	1192	35	426	808
6	6545	1188	35	432	811
7	6540	1183	35	435	811
8	6540	1182	39	439	814
9	6539	1181	40	443	822
10	6539	1179	41	447	825
11	6534	1175	42	452	825
12	6530	1168	44	458	826
1	6811	1263	17	443	808
2	6806	1259	17	443	813
3	6805	1255	17	447	815
4	6801	1252	18	450	819
5	6794	1246	18	451	818
6	6793	1243	19	452	818
7	6792	1239	20	456	824
8	6791	1236	21	459	830
9	6785	1230	21	463	828
10	6781	1226	23	468	830
11	6773	1220	24	468	832
12	6772	1219	24	469	836
1	6618	1245	15	458	813
2	6613	1239	15	459	814
3	6615	1237	15	461	818
4	6609	1234	16	461	820
5	6602	1228	16	464	821
6	6596	1222	17	465	826
7	6593	1219	17	468	832
8	6591	1214	18	469	834
9	6587	1209	17	471	835
10	6587	1208	18	474	839
11	6587	1206	20	477	840
12	6578	1202	25	481	843
1	6650	1183	20	400	769
2	6646	1178	22	404	772
3	6643	1174	23	409	777
4	6640	1173	23	415	776
5	6641	1171	23	416	779
6	6634	1167	23	422	789
7	6625	1161	23	425	791
8	6625	1162	24	433	793
9	6624	1160	24	438	797
10	6623	1155	25	443	796
11	6617	1151	24	442	794
12	6612	1145	25	443	797
1	6752	1171	13	400	742
2	6744	1163	15	403	743
3	6739	1161	17	408	747
4	6737	1156	17	412	748
5	6730	1149	17	415	747
6	6724	1144	17	416	751
7	6720	1139	17	418	754
8	6723	1141	18	420	763
9	6720	1140	18	424	770
10	6714	1134	18	427	766
11	6710	1127	19	433	764
12	6712	1125	19	436	771
1	6756	1238	24	416	780
2	6749	1232	24	418	781
3	6742	1225	24	419	786
4	6739	1224	24	423	793
5	6735	1218	24	427	792
6	6729	1210	25	429	794
7	6726	1206	25	431	797
8	6726	1203	26	431	801
9	6721	1198	26	432	806
10	6721	1195	28	432	806
11	6717	1190	29	437	807
12	6712	1186	29	441	810
1	6788	1277	22	414	799
2	6785	1273	22	414	798
3	6777	1269	24	416	794
4	6774	1268	24	420	796
5	6775	1269	24	421	801
6	6764	1262	25	420	804
7	6759	1255	27	422	806
8	6759	1250	28	424	810
9	6754	1244	29	428	809
10	6752	1238	28	431	813
11	6738	1230	29	434	814
12	6731	1223	30	436	818
1	6614	1196	17	438	816
2	6609	1192	20	441	818
3	6607	1189	21	444	825
4	6605	1185	21	446	829
5	6605	1182	22	449	831
6	6601	1180	22	451	834
7	6593	1175	25	456	834
8	6594	1173	26	457	839
9	6590	1174	26	460	842
10	6593	1171	26	466	846
11	6582	1164	26	473	845
12	6580	1162	28	477	848
1	6724	1187	23	431	781
2	6720	1180	25	433	784
3	6713	1173	25	435	787
4	6709	1168	25	436	792
5	6703	1161	24	436	798
6	6698	1158	24	440	800
7	6699	1155	26	444	799
8	6691	1153	28	445	801
9	6690	1153	29	454	806
10	6688	1148	30	457	810
11	6680	1142	30	458	813
12	6675	1137	31	458	815
1	6710	1226	18	444	785
2	6697	1217	20	446	788
3	6693	1213	20	450	790
4	6692	1209	20	453	796
5	6685	1204	24	455	797
6	6682	1201	24	457	801
7	6681	1195	28	456	802
8	6677	1194	29	459	808
9	6679	1191	30	461	807
10	6677	1188	31	464	808
11	6670	1180	32	465	815
12	6669	1174	33	469	819
1	6759	1221	14	468	806
2	6754	1220	14	471	809
3	6752	1216	13	474	809
4	6745	1212	13	475	818
5	6735	1204	13	478	819
6	6730	1198	13	479	825
7	6724	1195	14	480	828
8	6721	1190	15	482	827
9	6713	1187	15	483	829
10	6707	1181	14	483	832
11	6697	1171	15	486	827
12	6687	1163	17	487	829
1	6525	1143	19	435	765
2	6520	1137	20	436	764
3	6518	1135	21	441	768
4	6517	1133	21	446	772
5	6513	1127	23	448	776
6	6519	1127	23	450	780
7	6512	1122	23	455	779
8	6511	1120	24	457	782
9	6512	1118	24	458	789
10	6506	1116	25	461	791
11	6500	1111	25	462	791
12	6491	1107	25	462	793
1	6838	1239	16	444	816
2	6837	1234	17	447	817
3	6833	1229	17	448	814
4	6834	1227	17	453	817
5	6834	1225	18	459	822
6	6826	1219	19	462	825
7	6826	1220	20	465	828
8	6819	1215	23	470	830
9	6813	1210	23	473	832
10	6813	1205	25	478	839
11	6808	1201	27	481	839
12	6802	1196	28	485	842
1	6736	1255	19	467	845
2	6739	1256	19	469	850
3	6733	1249	21	474	848
4	6730	1247	22	478	853
5	6723	1239	21	480	853
6	6718	1233	22	485	858
7	6711	1226	22	488	857
8	6710	1224	22	493	861
9	6709	1220	22	497	864
10	6702	1214	22	496	861
11	6698	1210	22	500	864
12	6697	1211	22	503	867
1	6689	1205	16	448	804
2	6685	1204	16	450	809
3	6686	1200	17	449	809
4	6684	1197	18	451	818
5	6683	1193	20	453	816
6	6678	1189	21	456	815
7	6673	1185	22	458	814
8	6673	1186	22	465	819
9	6671	1184	23	466	823
10	6666	1179	24	468	823
11	6662	1173	24	469	821
12	6662	1169	25	471	824
1	6704	1190	14	409	757
2	6694	1184	14	413	757
3	6696	1181	15	415	764
4	6691	1178	15	421	763
5	6688	1174	16	424	763
6	6686	1171	19	425	766
7	6685	1169	19	429	768
8	6677	1164	19	430	769
9	6677	1159	20	432	771
10	6671	1156	20	436	773
11	6667	1151	19	439	773
12	6662	1149	19	442	774
1	6645	1198	26	423	798
2	6640	1196	26	428	802
3	6639	1194	26	430	803
4	6641	1195	27	433	807
5	6633	1187	26	433	807
6	6628	1185	26	438	808
7	6625	1184	26	440	813
8	6621	1180	26	444	816
9	6619	1175	26	449	818
10	6616	1174	28	450	820
11	6612	1172	29	452	824
12	6606	1172	32	455	827
1	6822	1268	15	466	825
2	6815	1262	19	467	825
3	6809	1256	23	468	829
4	6801	1248	23	469	834
5	6792	1244	23	472	840
6	6788	1240	24	474	843
7	6779	1237	25	477	845
8	6773	1234	25	481	847
9	6767	1230	25	486	848
10	6763	1227	26	487	847
11	6758	1223	27	488	846
12	6744	1215	28	491	842
1	6683	1199	20	414	786
2	6680	1200	22	417	789
3	6675	1197	21	418	794
4	6675	1200	22	422	798
5	6667	1195	22	426	799
6	6664	1192	23	426	802
7	6660	1187	24	430	811
8	6662	1187	24	436	815
9	6665	1184	24	441	815
10	6664	1183	24	448	818
11	6664	1181	24	453	819
12	6663	1179	24	456	818
1	6483	1149	13	405	737
2	6480	1145	14	411	745
3	6475	1143	15	415	751
4	6473	1137	15	417	755
5	6471	1130	18	417	756
6	6467	1128	18	420	760
7	6468	1127	19	424	764
8	6463	1127	19	426	767
9	6461	1124	20	433	772
10	6456	1120	21	433	770
11	6455	1117	22	438	775
12	6450	1113	22	444	778
1	6782	1133	23	419	772
2	6777	1127	25	422	774
3	6780	1127	25	424	778
4	6776	1124	26	428	779
5	6762	1117	25	429	777
6	6753	1109	25	433	776
7	6751	1106	25	433	775
8	6748	1102	26	438	771
9	6749	1100	27	439	770
10	6747	1098	28	439	775
11	6736	1089	28	439	772
12	6726	1083	29	442	770
1	6645	1182	26	425	775
2	6640	1178	26	427	778
3	6629	1173	26	432	780
4	6626	1169	26	437	785
5	6622	1162	27	438	789
6	6616	1157	27	442	792
7	6615	1156	28	444	796
8	6611	1155	28	449	802
9	6605	1148	29	451	803
10	6596	1143	31	454	806
11	6598	1138	31	456	804
12	6595	1136	31	457	811
1	6536	1167	17	423	762
2	6530	1162	17	427	767
3	6526	1160	18	431	771
4	6522	1157	19	432	770
5	6525	1158	21	440	781
6	6524	1157	22	446	782
7	6520	1158	24	448	789
8	6516	1151	23	450	789
9	6513	1149	25	452	790
10	6504	1143	26	454	794
11	6503	1138	26	459	801
12	6496	1131	26	460	801
1	6609	1173	15	428	777
2	6603	1172	15	432	782
3	6601	1169	15	432	785
4	6601	1167	16	433	790
5	6598	1165	17	437	791
6	6596	1164	17	437	792
7	6589	1159	17	436	797
8	6587	1159	17	437	799
9	6585	1156	19	439	802
10	6585	1155	19	443	804
11	6581	1150	22	446	805
12	6576	1144	23	448	806
1	6722	1221	21	419	801
2	6714	1215	23	423	798
3	6708	1211	23	428	800
4	6713	1209	24	431	802
5	6706	1206	24	430	801
6	6698	1203	25	436	805
7	6694	1202	26	441	809
8	6693	1195	26	442	814
9	6689	1190	25	445	817
10	6684	1189	26	449	823
11	6678	1186	26	453	826
12	6671	1180	26	455	826
1	6574	1165	19	453	780
2	6570	1163	19	458	783
3	6571	1162	19	461	788
4	6563	1157	19	464	787
5	6554	1148	17	468	788
6	6548	1148	18	472	790
7	6543	1140	20	473	793
8	6538	1137	21	477	793
9	6541	1136	22	481	792
10	6540	1134	22	486	793
11	6535	1129	22	489	797
12	6531	1123	23	493	795
1	6628	1190	11	421	767
2	6618	1182	12	427	766
3	6611	1181	12	429	770
4	6607	1179	12	436	771
5	6598	1174	14	442	775
6	6597	1172	14	443	776
7	6590	1164	14	449	780
8	6589	1162	16	451	784
9	6587	1159	16	453	784
10	6581	1155	16	456	788
11	6578	1154	17	460	791
12	6577	1149	17	461	790
1	6717	1185	19	412	750
2	6716	1183	19	413	753
3	6708	1178	19	416	752
4	6703	1175	19	421	752
5	6696	1171	20	421	757
6	6691	1167	20	421	760
7	6686	1162	21	424	760
8	6686	1158	22	430	762
9	6681	1153	22	430	760
10	6681	1151	22	433	764
11	6683	1150	23	435	766
12	6676	1146	23	436	771
1	6556	1150	14	431	771
2	6558	1148	14	431	777
3	6562	1150	15	436	781
4	6559	1146	16	438	785
5	6549	1137	17	440	786
6	6545	1135	17	443	789
7	6539	1130	18	445	792
8	6536	1129	18	447	796
9	6536	1128	19	450	798
10	6533	1126	19	450	800
11	6527	1122	19	456	801
12	6524	1120	19	458	803
1	6718	1203	16	425	815
2	6717	1200	17	427	817
3	6712	1194	18	431	817
4	6707	1192	18	435	820
5	6706	1192	19	438	827
6	6706	1190	21	444	830
7	6700	1185	21	447	831
8	6701	1182	20	451	833
9	6697	1180	21	453	838
10	6690	1174	21	456	843
11	6687	1172	21	458	844
12	6678	1164	21	463	838
1	6719	1208	15	426	776
2	6713	1202	16	431	784
3	6711	1197	16	433	785
4	6704	1195	16	434	791
5	6699	1192	17	435	799
6	6702	1189	17	436	798
7	6698	1187	16	437	802
8	6691	1181	16	439	805
9	6695	1183	16	444	809
10	6693	1180	16	449	811
11	6688	1178	16	453	811
12	6684	1172	16	456	814
1	6683	1210	22	435	785
2	6673	1206	23	436	786
3	6667	1202	25	438	786
4	6669	1201	27	441	788
5	6661	1196	28	442	788
6	6663	1193	29	443	792
7	6658	1187	30	446	793
8	6661	1185	30	450	797
9	6662	1185	31	454	800
10	6662	1183	32	457	804
11	6658	1178	32	457	807
12	6650	1176	32	461	812
1	6735	1235	22	447	802
2	6727	1231	22	453	805
3	6727	1228	22	459	811
4	6721	1225	23	464	813
5	6720	1227	23	464	820
6	6715	1223	26	466	820
7	6709	1221	26	471	824
8	6707	1220	27	478	832
9	6701	1213	28	479	832
10	6696	1208	28	483	833
11	6693	1203	29	483	834
12	6691	1202	29	486	837
1	6494	1159	15	412	761
2	6489	1154	15	414	764
3	6481	1148	18	416	771
4	6478	1145	18	424	776
5	6470	1138	19	427	776
6	6474	1138	22	431	781
7	6472	1135	23	430	783
8	6472	1133	24	431	786
9	6472	1133	24	437	790
10	6465	1129	25	439	790
11	6464	1130	26	443	795
12	6458	1125	26	445	797
t	Total-IDU	IDU-HIV	IDU-AIDS	IDU-HAART	IDU-tested
1	6710	1206	18	457	795
2	6706	1202	18	465	795
3	6703	1198	18	467	796
4	6698	1196	18	473	797
5	6699	1195	18	474	805
6	6696	1191	18	476	808
7	6689	1186	19	482	806
8	6684	1181	19	485	807
9	6677	1175	19	488	812
10	6672	1169	21	490	814
11	6665	1166	22	493	816
12	6669	1160	23	495	818
1	6631	1200	17	415	774
2	6625	1196	17	414	776
3	6617	1190	20	418	774
4	6611	1186	21	420	780
5	6608	1183	21	421	787
6	6601	1178	21	423	789
7	6596	1175	21	427	791
8	6596	1172	21	431	793
9	6595	1169	22	433	795
10	6587	1165	22	435	795
11	6585	1163	22	437	795
12	6583	1159	22	439	796
1	6548	1208	13	402	758
2	6549	1209	15	406	761
3	6545	1203	17	408	769
4	6532	1193	18	410	765
5	6534	1192	18	417	768
6	6536	1190	18	421	769
7	6528	1186	19	427	773
8	6527	1184	20	430	775
9	6515	1173	19	432	779
10	6512	1169	19	434	780
11	6509	1166	20	439	781
12	6507	1163	21	440	781
1	6636	1233	18	421	807
2	6632	1229	18	423	811
3	6626	1227	20	425	815
4	6619	1223	23	426	815
5	6612	1217	23	428	814
6	6607	1211	23	434	817
7	6608	1209	24	436	818
8	6602	1204	25	438	819
9	6595	1199	25	441	823
10	6593	1196	26	442	827
11	6592	1191	27	443	828
12	6594	1191	29	448	834
1	6636	1219	24	458	817
2	6633	1217	24	460	821
3	6629	1214	24	465	822
4	6631	1214	25	469	825
5	6630	1213	28	469	830
6	6626	1210	29	474	834
7	6623	1208	29	476	837
8	6614	1200	31	479	840
9	6608	1197	33	482	843
10	6607	1194	33	483	846
11	6608	1192	34	485	850
12	6605	1190	35	490	854
1	6661	1181	19	422	774
2	6654	1175	19	424	777
3	6647	1172	19	427	779
4	6644	1173	22	427	782
5	6641	1170	23	430	783
6	6641	1168	25	433	789
7	6638	1165	28	437	794
8	6628	1160	28	439	798
9	6629	1159	28	442	800
10	6621	1155	28	443	800
11	6622	1151	29	449	798
12	6622	1148	31	454	801
1	6720	1212	17	442	793
2	6719	1208	18	444	796
3	6714	1201	18	446	801
4	6713	1195	19	449	800
5	6711	1189	21	455	797
6	6708	1185	22	458	797
7	6708	1183	22	463	800
8	6698	1177	22	467	800
9	6691	1172	25	466	797
10	6691	1168	26	472	798
11	6691	1164	27	477	800
12	6684	1155	27	477	799
1	6649	1216	19	455	793
2	6649	1210	19	459	794
3	6650	1209	20	458	798
4	6644	1204	20	458	799
5	6638	1201	20	462	801
6	6628	1197	20	463	806
7	6620	1190	20	464	806
8	6618	1186	20	464	807
9	6616	1183	20	466	805
10	6614	1179	21	468	808
11	6609	1176	21	469	810
12	6600	1169	22	474	812
1	6661	1196	18	414	786
2	6659	1197	19	417	789
3	6650	1190	19	419	790
4	6643	1183	19	420	792
5	6640	1180	21	427	797
6	6635	1175	22	429	800
7	6632	1173	24	431	800
8	6631	1169	25	433	803
9	6630	1166	25	436	804
10	6631	1160	26	438	803
11	6624	1158	27	443	806
12	6619	1152	28	444	809
1	6731	1234	21	442	780
2	6721	1227	21	443	780
3	6715	1221	23	446	779
4	6708	1216	23	449	777
5	6702	1213	24	451	782
6	6700	1210	25	456	781
7	6693	1205	26	458	784
8	6683	1201	31	461	783
9	6676	1197	32	464	785
10	6676	1197	33	470	789
11	6671	1196	35	472	790
12	6671	1197	37	474	796
1	6814	1196	14	430	763
2	6811	1194	14	435	763
3	6810	1191	15	436	766
4	6803	1186	16	437	769
5	6802	1182	17	439	770
6	6800	1181	17	439	773
7	6801	1177	17	441	772
8	6799	1172	17	443	774
9	6799	1172	18	446	781
10	6797	1172	19	451	783
11	6788	1165	19	450	783
12	6786	1161	19	451	784
1	6620	1129	15	409	744
2	6617	1131	15	410	752
3	6616	1128	15	412	756
4	6615	1126	16	413	759
5	6609	1121	17	418	762
6	6602	1114	18	419	760
7	6604	1115	18	419	762
8	6599	1112	20	422	762
9	6597	1111	22	424	764
10	6595	1109	24	426	765
11	6586	1101	24	430	766
12	6585	1104	24	431	772
1	6728	1229	24	422	820
2	6726	1224	25	425	821
3	6723	1222	25	428	820
4	6713	1215	26	429	823
5	6711	1212	26	430	825
6	6703	1209	27	436	827
7	6694	1201	28	439	831
8	6685	1195	28	441	832
9	6677	1190	30	443	834
10	6668	1181	30	452	836
11	6663	1176	31	456	838
12	6653	1171	32	458	838
1	6835	1195	18	414	759
2	6834	1193	20	416	767
3	6835	1190	20	420	779
4	6830	1185	20	424	782
5	6827	1182	22	426	783
6	6829	1180	24	427	786
7	6830	1179	24	434	788
8	6830	1178	24	436	791
9	6826	1176	25	438	794
10	6826	1175	25	440	799
11	6818	1167	27	443	797
12	6812	1161	29	446	797
1	6706	1201	19	435	801
2	6702	1197	20	441	802
3	6697	1197	20	445	806
4	6693	1193	21	448	804
5	6689	1190	21	452	804
6	6688	1186	22	454	806
7	6687	1183	24	457	809
8	6682	1179	24	462	814
9	6676	1173	24	465	815
10	6668	1166	24	466	818
11	6662	1162	25	466	821
12	6660	1161	25	472	821
1	6752	1203	18	427	774
2	6749	1198	19	430	778
3	6743	1194	20	434	778
4	6743	1191	21	437	782
5	6741	1188	23	440	788
6	6744	1186	23	440	795
7	6734	1177	23	444	794
8	6733	1176	23	444	796
9	6724	1169	23	447	797
10	6719	1170	24	447	802
11	6714	1168	25	451	804
12	6711	1159	25	452	802
1	6687	1166	14	432	777
2	6683	1164	14	437	784
3	6682	1166	14	439	791
4	6679	1160	15	444	797
5	6676	1157	16	445	803
6	6670	1155	17	451	805
7	6666	1153	18	455	805
8	6664	1151	19	458	808
9	6656	1142	20	461	808
10	6649	1138	21	463	811
11	6652	1139	21	465	822
12	6646	1134	23	468	822
1	6604	1227	10	421	781
2	6604	1224	11	424	782
3	6598	1220	12	425	785
4	6590	1214	12	429	783
5	6579	1210	13	432	785
6	6575	1207	16	434	794
7	6568	1202	17	438	800
8	6564	1198	17	441	804
9	6557	1194	17	445	803
10	6555	1190	18	450	801
11	6553	1185	17	452	807
12	6554	1186	17	457	810
1	6760	1148	15	425	762
2	6755	1144	15	427	764
3	6750	1140	16	431	767
4	6746	1138	17	435	770
5	6739	1134	18	435	773
6	6732	1129	19	441	778
7	6720	1122	19	444	774
8	6716	1121	20	448	776
9	6715	1120	20	451	781
10	6701	1111	21	456	781
11	6698	1108	21	456	785
12	6689	1102	21	457	786
1	6633	1232	18	439	804
2	6631	1227	19	441	803
3	6624	1222	20	443	803
4	6622	1220	21	451	803
5	6623	1218	22	454	804
6	6626	1217	23	458	807
7	6623	1214	25	465	809
8	6622	1213	25	467	811
9	6610	1207	25	469	817
10	6603	1201	26	471	820
11	6600	1196	27	473	821
12	6593	1190	27	479	821
1	6819	1215	19	449	823
2	6819	1213	20	453	827
3	6815	1209	21	457	833
4	6821	1207	22	459	837
5	6819	1205	22	465	841
6	6814	1201	24	469	843
7	6805	1195	24	471	846
8	6798	1193	24	473	847
9	6798	1193	24	479	856
10	6794	1191	24	480	859
11	6790	1188	26	482	860
12	6787	1185	26	486	862
1	6719	1126	12	417	749
2	6712	1122	12	418	752
3	6711	1117	12	421	755
4	6706	1114	12	422	758
5	6701	1110	12	423	758
6	6697	1108	14	425	764
7	6691	1101	16	427	766
8	6690	1098	16	429	769
9	6690	1097	16	429	774
10	6688	1096	16	435	777
11	6686	1093	16	438	776
12	6680	1088	17	442	776
1	6640	1133	18	392	745
2	6633	1126	18	393	747
3	6626	1122	18	395	747
4	6611	1110	17	397	746
5	6607	1108	18	402	748
6	6607	1108	19	409	751
7	6603	1106	20	412	753
8	6602	1103	20	415	757
9	6599	1101	20	417	760
10	6598	1101	21	421	763
11	6584	1091	22	423	762
12	6569	1082	22	428	759
1	6650	1164	17	403	735
2	6648	1160	19	403	738
3	6646	1159	19	406	748
4	6640	1154	21	412	748
5	6642	1156	22	417	750
6	6639	1152	23	419	749
7	6634	1148	23	420	747
8	6631	1144	23	425	749
9	6626	1142	23	427	752
10	6621	1138	24	429	753
11	6615	1135	24	432	757
12	6613	1131	24	434	757
1	6635	1211	17	432	815
2	6630	1207	17	435	812
3	6628	1205	18	440	811
4	6619	1198	18	444	815
5	6611	1193	17	448	816
6	6609	1187	18	448	816
7	6607	1186	18	450	820
8	6601	1182	19	454	821
9	6599	1179	21	458	824
10	6588	1171	23	462	828
11	6583	1167	23	467	830
12	6579	1162	24	469	831
1	6903	1250	17	430	808
2	6890	1244	18	433	810
3	6887	1241	20	437	813
4	6884	1240	20	439	816
5	6884	1239	21	443	822
6	6878	1234	21	448	829
7	6872	1229	21	451	831
8	6867	1222	23	454	830
9	6862	1217	23	459	835
10	6855	1212	25	464	837
11	6853	1208	26	465	839
12	6849	1204	26	468	842
1	6740	1251	17	444	834
2	6732	1243	17	448	839
3	6724	1238	18	455	838
4	6724	1235	21	460	842
5	6723	1234	21	464	843
6	6721	1228	21	466	841
7	6710	1221	21	470	843
8	6702	1217	22	469	845
9	6704	1213	22	469	848
10	6701	1213	22	471	854
11	6702	1212	23	472	857
12	6685	1201	23	473	854
1	6603	1179	19	434	779
2	6598	1176	20	442	782
3	6596	1175	20	445	784
4	6592	1168	20	448	790
5	6587	1163	20	450	793
6	6586	1158	21	453	792
7	6585	1155	23	455	797
8	6581	1153	25	460	800
9	6579	1153	25	462	805
10	6574	1149	25	466	810
11	6574	1148	26	469	810
12	6577	1150	26	473	813
1	6561	1179	24	441	780
2	6562	1173	24	442	782
3	6558	1172	26	442	785
4	6553	1167	26	444	787
5	6547	1162	27	446	793
6	6546	1161	28	449	796
7	6540	1157	28	452	800
8	6535	1154	28	454	802
9	6534	1151	28	455	805
10	6530	1148	29	456	808
11	6526	1143	29	459	811
12	6521	1137	30	460	810
1	6721	1259	27	449	825
2	6718	1256	27	454	827
3	6716	1253	27	453	833
4	6709	1250	27	454	831
5	6702	1244	26	458	833
6	6696	1238	27	461	837
7	6690	1234	28	462	838
8	6688	1230	28	465	837
9	6684	1224	29	464	838
10	6684	1219	30	466	838
11	6685	1220	30	470	842
12	6675	1217	29	474	843
1	6550	1185	16	378	743
2	6553	1185	16	382	747
3	6547	1178	16	386	747
4	6544	1171	16	390	747
5	6540	1165	15	393	747
6	6539	1165	16	397	749
7	6530	1159	17	402	749
8	6525	1154	17	405	747
9	6521	1149	17	408	747
10	6517	1142	17	411	752
11	6513	1137	17	412	753
12	6505	1133	18	412	754
1	6616	1184	19	436	796
2	6614	1179	20	438	799
3	6610	1177	19	444	800
4	6610	1173	19	446	803
5	6605	1167	19	450	803
6	6600	1161	19	451	805
7	6599	1157	19	455	810
8	6594	1151	19	457	807
9	6590	1148	19	457	814
10	6582	1143	20	460	820
11	6579	1141	20	461	822
12	6574	1136	20	463	826
1	6612	1215	14	413	761
2	6607	1210	14	415	762
3	6601	1202	14	418	760
4	6594	1192	14	419	758
5	6590	1185	14	422	761
6	6591	1183	15	426	765
7	6585	1182	15	430	769
8	6582	1179	15	439	771
9	6580	1177	16	444	775
10	6583	1175	18	447	779
11	6581	1171	18	448	784
12	6577	1168	17	450	790
1	6862	1253	19	447	843
2	6861	1250	21	449	845
3	6855	1245	21	449	842
4	6851	1242	21	453	845
5	6844	1238	21	460	848
6	6844	1240	22	462	852
7	6845	1240	23	463	854
8	6837	1232	23	467	852
9	6831	1226	24	469	854
10	6825	1224	26	471	859
11	6818	1219	28	472	860
12	6812	1210	28	477	855
1	6667	1184	20	397	730
2	6664	1181	20	400	739
3	6661	1176	20	404	741
4	6656	1170	19	406	744
5	6650	1164	21	410	745
6	6644	1161	21	411	748
7	6638	1155	21	417	754
8	6634	1155	21	421	759
9	6626	1152	21	427	759
10	6626	1150	21	429	759
11	6622	1147	21	433	763
12	6622	1143	22	435	766
1	6598	1220	17	426	794
2	6594	1219	19	430	795
3	6591	1219	19	434	799
4	6589	1217	21	440	802
5	6590	1211	21	443	806
6	6584	1201	21	446	801
7	6579	1195	22	447	804
8	6574	1189	22	452	806
9	6570	1187	21	458	806
10	6565	1186	21	459	809
11	6557	1184	21	462	813
12	6547	1174	21	467	815
1	6736	1254	15	479	826
2	6732	1251	17	482	827
3	6726	1243	18	484	827
4	6723	1238	18	486	831
5	6715	1232	19	487	833
6	6713	1231	19	494	841
7	6706	1223	19	497	840
8	6698	1216	21	501	845
9	6700	1215	22	505	848
10	6700	1213	22	511	853
11	6696	1208	22	514	854
12	6686	1200	22	519	854
1	6587	1238	15	466	825
2	6577	1233	15	468	826
3	6570	1225	15	473	830
4	6564	1222	15	474	832
5	6559	1219	16	481	837
6	6551	1210	17	483	835
7	6548	1208	17	488	837
8	6545	1204	17	489	837
9	6539	1200	18	492	839
10	6531	1196	18	496	839
11	6535	1195	18	497	843
12	6533	1194	19	499	843
1	6595	1187	25	431	795
2	6595	1188	26	435	799
3	6598	1186	29	436	800
4	6588	1179	29	437	800
5	6583	1174	29	440	801
6	6578	1168	29	442	802
7	6583	1168	29	447	805
8	6570	1155	29	451	805
9	6567	1152	30	453	808
10	6573	1151	31	457	809
11	6570	1146	31	458	813
12	6563	1142	31	463	814
1	6739	1209	19	437	795
2	6738	1208	19	440	797
3	6733	1204	19	445	803
4	6730	1197	19	448	802
5	6726	1192	20	453	806
6	6723	1188	20	454	816
7	6716	1183	20	459	817
8	6720	1180	20	462	819
9	6714	1178	20	465	822
10	6701	1171	23	468	819
11	6698	1168	24	471	818
12	6697	1165	24	473	817
1	6713	1167	21	369	730
2	6711	1167	22	373	735
3	6704	1163	21	379	740
4	6709	1162	21	381	741
5	6707	1161	21	384	744
6	6698	1152	22	385	746
7	6696	1148	22	390	753
8	6696	1143	21	395	757
9	6694	1135	21	395	761
10	6691	1132	22	396	767
11	6690	1130	24	395	771
12	6688	1128	25	401	773
1	6777	1214	10	444	809
2	6770	1209	10	449	813
3	6763	1202	11	449	814
4	6756	1197	11	452	816
5	6751	1193	11	458	812
6	6742	1188	11	464	812
7	6737	1186	11	466	812
8	6735	1184	11	471	816
9	6730	1180	11	472	816
10	6725	1176	11	476	818
11	6715	1172	11	478	821
12	6709	1169	12	478	825
1	6819	1224	15	454	795
2	6811	1218	17	457	798
3	6807	1218	20	460	802
4	6800	1213	20	459	801
5	6794	1210	20	462	804
6	6793	1206	21	466	808
7	6790	1202	21	467	811
8	6788	1200	23	474	818
9	6785	1197	25	476	825
10	6783	1196	25	478	830
11	6782	1195	26	481	836
12	6778	1190	26	483	835
1	6631	1203	20	413	756
2	6623	1196	21	417	755
3	6625	1195	21	422	762
4	6624	1192	22	426	768
5	6622	1187	24	426	771
6	6621	1186	25	430	776
7	6617	1181	25	432	780
8	6617	1178	25	438	780
9	6608	1173	25	443	780
10	6607	1172	27	447	782
11	6599	1165	27	450	780
12	6594	1158	29	450	781
1	6716	1249	27	430	797
2	6714	1244	26	436	798
3	6710	1239	27	438	798
4	6699	1233	27	442	798
5	6691	1227	28	444	807
6	6687	1223	29	447	811
7	6684	1222	29	451	815
8	6681	1220	29	455	822
9	6679	1215	29	456	830
10	6670	1210	29	459	830
11	6667	1209	30	463	832
12	6664	1206	32	465	831
1	6606	1235	14	462	831
2	6601	1227	14	467	835
3	6599	1222	14	471	832
4	6596	1215	15	473	830
5	6596	1212	15	477	834
6	6589	1208	15	480	833
7	6589	1210	16	486	839
8	6583	1203	18	486	840
9	6583	1202	18	489	846
10	6574	1197	18	496	850
11	6570	1192	18	498	851
12	6571	1193	19	500	856
1	6561	1177	15	429	759
2	6561	1173	16	431	763
3	6559	1164	16	432	767
4	6555	1160	16	434	773
5	6546	1152	17	435	771
6	6547	1151	17	436	776
7	6544	1147	18	437	780
8	6543	1143	19	440	786
9	6539	1139	19	441	789
10	6531	1133	19	442	791
11	6527	1129	19	446	794
12	6524	1126	19	451	795
1	6807	1247	18	465	836
2	6806	1247	18	468	839
3	6801	1242	18	471	843
4	6795	1236	19	477	840
5	6791	1233	20	479	842
6	6785	1229	20	486	841
7	6774	1222	21	488	846
8	6771	1218	22	492	846
9	6764	1209	23	495	847
10	6767	1209	25	499	851
11	6759	1210	26	502	854
12	6753	1204	25	503	853
1	6527	1223	18	462	827
2	6525	1221	18	466	829
3	6520	1216	18	469	830
4	6512	1210	18	475	829
5	6512	1208	18	481	831
6	6505	1201	19	487	831
7	6503	1198	19	488	835
8	6505	1196	20	492	834
9	6498	1194	20	496	833
10	6500	1195	20	496	835
11	6496	1191	21	498	837
12	6491	1191	21	501	840
1	6735	1234	18	430	795
2	6736	1234	18	435	800
3	6731	1229	18	437	804
4	6730	1223	18	442	806
5	6724	1217	18	446	806
6	6717	1213	19	449	811
7	6713	1209	20	456	810
8	6711	1208	20	458	815
9	6707	1205	21	462	819
10	6707	1206	23	469	821
11	6698	1198	22	473	821
12	6692	1193	22	476	822
1	6623	1257	23	429	820
2	6617	1248	23	429	820
3	6613	1242	24	430	818
4	6605	1235	24	431	822
5	6604	1235	25	434	829
6	6596	1230	25	436	829
7	6587	1227	27	438	830
8	6578	1220	27	440	835
9	6574	1216	27	443	835
10	6567	1208	26	446	837
11	6561	1204	26	449	838
12	6557	1199	27	453	839
1	6765	1161	18	394	732
2	6766	1159	19	396	732
3	6762	1155	20	401	736
4	6752	1151	21	402	737
5	6743	1146	21	408	739
6	6740	1144	21	409	738
7	6735	1145	22	413	742
8	6737	1145	23	417	750
9	6736	1143	25	420	755
10	6726	1133	25	422	754
11	6724	1129	25	428	758
12	6721	1127	25	431	764
1	6700	1191	18	461	800
2	6694	1187	17	464	802
3	6685	1179	19	467	801
4	6681	1171	20	471	801
5	6677	1166	21	472	806
6	6671	1158	22	473	803
7	6667	1152	23	474	802
8	6665	1149	24	476	802
9	6656	1141	25	481	801
10	6655	1139	26	483	802
11	6649	1134	24	487	802
12	6647	1131	25	489	802
1	6809	1227	16	429	804
2	6800	1223	17	434	805
3	6795	1219	17	436	806
4	6792	1218	20	436	811
5	6786	1211	21	439	809
6	6779	1206	21	449	809
7	6772	1205	22	449	808
8	6766	1201	24	455	805
9	6757	1194	24	459	811
10	6748	1190	24	460	814
11	6753	1188	24	463	818
12	6754	1187	24	466	821
1	6652	1219	23	438	772
2	6646	1215	23	439	774
3	6635	1206	24	446	778
4	6629	1200	25	450	781
5	6625	1195	26	453	785
6	6624	1191	27	458	786
7	6621	1188	27	461	789
8	6616	1184	27	464	794
9	6613	1182	27	466	796
10	6612	1178	28	468	796
11	6602	1174	28	473	799
12	6607	1173	30	475	803
1	6706	1222	19	444	798
2	6699	1219	21	446	800
3	6694	1215	21	448	807
4	6683	1206	21	452	808
5	6674	1200	23	453	812
6	6671	1193	23	457	814
7	6665	1191	23	457	819
8	6658	1185	22	460	822
9	6662	1184	24	465	825
10	6662	1184	24	470	829
11	6662	1184	24	470	831
12	6659	1183	25	473	833
1	6728	1184	20	413	787
2	6729	1182	21	415	790
3	6728	1181	21	423	796
4	6724	1181	22	426	802
5	6718	1174	22	430	804
6	6709	1171	22	431	810
7	6706	1167	25	434	813
8	6699	1159	26	434	813
9	6692	1155	27	435	812
10	6690	1154	28	436	817
11	6688	1155	28	444	817
12	6687	1152	28	449	817
1	6743	1251	9	466	832
2	6745	1252	9	467	836
3	6743	1252	9	467	839
4	6742	1248	9	468	840
5	6734	1241	12	473	844
6	6723	1236	13	475	848
7	6717	1231	17	476	849
8	6717	1227	20	478	851
9	6708	1220	21	481	851
10	6702	1215	21	486	849
11	6701	1213	22	490	851
12	6697	1209	22	495	855
1	6712	1214	13	424	781
2	6705	1209	13	426	785
3	6699	1207	13	432	792
4	6693	1202	13	433	795
5	6692	1199	13	434	803
6	6686	1195	14	437	809
7	6680	1193	15	441	811
8	6683	1194	15	441	815
9	6681	1195	17	442	816
10	6678	1194	19	446	818
11	6679	1193	21	449	824
12	6678	1190	21	451	829
1	6722	1187	14	413	783
2	6717	1181	16	415	785
3	6714	1177	15	418	786
4	6715	1177	16	421	791
5	6704	1171	17	430	799
6	6701	1165	19	432	803
7	6697	1160	20	439	806
8	6693	1156	20	447	810
9	6685	1151	21	448	806
10	6680	1148	23	451	809
11	6680	1148	23	455	813
12	6676	1143	24	455	812
1	6741	1244	17	463	809
2	6740	1244	18	466	814
3	6742	1241	18	467	822
4	6744	1237	19	466	820
5	6741	1233	19	467	822
6	6737	1232	19	471	830
7	6737	1232	21	471	838
8	6734	1226	22	474	840
9	6725	1221	22	477	840
10	6724	1222	22	481	845
11	6720	1219	21	485	848
12	6722	1217	21	490	856
1	6798	1243	15	452	819
2	6790	1235	14	456	815
3	6789	1231	15	460	819
4	6785	1227	15	463	820
5	6779	1225	17	466	826
6	6775	1223	17	469	831
7	6775	1223	17	473	834
8	6768	1218	18	474	839
9	6765	1217	18	478	843
10	6763	1215	18	479	843
11	6752	1209	17	481	844
12	6742	1203	18	484	843
1	6702	1248	19	467	830
2	6699	1243	19	471	831
3	6694	1239	19	474	835
4	6695	1238	19	476	840
5	6696	1234	21	476	844
6	6698	1232	24	480	846
7	6696	1228	24	484	847
8	6694	1223	24	487	846
9	6691	1221	24	487	844
10	6686	1218	24	491	845
11	6683	1214	24	492	845
12	6682	1210	25	495	849
1	6615	1199	20	433	783
2	6610	1196	20	439	788
3	6608	1193	21	442	791
4	6605	1188	22	443	796
5	6603	1186	22	445	796
6	6592	1178	23	452	797
7	6592	1176	23	454	803
8	6590	1174	23	457	805
9	6586	1171	23	462	804
10	6585	1171	23	465	807
11	6578	1162	24	466	804
12	6578	1160	25	468	808
1	6655	1194	15	411	786
2	6652	1191	17	412	786
3	6646	1186	18	414	789
4	6647	1182	18	418	795
5	6642	1181	18	420	803
6	6633	1175	19	422	799
7	6625	1170	19	424	805
8	6621	1167	20	428	803
9	6619	1163	22	431	805
10	6610	1156	22	434	804
11	6601	1150	22	439	804
12	6597	1150	24	440	811
1	6643	1179	19	427	747
2	6633	1171	18	429	748
3	6631	1170	19	432	750
4	6629	1167	19	436	750
5	6627	1164	19	439	753
6	6622	1160	19	443	756
7	6619	1158	20	444	760
8	6616	1152	20	445	759
9	6616	1146	19	444	758
10	6618	1144	19	447	760
11	6616	1143	19	453	766
12	6614	1138	21	454	767
1	6799	1216	21	432	831
2	6792	1210	20	434	831
3	6791	1209	20	436	833
4	6788	1206	20	435	839
5	6782	1199	20	435	839
6	6777	1195	22	435	841
7	6773	1191	22	440	844
8	6763	1185	23	444	841
9	6765	1183	24	449	844
10	6764	1181	24	453	846
11	6759	1180	25	457	848
12	6757	1178	26	459	849
1	6697	1199	18	412	758
2	6690	1196	18	416	763
3	6684	1189	19	418	762
4	6674	1182	18	421	762
5	6673	1181	18	425	767
6	6675	1180	18	427	777
7	6675	1176	18	434	783
8	6670	1172	18	435	787
9	6668	1169	19	436	789
10	6668	1170	20	438	792
11	6667	1167	22	437	795
12	6662	1161	22	444	802
1	6786	1183	17	431	760
2	6786	1186	18	434	765
3	6788	1182	18	433	765
4	6783	1181	18	441	768
5	6778	1177	18	443	772
6	6772	1172	17	443	773
7	6767	1166	17	448	778
8	6759	1160	18	453	775
9	6752	1151	19	453	775
10	6744	1144	19	456	777
11	6737	1139	19	458	776
12	6736	1135	20	460	777
1	6700	1172	19	388	769
2	6701	1171	19	389	770
3	6695	1164	21	389	772
4	6684	1154	22	391	771
5	6678	1154	22	395	774
6	6673	1149	23	397	775
7	6672	1150	24	404	783
8	6664	1145	25	408	779
9	6650	1141	25	412	779
10	6647	1135	25	417	779
11	6647	1133	25	419	781
12	6648	1133	26	421	784
1	6634	1161	17	415	737
2	6632	1157	17	417	736
3	6636	1158	17	420	743
4	6633	1156	17	421	745
5	6630	1153	17	423	745
6	6625	1148	18	425	746
7	6625	1149	18	427	748
8	6620	1146	18	429	753
9	6618	1142	18	430	758
10	6623	1144	18	434	761
11	6622	1140	19	437	759
12	6621	1137	18	438	762
1	6852	1236	14	447	823
2	6857	1236	16	452	826
3	6853	1232	16	454	833
4	6847	1227	17	457	839
5	6846	1225	18	458	840
6	6838	1217	19	464	842
7	6836	1216	19	467	848
8	6834	1215	19	474	850
9	6831	1212	20	476	854
10	6826	1207	21	477	856
11	6822	1207	21	480	858
12	6814	1199	21	484	860
1	6780	1260	26	465	838
2	6778	1255	26	469	836
3	6770	1250	26	469	836
4	6771	1246	26	474	841
5	6765	1239	26	481	842
6	6759	1237	26	483	842
7	6760	1234	27	488	846
8	6755	1229	29	489	843
9	6753	1226	30	490	845
10	6751	1226	31	493	850
11	6748	1225	31	495	858
12	6750	1224	31	498	861
1	6790	1243	16	429	806
2	6783	1238	17	435	809
3	6771	1230	17	437	806
4	6770	1227	18	441	812
5	6769	1225	19	445	812
6	6767	1221	19	451	814
7	6768	1222	19	452	817
8	6762	1218	19	455	817
9	6754	1213	19	461	821
10	6753	1207	19	463	823
11	6751	1202	21	463	823
12	6746	1200	22	463	826
1	6753	1269	25	449	818
2	6747	1265	26	450	820
3	6742	1259	27	454	821
4	6745	1262	28	458	834
5	6736	1258	28	462	836
6	6733	1255	28	464	836
7	6725	1248	28	466	840
8	6720	1243	27	466	844
9	6719	1241	28	471	849
10	6711	1237	29	474	850
11	6711	1236	29	479	851
12	6706	1231	29	482	854
1	6840	1221	16	460	785
2	6839	1219	18	467	792
3	6839	1222	18	468	798
4	6833	1215	18	470	800
5	6830	1210	18	473	803
6	6827	1205	18	478	802
7	6824	1203	17	480	804
8	6825	1204	17	484	807
9	6822	1202	19	484	815
10	6818	1197	19	488	818
11	6812	1191	20	489	819
12	6803	1186	20	495	821
1	6715	1178	21	435	770
2	6713	1177	23	439	777
3	6709	1175	23	444	777
4	6702	1168	23	448	781
5	6699	1163	23	450	785
6	6692	1155	24	452	785
7	6690	1154	24	456	787
8	6686	1150	24	461	789
9	6685	1146	24	464	788
10	6683	1143	25	466	791
11	6679	1138	26	467	790
12	6678	1133	26	468	791
1	6578	1142	18	421	756
2	6577	1142	18	426	764
3	6578	1143	18	430	769
4	6572	1138	20	438	775
5	6570	1138	21	442	781
6	6569	1135	22	445	782
7	6559	1127	24	447	782
8	6556	1120	25	448	781
9	6554	1118	26	450	783
10	6552	1112	27	454	789
11	6545	1107	28	457	789
12	6547	1104	28	461	790
1	6614	1225	14	472	816
2	6607	1218	15	473	817
3	6599	1213	15	475	818
4	6595	1211	16	478	821
5	6592	1209	16	483	827
6	6589	1207	17	487	834
7	6588	1203	18	490	833
8	6586	1201	18	492	834
9	6588	1202	19	496	835
10	6581	1195	19	497	832
11	6576	1189	20	499	834
12	6580	1186	20	502	839
1	6698	1217	22	442	789
2	6695	1214	22	450	795
3	6692	1213	24	455	797
4	6687	1208	26	459	803
5	6680	1205	28	462	807
6	6671	1197	28	465	809
7	6666	1194	28	470	813
8	6665	1192	28	470	820
9	6666	1191	28	469	823
10	6665	1190	28	473	825
11	6667	1188	28	478	829
12	6668	1187	31	482	836
1	6710	1188	20	473	804
2	6703	1183	20	475	806
3	6699	1179	20	477	809
4	6692	1173	22	480	811
5	6691	1172	23	484	816
6	6694	1171	23	487	817
7	6693	1167	24	489	817
8	6686	1162	21	493	815
9	6688	1163	21	497	822
10	6685	1158	20	499	820
11	6684	1158	19	506	824
12	6673	1152	21	507	824
1	6735	1188	17	432	764
2	6734	1187	18	438	769
3	6732	1187	19	443	774
4	6731	1185	20	445	777
5	6727	1182	20	449	780
6	6720	1177	20	450	779
7	6721	1178	21	454	785
8	6719	1179	21	458	788
9	6715	1176	22	461	790
10	6710	1175	22	463	791
11	6708	1171	21	466	789
12	6703	1165	22	468	790
1	6717	1223	23	452	794
2	6716	1221	24	453	797
3	6710	1215	27	458	795
4	6706	1211	28	460	799
5	6700	1206	28	459	800
6	6694	1202	29	460	802
7	6691	1199	30	464	806
8	6685	1196	29	468	810
9	6677	1191	30	470	815
10	6674	1185	30	473	814
11	6672	1180	31	477	818
12	6669	1176	31	481	817
1	6526	1171	24	454	799
2	6517	1168	24	456	799
3	6508	1161	26	458	802
4	6499	1155	26	461	801
5	6493	1151	26	465	803
6	6485	1145	26	469	805
7	6481	1145	27	473	811
8	6478	1143	28	476	814
9	6478	1145	28	479	817
10	6474	1141	28	480	818
11	6476	1139	28	482	822
12	6470	1136	28	483	822
1	6726	1201	18	412	802
2	6723	1195	20	413	801
3	6717	1192	22	416	803
4	6712	1191	23	422	802
5	6709	1189	24	425	802
6	6712	1188	24	428	802
7	6708	1184	24	431	806
8	6708	1182	24	436	808
9	6698	1176	24	439	811
10	6692	1171	24	442	813
11	6691	1168	23	447	815
12	6689	1166	23	452	821
1	6638	1222	14	422	802
2	6631	1218	15	423	804
3	6623	1212	16	429	805
4	6621	1210	16	432	806
5	6625	1209	16	434	811
6	6620	1210	16	439	813
7	6614	1205	17	439	816
8	6615	1203	17	441	824
9	6610	1200	18	442	826
10	6609	1197	18	449	829
11	6611	1195	21	451	829
12	6607	1191	22	451	828
1	6606	1153	15	380	741
2	6603	1149	15	385	741
3	6598	1143	15	387	740
4	6598	1140	15	389	741
5	6592	1137	15	391	741
6	6590	1134	15	392	743
7	6584	1131	16	394	748
8	6581	1128	16	405	750
9	6577	1122	18	406	750
10	6568	1115	18	407	746
11	6563	1111	18	411	749
12	6557	1104	18	415	755
1	6687	1194	23	419	764
2	6684	1191	24	426	769
3	6681	1188	26	427	770
4	6678	1184	26	430	773
5	6675	1181	25	438	777
6	6673	1179	26	441	780
7	6665	1172	26	442	785
8	6661	1169	26	443	786
9	6656	1165	26	447	790
10	6655	1160	26	450	789
11	6656	1157	26	454	788
12	6649	1151	27	454	791
1	6720	1225	18	469	808
2	6715	1221	19	472	812
3	6717	1221	20	473	814
4	6710	1212	20	473	811
5	6711	1209	21	474	812
6	6704	1203	22	474	815
7	6694	1194	23	478	814
8	6687	1190	23	482	816
9	6685	1188	24	483	817
10	6684	1185	25	488	819
11	6684	1183	27	492	821
12	6678	1181	26	496	826
1	6729	1221	22	439	812
2	6729	1215	22	443	814
3	6722	1209	24	447	813
4	6721	1207	25	451	821
5	6718	1204	27	455	825
6	6708	1197	27	459	826
7	6705	1195	27	463	827
8	6699	1193	28	467	828
9	6698	1188	28	469	825
10	6690	1183	29	474	824
11	6691	1181	29	483	825
12	6688	1178	29	483	826
1	6644	1229	10	427	783
2	6648	1228	10	427	790
3	6641	1220	9	428	789
4	6644	1218	10	435	789
5	6640	1219	10	438	795
6	6637	1211	10	442	796
7	6628	1206	10	447	800
8	6621	1201	10	450	808
9	6613	1196	11	453	807
10	6616	1195	12	458	814
11	6615	1193	12	457	814
12	6611	1192	12	459	819
1	6635	1163	13	424	767
2	6633	1159	14	428	764
3	6629	1148	19	430	763
4	6628	1146	20	433	764
5	6626	1142	21	437	766
6	6624	1139	22	440	769
7	6627	1137	21	445	776
8	6625	1136	20	446	780
9	6620	1131	21	447	786
10	6621	1131	22	449	787
11	6620	1126	24	451	785
12	6617	1123	24	455	786
1	6679	1196	12	481	808
2	6675	1193	14	482	808
3	6673	1190	15	484	809
4	6678	1187	15	487	814
5	6670	1179	16	488	822
6	6668	1177	16	492	830
7	6662	1172	15	493	835
8	6658	1168	16	495	840
9	6653	1166	17	497	841
10	6652	1164	17	498	842
11	6648	1158	17	499	846
12	6648	1156	17	505	847
1	6740	1241	18	464	828
2	6740	1239	19	468	827
3	6737	1237	20	476	832
4	6731	1237	20	485	840
5	6729	1234	21	492	846
6	6724	1231	21	495	848
7	6717	1229	21	497	853
8	6715	1230	21	499	856
9	6713	1227	22	503	859
10	6710	1222	22	504	857
11	6711	1223	22	506	862
12	6710	1221	23	512	866
1	6762	1243	18	457	823
2	6763	1239	21	461	823
3	6760	1236	21	463	828
4	6757	1233	22	464	828
5	6754	1231	23	469	827
6	6748	1225	24	472	828
7	6746	1222	26	475	830
8	6740	1218	26	474	834
9	6735	1209	26	478	827
10	6731	1205	26	486	832
11	6727	1202	27	489	834
12	6722	1197	27	492	830
1	6655	1222	19	456	830
2	6654	1219	19	461	829
3	6655	1217	20	464	833
4	6657	1214	20	464	833
5	6659	1210	21	465	833
6	6651	1205	21	467	832
7	6644	1200	21	467	833
8	6638	1195	22	475	835
9	6630	1189	23	481	836
10	6628	1189	24	485	837
11	6629	1186	24	486	838
12	6627	1182	24	489	834
1	6524	1169	20	422	773
2	6521	1164	20	428	771
3	6519	1164	20	431	776
4	6515	1160	21	433	776
5	6510	1154	22	437	776
6	6508	1154	23	442	778
7	6511	1153	23	444	785
8	6509	1150	27	446	786
9	6505	1146	28	454	792
10	6507	1144	29	463	795
11	6502	1144	30	468	800
12	6495	1139	30	472	799
1	6730	1229	17	403	790
2	6728	1227	18	404	795
3	6729	1227	19	409	799
4	6723	1221	21	411	802
5	6723	1218	21	413	803
6	6721	1212	21	415	805
7	6715	1207	21	416	804
8	6709	1201	21	421	804
9	6705	1194	21	425	806
10	6697	1190	20	431	810
11	6693	1186	21	433	811
12	6687	1182	22	433	810
1	6813	1244	15	445	816
2	6808	1240	15	447	818
3	6800	1233	15	450	815
4	6794	1229	15	450	815
5	6789	1224	15	455	816
6	6794	1224	15	461	825
7	6790	1221	16	465	828
8	6787	1218	17	474	832
9	6787	1214	20	473	832
10	6785	1212	20	476	835
11	6777	1203	21	481	835
12	6778	1199	22	483	836
1	6839	1168	17	435	785
2	6836	1165	17	444	789
3	6832	1162	17	448	789
4	6822	1152	18	451	783
5	6823	1151	18	460	783
6	6815	1144	20	467	783
7	6810	1143	21	467	785
8	6808	1140	21	471	787
9	6799	1135	22	473	784
10	6799	1132	22	474	785
11	6798	1128	23	477	789
12	6785	1122	23	479	789
t	Total-IDU	IDU-HIV	IDU-AIDS	IDU-HAART	IDU-tested
1	6598	1093	16	388	734
2	6591	1089	18	389	735
3	6587	1085	18	389	735
4	6582	1080	19	390	735
5	6578	1079	20	393	736
6	6578	1079	20	395	742
7	6576	1078	20	399	749
8	6569	1073	24	402	752
9	6564	1069	24	406	758
10	6559	1068	24	411	758
11	6561	1064	24	415	760
12	6557	1058	24	417	763
1	6643	1211	18	456	807
2	6636	1206	18	456	808
3	6634	1205	19	458	810
4	6628	1198	20	460	814
5	6630	1194	21	466	813
6	6631	1195	22	469	820
7	6627	1192	21	471	822
8	6624	1190	23	473	827
9	6621	1182	23	473	829
10	6611	1174	23	474	832
11	6614	1174	24	479	836
12	6607	1172	25	484	840
1	6375	1137	16	407	743
2	6379	1135	17	409	747
3	6372	1130	19	411	744
4	6374	1131	19	415	749
5	6376	1128	19	417	757
6	6373	1123	19	419	758
7	6368	1119	19	421	762
8	6360	1114	19	423	761
9	6361	1112	19	424	761
10	6359	1108	20	427	765
11	6355	1107	22	429	766
12	6352	1105	23	431	764
1	6611	1204	21	427	791
2	6605	1199	22	431	791
3	6603	1195	22	434	791
4	6597	1189	22	442	789
5	6591	1187	23	447	789
6	6586	1186	26	449	793
7	6578	1181	25	453	796
8	6578	1177	26	452	796
9	6568	1171	27	455	794
10	6565	1168	27	455	796
11	6562	1165	28	456	799
12	6556	1161	29	458	803
1	6635	1190	27	407	766
2	6627	1187	27	411	768
3	6617	1179	27	414	766
4	6616	1177	28	420	767
5	6610	1174	28	422	770
6	6603	1169	28	423	775
7	6598	1165	28	425	777
8	6592	1161	29	425	780
9	6588	1159	30	428	782
10	6587	1155	30	432	786
11	6584	1153	30	435	789
12	6579	1148	30	439	788
1	6583	1178	34	424	771
2	6577	1173	33	425	772
3	6568	1160	34	429	768
4	6568	1160	34	435	770
5	6566	1160	35	436	773
6	6566	1157	37	438	775
7	6559	1153	38	440	775
8	6551	1150	37	442	775
9	6547	1145	38	445	777
10	6544	1144	40	449	784
11	6541	1141	41	452	785
12	6534	1136	41	454	784
1	6854	1198	16	446	791
2	6848	1190	17	449	795
3	6850	1192	17	454	799
4	6842	1188	18	458	803
5	6839	1184	18	464	803
6	6834	1180	20	465	802
7	6829	1176	20	466	805
8	6828	1177	20	470	811
9	6824	1172	20	473	813
10	6829	1170	20	480	817
11	6825	1172	20	482	822
12	6827	1170	20	486	825
1	6552	1172	18	417	767
2	6555	1168	19	420	769
3	6548	1161	20	422	770
4	6541	1157	20	427	772
5	6529	1150	22	428	770
6	6522	1145	24	432	772
7	6520	1144	25	436	776
8	6520	1140	24	440	778
9	6520	1136	24	445	778
10	6521	1136	24	448	782
11	6516	1131	25	455	784
12	6513	1131	26	461	786
1	6614	1212	19	424	807
2	6603	1205	20	427	811
3	6597	1200	22	428	813
4	6593	1195	22	428	812
5	6589	1191	21	433	815
6	6585	1183	21	436	817
7	6576	1178	20	439	816
8	6576	1177	21	445	820
9	6574	1173	21	450	823
10	6569	1171	27	454	824
11	6564	1166	28	457	828
12	6561	1162	28	457	828
1	6694	1218	22	429	785
2	6687	1208	24	433	783
3	6682	1205	24	437	786
4	6678	1200	26	440	788
5	6665	1191	25	444	789
6	6652	1184	26	447	789
7	6647	1184	26	449	796
8	6641	1179	26	451	803
9	6637	1174	27	453	801
10	6630	1172	27	456	809
11	6628	1169	27	459	810
12	6625	1165	27	464	815
1	6708	1217	11	431	790
2	6703	1214	13	432	797
3	6697	1211	14	434	806
4	6687	1205	14	438	807
5	6679	1199	15	441	811
6	6682	1197	15	443	814
7	6676	1191	15	447	817
8	6675	1188	16	449	821
9	6676	1188	18	455	822
10	6676	1184	18	462	825
11	6673	1180	18	466	826
12	6667	1176	19	470	827
1	6707	1186	16	449	797
2	6702	1181	18	452	805
3	6698	1178	21	453	810
4	6693	1172	21	459	810
5	6685	1165	22	465	808
6	6675	1159	23	470	809
7	6672	1156	24	475	813
8	6673	1155	25	478	814
9	6670	1149	25	478	816
10	6668	1145	26	480	820
11	6665	1143	26	482	826
12	6662	1139	26	484	826
1	6625	1193	16	428	750
2	6620	1187	17	429	753
3	6621	1184	17	431	757
4	6611	1177	17	435	759
5	6608	1172	19	435	765
6	6608	1170	19	442	770
7	6606	1169	20	444	772
8	6603	1166	19	447	775
9	6599	1159	19	447	777
10	6599	1157	19	455	784
11	6595	1156	19	456	787
12	6593	1152	19	459	792
1	6719	1204	17	410	778
2	6713	1199	17	415	780
3	6703	1194	19	418	783
4	6700	1193	20	422	785
5	6694	1191	20	421	784
6	6684	1186	21	426	788
7	6681	1180	20	427	789
8	6679	1177	20	431	793
9	6673	1173	20	433	794
10	6671	1170	20	437	794
11	6662	1165	22	439	794
12	6655	1158	23	438	794
1	6598	1234	18	431	802
2	6594	1228	19	433	803
3	6594	1226	20	434	803
4	6589	1222	22	441	809
5	6578	1216	22	444	817
6	6576	1213	22	449	818
7	6571	1207	22	453	822
8	6571	1200	22	458	823
9	6568	1190	22	463	819
10	6568	1188	22	470	823
11	6563	1185	23	473	822
12	6554	1179	23	478	821
1	6687	1203	15	447	803
2	6683	1201	15	449	809
3	6678	1197	16	450	813
4	6673	1191	17	455	816
5	6666	1185	18	463	819
6	6662	1182	18	466	821
7	6656	1177	18	470	821
8	6658	1179	18	474	825
9	6654	1174	18	476	828
10	6647	1172	18	480	830
11	6642	1166	19	486	836
12	6634	1161	19	491	839
1	6700	1263	31	453	848
2	6696	1259	30	459	848
3	6694	1255	30	463	850
4	6691	1252	30	466	851
5	6682	1245	30	470	853
6	6679	1238	30	471	856
7	6672	1234	32	478	858
8	6665	1227	32	480	861
9	6662	1224	33	483	861
10	6657	1220	33	490	865
11	6652	1215	34	491	867
12	6647	1211	34	492	868
1	6733	1188	21	415	738
2	6731	1187	21	416	741
3	6731	1188	22	418	744
4	6730	1186	23	421	746
5	6722	1180	23	422	747
6	6717	1177	24	428	750
7	6712	1173	24	431	752
8	6703	1164	24	431	755
9	6702	1162	25	434	760
10	6701	1158	25	436	761
11	6695	1154	25	436	759
12	6690	1150	25	439	763
1	6617	1216	22	432	786
2	6615	1215	22	436	788
3	6614	1214	22	438	798
4	6612	1210	21	442	800
5	6609	1204	21	445	799
6	6607	1203	21	450	808
7	6601	1202	21	451	811
8	6601	1198	21	456	810
9	6596	1195	21	458	811
10	6589	1189	23	461	810
11	6582	1182	24	460	808
12	6577	1176	24	459	809
1	6699	1199	22	449	798
2	6697	1196	25	450	804
3	6692	1192	27	455	804
4	6683	1183	27	454	804
5	6667	1173	28	461	804
6	6666	1171	29	464	813
7	6655	1163	29	466	813
8	6649	1159	30	467	814
9	6646	1157	31	472	813
10	6641	1153	30	475	814
11	6640	1154	31	480	816
12	6628	1147	31	480	814
1	6634	1189	29	426	778
2	6626	1186	29	429	781
3	6620	1177	31	432	784
4	6616	1174	34	434	788
5	6611	1170	34	437	787
6	6609	1167	34	442	788
7	6607	1162	33	444	786
8	6600	1154	34	446	783
9	6600	1152	34	453	787
10	6597	1148	34	457	791
11	6588	1145	34	461	794
12	6579	1139	34	463	796
1	6924	1247	24	448	806
2	6919	1241	25	450	810
3	6914	1236	26	457	809
4	6911	1232	26	460	811
5	6911	1232	27	463	815
6	6906	1228	29	464	814
7	6902	1224	29	465	814
8	6897	1219	28	467	814
9	6895	1214	28	472	817
10	6892	1209	29	472	819
11	6886	1202	30	473	819
12	6886	1197	31	475	821
1	6648	1188	25	426	784
2	6645	1186	26	433	786
3	6643	1183	27	438	787
4	6638	1181	28	444	787
5	6633	1177	28	447	791
6	6632	1175	28	449	794
7	6625	1169	29	455	794
8	6623	1167	29	459	796
9	6618	1161	30	458	795
10	6617	1155	30	461	798
11	6619	1155	31	463	800
12	6617	1155	31	463	805
1	6508	1137	11	424	761
2	6506	1137	12	426	766
3	6502	1134	13	429	770
4	6501	1133	13	435	774
5	6493	1126	13	437	777
6	6492	1124	15	444	781
7	6488	1122	16	445	783
8	6485	1119	16	445	781
9	6487	1117	18	449	784
10	6486	1118	18	451	790
11	6488	1117	19	456	795
12	6479	1109	20	456	797
1	6697	1262	18	450	826
2	6692	1257	19	452	829
3	6695	1255	19	453	830
4	6693	1251	18	454	832
5	6689	1244	18	456	837
6	6683	1240	20	456	840
7	6682	1238	22	460	840
8	6677	1239	22	462	845
9	6679	1238	23	467	849
10	6677	1236	23	474	852
11	6671	1228	23	474	852
12	6666	1224	23	478	854
1	6627	1154	26	421	757
2	6626	1151	26	428	758
3	6633	1155	26	430	765
4	6630	1153	26	433	767
5	6621	1145	26	434	768
6	6617	1142	28	439	771
7	6616	1139	28	441	773
8	6606	1131	28	442	778
9	6608	1130	28	447	783
10	6606	1130	29	448	787
11	6603	1128	30	454	795
12	6599	1124	30	460	795
1	6576	1251	16	442	819
2	6578	1251	16	447	823
3	6576	1249	17	451	822
4	6571	1246	17	455	825
5	6573	1242	18	458	828
6	6569	1238	18	462	830
7	6566	1233	19	464	834
8	6557	1226	19	467	835
9	6552	1226	21	470	836
10	6549	1225	22	475	839
11	6549	1223	21	476	841
12	6547	1221	21	476	843
1	6667	1195	19	422	782
2	6660	1187	19	422	776
3	6660	1184	19	424	779
4	6662	1182	19	427	779
5	6656	1178	20	430	779
6	6649	1174	20	433	780
7	6645	1170	21	435	780
8	6642	1170	23	441	784
9	6638	1167	23	444	788
10	6639	1165	24	447	794
11	6637	1161	25	448	798
12	6631	1156	25	453	799
1	6747	1215	20	418	768
2	6741	1210	20	426	768
3	6735	1206	20	429	771
4	6736	1206	21	430	775
5	6731	1201	21	436	778
6	6724	1195	21	440	780
7	6718	1192	21	444	781
8	6713	1189	21	443	786
9	6708	1187	21	444	789
10	6699	1180	21	446	790
11	6693	1176	23	447	793
12	6690	1171	24	448	792
1	6670	1222	17	405	789
2	6665	1220	18	409	792
3	6661	1218	18	412	796
4	6657	1213	19	415	792
5	6654	1214	21	419	794
6	6646	1210	20	423	801
7	6645	1208	21	426	802
8	6641	1204	23	430	803
9	6634	1198	24	434	802
10	6627	1193	24	439	799
11	6625	1190	25	442	801
12	6622	1188	27	443	806
1	6598	1199	20	434	786
2	6589	1193	20	434	790
3	6586	1188	22	436	791
4	6579	1185	23	441	793
5	6579	1185	24	445	796
6	6568	1177	24	446	800
7	6565	1173	25	446	801
8	6559	1168	25	446	800
9	6558	1162	25	447	803
10	6548	1158	26	448	806
11	6543	1155	26	451	810
12	6544	1151	25	458	807
1	6667	1213	20	441	800
2	6657	1208	20	447	796
3	6657	1206	20	450	794
4	6651	1200	21	454	798
5	6647	1195	21	457	803
6	6642	1190	21	461	802
7	6633	1182	21	462	795
8	6632	1179	22	463	801
9	6632	1179	22	467	809
10	6624	1174	23	468	813
11	6624	1171	22	468	815
12	6617	1164	23	469	817
1	6695	1191	14	447	787
2	6694	1192	14	451	791
3	6691	1189	16	455	793
4	6689	1187	16	457	799
5	6686	1185	18	459	803
6	6680	1176	18	458	804
7	6673	1172	18	462	810
8	6668	1167	18	463	812
9	6664	1162	19	469	807
10	6666	1162	19	472	815
11	6662	1157	19	472	817
12	6653	1150	21	475	813
1	6726	1196	16	439	798
2	6722	1193	17	439	803
3	6717	1190	17	440	804
4	6707	1183	18	443	808
5	6701	1180	18	443	812
6	6701	1174	19	447	814
7	6694	1170	19	451	817
8	6693	1167	20	456	820
9	6695	1165	22	457	823
10	6684	1158	22	462	823
11	6683	1158	22	463	825
12	6681	1154	22	467	825
1	6620	1205	21	466	808
2	6619	1204	22	468	809
3	6618	1201	22	469	811
4	6621	1197	24	471	816
5	6611	1186	24	472	817
6	6609	1183	24	474	818
7	6611	1182	26	476	824
8	6610	1179	26	479	827
9	6603	1172	25	482	828
10	6598	1170	26	483	833
11	6594	1168	26	485	837
12	6585	1164	27	488	837
1	6794	1231	19	447	803
2	6788	1226	21	451	805
3	6783	1221	22	454	805
4	6786	1222	22	455	811
5	6784	1221	22	459	817
6	6774	1215	22	462	822
7	6769	1212	22	463	822
8	6767	1210	23	468	827
9	6761	1205	23	470	828
10	6756	1202	24	472	831
11	6753	1200	27	473	833
12	6747	1199	28	479	837
1	6701	1183	11	430	789
2	6698	1180	11	434	789
3	6698	1178	12	439	788
4	6691	1174	12	444	796
5	6683	1167	12	445	796
6	6672	1155	14	448	796
7	6669	1153	14	450	802
8	6662	1147	15	453	804
9	6661	1144	15	456	805
10	6660	1143	15	458	808
11	6663	1142	17	459	813
12	6659	1138	18	462	814
1	6570	1205	20	412	745
2	6567	1202	20	415	749
3	6553	1196	20	416	749
4	6547	1193	20	421	750
5	6547	1190	21	424	756
6	6540	1185	21	429	761
7	6537	1179	23	432	762
8	6529	1174	24	432	763
9	6519	1164	25	434	763
10	6512	1159	26	435	760
11	6511	1155	25	437	765
12	6509	1151	25	438	766
1	6702	1217	20	434	809
2	6700	1217	21	441	814
3	6697	1215	23	442	815
4	6695	1211	23	443	813
5	6695	1208	24	445	817
6	6694	1205	24	449	819
7	6689	1204	24	451	823
8	6684	1199	25	454	825
9	6684	1197	25	458	825
10	6683	1193	26	459	830
11	6682	1188	28	462	834
12	6674	1184	28	462	833
1	6676	1219	11	431	794
2	6663	1210	12	434	793
3	6657	1205	13	435	794
4	6644	1195	13	439	791
5	6642	1190	13	443	794
6	6640	1187	13	444	795
7	6637	1184	14	447	796
8	6636	1183	14	449	797
9	6626	1174	15	452	795
10	6627	1173	15	458	800
11	6627	1171	16	463	800
12	6615	1164	16	465	799
1	6714	1193	18	422	763
2	6710	1192	18	425	766
3	6710	1188	18	433	767
4	6705	1186	19	441	768
5	6705	1183	20	444	771
6	6699	1180	20	448	778
7	6691	1174	20	449	783
8	6688	1168	20	453	784
9	6684	1163	21	454	786
10	6681	1155	21	459	789
11	6679	1154	22	461	791
12	6674	1148	22	463	792
1	6640	1206	16	471	806
2	6643	1208	16	473	810
3	6638	1204	17	473	813
4	6633	1202	17	474	816
5	6626	1198	17	475	818
6	6620	1192	17	474	815
7	6621	1192	18	479	822
8	6623	1191	21	483	827
9	6621	1191	22	485	829
10	6620	1187	23	487	829
11	6614	1181	25	486	833
12	6611	1180	25	489	842
1	6668	1188	11	413	764
2	6666	1185	11	415	773
3	6653	1178	11	417	778
4	6639	1171	11	422	781
5	6636	1167	13	426	786
6	6629	1164	15	430	787
7	6618	1154	15	434	788
8	6619	1152	17	440	795
9	6616	1148	18	444	792
10	6616	1147	19	447	795
11	6612	1141	20	450	795
12	6604	1134	22	453	795
1	6621	1240	24	425	790
2	6617	1236	26	428	794
3	6607	1228	26	428	794
4	6612	1228	27	433	801
5	6611	1228	27	439	809
6	6604	1221	28	442	811
7	6601	1217	28	446	814
8	6595	1213	29	450	818
9	6585	1206	30	450	816
10	6581	1197	30	453	816
11	6575	1191	29	453	815
12	6573	1187	29	453	816
1	6617	1233	16	434	783
2	6606	1225	17	436	787
3	6605	1222	17	442	791
4	6595	1219	17	444	795
5	6596	1218	18	447	799
6	6592	1214	19	450	807
7	6587	1210	19	452	808
8	6588	1208	19	455	812
9	6587	1207	22	456	816
10	6582	1202	22	460	816
11	6578	1198	22	467	822
12	6575	1193	22	468	825
1	6675	1143	17	396	750
2	6670	1139	16	399	752
3	6672	1135	16	401	754
4	6663	1127	16	402	757
5	6656	1122	18	406	762
6	6656	1122	20	410	766
7	6657	1120	20	413	765
8	6649	1118	21	418	770
9	6648	1117	24	424	773
10	6647	1112	26	427	772
11	6642	1108	28	432	773
12	6639	1101	28	432	779
1	6629	1159	11	405	757
2	6630	1157	14	409	761
3	6620	1154	15	409	760
4	6617	1156	17	415	767
5	6612	1152	18	418	772
6	6611	1151	18	421	776
7	6609	1149	18	423	781
8	6601	1147	18	430	782
9	6592	1142	19	433	782
10	6585	1138	20	436	783
11	6579	1135	21	442	785
12	6578	1132	22	446	784
1	6465	1121	14	395	722
2	6470	1119	14	396	725
3	6469	1114	14	400	730
4	6458	1105	15	402	728
5	6455	1102	15	406	732
6	6452	1096	17	407	732
7	6445	1093	19	408	736
8	6440	1091	19	408	737
9	6438	1088	19	408	738
10	6429	1082	20	410	738
11	6422	1079	20	412	741
12	6421	1078	21	414	741
1	6696	1158	11	416	748
2	6688	1153	11	421	749
3	6682	1147	12	422	750
4	6673	1143	13	424	749
5	6668	1139	13	431	752
6	6668	1137	13	435	755
7	6661	1130	15	436	752
8	6655	1124	15	439	751
9	6657	1122	15	441	758
10	6658	1119	15	446	761
11	6649	1111	16	447	761
12	6643	1108	16	449	757
1	6717	1213	22	409	782
2	6711	1208	22	414	785
3	6701	1205	22	419	784
4	6693	1199	23	422	783
5	6690	1199	24	424	786
6	6686	1192	25	427	785
7	6680	1187	26	428	791
8	6676	1184	26	430	795
9	6672	1179	26	430	798
10	6673	1178	26	432	800
11	6668	1177	26	435	802
12	6663	1171	26	437	805
1	6659	1203	20	447	808
2	6655	1198	20	451	810
3	6650	1193	21	453	812
4	6640	1185	22	457	814
5	6639	1179	24	459	814
6	6640	1175	24	462	815
7	6635	1171	24	465	815
8	6631	1167	25	466	819
9	6624	1162	25	469	818
10	6618	1156	28	470	821
11	6619	1154	28	472	823
12	6609	1146	27	475	820
1	6737	1225	12	435	775
2	6734	1222	13	437	776
3	6726	1218	14	437	781
4	6722	1214	15	443	785
5	6721	1207	15	447	784
6	6710	1201	13	450	790
7	6704	1194	16	451	790
8	6704	1194	17	455	793
9	6702	1191	19	459	797
10	6698	1187	20	461	802
11	6694	1186	23	460	803
12	6692	1183	24	465	806
1	6653	1257	22	447	825
2	6652	1252	23	450	828
3	6649	1248	24	451	833
4	6645	1248	25	459	838
5	6637	1243	26	464	840
6	6638	1244	26	468	841
7	6636	1241	27	470	841
8	6633	1238	28	471	844
9	6633	1237	30	474	847
10	6633	1236	31	475	851
11	6632	1234	31	475	854
12	6629	1229	32	479	858
1	6654	1133	11	389	745
2	6649	1125	11	391	746
3	6646	1123	12	396	746
4	6641	1115	12	399	744
5	6640	1112	13	405	746
6	6631	1109	13	409	749
7	6627	1103	14	408	754
8	6625	1100	15	410	755
9	6614	1090	15	410	752
10	6616	1088	17	415	755
11	6610	1086	17	421	762
12	6607	1085	18	426	764
1	6648	1209	18	429	791
2	6644	1206	18	429	794
3	6636	1203	19	432	797
4	6629	1198	22	436	796
5	6620	1190	21	439	800
6	6620	1189	22	444	804
7	6620	1186	23	447	811
8	6616	1187	23	449	813
9	6606	1181	24	459	817
10	6600	1178	25	463	816
11	6596	1176	25	464	817
12	6591	1172	25	466	821
1	6621	1166	17	438	784
2	6615	1161	17	438	780
3	6613	1159	17	440	779
4	6608	1156	17	443	782
5	6601	1149	17	446	779
6	6594	1144	21	452	780
7	6594	1139	21	457	780
8	6593	1138	21	458	783
9	6590	1135	23	465	789
10	6585	1129	24	472	791
11	6584	1125	23	477	792
12	6581	1121	23	478	793
1	6635	1243	29	457	852
2	6631	1243	32	457	858
3	6624	1238	33	459	858
4	6620	1236	33	464	868
5	6620	1232	34	465	870
6	6616	1230	34	466	870
7	6607	1225	34	469	871
8	6601	1219	34	472	872
9	6603	1218	36	477	878
10	6602	1218	36	482	882
11	6602	1215	36	483	884
12	6601	1214	37	489	885
1	6678	1167	23	433	759
2	6672	1162	23	434	758
3	6665	1156	24	441	755
4	6665	1155	25	444	761
5	6664	1153	25	451	763
6	6659	1151	24	453	764
7	6659	1150	25	456	770
8	6650	1146	25	457	773
9	6648	1141	26	458	776
10	6642	1136	26	460	776
11	6637	1130	27	463	777
12	6640	1131	28	467	780
1	6669	1258	19	411	797
2	6666	1257	19	414	801
3	6665	1255	19	417	805
4	6659	1251	23	419	806
5	6650	1241	23	418	803
6	6648	1238	25	418	806
7	6647	1240	27	424	814
8	6642	1240	28	429	818
9	6639	1236	28	431	819
10	6632	1227	30	435	818
11	6630	1224	31	436	826
12	6625	1222	32	440	827
1	6699	1223	18	414	771
2	6697	1219	18	416	772
3	6690	1212	18	422	778
4	6686	1210	19	424	783
5	6685	1208	20	428	786
6	6672	1198	21	429	788
7	6664	1197	21	433	791
8	6659	1191	21	435	795
9	6651	1182	21	436	790
10	6654	1180	21	440	792
11	6652	1178	21	445	794
12	6643	1174	21	448	797
1	6648	1175	18	416	775
2	6645	1175	18	423	780
3	6641	1170	18	424	781
4	6633	1161	18	425	778
5	6629	1156	18	430	778
6	6626	1152	19	433	782
7	6620	1148	20	435	785
8	6616	1145	20	438	788
9	6615	1143	20	443	792
10	6613	1138	20	446	794
11	6609	1134	20	448	795
12	6603	1127	21	449	793
1	6698	1174	11	421	771
2	6697	1174	11	423	775
3	6682	1165	11	423	772
4	6679	1162	11	428	780
5	6672	1158	13	432	781
6	6668	1154	13	435	787
7	6665	1148	15	436	784
8	6660	1143	15	440	786
9	6659	1141	15	443	789
10	6665	1141	15	446	790
11	6671	1141	16	453	799
12	6666	1136	16	458	799
1	6572	1186	9	454	783
2	6569	1183	10	454	785
3	6567	1181	10	455	792
4	6559	1175	10	459	792
5	6556	1174	10	464	794
6	6554	1171	11	465	794
7	6551	1168	13	470	796
8	6547	1164	13	475	803
9	6541	1159	12	476	803
10	6535	1154	13	477	801
11	6529	1148	13	478	802
12	6525	1144	13	480	804
1	6615	1202	20	451	786
2	6608	1196	21	453	784
3	6605	1194	21	454	787
4	6603	1193	21	457	789
5	6600	1191	23	462	795
6	6592	1185	23	465	795
7	6588	1184	24	466	799
8	6585	1178	25	468	801
9	6579	1171	25	473	800
10	6578	1167	24	473	801
11	6569	1157	24	478	798
12	6567	1156	24	479	799
1	6714	1219	15	439	797
2	6710	1214	15	441	803
3	6705	1207	17	444	806
4	6699	1199	17	444	806
5	6696	1196	17	450	809
6	6691	1193	16	452	812
7	6682	1187	17	458	812
8	6677	1180	17	464	809
9	6669	1174	17	467	809
10	6666	1171	17	470	810
11	6659	1169	16	472	811
12	6659	1167	16	472	809
1	6825	1264	16	474	837
2	6816	1258	17	476	837
3	6816	1256	17	479	841
4	6813	1252	19	484	842
5	6804	1243	20	489	839
6	6801	1241	20	494	840
7	6799	1238	21	498	842
8	6792	1233	21	502	846
9	6776	1225	21	506	850
10	6770	1223	22	508	851
11	6764	1219	23	514	860
12	6763	1217	23	517	859
1	6648	1226	19	427	780
2	6644	1218	19	430	779
3	6639	1217	19	433	783
4	6635	1215	20	433	783
5	6629	1213	20	437	787
6	6628	1211	22	442	791
7	6623	1208	22	446	796
8	6617	1203	24	455	797
9	6617	1200	23	458	802
10	6612	1198	23	462	804
11	6609	1197	23	467	805
12	6608	1193	23	469	808
1	6558	1200	17	426	794
2	6554	1200	17	427	800
3	6555	1198	18	429	800
4	6551	1192	18	429	801
5	6550	1190	18	433	806
6	6553	1188	20	436	805
7	6545	1183	21	438	808
8	6543	1182	21	442	809
9	6548	1180	21	445	812
10	6542	1178	22	448	812
11	6534	1171	22	453	812
12	6531	1168	24	454	815
1	6585	1249	18	463	840
2	6580	1245	21	468	841
3	6575	1239	21	472	841
4	6572	1233	21	475	843
5	6568	1231	22	477	846
6	6562	1227	22	482	849
7	6562	1228	22	486	852
8	6562	1223	22	490	853
9	6556	1219	23	493	854
10	6554	1217	23	494	854
11	6552	1216	23	498	857
12	6550	1214	24	502	857
1	6880	1224	15	475	826
2	6870	1217	15	477	828
3	6867	1213	15	481	830
4	6866	1211	16	483	831
5	6862	1207	17	487	834
6	6862	1206	18	493	833
7	6859	1204	18	498	836
8	6851	1198	18	500	837
9	6856	1197	19	505	840
10	6850	1196	19	506	843
11	6842	1191	20	507	842
12	6839	1187	22	510	846
1	6823	1207	30	437	795
2	6822	1203	30	444	798
3	6817	1197	30	447	798
4	6810	1192	30	450	801
5	6799	1183	30	451	799
6	6792	1181	33	453	798
7	6782	1175	35	458	796
8	6779	1173	35	459	802
9	6774	1169	36	463	805
10	6776	1167	39	469	811
11	6775	1166	40	471	813
12	6771	1167	41	475	814
1	6688	1230	18	445	802
2	6687	1229	19	448	803
3	6682	1229	19	450	807
4	6683	1226	19	453	813
5	6684	1227	19	460	820
6	6682	1220	19	465	818
7	6678	1218	19	468	829
8	6680	1219	20	469	834
9	6674	1212	20	473	831
10	6673	1212	20	481	838
11	6668	1211	20	485	841
12	6665	1207	20	485	845
1	6748	1236	13	457	799
2	6746	1235	13	460	805
3	6749	1235	13	460	807
4	6745	1231	14	462	809
5	6742	1228	16	465	811
6	6731	1222	16	469	813
7	6728	1222	18	471	815
8	6723	1217	18	476	818
9	6718	1214	19	480	822
10	6713	1211	20	489	826
11	6717	1210	21	493	828
12	6712	1209	21	496	828
1	6513	1156	18	418	741
2	6508	1151	18	421	742
3	6499	1141	19	422	742
4	6497	1141	19	426	746
5	6492	1140	19	430	751
6	6495	1141	19	434	756
7	6489	1137	20	436	754
8	6488	1134	21	439	757
9	6486	1134	21	441	765
10	6482	1132	21	441	766
11	6476	1127	23	444	765
12	6469	1122	23	448	763
1	6794	1209	9	421	761
2	6791	1205	11	422	762
3	6783	1199	11	426	762
4	6780	1199	11	430	766
5	6774	1197	12	431	771
6	6774	1197	13	433	776
7	6769	1194	13	436	780
8	6765	1190	14	441	780
9	6763	1188	15	444	782
10	6753	1178	16	448	780
11	6743	1173	15	454	780
12	6736	1173	15	455	781
1	6697	1230	14	462	802
2	6686	1225	14	468	801
3	6682	1221	14	472	803
4	6676	1218	15	474	805
5	6674	1216	16	477	803
6	6669	1213	17	478	804
7	6665	1209	18	481	809
8	6662	1206	19	484	814
9	6657	1203	19	487	817
10	6653	1198	21	490	817
11	6652	1195	21	491	818
12	6647	1188	22	495	822
1	6722	1196	22	418	750
2	6718	1190	22	420	751
3	6716	1184	23	424	754
4	6714	1179	24	427	753
5	6703	1171	24	429	755
6	6700	1166	24	429	757
7	6697	1161	23	432	756
8	6693	1157	23	433	757
9	6692	1154	23	437	762
10	6687	1150	23	444	765
11	6684	1146	23	444	768
12	6677	1141	23	449	771
1	6652	1195	14	407	755
2	6649	1194	18	410	759
3	6642	1190	18	414	759
4	6644	1186	18	417	766
5	6639	1180	18	419	768
6	6635	1176	20	427	769
7	6630	1174	20	428	771
8	6631	1171	20	433	771
9	6627	1170	21	435	773
10	6625	1167	22	438	775
11	6626	1167	24	444	782
12	6619	1162	26	450	785
1	6757	1161	29	399	750
2	6755	1158	29	405	750
3	6751	1152	29	408	753
4	6749	1150	29	411	757
5	6746	1151	29	415	763
6	6740	1148	31	418	767
7	6735	1143	31	422	767
8	6728	1137	33	424	765
9	6723	1133	32	424	764
10	6717	1127	33	429	766
11	6715	1123	33	431	763
12	6715	1119	33	436	764
1	6734	1213	18	458	813
2	6728	1207	19	464	812
3	6724	1204	21	467	814
4	6726	1203	22	469	817
5	6724	1201	23	473	821
6	6722	1202	24	477	826
7	6720	1200	25	479	827
8	6714	1194	25	480	832
9	6710	1190	26	484	832
10	6705	1185	26	486	833
11	6706	1185	26	492	836
12	6704	1183	26	494	841
1	6616	1169	16	395	739
2	6611	1166	16	395	739
3	6611	1163	17	395	744
4	6614	1163	19	396	747
5	6614	1160	22	398	748
6	6612	1159	22	401	751
7	6607	1155	22	410	754
8	6602	1150	22	416	752
9	6601	1149	22	420	755
10	6598	1148	23	425	759
11	6591	1142	24	428	756
12	6591	1139	24	430	761
1	6820	1228	20	439	809
2	6820	1226	22	443	814
3	6813	1226	23	445	817
4	6811	1223	23	447	820
5	6801	1216	23	452	815
6	6803	1217	25	456	820
7	6802	1215	25	458	823
8	6799	1210	25	466	826
9	6795	1206	25	471	828
10	6784	1198	25	472	828
11	6777	1194	28	473	830
12	6779	1194	28	473	834
1	6806	1223	27	419	792
2	6803	1219	27	422	798
3	6792	1211	29	426	802
4	6785	1205	29	427	802
5	6779	1199	29	426	802
6	6778	1198	32	427	799
7	6778	1196	33	430	804
8	6772	1192	34	432	803
9	6769	1188	34	434	805
10	6760	1182	33	435	807
11	6749	1172	34	438	807
12	6744	1167	35	441	804
1	6763	1176	19	414	759
2	6763	1174	20	417	763
3	6763	1170	19	420	767
4	6749	1159	18	425	767
5	6741	1150	18	425	764
6	6733	1147	21	430	771
7	6733	1148	23	434	774
8	6732	1147	23	436	777
9	6727	1146	23	441	785
10	6720	1138	23	446	786
11	6714	1134	25	450	787
12	6707	1131	25	453	789
1	6682	1198	11	467	811
2	6678	1194	11	474	812
3	6679	1192	11	475	814
4	6678	1187	12	476	815
5	6676	1185	13	477	818
6	6674	1182	14	479	820
7	6674	1180	16	484	825
8	6670	1178	16	486	826
9	6666	1173	19	490	827
10	6666	1172	19	493	830
11	6663	1170	19	496	832
12	6661	1166	20	501	831
1	6683	1203	19	419	759
2	6678	1197	19	423	763
3	6670	1198	20	425	764
4	6670	1199	20	427	767
5	6665	1193	23	429	771
6	6662	1193	23	433	775
7	6662	1191	25	437	775
8	6658	1186	26	441	776
9	6649	1182	26	442	778
10	6645	1178	26	445	779
11	6642	1174	28	445	779
12	6635	1169	29	449	785
1	6640	1218	19	469	845
2	6640	1217	19	472	846
3	6642	1214	22	472	850
4	6640	1211	23	476	853
5	6638	1209	23	480	856
6	6632	1206	23	486	855
7	6628	1200	23	490	858
8	6623	1199	23	493	859
9	6621	1195	25	499	866
10	6613	1191	28	502	872
11	6609	1188	29	505	874
12	6611	1186	30	508	876
1	6725	1201	19	419	763
2	6724	1195	21	423	764
3	6712	1187	21	423	765
4	6715	1187	21	424	767
5	6708	1180	22	427	763
6	6711	1180	22	433	764
7	6710	1179	24	436	766
8	6711	1174	25	441	768
9	6706	1168	27	442	773
10	6698	1160	27	446	773
11	6693	1156	26	448	775
12	6691	1154	26	448	778
1	6606	1175	22	444	774
2	6601	1170	22	448	780
3	6597	1169	22	450	778
4	6594	1166	21	453	786
5	6592	1164	22	454	791
6	6585	1165	24	457	795
7	6578	1159	24	465	800
8	6571	1156	24	467	804
9	6571	1152	24	472	807
10	6556	1144	24	475	806
11	6549	1138	24	480	804
12	6544	1134	24	485	807
1	6592	1157	25	397	742
2	6591	1155	25	399	747
3	6587	1150	25	399	746
4	6584	1147	26	399	748
5	6579	1141	27	402	748
6	6576	1135	28	403	753
7	6574	1133	28	407	757
8	6573	1133	28	411	762
9	6567	1126	28	411	766
10	6571	1124	29	415	769
11	6571	1120	30	420	767
12	6570	1121	31	424	772
1	6554	1187	22	413	773
2	6555	1187	21	414	775
3	6553	1185	21	418	777
4	6550	1187	23	422	783
5	6552	1184	24	424	783
6	6540	1175	24	428	783
7	6534	1168	24	431	783
8	6537	1170	25	434	787
9	6532	1166	24	437	793
10	6528	1158	25	439	794
11	6519	1151	26	445	793
12	6521	1150	27	449	794
1	6679	1179	12	413	752
2	6673	1174	12	416	753
3	6670	1169	13	419	753
4	6669	1169	15	421	758
5	6671	1165	16	423	758
6	6664	1160	16	422	761
7	6668	1156	18	425	762
8	6670	1156	18	427	765
9	6670	1155	19	430	767
10	6670	1152	20	430	771
11	6663	1147	20	435	772
12	6656	1144	19	437	776
1	6860	1232	17	443	799
2	6855	1230	19	443	803
3	6854	1228	20	448	807
4	6849	1224	20	451	813
5	6844	1218	21	453	810
6	6839	1213	21	454	809
7	6840	1210	21	457	814
8	6835	1208	21	459	817
9	6825	1201	21	461	821
10	6823	1199	23	461	827
11	6816	1190	22	462	826
12	6811	1185	21	466	824
1	6821	1199	18	424	773
2	6812	1195	18	428	773
3	6808	1191	18	432	772
4	6801	1186	19	436	775
5	6801	1183	19	438	778
6	6796	1180	21	445	781
7	6794	1177	22	450	785
8	6789	1172	22	452	789
9	6794	1172	23	455	793
10	6790	1169	23	458	792
11	6790	1167	23	461	799
12	6789	1167	24	463	807
1	6575	1178	22	417	768
2	6569	1175	24	420	775
3	6566	1167	24	422	775
4	6558	1163	25	421	776
5	6559	1161	25	425	780
6	6558	1160	25	428	777
7	6553	1156	26	431	779
8	6543	1152	25	432	779
9	6543	1154	25	438	784
10	6542	1149	25	440	784
11	6529	1141	27	445	782
12	6524	1133	27	448	785
1	6606	1202	19	447	810
2	6604	1198	19	449	810
3	6603	1196	18	451	812
4	6599	1194	18	455	814
5	6598	1192	19	459	820
6	6591	1187	20	462	820
7	6589	1184	20	467	822
8	6587	1181	20	468	821
9	6590	1181	20	473	825
10	6589	1180	21	475	826
11	6587	1176	21	475	825
12	6589	1172	23	477	825
1	6634	1187	21	395	768
2	6636	1183	23	399	770
3	6631	1177	23	400	770
4	6629	1176	24	402	775
5	6628	1173	24	404	777
6	6630	1175	25	410	786
7	6618	1165	25	415	782
8	6618	1163	26	418	788
9	6612	1159	26	424	792
10	6611	1157	27	427	796
11	6603	1151	29	431	795
12	6600	1147	29	433	796
1	6587	1210	18	430	783
2	6583	1207	21	433	789
3	6582	1206	23	436	793
4	6584	1204	24	440	799
5	6579	1200	24	445	800
6	6573	1197	25	449	803
7	6568	1190	26	454	803
8	6565	1185	26	456	803
9	6561	1180	26	459	806
10	6553	1177	27	461	814
11	6544	1171	27	463	818
12	6543	1168	28	467	819
1	6580	1175	22	407	782
2	6572	1170	25	414	783
3	6571	1172	26	418	787
4	6564	1167	26	421	789
5	6555	1162	26	425	788
6	6549	1158	27	429	790
7	6545	1156	28	432	797
8	6540	1152	29	432	802
9	6537	1147	28	434	800
10	6530	1144	29	440	799
11	6521	1139	29	443	801
12	6526	1137	29	448	803
1	6549	1182	21	406	779
2	6545	1177	23	412	782
3	6541	1172	23	416	784
4	6538	1170	23	418	788
5	6538	1169	23	420	790
6	6536	1167	26	424	797
7	6529	1160	25	426	794
8	6522	1155	26	431	793
9	6512	1150	27	433	794
10	6505	1146	27	435	795
11	6503	1142	26	441	798
12	6499	1142	26	444	799
t	Total-IDU	IDU-HIV	IDU-AIDS	IDU-HAART	IDU-tested
1	6717	1224	21	413	768
2	6714	1221	22	415	773
3	6707	1213	22	417	773
4	6706	1210	22	419	776
5	6700	1205	22	424	780
6	6698	1202	24	430	788
7	6695	1202	24	436	794
8	6686	1196	25	439	797
9	6684	1189	24	440	796
10	6681	1186	23	447	797
11	6678	1181	24	450	797
12	6678	1182	24	453	804
1	6735	1241	21	430	824
2	6729	1234	22	433	827
3	6724	1227	23	434	828
4	6719	1222	24	436	832
5	6713	1219	24	439	832
6	6711	1219	24	442	837
7	6712	1217	25	444	835
8	6710	1216	25	449	841
9	6709	1216	26	453	849
10	6706	1215	28	456	851
11	6702	1207	29	459	847
12	6698	1205	29	462	849
1	6752	1240	15	456	831
2	6750	1238	15	460	833
3	6749	1236	15	465	835
4	6748	1233	14	467	839
5	6748	1231	15	471	843
6	6745	1228	16	478	846
7	6741	1226	16	481	846
8	6738	1222	16	484	849
9	6738	1219	16	485	853
10	6734	1216	16	487	855
11	6729	1211	16	489	851
12	6728	1207	16	493	854
1	6692	1213	21	475	807
2	6692	1212	22	479	809
3	6689	1210	22	482	815
4	6680	1204	21	488	821
5	6674	1196	22	492	820
6	6669	1192	22	498	822
7	6668	1186	22	499	823
8	6658	1181	22	504	827
9	6654	1179	25	507	827
10	6656	1180	25	514	834
11	6649	1176	24	515	837
12	6641	1172	24	518	840
1	6534	1145	17	429	733
2	6532	1146	19	431	736
3	6525	1141	21	430	738
4	6523	1137	22	431	740
5	6523	1134	21	432	744
6	6520	1133	21	434	752
7	6514	1126	21	438	749
8	6513	1128	22	440	753
9	6511	1127	22	444	760
10	6508	1125	22	447	761
11	6502	1122	22	449	765
12	6501	1121	22	451	769
1	6644	1164	22	445	766
2	6642	1163	22	449	771
3	6638	1159	24	451	774
4	6636	1156	25	455	776
5	6634	1153	26	458	780
6	6622	1141	27	458	776
7	6617	1141	27	462	786
8	6614	1138	27	466	788
9	6613	1134	27	470	791
10	6610	1130	27	471	792
11	6606	1128	27	475	790
12	6601	1123	27	478	789
1	6717	1222	21	432	800
2	6711	1219	22	432	803
3	6703	1212	23	436	804
4	6704	1209	24	439	808
5	6703	1207	24	439	811
6	6700	1202	26	443	814
7	6696	1197	27	445	815
8	6701	1197	27	447	816
9	6698	1194	27	447	817
10	6690	1188	27	447	817
11	6689	1188	27	451	824
12	6690	1188	27	454	827
1	6675	1257	24	449	831
2	6674	1251	24	450	834
3	6669	1243	27	454	839
4	6665	1241	27	457	840
5	6659	1237	26	461	840
6	6662	1235	28	465	849
7	6648	1224	28	468	851
8	6645	1222	28	470	853
9	6642	1222	28	472	857
10	6636	1218	28	475	858
11	6633	1216	29	479	867
12	6629	1212	30	483	870
1	6539	1196	14	466	774
2	6535	1192	15	467	775
3	6533	1190	15	466	782
4	6522	1181	15	469	778
5	6523	1179	15	471	781
6	6522	1175	15	479	786
7	6515	1172	16	484	785
8	6511	1168	17	488	789
9	6510	1168	17	490	794
10	6505	1164	18	492	797
11	6503	1159	17	493	801
12	6499	1157	17	493	802
1	6620	1144	20	405	755
2	6625	1146	20	409	759
3	6623	1143	20	413	761
4	6614	1140	19	419	762
5	6608	1135	20	421	764
6	6605	1131	20	425	767
7	6605	1128	21	429	770
8	6605	1126	21	429	774
9	6597	1119	21	432	774
10	6594	1115	21	433	774
11	6591	1113	21	435	777
12	6586	1108	23	438	775
1	6705	1199	17	433	781
2	6699	1190	17	436	777
3	6696	1187	17	440	777
4	6692	1186	17	442	781
5	6683	1178	17	443	785
6	6679	1178	17	444	787
7	6675	1171	17	447	786
8	6674	1169	17	450	791
9	6667	1165	18	454	796
10	6666	1163	18	459	800
11	6657	1159	18	461	801
12	6659	1160	18	463	806
1	6668	1259	17	484	877
2	6668	1259	20	487	882
3	6664	1258	21	489	884
4	6662	1255	24	489	883
5	6658	1248	28	492	884
6	6656	1246	29	497	887
7	6653	1242	29	499	889
8	6649	1236	30	504	888
9	6650	1234	31	513	888
10	6650	1233	33	517	893
11	6647	1228	33	518	898
12	6641	1224	36	521	898
1	6674	1135	11	365	747
2	6669	1129	12	368	752
3	6668	1127	13	372	754
4	6666	1123	12	373	751
5	6666	1120	13	376	752
6	6664	1116	14	379	755
7	6662	1111	15	380	757
8	6657	1108	16	383	764
9	6659	1103	18	386	763
10	6654	1099	18	390	765
11	6654	1100	18	394	766
12	6652	1098	18	396	766
1	6617	1213	22	445	807
2	6612	1206	22	449	806
3	6606	1200	22	455	809
4	6604	1195	22	458	809
5	6596	1187	23	460	812
6	6597	1183	24	465	815
7	6597	1182	24	466	820
8	6597	1178	24	470	818
9	6594	1176	25	471	822
10	6589	1172	25	476	824
11	6582	1169	25	476	825
12	6575	1164	25	476	827
1	6684	1245	13	459	844
2	6688	1242	14	460	844
3	6682	1238	14	464	849
4	6680	1235	15	468	850
5	6672	1231	15	469	849
6	6675	1224	16	473	850
7	6670	1221	17	477	851
8	6662	1215	17	477	855
9	6656	1211	18	483	854
10	6648	1206	19	488	856
11	6645	1205	20	492	858
12	6641	1202	20	495	860
1	6656	1189	17	421	759
2	6651	1182	18	422	759
3	6650	1181	20	426	765
4	6642	1176	21	430	766
5	6637	1171	21	432	769
6	6634	1168	22	435	771
7	6627	1164	22	437	775
8	6621	1158	23	439	773
9	6621	1157	22	443	775
10	6616	1152	23	449	776
11	6609	1145	23	451	775
12	6607	1140	24	452	778
1	6725	1194	14	417	793
2	6720	1191	15	421	793
3	6721	1189	17	427	798
4	6719	1186	18	431	797
5	6711	1182	18	435	806
6	6709	1178	18	436	807
7	6708	1174	18	441	811
8	6699	1169	20	443	813
9	6692	1164	20	448	816
10	6689	1159	21	451	816
11	6683	1153	21	452	815
12	6683	1150	21	458	818
1	6769	1186	15	425	767
2	6761	1177	15	427	771
3	6758	1173	17	431	776
4	6756	1171	18	434	778
5	6749	1167	19	437	785
6	6745	1163	20	437	784
7	6738	1159	20	440	785
8	6732	1157	22	448	789
9	6728	1154	23	453	791
10	6722	1153	24	458	794
11	6715	1148	27	461	796
12	6711	1144	27	461	797
1	6708	1233	18	454	832
2	6703	1230	19	459	834
3	6698	1225	20	461	830
4	6693	1220	22	460	830
5	6683	1217	24	465	834
6	6679	1213	24	467	837
7	6674	1206	25	470	835
8	6669	1201	26	472	837
9	6665	1199	27	475	840
10	6661	1193	28	477	840
11	6655	1189	29	478	839
12	6657	1188	29	479	844
1	6641	1219	15	459	794
2	6638	1218	15	461	801
3	6630	1214	16	466	803
4	6625	1208	18	468	804
5	6624	1205	19	477	803
6	6626	1202	18	476	807
7	6628	1201	19	479	810
8	6625	1197	19	481	812
9	6618	1193	19	485	820
10	6615	1192	19	487	822
11	6613	1188	21	489	820
12	6610	1184	21	491	823
1	6793	1234	22	414	780
2	6792	1228	23	416	785
3	6792	1226	22	421	788
4	6785	1223	22	424	792
5	6775	1215	24	423	789
6	6771	1210	24	428	787
7	6766	1202	25	431	787
8	6757	1195	26	436	789
9	6753	1192	27	439	799
10	6749	1190	28	444	803
11	6750	1190	28	447	807
12	6748	1186	29	448	809
1	6715	1211	21	443	794
2	6710	1208	21	447	796
3	6706	1207	23	452	801
4	6700	1200	23	456	797
5	6703	1195	24	456	801
6	6699	1193	24	461	803
7	6692	1188	25	466	804
8	6685	1183	25	468	805
9	6679	1176	26	471	804
10	6674	1170	28	474	807
11	6670	1169	29	479	813
12	6669	1166	29	479	812
1	6767	1241	22	479	815
2	6762	1237	23	480	816
3	6754	1230	23	485	818
4	6749	1228	24	487	823
5	6749	1226	24	487	832
6	6745	1225	24	490	834
7	6738	1222	24	493	839
8	6730	1218	27	499	840
9	6724	1215	27	500	841
10	6713	1207	31	500	843
11	6708	1200	31	501	842
12	6697	1194	31	509	844
1	6916	1265	15	460	814
2	6914	1261	16	464	820
3	6910	1256	17	467	822
4	6907	1253	17	472	821
5	6898	1248	17	474	822
6	6895	1246	17	476	828
7	6889	1243	17	479	831
8	6888	1242	18	484	832
9	6880	1236	18	485	831
10	6877	1229	18	488	835
11	6872	1224	19	493	838
12	6866	1217	20	496	841
1	6527	1186	9	415	749
2	6524	1181	9	416	754
3	6518	1176	10	419	754
4	6511	1174	12	422	756
5	6504	1169	13	427	760
6	6499	1164	14	430	762
7	6498	1164	16	434	769
8	6496	1164	18	437	775
9	6494	1164	19	439	774
10	6484	1156	19	440	771
11	6481	1154	19	445	775
12	6472	1145	20	448	772
1	6671	1204	15	412	761
2	6671	1200	15	414	760
3	6663	1194	16	421	763
4	6663	1191	17	425	764
5	6660	1187	17	425	765
6	6655	1184	17	427	765
7	6651	1178	19	433	768
8	6650	1177	22	437	773
9	6648	1173	22	439	773
10	6646	1167	22	443	777
11	6645	1165	23	444	779
12	6640	1161	24	446	778
1	6727	1226	18	422	793
2	6721	1220	19	426	800
3	6721	1218	19	428	799
4	6718	1214	19	433	802
5	6715	1210	19	439	799
6	6712	1206	20	442	805
7	6704	1201	20	445	809
8	6701	1195	20	447	806
9	6698	1194	20	448	811
10	6692	1191	20	452	811
11	6686	1188	20	459	817
12	6682	1184	20	461	819
1	6886	1198	23	440	797
2	6884	1195	23	443	802
3	6879	1188	25	446	804
4	6876	1186	26	452	806
5	6871	1186	27	456	809
6	6871	1183	27	458	810
7	6864	1175	27	458	810
8	6854	1168	29	461	809
9	6850	1167	30	465	811
10	6850	1166	31	466	812
11	6846	1159	30	468	813
12	6843	1157	30	469	816
1	6694	1208	7	425	815
2	6688	1202	8	429	817
3	6681	1196	9	432	817
4	6673	1192	10	437	818
5	6665	1184	11	441	813
6	6659	1179	12	447	813
7	6656	1174	15	453	820
8	6651	1168	15	454	820
9	6647	1169	16	458	823
10	6638	1164	17	460	823
11	6633	1161	17	462	823
12	6625	1158	19	465	826
1	6546	1153	17	416	747
2	6543	1152	18	420	750
3	6547	1153	18	424	757
4	6547	1146	18	427	757
5	6542	1140	18	431	759
6	6536	1135	19	434	758
7	6536	1132	21	436	760
8	6528	1124	24	436	761
9	6528	1123	25	439	766
10	6527	1121	26	441	768
11	6530	1122	26	445	778
12	6528	1119	26	446	784
1	6743	1276	18	466	828
2	6739	1272	19	469	831
3	6734	1268	20	470	830
4	6735	1267	20	475	839
5	6733	1264	20	478	846
6	6730	1262	21	481	852
7	6727	1258	22	483	856
8	6725	1256	23	484	857
9	6724	1255	23	489	858
10	6722	1253	23	497	863
11	6720	1250	23	502	863
12	6717	1248	23	506	864
1	6711	1259	19	443	827
2	6701	1252	19	446	822
3	6701	1253	19	450	833
4	6699	1250	21	452	841
5	6700	1245	21	452	840
6	6694	1241	21	454	839
7	6691	1238	22	455	844
8	6690	1237	22	458	848
9	6686	1233	23	462	856
10	6680	1230	22	463	860
11	6677	1225	22	467	860
12	6671	1219	22	469	863
1	6690	1170	9	432	781
2	6694	1172	10	439	784
3	6689	1171	11	444	787
4	6688	1169	13	444	791
5	6683	1167	14	451	792
6	6683	1165	16	453	792
7	6682	1162	18	458	793
8	6672	1158	18	462	799
9	6666	1158	18	466	802
10	6660	1151	18	469	797
11	6659	1148	20	472	804
12	6656	1145	20	474	811
1	6740	1199	20	435	786
2	6734	1193	21	443	785
3	6734	1192	21	446	786
4	6734	1190	21	450	792
5	6732	1186	21	455	795
6	6730	1182	22	456	800
7	6725	1180	22	459	803
8	6722	1177	22	463	803
9	6720	1171	23	463	801
10	6714	1164	23	467	798
11	6711	1161	23	471	799
12	6707	1157	23	473	801
1	6746	1222	18	425	784
2	6736	1215	17	428	782
3	6728	1210	17	433	785
4	6726	1208	19	436	790
5	6721	1205	21	447	793
6	6722	1206	21	452	803
7	6721	1203	22	456	807
8	6716	1200	23	460	808
9	6714	1198	24	463	814
10	6714	1193	24	466	817
11	6705	1185	25	470	819
12	6700	1182	24	473	824
1	6747	1208	15	463	784
2	6748	1206	15	465	788
3	6743	1201	14	468	789
4	6740	1197	14	470	795
5	6742	1193	14	471	796
6	6733	1186	14	472	796
7	6730	1184	14	477	803
8	6723	1177	14	479	804
9	6718	1172	14	480	807
10	6714	1166	17	484	806
11	6715	1164	18	485	804
12	6710	1158	18	484	804
1	6740	1206	19	440	790
2	6733	1202	21	442	799
3	6727	1201	22	446	808
4	6724	1193	27	449	811
5	6718	1188	28	452	814
6	6714	1186	29	457	818
7	6710	1180	31	461	816
8	6704	1174	32	465	816
9	6706	1174	31	469	817
10	6696	1171	31	473	822
11	6690	1165	32	476	821
12	6688	1164	34	481	828
1	6666	1191	19	411	782
2	6663	1187	20	415	786
3	6663	1185	20	417	788
4	6653	1179	22	418	786
5	6648	1176	23	424	786
6	6642	1172	24	429	786
7	6641	1169	24	433	788
8	6638	1165	25	435	788
9	6637	1160	25	435	785
10	6640	1160	26	441	792
11	6638	1159	26	442	793
12	6629	1155	26	446	796
1	6622	1198	19	439	765
2	6615	1191	20	437	763
3	6606	1184	21	440	759
4	6602	1183	22	446	764
5	6595	1178	22	447	772
6	6598	1178	22	448	778
7	6591	1171	22	450	782
8	6590	1169	23	453	782
9	6587	1166	23	457	781
10	6586	1161	23	457	785
11	6588	1160	24	463	789
12	6583	1157	24	466	789
1	6480	1129	25	394	736
2	6481	1128	27	396	738
3	6475	1121	27	400	741
4	6473	1120	27	404	747
5	6461	1109	29	411	744
6	6464	1109	30	417	754
7	6463	1108	31	421	758
8	6459	1105	31	423	759
9	6456	1102	31	427	761
10	6453	1097	31	430	765
11	6446	1093	33	436	768
12	6446	1089	32	440	772
1	6727	1194	25	429	785
2	6722	1192	25	434	787
3	6724	1191	25	439	789
4	6716	1186	25	443	794
5	6712	1183	28	450	796
6	6707	1181	28	454	799
7	6702	1175	27	460	804
8	6693	1164	27	462	807
9	6688	1160	27	470	809
10	6682	1155	26	473	809
11	6681	1153	26	479	812
12	6673	1150	26	483	813
1	6675	1151	14	406	758
2	6670	1149	16	408	757
3	6668	1148	17	409	761
4	6663	1143	17	412	765
5	6656	1138	18	417	769
6	6650	1131	18	420	771
7	6651	1128	18	424	775
8	6648	1129	18	426	778
9	6642	1123	18	430	780
10	6646	1119	18	429	779
11	6646	1120	18	432	782
12	6641	1114	18	439	783
1	6738	1222	22	451	810
2	6733	1220	22	457	813
3	6729	1216	23	458	816
4	6728	1214	23	460	815
5	6725	1211	26	466	818
6	6725	1206	27	467	818
7	6719	1204	28	470	821
8	6715	1203	30	473	822
9	6713	1200	28	478	825
10	6715	1199	28	483	828
11	6712	1195	29	485	829
12	6709	1191	29	487	836
1	6722	1230	20	454	791
2	6715	1221	20	454	794
3	6712	1217	22	459	797
4	6707	1213	22	469	797
5	6703	1210	22	473	801
6	6704	1208	22	474	808
7	6695	1203	23	477	804
8	6694	1199	23	479	809
9	6694	1195	23	479	809
10	6693	1195	23	481	813
11	6685	1194	23	484	821
12	6681	1189	23	486	822
1	6610	1186	11	411	766
2	6604	1182	12	412	765
3	6595	1173	13	417	763
4	6595	1172	13	420	771
5	6588	1164	13	420	773
6	6582	1158	13	423	774
7	6579	1154	13	427	775
8	6579	1150	12	430	775
9	6576	1146	14	432	774
10	6575	1144	13	436	776
11	6575	1139	15	436	778
12	6577	1138	16	440	785
1	6754	1213	24	427	783
2	6753	1214	24	431	787
3	6751	1211	24	435	784
4	6748	1207	26	437	789
5	6740	1200	26	441	787
6	6732	1193	26	442	787
7	6729	1187	26	444	789
8	6721	1183	27	444	789
9	6718	1183	28	447	791
10	6709	1174	29	450	791
11	6704	1170	29	452	791
12	6700	1166	30	457	793
1	6659	1230	12	468	790
2	6656	1229	12	467	792
3	6650	1227	13	472	791
4	6646	1223	13	478	796
5	6637	1220	13	481	800
6	6635	1218	13	482	805
7	6634	1218	14	485	811
8	6628	1213	14	487	816
9	6625	1208	14	491	818
10	6619	1204	14	493	820
11	6615	1199	15	494	827
12	6608	1194	16	498	826
1	6605	1238	16	439	788
2	6600	1229	16	440	791
3	6598	1226	17	441	796
4	6591	1221	17	442	797
5	6593	1220	19	445	799
6	6591	1218	19	445	805
7	6589	1218	19	449	810
8	6590	1215	18	451	812
9	6588	1211	18	454	812
10	6585	1209	18	457	818
11	6588	1209	19	461	824
12	6588	1208	20	464	828
1	6847	1188	25	403	774
2	6845	1184	24	403	774
3	6841	1179	24	403	776
4	6835	1180	24	410	783
5	6830	1170	24	413	785
6	6825	1167	24	421	785
7	6819	1159	25	424	787
8	6816	1159	25	428	792
9	6811	1155	25	432	789
10	6799	1142	25	438	787
11	6795	1139	24	442	790
12	6790	1136	24	444	789
1	6753	1241	18	437	822
2	6752	1240	19	439	824
3	6753	1238	19	439	823
4	6754	1241	19	441	829
5	6751	1238	19	447	834
6	6746	1235	22	450	834
7	6747	1235	22	454	842
8	6740	1229	22	457	846
9	6731	1220	22	462	844
10	6731	1218	22	465	849
11	6727	1215	21	468	854
12	6724	1212	21	474	856
1	6602	1199	23	420	774
2	6597	1194	24	423	777
3	6593	1188	26	427	774
4	6587	1182	26	430	774
5	6585	1177	30	435	774
6	6579	1172	30	436	776
7	6576	1169	31	442	779
8	6573	1169	31	446	785
9	6564	1162	30	446	787
10	6557	1159	30	448	793
11	6553	1153	30	450	792
12	6549	1150	31	451	795
1	6719	1209	15	446	776
2	6722	1208	15	451	778
3	6722	1206	16	455	783
4	6726	1205	16	462	789
5	6723	1200	17	465	796
6	6716	1193	17	464	797
7	6709	1188	18	468	796
8	6707	1187	18	467	802
9	6699	1181	17	473	805
10	6693	1179	17	475	810
11	6694	1178	18	477	815
12	6689	1174	18	481	823
1	6729	1270	17	443	846
2	6725	1266	17	443	849
3	6720	1262	17	445	854
4	6719	1265	18	447	863
5	6718	1262	18	451	871
6	6718	1262	19	454	875
7	6710	1251	20	456	873
8	6711	1251	20	459	877
9	6710	1249	20	461	882
10	6708	1247	22	466	885
11	6705	1243	22	467	887
12	6706	1240	22	468	886
1	6479	1219	14	409	777
2	6480	1218	17	412	776
3	6478	1214	17	415	777
4	6478	1209	17	417	777
5	6471	1204	17	421	781
6	6472	1203	17	423	786
7	6469	1198	17	426	788
8	6472	1196	18	434	789
9	6466	1189	19	438	795
10	6464	1185	20	442	799
11	6459	1181	21	443	807
12	6458	1180	21	448	808
1	6636	1276	20	458	828
2	6633	1272	20	462	830
3	6624	1264	20	465	830
4	6618	1259	22	466	832
5	6613	1257	24	469	835
6	6611	1253	24	472	841
7	6610	1249	24	476	844
8	6604	1247	24	482	849
9	6601	1240	24	487	849
10	6593	1235	26	489	851
11	6582	1228	25	491	856
12	6577	1223	25	496	856
1	6589	1237	24	455	815
2	6587	1233	24	459	815
3	6581	1231	24	463	821
4	6578	1227	26	466	830
5	6577	1224	26	468	831
6	6576	1223	26	475	839
7	6577	1220	26	480	839
8	6576	1218	27	482	842
9	6573	1211	29	484	841
10	6571	1210	30	487	849
11	6564	1205	31	491	850
12	6561	1203	33	494	852
1	6729	1219	19	442	809
2	6725	1216	19	445	809
3	6723	1214	19	448	809
4	6719	1208	19	451	813
5	6717	1207	19	453	814
6	6714	1207	19	456	812
7	6709	1204	19	460	813
8	6706	1201	19	464	816
9	6705	1201	20	469	821
10	6698	1196	22	471	818
11	6699	1193	22	474	819
12	6701	1188	22	475	817
1	6727	1204	11	402	743
2	6723	1197	10	408	744
3	6717	1188	10	412	746
4	6711	1185	10	414	748
5	6711	1184	11	416	754
6	6708	1179	12	423	759
7	6710	1178	12	424	765
8	6703	1171	13	429	767
9	6698	1166	13	431	768
10	6698	1164	13	433	775
11	6689	1157	13	435	773
12	6686	1155	13	438	778
1	6766	1236	14	442	806
2	6767	1237	14	448	813
3	6768	1235	16	451	819
4	6765	1234	16	451	822
5	6766	1232	17	454	826
6	6765	1227	17	454	828
7	6754	1219	16	457	824
8	6752	1216	18	461	827
9	6754	1216	20	465	828
10	6749	1209	21	465	827
11	6744	1202	20	467	834
12	6743	1200	21	471	836
1	6601	1230	19	421	808
2	6590	1225	19	428	811
3	6587	1221	19	433	810
4	6586	1217	19	436	818
5	6579	1210	20	439	822
6	6576	1204	20	440	821
7	6572	1199	21	440	823
8	6569	1192	22	443	824
9	6571	1190	23	446	825
10	6570	1187	23	451	832
11	6562	1181	24	456	831
12	6561	1177	24	456	831
1	6681	1224	28	433	787
2	6681	1223	29	434	790
3	6673	1215	29	438	791
4	6665	1211	30	440	796
5	6662	1206	31	443	795
6	6659	1206	33	446	801
7	6659	1207	36	452	807
8	6652	1201	36	455	809
9	6645	1194	39	460	806
10	6647	1190	40	460	812
11	6643	1186	41	463	815
12	6637	1181	43	465	815
1	6800	1234	18	435	806
2	6795	1228	18	437	808
3	6799	1229	17	438	812
4	6795	1229	20	446	815
5	6799	1227	20	449	822
6	6790	1224	20	455	823
7	6785	1218	20	458	823
8	6789	1216	20	459	829
9	6785	1215	21	462	837
10	6784	1213	22	465	838
11	6784	1212	25	470	844
12	6784	1209	25	475	846
1	6718	1203	16	419	778
2	6719	1200	17	424	785
3	6711	1193	17	428	786
4	6705	1190	17	430	787
5	6699	1184	17	433	786
6	6689	1181	17	434	785
7	6684	1176	19	442	784
8	6684	1176	19	444	789
9	6681	1173	20	447	798
10	6668	1164	20	450	799
11	6661	1157	20	453	799
12	6657	1153	21	458	799
1	6780	1230	22	420	775
2	6773	1225	22	425	777
3	6766	1219	23	427	780
4	6765	1217	23	431	785
5	6763	1212	23	433	786
6	6761	1206	23	439	786
7	6760	1203	23	443	785
8	6755	1196	22	447	788
9	6752	1193	22	451	792
10	6750	1194	22	455	794
11	6745	1188	21	457	792
12	6738	1182	21	458	796
1	6740	1205	14	423	782
2	6738	1203	15	425	785
3	6745	1207	14	427	790
4	6740	1206	14	428	795
5	6743	1207	14	432	800
6	6745	1204	14	434	804
7	6743	1202	15	437	808
8	6741	1196	16	440	812
9	6739	1191	16	445	814
10	6737	1189	16	450	818
11	6730	1185	18	455	817
12	6728	1183	20	458	818
1	6676	1238	9	427	801
2	6668	1235	9	431	804
3	6658	1230	9	437	805
4	6659	1225	9	440	806
5	6655	1218	10	442	803
6	6649	1216	11	445	807
7	6641	1210	12	449	810
8	6634	1205	13	452	809
9	6629	1199	14	455	814
10	6631	1199	14	458	817
11	6626	1194	14	462	818
12	6623	1190	14	470	818
1	6830	1241	13	468	851
2	6826	1237	13	472	855
3	6826	1234	13	474	858
4	6819	1228	13	478	859
5	6812	1222	13	482	865
6	6806	1215	13	481	866
7	6800	1210	13	483	866
8	6796	1204	13	485	870
9	6795	1200	13	486	868
10	6792	1196	14	488	866
11	6783	1188	15	488	865
12	6776	1184	16	488	865
1	6714	1162	16	410	754
2	6707	1162	17	414	754
3	6698	1157	17	415	757
4	6695	1151	17	417	763
5	6692	1147	19	418	764
6	6690	1143	20	422	768
7	6688	1136	21	429	768
8	6677	1126	22	434	771
9	6675	1123	23	435	772
10	6676	1122	24	437	779
11	6678	1124	25	446	784
12	6669	1116	24	446	787
1	6714	1180	20	386	769
2	6708	1175	20	391	771
3	6710	1175	21	393	776
4	6706	1175	22	394	780
5	6707	1175	22	399	784
6	6704	1171	22	402	784
7	6695	1164	22	404	784
8	6688	1162	22	405	787
9	6681	1160	26	409	791
10	6682	1157	26	415	795
11	6676	1153	27	418	797
12	6668	1145	28	420	794
1	6702	1176	14	439	791
2	6698	1173	15	441	792
3	6694	1169	17	442	792
4	6693	1167	16	443	793
5	6686	1161	16	442	792
6	6684	1159	17	447	793
7	6685	1157	18	452	798
8	6679	1154	18	454	807
9	6677	1153	18	458	809
10	6676	1150	19	463	809
11	6669	1142	20	467	810
12	6675	1144	20	470	813
1	6541	1183	11	434	787
2	6540	1182	11	439	793
3	6534	1181	11	442	796
4	6532	1176	11	448	796
5	6529	1172	12	451	793
6	6523	1167	13	458	796
7	6523	1168	15	461	799
8	6525	1169	15	468	800
9	6521	1166	15	473	804
10	6522	1163	15	477	805
11	6521	1163	15	483	807
12	6521	1167	17	487	811
1	6657	1186	10	406	771
2	6650	1180	10	407	772
3	6652	1181	11	409	778
4	6645	1181	11	412	779
5	6640	1177	11	412	777
6	6637	1173	12	412	777
7	6634	1169	12	416	781
8	6627	1164	12	421	780
9	6624	1157	12	427	779
10	6626	1156	13	430	779
11	6627	1154	16	432	782
12	6624	1151	18	435	787
1	6719	1219	20	418	793
2	6719	1218	21	423	795
3	6712	1214	21	430	796
4	6710	1211	21	436	799
5	6708	1209	21	440	804
6	6704	1204	21	448	805
7	6705	1200	21	451	810
8	6701	1193	24	455	811
9	6703	1192	25	458	813
10	6696	1185	24	460	810
11	6693	1180	24	465	814
12	6689	1176	24	470	817
1	6699	1243	18	464	820
2	6694	1237	18	467	823
3	6681	1228	18	468	821
4	6681	1226	20	471	823
5	6676	1221	20	473	820
6	6678	1221	20	479	824
7	6675	1219	22	480	829
8	6668	1215	25	484	832
9	6670	1212	25	487	838
10	6668	1212	25	489	839
11	6668	1212	25	493	840
12	6658	1205	25	495	842
1	6653	1240	19	468	830
2	6648	1238	19	469	833
3	6643	1235	20	473	835
4	6637	1232	20	477	835
5	6631	1226	20	478	836
6	6624	1219	20	480	836
7	6617	1215	21	485	839
8	6610	1209	23	490	843
9	6611	1211	23	494	848
10	6610	1211	23	497	858
11	6603	1207	24	499	864
12	6595	1197	25	498	859
1	6637	1195	21	422	773
2	6639	1193	21	426	776
3	6636	1190	22	428	776
4	6631	1188	22	430	780
5	6630	1186	23	436	781
6	6622	1179	24	437	783
7	6624	1179	25	441	787
8	6626	1173	25	443	784
9	6618	1167	25	445	783
10	6613	1169	27	448	790
11	6610	1165	27	449	793
12	6604	1162	29	453	795
1	6648	1175	11	435	779
2	6646	1174	11	438	785
3	6635	1168	12	442	785
4	6625	1159	12	444	783
5	6618	1153	12	447	781
6	6620	1152	13	448	783
7	6612	1145	12	453	783
8	6607	1139	12	457	787
9	6601	1137	12	459	788
10	6593	1132	12	463	793
11	6592	1132	12	467	797
12	6588	1128	12	469	802
1	6746	1192	13	419	794
2	6741	1186	13	420	795
3	6737	1184	13	424	800
4	6737	1182	13	425	801
5	6737	1182	14	434	805
6	6731	1177	15	434	806
7	6733	1173	15	435	809
8	6726	1168	16	438	814
9	6719	1162	16	441	814
10	6721	1162	17	445	818
11	6715	1159	18	448	821
12	6714	1157	19	450	824
1	6799	1217	18	437	818
2	6799	1215	18	439	820
3	6793	1209	19	443	821
4	6790	1208	20	448	826
5	6786	1207	22	451	828
6	6779	1200	21	458	831
7	6775	1195	21	461	832
8	6773	1190	24	463	834
9	6768	1186	24	465	834
10	6761	1183	24	470	833
11	6754	1176	24	472	836
12	6753	1172	24	473	837
1	6604	1180	15	424	771
2	6602	1177	14	426	770
3	6596	1173	15	428	770
4	6594	1172	16	430	774
5	6599	1172	17	437	780
6	6595	1170	18	441	789
7	6596	1166	18	444	792
8	6594	1164	18	448	793
9	6593	1161	20	448	793
10	6588	1158	21	450	798
11	6581	1152	21	452	803
12	6579	1150	20	457	805
1	6685	1229	18	458	798
2	6681	1224	18	458	802
3	6676	1221	19	462	806
4	6675	1218	19	466	811
5	6670	1213	20	468	815
6	6670	1211	20	470	818
7	6673	1210	20	473	820
8	6670	1203	20	475	819
9	6664	1198	21	478	821
10	6663	1198	21	485	827
11	6659	1194	23	488	831
12	6654	1192	23	489	837
1	6681	1228	22	438	790
2	6680	1227	24	440	794
3	6676	1225	25	444	800
4	6668	1219	25	448	803
5	6665	1215	26	451	807
6	6663	1211	28	453	809
7	6658	1208	29	458	817
8	6661	1211	29	461	823
9	6656	1209	29	465	823
10	6650	1206	29	469	822
11	6650	1201	30	469	823
12	6650	1201	31	474	827
1	6647	1215	18	402	785
2	6636	1209	18	407	788
3	6627	1204	17	411	788
4	6624	1202	19	419	791
5	6616	1194	20	425	793
6	6613	1191	20	429	793
7	6611	1187	22	429	794
8	6603	1179	22	437	795
9	6597	1173	22	438	794
10	6600	1172	24	441	795
11	6597	1166	24	443	793
12	6598	1164	25	448	794
1	6677	1212	18	437	786
2	6670	1205	19	441	789
3	6664	1202	19	442	793
4	6667	1201	19	442	793
5	6664	1198	19	449	800
6	6666	1197	19	452	804
7	6663	1192	20	455	806
8	6658	1190	21	459	809
9	6657	1185	22	459	809
10	6652	1179	22	461	809
11	6647	1175	22	464	810
12	6646	1174	23	464	813
1	6703	1245	15	459	790
2	6694	1240	15	458	795
3	6694	1240	15	459	799
4	6691	1237	16	460	805
5	6688	1232	19	467	809
6	6685	1229	19	470	809
7	6682	1227	19	476	814
8	6683	1224	20	478	816
9	6677	1219	21	480	814
10	6664	1214	21	483	813
11	6655	1202	23	484	811
12	6643	1196	25	487	811
1	6543	1212	21	437	780
2	6534	1205	21	438	778
3	6533	1202	21	438	778
4	6531	1196	21	443	777
5	6527	1194	23	447	781
6	6522	1192	22	450	784
7	6516	1188	22	452	787
8	6516	1186	24	455	793
9	6507	1179	23	457	798
10	6502	1176	25	459	796
11	6497	1173	25	461	800
12	6488	1166	26	462	803
1	6600	1211	21	452	787
2	6596	1210	21	458	793
3	6587	1202	21	462	796
4	6581	1194	21	464	794
5	6571	1185	24	466	792
6	6571	1183	23	469	796
7	6564	1178	24	471	795
8	6556	1173	24	472	795
9	6553	1168	23	473	796
10	6546	1163	23	474	795
11	6539	1159	23	479	797
12	6535	1156	24	484	802
1	6863	1257	22	452	831
2	6864	1252	23	454	830
3	6863	1252	25	456	833
4	6855	1244	25	458	831
5	6844	1237	26	459	833
6	6840	1232	25	463	838
7	6829	1226	28	466	843
8	6823	1220	28	470	843
9	6821	1213	28	476	846
10	6819	1209	27	483	844
11	6813	1202	27	485	842
12	6806	1194	30	489	842
1	6680	1150	24	423	771
2	6673	1145	24	424	775
3	6666	1139	25	425	780
4	6653	1130	26	427	781
5	6659	1125	26	429	779
6	6658	1125	26	431	783
7	6651	1119	26	434	783
8	6650	1117	26	441	783
9	6648	1115	26	445	787
10	6640	1110	27	452	786
11	6639	1104	29	456	787
12	6635	1101	29	459	792
1	6778	1222	14	414	781
2	6781	1224	16	416	785
3	6780	1221	17	418	789
4	6777	1218	18	420	791
5	6771	1217	19	426	798
6	6765	1212	21	432	796
7	6764	1212	22	436	801
8	6763	1207	23	439	803
9	6759	1203	25	442	806
10	6763	1200	25	445	812
11	6761	1194	25	447	814
12	6753	1188	26	452	817
1	6633	1194	12	432	790
2	6634	1192	13	434	793
3	6629	1186	14	435	793
4	6620	1178	14	438	798
5	6618	1178	15	442	798
6	6610	1172	16	449	799
7	6609	1168	16	454	803
8	6609	1166	17	457	806
9	6602	1164	18	461	805
10	6603	1161	20	467	804
11	6597	1157	20	471	812
12	6592	1150	20	473	812
1	6677	1219	20	441	817
2	6670	1217	21	443	819
3	6664	1210	22	446	818
4	6659	1205	22	453	819
5	6653	1202	24	457	819
6	6646	1196	25	460	822
7	6637	1192	26	461	829
8	6638	1188	27	463	833
9	6633	1186	28	464	835
10	6633	1187	29	469	838
11	6630	1179	28	474	834
12	6621	1172	25	479	832
1	6759	1197	9	439	791
2	6751	1190	10	443	789
3	6746	1188	10	446	791
4	6746	1184	10	446	788
5	6746	1183	10	448	795
6	6742	1180	11	451	798
7	6740	1178	11	452	796
8	6745	1176	11	456	798
9	6743	1175	12	460	804
10	6737	1172	12	462	808
11	6733	1169	14	465	806
12	6725	1162	14	469	804
1	6700	1192	12	442	772
2	6691	1182	13	447	772
3	6687	1180	15	451	776
4	6682	1174	14	454	779
5	6685	1173	15	457	781
6	6680	1171	15	458	788
7	6674	1166	16	460	791
8	6674	1164	18	462	793
9	6667	1158	19	470	792
10	6660	1150	20	471	793
11	6655	1148	21	473	792
12	6649	1144	21	479	793
1	6588	1136	18	395	751
2	6584	1133	18	401	752
3	6580	1131	20	405	753
4	6579	1130	21	407	759
5	6575	1126	22	408	758
6	6574	1126	22	409	758
7	6574	1126	22	413	760
8	6571	1121	23	413	762
9	6572	1120	26	417	762
10	6570	1117	27	420	766
11	6573	1119	28	424	774
12	6566	1114	28	426	776
1	6625	1239	15	433	811
2	6619	1236	16	436	815
3	6610	1226	17	438	817
4	6602	1217	19	442	817
5	6596	1217	20	444	819
6	6590	1213	20	448	820
7	6588	1210	20	453	824
8	6581	1206	20	458	826
9	6578	1201	20	460	828
10	6577	1198	20	460	829
11	6576	1194	22	462	830
12	6572	1191	22	463	831
1	6582	1244	27	433	811
2	6578	1241	28	436	813
3	6579	1239	28	440	816
4	6571	1233	27	442	817
5	6572	1231	28	443	823
6	6566	1228	27	448	827
7	6561	1222	29	449	829
8	6555	1220	28	452	829
9	6555	1220	28	456	835
10	6557	1220	29	458	840
11	6552	1217	30	460	839
12	6546	1211	30	461	843
1	6749	1236	19	458	802
2	6741	1230	19	465	807
3	6737	1227	19	467	808
4	6736	1229	19	468	812
5	6732	1223	20	471	813
6	6725	1218	20	476	818
7	6719	1213	20	483	818
8	6716	1208	21	484	819
9	6710	1202	22	487	821
10	6701	1194	22	489	824
11	6696	1189	22	491	824
12	6693	1186	22	494	825
1	6729	1240	23	426	790
2	6724	1239	23	429	794
3	6726	1235	25	432	793
4	6724	1233	25	435	798
5	6724	1229	24	440	802
6	6720	1229	26	444	808
7	6718	1226	26	448	807
8	6714	1221	25	451	808
9	6713	1215	25	454	809
10	6706	1208	25	459	808
11	6699	1203	25	462	807
12	6697	1200	25	464	810
1	6814	1219	12	446	819
2	6810	1215	12	449	819
3	6810	1216	14	452	825
4	6804	1212	14	453	828
5	6798	1208	15	456	829
6	6793	1204	15	458	834
7	6784	1199	16	459	834
8	6781	1196	17	459	834
9	6773	1192	17	466	836
10	6771	1189	18	469	837
11	6771	1187	18	471	841
12	6771	1183	19	473	839
t	Total-IDU	IDU-HIV	IDU-AIDS	IDU-HAART	IDU-tested
1	6748	1223	20	448	801
2	6737	1216	20	452	801
3	6735	1213	20	454	806
4	6730	1210	20	458	808
5	6732	1208	21	464	811
6	6731	1203	21	467	816
7	6727	1199	21	469	822
8	6723	1195	21	470	825
9	6718	1191	21	475	826
10	6717	1190	22	478	829
11	6712	1186	22	482	829
12	6702	1178	21	482	827
1	6666	1166	26	417	755
2	6659	1163	25	424	761
3	6651	1160	23	427	757
4	6649	1158	23	427	763
5	6645	1154	23	428	765
6	6634	1145	23	430	771
7	6628	1140	24	434	770
8	6628	1136	27	437	771
9	6625	1132	27	440	774
10	6617	1123	29	442	775
11	6613	1121	30	443	777
12	6608	1116	30	444	776
1	6682	1224	22	447	802
2	6679	1219	23	452	811
3	6677	1216	23	455	812
4	6672	1210	23	455	811
5	6667	1206	25	457	815
6	6660	1201	25	462	816
7	6660	1199	26	463	817
8	6655	1193	27	469	816
9	6654	1189	31	471	817
10	6648	1184	31	474	817
11	6644	1183	33	474	818
12	6641	1178	33	477	818
1	6700	1212	16	435	780
2	6700	1212	17	441	787
3	6698	1209	16	444	789
4	6685	1200	17	446	789
5	6685	1198	17	454	793
6	6682	1199	19	457	797
7	6675	1196	21	458	804
8	6675	1194	21	459	806
9	6676	1194	22	459	811
10	6677	1192	23	462	815
11	6676	1189	23	463	817
12	6669	1182	25	465	816
1	6703	1209	21	429	787
2	6699	1205	22	432	791
3	6694	1203	22	433	791
4	6689	1201	24	434	794
5	6685	1201	24	435	806
6	6679	1195	24	437	806
7	6673	1192	26	438	806
8	6667	1190	27	439	807
9	6663	1181	28	438	805
10	6656	1174	30	443	807
11	6655	1176	30	449	815
12	6649	1176	30	454	813
1	6681	1240	21	444	811
2	6671	1235	22	449	816
3	6667	1233	23	451	815
4	6663	1225	22	452	821
5	6657	1217	24	455	823
6	6653	1214	24	457	824
7	6648	1214	27	457	828
8	6643	1208	29	458	831
9	6640	1205	30	457	834
10	6635	1201	31	460	838
11	6624	1192	31	461	837
12	6623	1189	31	466	840
1	6679	1187	19	442	790
2	6674	1184	20	448	793
3	6664	1178	20	451	797
4	6657	1174	21	455	802
5	6652	1172	23	459	806
6	6644	1167	24	459	809
7	6637	1160	25	463	810
8	6633	1157	26	468	814
9	6631	1158	29	471	822
10	6626	1157	30	476	827
11	6619	1155	30	477	827
12	6617	1155	30	479	827
1	6765	1246	26	433	808
2	6767	1246	26	437	809
3	6759	1240	25	439	806
4	6754	1236	25	438	809
5	6750	1232	24	443	814
6	6747	1225	24	445	820
7	6743	1221	25	447	819
8	6743	1221	25	452	828
9	6742	1223	26	456	832
10	6737	1220	28	459	841
11	6737	1216	28	457	844
12	6734	1210	28	462	843
1	6652	1177	18	429	805
2	6643	1172	18	431	805
3	6639	1169	19	435	810
4	6636	1167	19	440	813
5	6629	1166	20	445	814
6	6622	1158	19	445	812
7	6616	1153	19	446	810
8	6612	1150	19	446	811
9	6611	1148	21	447	816
10	6610	1147	21	449	817
11	6605	1144	22	451	820
12	6603	1143	22	453	819
1	6668	1155	18	422	759
2	6659	1147	18	422	761
3	6654	1147	18	427	767
4	6651	1146	18	433	769
5	6651	1144	18	437	772
6	6646	1142	20	440	775
7	6642	1139	20	443	776
8	6642	1136	20	447	777
9	6640	1132	21	450	777
10	6631	1130	21	449	779
11	6626	1124	23	452	777
12	6615	1117	22	452	777
1	6732	1244	24	441	807
2	6726	1241	24	446	806
3	6715	1234	24	450	811
4	6709	1228	26	452	812
5	6706	1223	27	457	820
6	6704	1220	28	459	819
7	6699	1213	28	460	821
8	6693	1211	28	463	828
9	6687	1207	29	469	826
10	6677	1206	30	470	826
11	6665	1197	31	475	824
12	6661	1194	31	478	825
1	6611	1125	13	422	750
2	6602	1120	13	427	749
3	6594	1114	14	429	746
4	6588	1109	13	430	745
5	6583	1105	14	433	744
6	6583	1104	15	437	745
7	6577	1103	16	440	745
8	6575	1101	17	447	748
9	6575	1099	17	453	752
10	6571	1094	17	457	754
11	6567	1089	18	462	761
12	6557	1085	18	465	761
1	6671	1257	24	443	824
2	6657	1248	24	443	821
3	6652	1242	25	444	819
4	6646	1234	25	448	817
5	6648	1231	27	451	819
6	6646	1229	27	455	824
7	6641	1226	28	457	826
8	6640	1222	28	462	829
9	6631	1221	29	464	836
10	6632	1220	30	466	841
11	6629	1217	31	472	849
12	6625	1214	31	473	854
1	6793	1214	15	451	797
2	6791	1214	17	453	802
3	6783	1207	17	455	802
4	6775	1202	17	462	805
5	6769	1197	18	468	805
6	6759	1191	18	467	803
7	6750	1186	19	469	807
8	6744	1182	20	471	810
9	6747	1179	20	474	811
10	6744	1177	20	478	811
11	6737	1173	20	481	814
12	6733	1167	20	482	813
1	6672	1183	11	414	759
2	6660	1178	14	413	759
3	6655	1175	14	414	770
4	6653	1175	15	416	777
5	6649	1171	15	420	779
6	6653	1170	16	421	786
7	6649	1163	15	424	785
8	6645	1157	16	426	781
9	6642	1153	17	431	783
10	6632	1149	17	433	784
11	6632	1147	17	434	786
12	6633	1144	18	440	789
1	6589	1183	23	413	756
2	6582	1179	23	414	758
3	6574	1176	23	418	758
4	6573	1172	23	420	761
5	6572	1170	23	424	763
6	6565	1165	23	429	766
7	6559	1158	25	429	768
8	6551	1152	25	431	770
9	6546	1147	26	431	770
10	6539	1139	27	433	774
11	6538	1134	28	438	776
12	6532	1127	26	444	774
1	6773	1223	20	437	783
2	6762	1212	20	437	783
3	6761	1210	21	439	787
4	6754	1203	21	441	787
5	6751	1201	21	447	793
6	6742	1194	21	448	790
7	6738	1192	21	454	793
8	6733	1185	22	454	795
9	6726	1178	22	456	794
10	6726	1177	22	458	794
11	6718	1171	23	459	797
12	6708	1166	23	464	795
1	6596	1237	13	447	837
2	6598	1237	15	449	840
3	6597	1234	16	455	842
4	6596	1231	18	460	846
5	6595	1231	18	464	847
6	6591	1227	20	465	846
7	6585	1223	20	464	849
8	6576	1216	22	468	852
9	6570	1209	23	469	848
10	6565	1205	23	471	852
11	6562	1202	23	475	857
12	6556	1196	24	475	857
1	6711	1165	10	431	783
2	6708	1160	10	435	784
3	6702	1157	10	439	787
4	6701	1152	11	442	794
5	6701	1150	13	448	795
6	6701	1149	13	451	799
7	6696	1144	13	455	798
8	6691	1139	13	459	804
9	6685	1135	12	462	807
10	6686	1135	13	466	811
11	6680	1127	14	468	807
12	6678	1123	15	472	809
1	6626	1191	12	444	782
2	6625	1189	12	448	786
3	6620	1183	12	452	787
4	6616	1182	13	458	790
5	6616	1181	13	463	796
6	6615	1175	14	467	794
7	6610	1171	15	467	792
8	6609	1171	15	469	800
9	6603	1166	17	475	800
10	6598	1160	18	477	802
11	6588	1154	18	478	806
12	6591	1150	19	479	810
1	6547	1217	19	420	789
2	6550	1216	19	421	792
3	6548	1212	19	423	798
4	6545	1211	20	428	802
5	6541	1208	20	432	807
6	6540	1206	20	436	810
7	6534	1201	22	441	813
8	6530	1198	23	444	814
9	6529	1197	23	444	816
10	6525	1191	23	446	817
11	6523	1189	23	447	820
12	6521	1187	25	451	821
1	6605	1195	20	407	771
2	6602	1190	19	406	774
3	6603	1192	20	409	780
4	6599	1188	22	411	782
5	6600	1186	24	413	782
6	6594	1185	24	413	786
7	6589	1183	25	418	791
8	6580	1175	25	423	790
9	6580	1172	27	426	793
10	6572	1166	27	432	797
11	6567	1161	27	437	799
12	6561	1155	26	438	801
1	6624	1211	14	480	804
2	6621	1205	15	484	806
3	6617	1200	16	488	807
4	6607	1192	16	492	807
5	6602	1189	16	495	818
6	6601	1189	18	496	820
7	6594	1187	18	498	820
8	6595	1183	18	500	821
9	6593	1176	19	501	820
10	6585	1175	20	505	821
11	6582	1172	20	507	821
12	6583	1172	22	513	823
1	6750	1212	13	417	771
2	6749	1211	13	418	778
3	6745	1205	13	423	782
4	6736	1197	13	427	788
5	6734	1193	14	431	790
6	6733	1188	15	433	791
7	6734	1186	15	437	791
8	6730	1184	16	437	794
9	6729	1179	16	440	794
10	6722	1174	16	442	795
11	6717	1173	17	444	798
12	6714	1170	19	449	805
1	6640	1173	11	426	775
2	6637	1171	11	426	780
3	6632	1168	11	430	785
4	6624	1161	13	428	781
5	6624	1162	14	435	789
6	6618	1157	14	434	791
7	6614	1153	14	439	797
8	6609	1149	14	443	801
9	6603	1142	14	444	798
10	6597	1137	14	449	798
11	6595	1134	14	453	799
12	6594	1133	14	460	801
1	6708	1211	10	437	793
2	6706	1212	12	439	797
3	6693	1207	12	442	800
4	6687	1202	14	445	804
5	6681	1196	13	449	803
6	6682	1195	13	450	808
7	6681	1191	14	451	813
8	6675	1187	15	453	814
9	6668	1181	17	455	813
10	6661	1174	19	458	815
11	6658	1173	19	461	816
12	6652	1171	19	466	819
1	6552	1154	21	443	766
2	6549	1150	22	446	770
3	6548	1149	22	451	774
4	6542	1143	22	455	777
5	6538	1137	23	459	776
6	6529	1130	22	463	779
7	6515	1122	22	467	776
8	6515	1122	23	469	780
9	6511	1119	22	471	779
10	6510	1116	22	474	790
11	6508	1112	24	478	789
12	6506	1109	24	479	787
1	6506	1169	16	439	762
2	6504	1167	18	440	761
3	6499	1163	17	442	764
4	6496	1161	19	443	764
5	6488	1156	18	443	764
6	6486	1151	20	446	767
7	6479	1143	20	449	767
8	6473	1136	21	450	768
9	6467	1129	21	452	770
10	6463	1124	22	456	774
11	6463	1120	23	460	774
12	6463	1118	23	461	778
1	6631	1149	21	413	747
2	6629	1146	23	414	749
3	6622	1141	23	416	748
4	6621	1136	24	418	744
5	6621	1132	24	422	745
6	6613	1126	25	427	748
7	6611	1122	26	428	748
8	6608	1120	27	430	754
9	6603	1114	27	433	753
10	6607	1112	28	436	757
11	6605	1111	29	440	765
12	6596	1105	28	442	765
1	6650	1182	14	430	784
2	6644	1177	14	434	788
3	6641	1173	14	435	790
4	6637	1168	15	437	787
5	6634	1163	15	442	790
6	6630	1161	15	443	790
7	6628	1158	14	444	793
8	6619	1152	14	447	794
9	6622	1151	14	448	796
10	6620	1153	15	453	806
11	6611	1146	16	451	803
12	6610	1142	16	455	806
1	6711	1209	26	431	787
2	6700	1204	25	433	787
3	6700	1202	27	436	794
4	6699	1199	28	445	800
5	6696	1196	29	446	802
6	6692	1191	31	452	803
7	6696	1190	31	456	806
8	6686	1186	30	458	807
9	6679	1182	31	460	807
10	6669	1177	31	460	807
11	6662	1172	31	463	810
12	6653	1165	31	465	817
1	6699	1251	10	479	834
2	6688	1245	11	481	834
3	6684	1238	11	483	834
4	6682	1234	13	487	836
5	6683	1235	13	489	841
6	6675	1232	15	494	842
7	6675	1238	15	498	848
8	6671	1235	15	499	848
9	6668	1231	16	507	853
10	6665	1227	16	508	858
11	6664	1226	16	511	861
12	6659	1222	17	511	862
1	6764	1172	20	435	762
2	6767	1172	22	439	768
3	6765	1170	21	442	776
4	6762	1169	22	444	781
5	6760	1168	22	445	789
6	6762	1167	24	447	790
7	6758	1164	23	449	789
8	6757	1162	23	450	791
9	6754	1158	23	452	792
10	6750	1153	23	451	796
11	6748	1150	24	457	796
12	6743	1144	24	459	797
1	6839	1192	19	404	760
2	6831	1185	19	405	760
3	6820	1181	19	409	763
4	6815	1179	20	415	765
5	6808	1175	22	419	763
6	6804	1171	23	422	763
7	6797	1164	24	427	769
8	6788	1162	25	430	775
9	6785	1159	26	432	779
10	6784	1155	27	436	778
11	6785	1151	29	437	778
12	6779	1145	28	438	773
1	6733	1209	22	452	796
2	6731	1206	26	454	798
3	6730	1206	26	456	800
4	6727	1202	26	460	804
5	6717	1200	26	460	808
6	6721	1198	27	462	813
7	6720	1193	28	463	813
8	6716	1191	28	464	815
9	6715	1187	27	466	819
10	6710	1185	27	467	823
11	6707	1181	27	470	825
12	6706	1178	27	474	828
1	6707	1224	17	422	799
2	6694	1218	17	431	804
3	6686	1216	19	432	807
4	6683	1209	20	432	807
5	6680	1204	20	434	805
6	6675	1200	21	440	808
7	6679	1199	21	447	816
8	6673	1192	22	448	820
9	6673	1192	24	451	823
10	6666	1188	24	454	823
11	6662	1185	24	458	826
12	6661	1181	24	462	828
1	6485	1128	19	384	696
2	6477	1123	19	387	701
3	6469	1121	19	389	701
4	6465	1116	20	392	699
5	6457	1111	20	395	704
6	6456	1111	22	399	708
7	6455	1110	22	401	713
8	6453	1110	22	405	720
9	6446	1103	22	409	719
10	6442	1102	22	414	723
11	6442	1101	23	419	726
12	6436	1096	24	422	727
1	6708	1209	21	409	793
2	6704	1205	21	410	793
3	6697	1202	21	412	799
4	6695	1199	23	419	803
5	6694	1195	24	419	802
6	6695	1195	25	421	811
7	6690	1192	26	426	813
8	6689	1191	29	429	817
9	6685	1187	29	432	821
10	6684	1183	29	435	823
11	6686	1182	31	438	828
12	6683	1177	32	441	829
1	6448	1194	19	466	790
2	6447	1194	19	468	792
3	6443	1188	21	472	794
4	6439	1184	21	474	797
5	6442	1185	23	478	802
6	6434	1177	23	479	805
7	6432	1176	24	481	809
8	6425	1171	24	483	812
9	6425	1169	25	485	819
10	6423	1164	28	487	822
11	6419	1163	28	492	826
12	6418	1160	28	495	826
1	6607	1231	21	429	801
2	6607	1230	22	436	805
3	6607	1227	22	439	807
4	6600	1221	23	439	811
5	6602	1221	23	444	813
6	6597	1218	23	449	818
7	6592	1213	24	450	818
8	6589	1212	25	452	820
9	6587	1209	25	457	821
10	6582	1200	25	462	821
11	6578	1195	28	462	820
12	6572	1188	28	466	819
1	6579	1220	15	424	802
2	6575	1218	17	427	805
3	6577	1217	18	429	806
4	6571	1215	19	432	810
5	6563	1216	20	438	817
6	6558	1209	21	441	815
7	6555	1205	22	441	816
8	6551	1199	24	443	818
9	6549	1195	25	450	822
10	6547	1191	28	450	821
11	6543	1188	28	453	822
12	6537	1185	29	457	828
1	6676	1213	21	438	773
2	6671	1213	24	439	777
3	6668	1209	25	440	775
4	6666	1204	27	443	778
5	6660	1200	27	446	778
6	6654	1197	27	448	780
7	6652	1195	28	450	783
8	6646	1190	29	451	784
9	6645	1187	30	456	790
10	6637	1184	32	459	795
11	6633	1178	32	465	798
12	6629	1174	32	465	799
1	6850	1231	21	428	815
2	6848	1228	22	431	818
3	6841	1225	22	435	819
4	6844	1220	22	438	817
5	6842	1214	23	443	819
6	6840	1210	23	444	822
7	6835	1207	29	447	825
8	6836	1205	28	451	830
9	6830	1201	28	452	831
10	6826	1198	29	454	831
11	6822	1196	28	456	832
12	6818	1194	30	458	836
1	6782	1258	18	482	829
2	6772	1252	18	486	830
3	6771	1250	17	489	834
4	6762	1245	17	491	836
5	6755	1236	19	495	840
6	6751	1236	19	501	846
7	6743	1231	20	501	849
8	6738	1225	19	503	849
9	6732	1222	20	507	855
10	6724	1217	21	508	853
11	6724	1214	21	512	860
12	6713	1210	21	513	860
1	6696	1205	24	459	801
2	6691	1202	24	462	805
3	6691	1200	25	464	815
4	6684	1194	25	468	814
5	6680	1190	25	472	817
6	6675	1186	26	476	821
7	6676	1184	27	480	823
8	6667	1179	28	482	823
9	6669	1179	29	485	827
10	6665	1175	29	488	828
11	6662	1175	30	493	838
12	6651	1169	30	497	835
1	6686	1182	17	421	758
2	6678	1175	17	425	763
3	6680	1173	19	427	765
4	6673	1167	19	426	765
5	6669	1164	19	427	769
6	6667	1158	19	430	772
7	6664	1152	19	431	772
8	6659	1148	19	432	771
9	6654	1145	19	433	773
10	6648	1140	19	432	778
11	6642	1136	20	438	776
12	6637	1132	20	443	779
1	6778	1201	12	428	770
2	6774	1196	13	431	770
3	6764	1188	14	434	768
4	6761	1184	14	442	769
5	6756	1182	15	441	772
6	6747	1173	15	441	775
7	6743	1168	16	442	777
8	6740	1163	17	443	781
9	6733	1159	17	449	785
10	6730	1157	18	452	786
11	6724	1153	18	457	787
12	6718	1145	18	459	787
1	6779	1198	12	420	778
2	6778	1196	13	424	779
3	6776	1194	14	428	779
4	6774	1191	15	431	783
5	6772	1187	15	436	783
6	6763	1179	15	437	781
7	6766	1178	15	440	785
8	6768	1177	15	441	785
9	6769	1175	15	443	786
10	6765	1172	16	445	789
11	6763	1172	16	448	795
12	6757	1170	15	452	801
1	6812	1226	17	420	808
2	6809	1222	17	427	810
3	6809	1218	17	430	815
4	6803	1212	18	435	817
5	6800	1210	21	440	819
6	6794	1204	21	440	820
7	6794	1203	21	443	824
8	6794	1201	24	448	825
9	6789	1196	25	453	830
10	6775	1190	27	455	829
11	6770	1187	28	458	830
12	6763	1183	28	459	833
1	6746	1214	16	435	786
2	6744	1212	17	437	791
3	6745	1213	19	442	796
4	6741	1208	20	444	800
5	6735	1204	21	450	803
6	6728	1201	22	453	806
7	6719	1193	22	460	802
8	6715	1190	27	462	805
9	6715	1190	29	465	808
10	6705	1185	29	470	808
11	6705	1181	29	471	815
12	6707	1179	30	477	813
1	6689	1147	30	423	756
2	6687	1145	32	424	758
3	6688	1140	32	425	761
4	6684	1134	32	427	761
5	6685	1131	32	430	760
6	6677	1126	33	435	764
7	6675	1124	34	438	767
8	6674	1120	34	443	768
9	6671	1117	35	447	768
10	6663	1114	36	450	771
11	6658	1112	37	452	772
12	6657	1110	36	458	773
1	6585	1215	11	436	780
2	6589	1215	12	439	783
3	6582	1209	13	440	784
4	6580	1208	13	441	785
5	6580	1203	14	445	785
6	6574	1199	15	449	786
7	6569	1193	16	455	790
8	6562	1189	17	461	788
9	6558	1185	17	463	790
10	6551	1180	18	467	792
11	6550	1178	17	470	793
12	6543	1173	17	476	798
1	6777	1234	15	447	809
2	6774	1231	16	448	814
3	6776	1230	17	451	821
4	6771	1224	18	456	822
5	6769	1220	18	465	828
6	6763	1215	18	467	833
7	6762	1212	17	468	834
8	6761	1210	17	472	838
9	6752	1204	19	473	835
10	6745	1199	19	472	836
11	6739	1195	20	473	838
12	6732	1195	21	475	842
1	6681	1167	17	415	760
2	6682	1163	19	417	762
3	6676	1156	19	417	761
4	6669	1151	19	422	765
5	6665	1148	20	427	767
6	6662	1143	21	430	770
7	6656	1137	22	432	776
8	6653	1136	23	437	777
9	6649	1130	23	442	779
10	6647	1129	23	444	784
11	6643	1125	23	449	788
12	6641	1121	23	451	789
1	6858	1236	12	449	826
2	6855	1232	12	449	827
3	6850	1226	14	453	825
4	6849	1227	14	453	826
5	6848	1227	15	457	826
6	6843	1223	14	458	834
7	6839	1220	14	463	840
8	6841	1218	15	466	845
9	6834	1211	14	469	844
10	6832	1210	15	473	848
11	6826	1205	16	475	845
12	6822	1202	15	478	850
1	6691	1182	15	416	771
2	6685	1179	16	420	778
3	6681	1174	16	423	779
4	6679	1173	16	427	782
5	6679	1170	17	429	785
6	6679	1168	18	431	786
7	6677	1169	18	432	791
8	6675	1161	18	433	793
9	6668	1155	19	438	792
10	6661	1150	19	438	794
11	6657	1148	21	441	794
12	6652	1145	20	447	800
1	6512	1209	14	429	783
2	6511	1206	14	431	786
3	6508	1203	14	433	787
4	6506	1201	16	435	788
5	6508	1201	16	436	792
6	6509	1199	16	444	799
7	6507	1193	17	444	796
8	6505	1190	17	447	795
9	6498	1182	17	451	796
10	6495	1179	17	456	800
11	6491	1175	18	458	801
12	6486	1169	19	459	798
1	6746	1232	14	463	807
2	6746	1230	14	465	810
3	6742	1228	13	469	811
4	6741	1226	13	471	818
5	6741	1224	13	478	822
6	6733	1216	13	481	822
7	6736	1213	14	482	827
8	6738	1213	14	484	827
9	6732	1205	14	488	824
10	6733	1206	14	493	826
11	6727	1197	14	493	825
12	6729	1197	14	495	829
1	6763	1197	14	409	758
2	6757	1190	15	413	757
3	6756	1189	16	416	760
4	6750	1186	16	419	760
5	6742	1180	16	424	756
6	6740	1178	16	427	758
7	6738	1175	16	429	762
8	6731	1165	16	431	767
9	6732	1163	16	437	771
10	6726	1157	16	436	770
11	6722	1151	16	439	768
12	6714	1144	19	443	772
1	6679	1238	20	447	808
2	6675	1235	20	453	811
3	6674	1235	20	459	814
4	6665	1227	20	462	817
5	6658	1223	21	465	822
6	6657	1221	22	467	824
7	6652	1217	23	469	825
8	6652	1215	23	470	827
9	6647	1209	24	471	827
10	6642	1205	24	474	829
11	6635	1201	24	476	832
12	6635	1200	24	477	840
1	6671	1188	13	418	766
2	6664	1181	14	420	766
3	6665	1176	14	426	765
4	6658	1168	16	430	764
5	6651	1163	17	433	767
6	6644	1155	16	433	767
7	6641	1150	18	434	768
8	6646	1151	18	438	769
9	6641	1150	18	440	770
10	6640	1152	21	443	776
11	6637	1147	21	451	778
12	6629	1139	23	450	781
1	6753	1228	20	459	818
2	6746	1222	22	460	822
3	6742	1218	23	467	823
4	6740	1215	24	471	825
5	6729	1207	26	475	828
6	6725	1204	27	478	832
7	6722	1202	27	482	839
8	6716	1197	28	485	840
9	6713	1192	28	489	841
10	6713	1188	28	491	845
11	6712	1183	28	492	846
12	6703	1179	28	498	850
1	6724	1228	24	484	825
2	6721	1225	25	487	831
3	6717	1220	27	490	835
4	6714	1217	28	495	836
5	6707	1209	28	497	836
6	6695	1204	30	500	835
7	6692	1200	29	503	838
8	6688	1195	30	507	841
9	6682	1191	29	509	846
10	6678	1189	29	511	847
11	6671	1185	31	516	851
12	6663	1177	31	517	849
1	6815	1235	19	459	789
2	6817	1233	19	461	792
3	6812	1234	19	465	795
4	6817	1235	21	469	800
5	6813	1235	22	468	804
6	6814	1232	22	471	810
7	6808	1227	22	473	809
8	6802	1225	22	478	812
9	6800	1221	23	479	814
10	6794	1215	23	481	816
11	6795	1214	24	485	820
12	6794	1214	24	487	823
1	6565	1171	22	458	776
2	6558	1167	23	461	775
3	6554	1162	24	461	779
4	6556	1165	24	462	782
5	6555	1163	24	463	789
6	6555	1163	26	471	794
7	6553	1162	27	472	794
8	6553	1162	29	474	798
9	6552	1159	30	480	798
10	6549	1156	31	486	797
11	6549	1153	32	492	800
12	6544	1151	32	494	804
1	6603	1217	25	418	784
2	6595	1209	26	420	785
3	6581	1200	27	422	782
4	6575	1194	27	426	785
5	6568	1192	27	429	790
6	6567	1189	26	430	792
7	6564	1186	27	435	795
8	6563	1183	26	441	799
9	6556	1177	25	446	804
10	6550	1171	25	449	806
11	6548	1166	25	450	808
12	6544	1161	24	454	809
1	6804	1233	13	456	811
2	6801	1230	14	462	817
3	6796	1227	14	465	818
4	6790	1225	15	470	824
5	6784	1220	16	472	823
6	6783	1215	16	477	825
7	6776	1211	16	481	824
8	6779	1209	17	485	826
9	6771	1204	17	488	826
10	6765	1201	18	492	828
11	6764	1198	19	499	834
12	6755	1188	20	502	830
1	6621	1175	18	429	768
2	6615	1172	18	431	769
3	6617	1174	18	436	771
4	6613	1174	18	441	773
5	6611	1174	20	446	778
6	6608	1170	21	447	783
7	6601	1165	21	449	784
8	6590	1161	21	456	789
9	6585	1155	20	457	790
10	6585	1153	20	461	795
11	6587	1152	21	464	801
12	6579	1145	21	465	801
1	6640	1214	18	445	790
2	6635	1208	19	446	791
3	6634	1206	19	448	795
4	6631	1205	19	450	801
5	6632	1201	19	452	802
6	6625	1194	19	453	803
7	6623	1190	19	456	806
8	6617	1186	20	460	808
9	6617	1184	20	463	810
10	6612	1178	20	467	812
11	6603	1171	21	468	809
12	6600	1168	21	471	809
1	6589	1151	20	418	759
2	6584	1146	21	420	764
3	6580	1142	20	420	765
4	6573	1141	20	421	768
5	6566	1135	21	425	769
6	6567	1136	21	432	773
7	6564	1131	21	436	774
8	6562	1130	22	438	778
9	6554	1123	23	442	775
10	6551	1119	24	449	778
11	6549	1116	25	455	781
12	6549	1118	25	456	789
1	6748	1245	18	458	809
2	6745	1245	21	463	811
3	6737	1240	22	469	814
4	6728	1236	22	474	812
5	6722	1231	22	477	818
6	6716	1227	22	479	821
7	6710	1221	23	481	825
8	6708	1214	24	486	825
9	6705	1214	24	491	831
10	6702	1211	25	497	834
11	6700	1212	25	499	837
12	6701	1208	25	502	837
1	6657	1180	14	466	801
2	6648	1178	15	468	805
3	6643	1177	16	473	804
4	6640	1175	17	477	804
5	6634	1171	17	480	807
6	6631	1166	18	482	806
7	6632	1164	18	484	807
8	6623	1159	18	486	804
9	6621	1158	18	488	805
10	6612	1150	20	489	810
11	6605	1143	20	494	813
12	6604	1144	20	497	820
1	6677	1209	8	433	794
2	6676	1207	9	435	799
3	6669	1199	9	439	801
4	6665	1194	9	441	808
5	6664	1191	9	445	810
6	6662	1190	11	447	817
7	6660	1187	12	450	821
8	6661	1189	13	452	828
9	6660	1189	14	457	831
10	6657	1184	16	462	828
11	6656	1180	16	466	826
12	6654	1176	16	470	828
1	6830	1260	25	442	806
2	6820	1252	25	447	808
3	6812	1246	27	449	811
4	6810	1244	27	454	814
5	6805	1239	29	456	815
6	6802	1237	29	456	816
7	6798	1232	30	459	818
8	6792	1227	30	462	821
9	6791	1224	31	467	825
10	6784	1216	30	471	830
11	6784	1215	31	474	836
12	6777	1209	31	480	838
1	6743	1188	14	451	782
2	6739	1188	14	451	787
3	6739	1191	14	456	793
4	6738	1188	15	463	792
5	6730	1182	15	467	796
6	6726	1178	16	471	796
7	6723	1173	16	472	799
8	6720	1169	16	476	804
9	6713	1164	15	477	807
10	6703	1158	15	479	809
11	6701	1154	16	481	810
12	6698	1151	17	483	812
1	6609	1149	19	404	759
2	6606	1146	19	409	763
3	6599	1144	19	411	769
4	6596	1140	19	415	770
5	6591	1136	19	419	775
6	6585	1134	20	421	780
7	6582	1129	23	425	781
8	6583	1129	23	429	785
9	6576	1122	23	429	781
10	6574	1123	22	429	783
11	6573	1120	22	431	785
12	6568	1117	23	434	785
1	6715	1218	14	458	789
2	6714	1215	15	463	794
3	6711	1214	17	467	797
4	6703	1211	18	470	797
5	6705	1214	20	474	800
6	6704	1211	21	477	801
7	6700	1207	21	481	804
8	6695	1203	22	481	808
9	6695	1199	22	483	808
10	6690	1195	24	485	811
11	6687	1194	24	485	814
12	6685	1191	25	492	817
1	6610	1196	15	457	802
2	6606	1193	15	462	805
3	6599	1187	15	465	804
4	6599	1185	16	467	809
5	6588	1177	18	471	807
6	6588	1175	18	475	810
7	6583	1169	18	478	808
8	6580	1164	18	477	809
9	6580	1162	19	479	811
10	6578	1161	19	481	812
11	6575	1161	19	487	815
12	6573	1159	21	491	816
1	6622	1213	15	437	799
2	6614	1205	14	439	796
3	6606	1197	15	442	796
4	6592	1187	16	447	792
5	6592	1181	17	448	793
6	6590	1176	18	451	794
7	6585	1172	19	455	791
8	6580	1167	19	457	794
9	6572	1157	20	461	794
10	6567	1152	21	467	795
11	6563	1150	21	467	798
12	6561	1148	21	472	801
1	6714	1251	16	471	833
2	6714	1251	18	472	836
3	6707	1244	18	474	835
4	6703	1243	18	481	837
5	6702	1240	17	485	840
6	6702	1238	17	487	842
7	6696	1234	17	489	847
8	6694	1231	17	492	847
9	6691	1228	17	496	848
10	6683	1223	17	501	856
11	6680	1220	17	505	859
12	6672	1212	16	505	864
1	6618	1244	18	443	826
2	6614	1245	18	446	831
3	6608	1242	20	450	831
4	6601	1234	21	452	829
5	6599	1228	20	454	831
6	6597	1225	20	460	837
7	6593	1223	20	462	839
8	6592	1222	21	465	839
9	6595	1220	21	469	841
10	6591	1218	21	473	845
11	6590	1214	21	476	848
12	6586	1207	23	479	845
1	6783	1261	18	424	815
2	6777	1261	18	427	822
3	6766	1252	19	430	824
4	6766	1249	19	436	829
5	6762	1246	20	439	835
6	6761	1246	20	444	838
7	6756	1243	20	447	839
8	6748	1242	21	452	841
9	6736	1234	22	454	842
10	6733	1232	23	456	841
11	6726	1227	23	457	841
12	6718	1222	21	461	840
1	6601	1211	15	460	816
2	6598	1209	16	463	815
3	6595	1202	16	465	814
4	6597	1199	17	469	816
5	6597	1195	17	474	817
6	6596	1189	18	478	822
7	6588	1182	18	480	827
8	6584	1181	19	481	829
9	6581	1180	20	484	830
10	6576	1181	20	486	832
11	6563	1171	20	486	830
12	6560	1166	20	489	832
1	6762	1174	21	410	759
2	6758	1169	22	409	760
3	6754	1167	22	413	768
4	6757	1168	23	416	773
5	6753	1165	23	422	775
6	6751	1163	23	428	780
7	6748	1157	23	430	781
8	6746	1157	24	434	784
9	6738	1150	25	434	786
10	6745	1153	28	436	791
11	6740	1150	29	443	794
12	6736	1147	29	445	795
1	6641	1168	21	410	752
2	6637	1163	22	411	755
3	6631	1161	22	414	757
4	6625	1156	22	417	758
5	6615	1152	22	423	761
6	6612	1151	22	427	765
7	6607	1147	20	430	770
8	6607	1146	21	431	774
9	6602	1142	23	436	775
10	6603	1138	24	442	774
11	6606	1137	25	445	775
12	6602	1134	26	446	775
1	6742	1218	25	403	803
2	6736	1217	25	407	807
3	6736	1214	26	407	815
4	6733	1210	27	409	819
5	6730	1204	27	410	819
6	6725	1199	27	415	819
7	6717	1191	27	417	816
8	6714	1188	30	423	818
9	6705	1180	30	424	818
10	6705	1178	30	429	820
11	6703	1175	29	433	822
12	6700	1170	29	435	823
1	6709	1189	22	447	786
2	6709	1186	22	449	793
3	6706	1184	22	451	795
4	6699	1180	22	455	795
5	6691	1172	22	455	797
6	6687	1168	23	463	802
7	6688	1165	23	465	801
8	6687	1163	23	466	803
9	6688	1164	23	471	806
10	6686	1158	22	472	807
11	6679	1154	22	474	809
12	6677	1151	22	477	812
1	6687	1221	21	416	766
2	6679	1212	21	418	767
3	6677	1204	21	422	770
4	6669	1198	21	426	772
5	6665	1194	22	429	779
6	6662	1189	22	432	781
7	6661	1183	24	436	782
8	6659	1181	24	437	788
9	6653	1174	24	442	791
10	6649	1171	25	447	794
11	6640	1167	25	451	797
12	6636	1164	25	453	799
1	6771	1208	8	443	790
2	6765	1204	9	444	792
3	6756	1199	12	448	793
4	6753	1195	12	450	799
5	6754	1193	13	454	807
6	6740	1183	13	456	804
7	6731	1176	13	458	805
8	6731	1176	12	465	808
9	6726	1172	13	468	810
10	6718	1165	13	471	813
11	6705	1157	13	472	810
12	6704	1155	13	474	811
1	6816	1242	20	444	797
2	6813	1238	20	447	802
3	6812	1237	22	452	805
4	6811	1237	24	455	809
5	6811	1233	25	456	815
6	6802	1224	25	458	812
7	6797	1220	26	463	813
8	6793	1219	27	465	816
9	6787	1215	27	470	821
10	6782	1208	28	471	824
11	6774	1199	29	475	823
12	6770	1193	29	479	821
1	6711	1202	14	396	758
2	6706	1200	14	397	764
3	6702	1197	14	398	765
4	6701	1194	15	398	766
5	6704	1191	16	401	769
6	6703	1189	18	403	768
7	6704	1187	18	406	771
8	6701	1182	20	409	770
9	6699	1177	17	413	770
10	6688	1168	18	415	771
11	6680	1167	18	417	780
12	6677	1163	18	420	784
1	6474	1212	15	447	791
2	6473	1211	15	447	793
3	6467	1203	16	451	797
4	6461	1198	17	457	801
5	6455	1194	18	458	806
6	6455	1191	18	461	813
7	6455	1187	18	462	817
8	6456	1184	19	470	818
9	6448	1181	19	472	820
10	6448	1177	19	475	822
11	6447	1173	20	477	829
12	6444	1168	19	477	830
1	6745	1251	20	448	805
2	6742	1249	22	453	810
3	6734	1244	23	456	808
4	6731	1241	23	462	813
5	6728	1239	23	464	819
6	6723	1235	23	466	822
7	6712	1225	24	466	820
8	6703	1221	24	468	824
9	6695	1218	26	471	823
10	6693	1215	26	476	823
11	6690	1207	26	476	825
12	6690	1205	26	478	829
1	6838	1213	24	436	773
2	6832	1208	24	437	773
3	6831	1205	24	438	783
4	6824	1199	25	440	785
5	6825	1199	26	445	792
6	6820	1198	26	447	795
7	6813	1191	25	450	799
8	6812	1186	26	454	804
9	6804	1178	26	456	805
10	6805	1175	26	457	806
11	6796	1166	27	462	805
12	6791	1163	28	465	810
1	6756	1229	19	415	764
2	6761	1231	21	418	769
3	6758	1228	23	421	773
4	6750	1224	23	426	776
5	6744	1219	24	426	777
6	6740	1214	26	426	780
7	6736	1207	26	428	787
8	6733	1203	26	432	789
9	6726	1197	27	436	792
10	6720	1192	28	441	791
11	6715	1188	30	443	793
12	6711	1183	31	443	794
1	6793	1209	19	419	776
2	6788	1205	19	424	780
3	6781	1195	19	424	780
4	6778	1189	19	426	781
5	6772	1184	19	429	785
6	6765	1176	18	430	782
7	6767	1175	18	438	784
8	6764	1177	19	441	790
9	6764	1174	22	443	789
10	6764	1168	23	446	792
11	6762	1166	23	447	795
12	6760	1161	24	450	795
1	6675	1241	12	428	795
2	6666	1236	12	430	790
3	6660	1233	12	434	790
4	6657	1230	13	438	790
5	6662	1231	14	441	798
6	6655	1227	14	447	804
7	6653	1223	14	450	806
8	6640	1214	14	451	802
9	6635	1208	14	453	801
10	6630	1206	14	453	802
11	6623	1202	15	457	803
12	6622	1203	15	458	805
1	6574	1168	25	388	727
2	6573	1161	25	394	729
3	6564	1152	25	397	732
4	6557	1148	26	400	739
5	6549	1140	26	403	737
6	6545	1138	29	406	737
7	6542	1138	29	411	737
8	6534	1132	28	410	738
9	6529	1128	28	411	740
10	6524	1125	29	413	750
11	6520	1123	31	415	751
12	6516	1121	31	417	757
1	6630	1272	12	488	863
2	6628	1266	13	489	865
3	6625	1268	13	491	869
4	6623	1264	13	494	871
5	6620	1261	13	494	873
6	6611	1252	15	497	868
7	6611	1250	16	500	872
8	6611	1250	16	507	879
9	6608	1247	16	508	877
10	6609	1245	18	511	880
11	6604	1239	19	514	883
12	6601	1235	21	517	887
1	6814	1241	21	474	827
2	6809	1236	22	477	824
3	6803	1230	22	479	830
4	6797	1226	22	481	830
5	6796	1224	24	486	834
6	6795	1223	24	489	838
7	6788	1214	24	495	838
8	6781	1209	24	501	837
9	6778	1205	26	502	840
10	6770	1201	26	505	841
11	6767	1197	28	508	850
12	6764	1190	29	511	849
t	Total-IDU	IDU-HIV	IDU-AIDS	IDU-HAART	IDU-tested
1	6856	1236	14	426	781
2	6849	1232	18	430	782
3	6847	1230	19	434	786
4	6848	1229	19	437	790
5	6846	1226	20	439	795
6	6840	1220	23	441	800
7	6832	1213	23	442	802
8	6826	1208	24	444	805
9	6825	1205	25	449	810
10	6820	1203	25	451	813
11	6813	1196	24	457	814
12	6809	1194	26	459	817
1	6676	1190	21	434	777
2	6668	1184	21	437	779
3	6664	1178	21	441	781
4	6656	1171	21	442	779
5	6651	1167	21	445	780
6	6646	1165	22	445	782
7	6644	1160	22	444	781
8	6640	1156	22	453	783
9	6639	1151	23	455	786
10	6640	1148	23	463	794
11	6632	1141	24	464	797
12	6631	1136	25	467	799
1	6678	1196	19	435	793
2	6672	1192	22	436	791
3	6670	1189	22	437	796
4	6659	1179	23	439	796
5	6657	1176	24	442	802
6	6651	1172	25	443	802
7	6648	1169	26	448	809
8	6646	1165	26	453	809
9	6642	1159	27	453	812
10	6640	1156	27	456	812
11	6638	1152	27	459	812
12	6638	1153	27	462	816
1	6790	1212	19	455	794
2	6787	1209	20	457	804
3	6789	1207	22	462	809
4	6780	1202	22	468	812
5	6777	1196	21	467	815
6	6776	1191	21	471	817
7	6779	1191	20	476	821
8	6773	1186	19	478	822
9	6769	1183	20	482	824
10	6761	1173	20	482	818
11	6758	1172	21	483	820
12	6755	1168	21	482	819
1	6628	1151	22	410	747
2	6621	1146	23	413	750
3	6612	1139	24	417	754
4	6600	1130	24	419	757
5	6596	1125	24	422	760
6	6593	1123	27	424	765
7	6584	1117	27	429	768
8	6585	1113	28	432	769
9	6574	1102	28	433	764
10	6568	1101	29	435	769
11	6566	1098	29	440	771
12	6560	1094	29	443	773
1	6562	1258	24	470	810
2	6557	1252	24	471	811
3	6556	1247	24	476	812
4	6549	1240	24	477	815
5	6542	1235	27	483	820
6	6542	1234	28	486	825
7	6534	1231	27	492	826
8	6528	1227	27	495	827
9	6523	1224	27	504	830
10	6516	1217	29	506	834
11	6512	1215	29	509	839
12	6504	1210	29	512	837
1	6666	1135	13	438	748
2	6663	1133	14	439	750
3	6660	1130	14	440	749
4	6659	1127	15	440	752
5	6657	1122	16	446	748
6	6652	1114	16	450	750
7	6645	1107	17	452	753
8	6645	1103	19	453	755
9	6640	1100	19	459	757
10	6635	1094	18	462	759
11	6629	1093	18	466	764
12	6630	1092	19	468	764
1	6780	1205	18	455	802
2	6770	1199	17	461	802
3	6765	1193	18	464	803
4	6760	1189	19	463	802
5	6754	1187	19	465	804
6	6749	1182	20	470	804
7	6744	1181	22	472	806
8	6743	1181	22	472	812
9	6741	1179	23	474	816
10	6737	1174	26	477	816
11	6732	1168	26	482	817
12	6729	1167	26	487	817
1	6656	1190	21	451	815
2	6654	1188	24	452	815
3	6648	1182	26	452	821
4	6641	1175	25	456	823
5	6637	1173	26	456	824
6	6634	1172	26	458	824
7	6630	1170	26	462	830
8	6629	1169	27	463	838
9	6625	1166	28	469	842
10	6619	1162	28	472	847
11	6613	1159	28	474	848
12	6611	1158	28	479	847
1	6713	1211	16	455	797
2	6708	1209	17	457	803
3	6707	1206	18	460	808
4	6707	1206	18	465	811
5	6706	1204	18	466	817
6	6702	1202	20	467	819
7	6700	1196	23	468	822
8	6697	1196	24	471	826
9	6704	1197	24	476	829
10	6706	1196	24	479	836
11	6704	1195	25	482	839
12	6703	1190	25	486	837
1	6669	1226	25	445	808
2	6667	1221	25	451	811
3	6659	1215	26	453	816
4	6652	1212	27	458	816
5	6653	1208	28	463	819
6	6648	1205	28	466	821
7	6641	1201	28	470	823
8	6640	1197	28	473	827
9	6642	1198	28	478	832
10	6644	1194	27	480	839
11	6643	1194	27	483	842
12	6638	1192	29	488	841
1	6698	1220	20	433	795
2	6693	1217	20	441	801
3	6683	1210	21	445	800
4	6683	1209	21	450	804
5	6680	1208	22	452	804
6	6675	1204	24	455	810
7	6672	1201	24	459	812
8	6671	1196	24	462	811
9	6666	1191	24	465	811
10	6662	1191	26	467	820
11	6662	1189	26	470	825
12	6664	1189	26	472	828
1	6676	1212	10	427	788
2	6673	1207	11	429	793
3	6664	1203	12	434	797
4	6662	1203	13	439	800
5	6660	1198	13	442	807
6	6655	1196	14	444	810
7	6652	1192	15	450	813
8	6642	1186	16	455	814
9	6632	1181	17	459	815
10	6625	1175	17	461	815
11	6620	1172	17	466	817
12	6618	1169	18	469	821
1	6564	1222	18	450	820
2	6559	1221	18	452	823
3	6552	1216	18	455	823
4	6553	1213	18	456	826
5	6544	1205	19	456	825
6	6537	1198	20	457	824
7	6535	1196	20	462	825
8	6527	1189	20	465	824
9	6522	1186	20	469	826
10	6517	1182	20	475	826
11	6510	1179	20	481	828
12	6509	1175	21	485	830
1	6778	1220	14	432	768
2	6772	1219	14	433	771
3	6764	1212	16	435	775
4	6765	1209	17	437	779
5	6763	1208	17	441	781
6	6760	1204	18	443	786
7	6750	1199	18	442	789
8	6751	1199	18	447	793
9	6751	1198	19	451	793
10	6754	1197	22	452	798
11	6755	1191	22	455	804
12	6753	1184	22	457	798
1	6749	1232	11	455	818
2	6749	1232	11	457	818
3	6748	1229	10	461	824
4	6745	1230	11	464	829
5	6741	1225	11	467	830
6	6738	1225	12	469	835
7	6733	1220	13	473	840
8	6725	1217	13	476	840
9	6716	1214	13	481	838
10	6716	1213	13	486	840
11	6715	1211	14	490	843
12	6707	1206	14	492	845
1	6539	1146	17	417	733
2	6533	1144	18	419	733
3	6527	1141	18	424	735
4	6525	1137	18	427	737
5	6519	1131	17	432	738
6	6508	1123	18	433	736
7	6503	1118	19	435	738
8	6499	1111	19	438	739
9	6491	1102	19	439	743
10	6495	1098	20	442	745
11	6491	1093	20	442	744
12	6484	1090	21	446	746
1	6648	1162	24	426	762
2	6648	1163	27	430	768
3	6649	1163	27	433	777
4	6643	1158	27	435	781
5	6635	1153	28	436	783
6	6629	1149	28	438	785
7	6628	1144	28	439	791
8	6632	1146	30	446	798
9	6628	1139	30	449	798
10	6627	1136	31	455	800
11	6626	1136	32	458	802
12	6624	1132	32	458	800
1	6758	1222	27	451	796
2	6755	1221	27	453	795
3	6745	1213	28	456	792
4	6735	1204	30	456	790
5	6733	1201	31	459	794
6	6736	1198	32	459	798
7	6730	1190	33	460	799
8	6725	1183	33	462	802
9	6723	1185	34	467	805
10	6712	1182	37	469	807
11	6709	1178	37	475	814
12	6705	1172	35	480	817
1	6548	1143	20	399	728
2	6547	1141	21	403	729
3	6541	1137	21	406	727
4	6546	1135	23	406	731
5	6535	1125	23	405	728
6	6537	1124	23	409	731
7	6530	1119	25	412	734
8	6528	1121	25	416	738
9	6526	1119	25	416	742
10	6517	1113	25	420	742
11	6519	1111	25	421	744
12	6510	1103	25	423	743
1	6729	1225	20	453	802
2	6723	1219	20	456	802
3	6723	1218	21	458	803
4	6715	1213	22	462	806
5	6710	1212	22	469	809
6	6713	1210	22	471	809
7	6703	1201	25	475	810
8	6689	1188	27	475	807
9	6685	1181	27	478	805
10	6681	1176	29	482	804
11	6684	1177	30	486	808
12	6683	1175	31	490	817
1	6640	1183	19	422	770
2	6637	1179	18	426	773
3	6631	1176	19	430	776
4	6626	1171	20	430	776
5	6623	1168	23	431	779
6	6621	1164	23	436	786
7	6617	1156	24	440	790
8	6612	1151	24	443	791
9	6609	1148	24	446	791
10	6608	1146	24	448	795
11	6600	1140	25	451	792
12	6590	1129	25	455	791
1	6655	1136	20	405	746
2	6643	1130	21	410	749
3	6638	1127	23	415	751
4	6636	1126	24	416	752
5	6628	1121	25	422	753
6	6627	1118	25	425	758
7	6616	1112	24	427	756
8	6615	1110	24	427	758
9	6609	1103	25	430	760
10	6604	1097	25	432	761
11	6602	1095	25	434	761
12	6596	1090	26	439	759
1	6714	1244	13	453	809
2	6708	1239	13	459	814
3	6705	1237	13	461	817
4	6699	1232	14	464	820
5	6701	1228	15	469	825
6	6692	1218	15	471	823
7	6688	1214	16	476	821
8	6672	1207	17	478	820
9	6673	1203	19	480	823
10	6668	1198	20	481	825
11	6663	1196	20	482	830
12	6650	1192	22	485	832
1	6528	1165	26	427	782
2	6529	1164	26	432	786
3	6530	1161	27	434	789
4	6521	1153	27	439	787
5	6520	1155	27	447	789
6	6516	1153	28	450	795
7	6518	1152	30	455	797
8	6511	1150	32	457	801
9	6508	1146	32	459	802
10	6508	1145	32	462	804
11	6500	1138	31	465	802
12	6496	1132	31	470	804
1	6728	1266	22	464	826
2	6721	1262	22	470	826
3	6721	1260	21	473	833
4	6718	1257	21	477	836
5	6717	1258	22	481	839
6	6716	1254	23	485	846
7	6715	1247	25	487	846
8	6710	1239	25	488	848
9	6708	1235	23	488	851
10	6705	1230	23	490	854
11	6703	1229	25	496	857
12	6696	1225	26	498	859
1	6696	1233	12	454	811
2	6690	1230	12	459	817
3	6687	1226	13	460	819
4	6681	1220	13	463	821
5	6678	1215	13	464	819
6	6674	1208	13	467	823
7	6673	1206	15	469	827
8	6667	1197	15	469	824
9	6661	1192	16	472	824
10	6663	1192	19	475	826
11	6662	1192	19	479	827
12	6662	1187	20	479	829
1	6726	1174	22	432	777
2	6722	1171	21	438	781
3	6718	1166	21	441	781
4	6717	1162	22	443	789
5	6715	1155	23	445	789
6	6712	1147	23	447	789
7	6708	1143	24	450	790
8	6702	1140	28	455	790
9	6698	1138	28	457	797
10	6697	1137	28	461	804
11	6695	1134	28	465	806
12	6685	1127	29	467	810
1	6798	1215	17	466	800
2	6795	1211	18	467	801
3	6795	1214	18	470	804
4	6784	1207	18	472	803
5	6782	1203	18	478	807
6	6781	1203	18	479	809
7	6775	1196	18	482	808
8	6775	1196	18	486	810
9	6778	1197	18	490	815
10	6775	1193	18	493	818
11	6768	1190	20	493	820
12	6762	1184	20	498	821
1	6861	1245	12	443	819
2	6863	1243	12	446	824
3	6853	1236	12	447	825
4	6847	1232	12	451	825
5	6843	1228	12	456	830
6	6840	1222	11	460	833
7	6838	1216	11	464	834
8	6842	1218	13	469	834
9	6838	1212	13	471	835
10	6837	1208	13	477	834
11	6832	1201	13	478	834
12	6825	1196	13	482	835
1	6626	1213	12	450	784
2	6628	1211	12	452	789
3	6620	1211	12	453	791
4	6617	1207	12	453	797
5	6610	1204	12	457	802
6	6599	1199	12	461	802
7	6600	1200	12	465	810
8	6595	1196	13	466	813
9	6591	1195	13	469	814
10	6587	1190	13	471	817
11	6583	1184	13	472	820
12	6580	1178	13	474	815
1	6758	1242	15	440	808
2	6755	1242	17	440	816
3	6750	1236	18	447	820
4	6748	1232	22	454	822
5	6737	1223	20	458	826
6	6733	1218	20	458	826
7	6733	1218	21	462	827
8	6733	1219	22	467	830
9	6733	1216	25	470	833
10	6729	1215	25	473	832
11	6724	1210	26	475	840
12	6719	1206	26	479	840
1	6692	1225	16	450	815
2	6684	1218	16	450	818
3	6682	1215	17	456	822
4	6672	1211	19	460	824
5	6671	1211	20	463	828
6	6672	1207	21	468	827
7	6666	1201	22	470	829
8	6666	1201	22	476	834
9	6671	1202	24	481	836
10	6665	1198	25	485	837
11	6660	1195	26	491	840
12	6653	1189	26	494	840
1	6635	1182	12	461	796
2	6628	1177	12	464	801
3	6625	1177	13	465	802
4	6622	1175	13	470	807
5	6617	1172	13	472	808
6	6611	1168	14	474	809
7	6607	1166	16	478	812
8	6608	1162	18	482	815
9	6604	1157	18	487	817
10	6600	1152	18	489	822
11	6601	1149	18	490	824
12	6596	1143	18	494	824
1	6665	1156	12	413	743
2	6659	1152	13	413	749
3	6657	1144	16	417	750
4	6650	1143	17	419	753
5	6647	1139	18	421	756
6	6644	1136	18	424	760
7	6645	1134	19	424	766
8	6644	1133	19	430	768
9	6638	1128	20	431	765
10	6636	1125	20	438	769
11	6634	1122	20	441	774
12	6631	1119	20	446	779
1	6737	1226	15	443	810
2	6736	1226	15	445	815
3	6733	1222	15	449	819
4	6726	1219	15	454	823
5	6719	1213	14	456	824
6	6719	1213	14	459	828
7	6719	1208	14	464	827
8	6717	1207	14	474	834
9	6712	1204	14	477	839
10	6703	1197	15	484	842
11	6700	1196	16	488	844
12	6698	1194	17	491	845
1	6611	1171	18	400	758
2	6605	1163	18	403	757
3	6602	1160	18	404	760
4	6599	1157	19	409	762
5	6592	1152	20	414	768
6	6592	1150	20	417	775
7	6590	1149	20	417	776
8	6582	1142	21	419	773
9	6576	1138	22	421	777
10	6571	1137	22	423	782
11	6574	1137	22	426	784
12	6569	1135	23	428	784
1	6592	1164	20	423	789
2	6588	1161	21	425	793
3	6586	1156	22	428	800
4	6588	1155	22	432	799
5	6586	1157	22	437	803
6	6585	1155	23	442	808
7	6589	1153	23	444	812
8	6589	1152	25	447	815
9	6584	1148	25	450	819
10	6580	1139	25	453	821
11	6576	1136	25	455	820
12	6578	1135	25	457	822
1	6797	1212	16	452	805
2	6797	1210	16	454	814
3	6790	1206	16	459	811
4	6787	1201	16	459	812
5	6783	1198	16	461	812
6	6782	1198	16	462	814
7	6775	1191	16	464	820
8	6780	1192	15	469	823
9	6779	1189	17	470	829
10	6777	1186	17	472	829
11	6771	1182	18	475	832
12	6767	1180	18	480	836
1	6575	1194	20	455	779
2	6570	1190	20	459	780
3	6566	1188	21	465	782
4	6562	1186	22	472	790
5	6552	1181	22	475	790
6	6547	1177	23	477	794
7	6548	1175	24	480	797
8	6544	1171	25	484	801
9	6548	1169	27	486	799
10	6541	1165	29	488	806
11	6541	1163	29	488	807
12	6543	1166	29	495	812
1	6718	1294	15	481	848
2	6715	1290	15	485	853
3	6713	1284	14	486	856
4	6707	1283	14	491	864
5	6704	1280	14	498	870
6	6704	1276	14	499	875
7	6696	1270	16	503	878
8	6686	1265	17	504	886
9	6687	1263	20	506	894
10	6682	1259	19	509	899
11	6678	1254	19	512	900
12	6678	1255	20	516	901
1	6682	1204	20	450	808
2	6682	1200	20	450	809
3	6684	1201	21	455	814
4	6678	1198	22	456	816
5	6677	1196	22	458	818
6	6676	1193	23	462	824
7	6671	1187	24	464	827
8	6674	1186	24	468	835
9	6668	1183	24	470	835
10	6659	1176	26	471	833
11	6659	1175	26	480	835
12	6653	1172	27	486	839
1	6562	1174	16	432	784
2	6554	1171	17	435	788
3	6551	1171	17	438	791
4	6553	1172	18	442	797
5	6551	1170	19	443	802
6	6541	1165	20	445	804
7	6540	1162	23	446	805
8	6534	1158	23	446	804
9	6528	1152	23	447	803
10	6522	1147	23	450	801
11	6517	1143	24	452	802
12	6512	1137	25	458	799
1	6738	1276	11	436	822
2	6740	1275	12	439	824
3	6733	1268	13	442	827
4	6729	1266	13	443	831
5	6725	1260	13	443	833
6	6721	1255	14	447	834
7	6715	1253	15	452	840
8	6713	1249	15	455	841
9	6706	1244	15	458	843
10	6697	1236	15	465	843
11	6695	1232	17	467	847
12	6698	1232	18	469	849
1	6561	1155	18	418	782
2	6558	1151	19	419	785
3	6554	1150	19	422	788
4	6552	1147	20	426	794
5	6549	1145	20	430	801
6	6545	1141	20	432	801
7	6541	1137	21	433	803
8	6536	1132	21	438	807
9	6533	1132	21	439	812
10	6530	1127	21	440	819
11	6525	1119	21	444	816
12	6517	1113	21	449	817
1	6628	1151	19	431	745
2	6624	1147	20	433	743
3	6622	1142	22	436	751
4	6618	1137	23	441	753
5	6612	1128	23	445	753
6	6610	1125	24	448	756
7	6608	1123	24	448	754
8	6610	1124	25	452	754
9	6604	1116	26	451	750
10	6600	1115	26	453	752
11	6594	1111	26	455	755
12	6588	1105	26	458	756
1	6760	1225	18	423	807
2	6762	1222	19	426	807
3	6756	1219	19	428	813
4	6752	1213	20	431	814
5	6754	1208	21	434	813
6	6747	1204	23	438	815
7	6741	1199	23	443	819
8	6734	1193	23	448	815
9	6722	1186	24	449	817
10	6723	1187	25	452	819
11	6722	1183	26	453	822
12	6718	1181	26	456	833
1	6740	1220	21	435	793
2	6736	1218	23	437	793
3	6726	1213	23	441	795
4	6723	1208	28	444	800
5	6719	1205	29	448	806
6	6717	1203	30	449	809
7	6713	1201	30	451	810
8	6704	1196	30	452	807
9	6702	1194	30	455	808
10	6697	1190	32	457	809
11	6697	1186	32	459	813
12	6691	1183	34	460	817
1	6655	1202	15	407	759
2	6648	1198	15	410	760
3	6647	1198	15	414	766
4	6638	1195	15	416	770
5	6632	1192	16	417	775
6	6627	1185	16	419	776
7	6617	1177	16	419	774
8	6610	1174	16	422	777
9	6605	1168	16	425	777
10	6601	1165	17	427	782
11	6599	1161	17	427	783
12	6590	1155	17	431	787
1	6847	1241	21	455	799
2	6846	1240	22	457	802
3	6844	1239	24	459	805
4	6838	1237	24	465	806
5	6841	1235	25	469	808
6	6842	1236	25	472	815
7	6839	1231	25	473	815
8	6837	1231	26	477	822
9	6831	1228	26	479	818
10	6826	1220	26	480	821
11	6826	1218	26	480	820
12	6827	1218	26	483	822
1	6586	1210	16	414	775
2	6583	1208	17	419	776
3	6579	1205	16	422	779
4	6575	1199	18	423	778
5	6571	1197	18	426	781
6	6576	1198	20	427	789
7	6573	1195	20	432	795
8	6568	1191	20	434	803
9	6563	1188	22	439	805
10	6559	1185	22	444	806
11	6555	1180	24	446	811
12	6551	1178	25	446	815
1	6813	1220	14	432	818
2	6809	1212	15	436	819
3	6805	1209	17	440	822
4	6801	1209	17	444	823
5	6793	1202	17	445	822
6	6791	1201	17	447	822
7	6783	1195	18	450	823
8	6777	1190	18	454	819
9	6768	1183	18	459	819
10	6763	1181	18	460	823
11	6763	1180	19	465	825
12	6762	1178	20	469	825
1	6675	1191	17	400	770
2	6674	1189	17	402	771
3	6672	1187	18	407	771
4	6666	1184	18	410	774
5	6664	1184	19	413	774
6	6662	1185	19	414	780
7	6663	1184	19	420	782
8	6660	1180	19	422	785
9	6654	1178	20	422	788
10	6651	1173	21	427	787
11	6646	1167	22	428	786
12	6636	1161	23	430	782
1	6616	1172	20	436	770
2	6610	1165	20	438	774
3	6612	1165	20	440	777
4	6606	1164	21	441	777
5	6602	1159	21	446	781
6	6601	1158	22	452	783
7	6603	1158	24	455	786
8	6588	1151	26	456	783
9	6586	1148	27	460	785
10	6579	1148	28	466	791
11	6575	1145	29	469	797
12	6570	1143	29	473	798
1	6550	1187	23	447	820
2	6543	1185	24	454	822
3	6540	1181	24	456	826
4	6533	1176	25	460	825
5	6527	1171	25	464	827
6	6529	1170	25	465	833
7	6524	1161	25	469	829
8	6514	1153	25	468	828
9	6515	1149	26	471	829
10	6515	1150	26	471	834
11	6513	1149	27	474	836
12	6515	1148	29	477	837
1	6745	1263	20	460	844
2	6741	1261	20	467	847
3	6731	1258	22	475	849
4	6731	1257	24	477	849
5	6727	1250	24	481	849
6	6724	1248	25	484	852
7	6724	1248	25	488	859
8	6720	1246	26	489	867
9	6714	1241	26	494	868
10	6710	1236	26	497	870
11	6708	1233	27	499	875
12	6701	1230	28	505	876
1	6605	1227	19	426	802
2	6602	1223	19	429	807
3	6598	1217	19	431	810
4	6595	1214	20	432	814
5	6594	1209	21	434	816
6	6594	1207	21	436	821
7	6593	1206	22	443	828
8	6593	1204	22	444	831
9	6591	1202	23	448	834
10	6587	1198	22	454	836
11	6584	1197	22	456	840
12	6579	1190	22	459	838
1	6541	1139	17	391	712
2	6537	1136	17	394	715
3	6537	1135	18	396	721
4	6532	1127	19	401	722
5	6524	1119	19	402	722
6	6523	1120	20	405	724
7	6515	1116	22	411	726
8	6512	1111	22	414	729
9	6509	1109	23	416	730
10	6511	1109	25	423	737
11	6507	1104	26	428	740
12	6503	1100	28	433	742
1	6824	1251	10	451	809
2	6820	1246	11	457	814
3	6818	1246	11	461	820
4	6809	1241	12	461	822
5	6807	1235	11	465	824
6	6804	1231	11	472	828
7	6806	1231	11	475	837
8	6804	1225	13	480	839
9	6796	1220	13	485	838
10	6796	1219	13	487	843
11	6792	1217	13	490	845
12	6784	1214	13	494	846
1	6749	1218	13	442	786
2	6744	1215	12	444	795
3	6735	1209	13	451	798
4	6734	1205	15	453	798
5	6734	1203	15	455	799
6	6732	1197	16	456	802
7	6730	1193	16	458	806
8	6725	1188	19	459	805
9	6724	1187	19	461	809
10	6718	1182	19	462	809
11	6716	1179	19	466	810
12	6702	1171	18	468	806
1	6747	1237	11	453	816
2	6752	1239	10	456	822
3	6746	1237	11	463	825
4	6742	1236	11	464	825
5	6733	1232	13	466	826
6	6735	1231	14	466	833
7	6727	1225	16	472	835
8	6722	1221	17	474	840
9	6715	1217	17	480	838
10	6710	1214	17	482	838
11	6704	1210	19	486	841
12	6702	1203	20	489	841
1	6534	1233	14	446	794
2	6532	1233	15	452	801
3	6526	1230	17	454	809
4	6523	1226	18	457	812
5	6524	1223	18	459	813
6	6520	1217	18	462	816
7	6514	1212	19	466	817
8	6508	1204	19	469	820
9	6505	1199	20	473	822
10	6493	1192	20	475	826
11	6495	1192	22	478	827
12	6492	1189	21	479	829
1	6697	1250	18	444	829
2	6692	1249	18	448	837
3	6684	1245	18	453	843
4	6681	1241	18	455	845
5	6680	1241	19	458	845
6	6685	1241	19	463	850
7	6680	1235	20	466	854
8	6675	1232	22	468	860
9	6666	1227	22	469	862
10	6662	1222	22	476	866
11	6661	1222	22	479	866
12	6658	1221	21	481	870
1	6745	1259	19	461	812
2	6744	1260	20	465	816
3	6739	1257	20	469	823
4	6737	1254	21	470	822
5	6729	1249	21	473	823
6	6722	1243	24	480	825
7	6713	1236	24	484	826
8	6711	1235	24	487	828
9	6710	1235	24	491	834
10	6704	1231	24	493	839
11	6699	1226	26	495	838
12	6693	1221	28	497	837
1	6630	1213	21	442	780
2	6625	1212	21	444	786
3	6619	1208	20	449	785
4	6611	1202	20	449	789
5	6607	1200	20	453	795
6	6603	1197	20	456	794
7	6603	1194	21	460	799
8	6603	1193	25	462	805
9	6603	1194	25	467	811
10	6604	1193	24	471	815
11	6600	1187	24	472	816
12	6592	1182	23	479	815
1	6644	1194	27	416	771
2	6640	1191	28	418	772
3	6633	1184	28	419	773
4	6623	1173	29	421	775
5	6620	1171	30	421	777
6	6620	1168	30	424	780
7	6620	1171	30	428	784
8	6614	1170	31	433	788
9	6609	1165	32	436	788
10	6605	1161	32	437	787
11	6596	1151	34	441	785
12	6588	1145	35	443	783
1	6719	1232	20	428	774
2	6719	1229	20	432	774
3	6713	1226	20	437	776
4	6711	1225	20	441	779
5	6706	1219	20	442	786
6	6704	1212	21	444	789
7	6698	1209	21	446	789
8	6693	1205	21	451	794
9	6685	1198	23	453	792
10	6684	1195	24	457	799
11	6682	1195	25	460	803
12	6674	1188	25	461	804
1	6785	1233	16	432	801
2	6784	1231	16	436	806
3	6769	1223	17	440	809
4	6762	1219	17	445	811
5	6763	1217	17	448	818
6	6760	1214	17	453	821
7	6757	1211	17	456	824
8	6749	1208	19	460	830
9	6743	1203	19	462	832
10	6741	1198	19	466	833
11	6746	1194	19	468	834
12	6745	1193	19	471	838
1	6804	1202	20	433	803
2	6802	1199	21	434	806
3	6797	1196	21	439	810
4	6792	1189	21	440	810
5	6793	1187	21	442	813
6	6782	1182	22	445	810
7	6776	1175	22	448	810
8	6774	1172	22	453	812
9	6771	1164	22	456	813
10	6769	1163	24	459	813
11	6766	1161	25	461	819
12	6764	1158	26	464	821
1	6607	1165	12	406	766
2	6606	1164	12	411	769
3	6601	1161	12	415	771
4	6591	1156	12	417	773
5	6585	1150	12	420	777
6	6585	1150	12	423	782
7	6585	1150	12	425	783
8	6579	1141	13	430	786
9	6572	1138	14	433	787
10	6567	1134	17	437	790
11	6563	1130	17	439	791
12	6555	1128	19	443	796
1	6778	1274	13	460	846
2	6770	1269	14	460	848
3	6767	1266	14	462	852
4	6767	1263	15	466	855
5	6762	1259	17	468	858
6	6755	1254	17	470	859
7	6752	1252	18	472	864
8	6753	1249	18	476	864
9	6751	1246	18	477	864
10	6748	1242	18	485	869
11	6747	1240	18	489	872
12	6743	1240	18	492	874
1	6723	1184	16	433	799
2	6719	1176	17	436	798
3	6714	1171	17	441	800
4	6706	1164	18	443	801
5	6703	1163	19	446	808
6	6702	1161	19	451	810
7	6699	1157	19	451	809
8	6700	1156	19	455	809
9	6695	1152	19	457	809
10	6698	1149	20	463	808
11	6696	1145	21	465	814
12	6698	1142	23	468	819
1	6610	1166	25	436	761
2	6610	1164	25	439	767
3	6601	1156	24	446	770
4	6600	1152	25	447	775
5	6600	1149	26	450	776
6	6599	1149	25	452	782
7	6602	1149	25	456	786
8	6599	1146	25	460	789
9	6601	1145	25	461	791
10	6608	1145	26	465	797
11	6602	1141	26	470	801
12	6604	1141	26	473	803
1	6862	1157	20	392	741
2	6859	1154	21	394	739
3	6860	1153	21	397	746
4	6861	1150	21	399	753
5	6855	1143	21	401	753
6	6849	1142	22	403	757
7	6840	1135	23	407	762
8	6838	1133	25	411	764
9	6834	1131	25	415	766
10	6833	1130	26	416	768
11	6828	1126	28	416	768
12	6825	1125	29	415	773
1	6606	1178	12	428	774
2	6603	1172	12	431	778
3	6597	1165	13	439	779
4	6597	1163	14	442	784
5	6589	1160	15	444	785
6	6586	1154	16	447	789
7	6576	1144	16	447	784
8	6572	1140	16	448	784
9	6569	1136	17	450	787
10	6566	1133	19	452	790
11	6565	1130	19	455	789
12	6565	1128	19	459	788
1	6658	1251	22	467	827
2	6649	1245	22	471	828
3	6643	1240	22	476	832
4	6640	1236	23	485	835
5	6636	1232	23	486	834
6	6635	1232	23	488	838
7	6630	1228	24	491	839
8	6626	1224	26	492	843
9	6622	1221	26	493	845
10	6619	1217	28	495	844
11	6612	1213	28	498	848
12	6601	1207	27	502	853
1	6722	1211	19	461	799
2	6717	1202	19	465	798
3	6716	1198	19	466	795
4	6714	1195	18	468	798
5	6715	1195	18	468	802
6	6709	1191	18	470	806
7	6707	1187	18	475	809
8	6702	1180	19	475	810
9	6698	1178	20	477	815
10	6702	1181	21	478	818
11	6701	1175	22	481	820
12	6698	1172	23	481	821
1	6743	1232	28	476	812
2	6741	1232	30	481	815
3	6736	1229	31	487	819
4	6733	1226	32	487	824
5	6728	1225	33	490	828
6	6726	1221	35	498	830
7	6721	1217	36	500	831
8	6720	1216	37	503	837
9	6714	1213	37	504	842
10	6714	1209	38	505	847
11	6713	1206	40	508	850
12	6706	1204	40	510	857
1	6633	1191	25	434	791
2	6629	1184	25	435	791
3	6626	1180	27	436	793
4	6617	1172	27	437	795
5	6617	1170	27	440	798
6	6617	1167	27	445	799
7	6613	1165	26	451	801
8	6613	1165	30	454	801
9	6607	1165	31	458	804
10	6607	1164	31	460	808
11	6606	1162	32	463	811
12	6599	1155	32	463	808
1	6729	1183	16	423	789
2	6729	1182	16	427	794
3	6723	1175	17	432	797
4	6721	1172	18	438	800
5	6718	1170	19	442	802
6	6718	1165	19	447	799
7	6719	1163	19	451	805
8	6710	1153	18	456	806
9	6701	1148	19	458	807
10	6699	1147	19	460	812
11	6699	1145	19	463	819
12	6694	1141	20	465	818
1	6700	1121	15	410	739
2	6697	1121	16	413	741
3	6692	1116	17	417	743
4	6686	1110	17	420	744
5	6685	1108	17	420	750
6	6686	1108	17	428	752
7	6683	1104	18	433	754
8	6673	1099	18	432	756
9	6671	1096	18	435	756
10	6669	1092	18	439	760
11	6659	1089	18	445	757
12	6661	1088	18	452	761
1	6513	1198	19	460	792
2	6508	1195	20	462	794
3	6506	1193	20	467	798
4	6499	1187	19	473	800
5	6498	1182	21	476	805
6	6491	1172	18	479	808
7	6484	1171	18	485	812
8	6479	1168	19	487	815
9	6475	1161	19	487	813
10	6471	1161	19	489	817
11	6464	1153	19	491	820
12	6463	1151	19	492	820
1	6624	1186	19	442	755
2	6615	1178	20	445	758
3	6610	1176	20	448	763
4	6600	1169	20	455	765
5	6599	1162	19	457	768
6	6595	1158	19	463	769
7	6594	1155	19	463	769
8	6588	1151	19	465	769
9	6591	1152	21	465	777
10	6588	1151	21	469	781
11	6588	1148	22	471	781
12	6585	1143	23	472	781
1	6634	1168	17	442	797
2	6627	1163	18	447	799
3	6629	1162	18	450	799
4	6624	1162	19	455	803
5	6620	1159	19	459	807
6	6614	1154	20	460	808
7	6606	1151	20	462	808
8	6603	1149	21	464	809
9	6596	1146	21	468	811
10	6592	1143	21	472	816
11	6586	1140	21	475	819
12	6578	1133	21	476	818
1	6635	1121	18	393	735
2	6623	1114	18	397	733
3	6617	1106	18	401	728
4	6610	1098	18	403	725
5	6608	1093	18	405	726
6	6600	1088	20	406	728
7	6600	1085	22	407	731
8	6598	1085	23	408	735
9	6603	1084	23	412	740
10	6594	1077	23	413	739
11	6589	1076	24	415	742
12	6588	1074	25	418	745
1	6626	1180	15	437	803
2	6623	1177	17	439	809
3	6613	1175	18	444	808
4	6604	1169	19	448	810
5	6597	1168	19	450	811
6	6592	1159	19	451	813
7	6584	1154	20	456	814
8	6573	1151	22	458	814
9	6570	1146	22	464	815
10	6566	1143	23	466	812
11	6568	1143	24	469	814
12	6569	1140	24	471	815
1	6691	1254	15	425	807
2	6685	1250	16	429	809
3	6682	1245	19	433	807
4	6682	1244	19	437	810
5	6677	1244	20	438	817
6	6674	1242	21	438	819
7	6669	1236	22	441	821
8	6666	1232	23	443	821
9	6666	1225	25	445	820
10	6658	1218	25	448	817
11	6656	1214	26	452	825
12	6652	1212	27	453	827
1	6686	1117	17	410	751
2	6684	1117	18	411	752
3	6677	1110	18	415	755
4	6670	1107	19	418	757
5	6668	1106	19	422	761
6	6663	1101	21	423	763
7	6659	1094	23	425	762
8	6657	1092	23	432	770
9	6650	1082	25	430	764
10	6648	1081	25	430	769
11	6646	1080	25	433	769
12	6641	1074	24	438	767
1	6556	1245	17	471	802
2	6558	1244	17	477	813
3	6552	1238	17	480	813
4	6543	1237	20	482	815
5	6538	1234	21	484	819
6	6533	1230	22	489	823
7	6526	1224	22	491	825
8	6524	1221	22	495	827
9	6530	1222	22	495	830
10	6526	1214	22	496	830
11	6520	1208	25	498	830
12	6519	1205	27	500	834
1	6810	1252	15	488	835
2	6814	1251	16	492	834
3	6810	1247	16	495	836
4	6808	1243	17	498	837
5	6802	1242	18	499	839
6	6793	1236	18	500	842
7	6795	1237	18	506	843
8	6793	1235	19	509	844
9	6793	1235	19	511	851
10	6786	1229	20	513	853
11	6788	1230	20	519	860
12	6780	1225	21	523	863
1	6641	1236	18	443	800
2	6639	1234	18	443	805
3	6632	1228	18	447	804
4	6633	1223	18	450	806
5	6631	1218	19	455	806
6	6624	1215	19	456	812
7	6616	1209	19	458	814
8	6612	1205	20	460	814
9	6607	1199	20	465	816
10	6608	1200	20	469	821
11	6602	1196	21	473	823
12	6596	1188	21	473	821
1	6756	1223	17	467	802
2	6753	1220	18	470	804
3	6758	1221	18	471	808
4	6754	1217	19	474	808
5	6747	1213	19	475	810
6	6750	1211	20	477	813
7	6748	1209	20	478	817
8	6743	1205	21	483	822
9	6738	1198	22	487	823
10	6737	1197	24	491	825
11	6729	1194	25	495	827
12	6731	1188	25	497	832
1	6736	1243	19	442	796
2	6726	1236	19	449	796
3	6719	1230	19	452	794
4	6712	1226	19	457	802
5	6710	1225	19	460	805
6	6705	1221	19	462	808
7	6700	1216	20	467	809
8	6692	1214	22	468	814
9	6689	1211	22	471	821
10	6688	1207	23	477	823
11	6681	1200	23	481	824
12	6686	1196	23	485	825
1	6715	1223	10	461	791
2	6712	1221	10	461	793
3	6710	1215	11	466	799
4	6711	1212	11	474	803
5	6711	1208	12	477	805
6	6699	1198	12	479	810
7	6692	1191	13	482	810
8	6688	1189	13	484	812
9	6687	1185	14	486	814
10	6679	1181	14	490	814
11	6673	1176	14	493	818
12	6671	1176	15	495	822
1	6616	1223	16	445	805
2	6612	1220	16	448	807
3	6613	1218	16	450	809
4	6607	1214	16	450	811
5	6600	1205	16	453	811
6	6598	1201	18	455	809
7	6590	1190	19	456	804
8	6587	1187	20	458	809
9	6587	1187	20	462	813
10	6580	1181	20	465	811
11	6579	1178	21	468	814
12	6580	1177	22	471	816
1	6682	1263	20	466	852
2	6679	1259	20	469	853
3	6680	1257	22	471	857
4	6675	1253	22	474	858
5	6669	1247	22	482	861
6	6668	1243	22	487	865
7	6663	1239	22	488	867
8	6665	1238	23	490	875
9	6662	1237	25	494	880
10	6662	1236	26	496	881
11	6651	1228	26	501	878
12	6642	1222	26	504	880
1	6819	1203	22	433	772
2	6816	1199	23	436	779
3	6813	1195	24	437	784
4	6815	1193	25	441	791
5	6812	1192	25	447	791
6	6813	1189	26	452	795
7	6811	1186	29	454	796
8	6805	1184	30	455	794
9	6801	1177	30	458	793
10	6794	1173	31	461	793
11	6789	1168	32	464	794
12	6781	1161	33	466	790
1	6722	1242	23	457	846
2	6715	1234	23	461	845
3	6709	1226	26	466	846
4	6699	1221	26	468	846
5	6698	1220	27	474	850
6	6698	1218	29	477	851
7	6692	1212	30	480	851
8	6692	1210	31	482	854
9	6692	1209	31	485	862
10	6689	1208	31	487	869
11	6689	1203	32	494	872
12	6683	1200	32	499	877
1	6591	1163	13	417	749
2	6587	1161	13	418	751
3	6583	1157	13	423	753
4	6582	1155	13	425	759
5	6573	1151	17	427	761
6	6566	1147	19	429	768
7	6564	1146	19	432	770
8	6562	1142	21	434	771
9	6558	1140	21	434	772
10	6559	1137	22	437	773
11	6559	1137	22	442	779
12	6559	1136	22	446	782
1	6668	1175	20	400	768
2	6663	1175	23	401	767
3	6661	1176	23	406	772
4	6654	1171	22	410	774
5	6647	1163	22	414	777
6	6644	1157	23	422	776
7	6643	1151	23	426	777
8	6642	1153	24	432	781
9	6638	1153	24	436	785
10	6638	1150	24	437	783
11	6638	1148	25	445	786
12	6634	1144	25	448	787
t	Total-IDU	IDU-HIV	IDU-AIDS	IDU-HAART	IDU-tested
1	6676	1196	19	454	793
2	6668	1188	21	456	793
3	6664	1182	20	456	794
4	6661	1179	20	458	793
5	6656	1175	20	459	796
6	6644	1168	20	460	794
7	6639	1165	21	463	795
8	6632	1161	22	466	797
9	6631	1157	22	466	801
10	6625	1155	24	472	804
11	6620	1149	25	476	807
12	6615	1143	26	483	812
1	6718	1213	14	451	798
2	6709	1207	14	452	800
3	6706	1201	15	455	800
4	6705	1200	15	459	805
5	6702	1193	15	462	805
6	6695	1189	17	466	806
7	6682	1181	18	467	807
8	6681	1181	18	473	812
9	6679	1177	19	474	813
10	6679	1176	19	477	817
11	6678	1175	19	480	816
12	6675	1172	19	484	818
1	6670	1232	18	462	801
2	6670	1232	18	464	805
3	6666	1229	19	465	804
4	6659	1224	19	468	811
5	6659	1223	19	474	822
6	6657	1219	18	476	828
7	6652	1215	18	481	829
8	6647	1213	18	486	831
9	6639	1209	18	488	830
10	6638	1208	20	492	831
11	6637	1207	21	494	834
12	6630	1203	21	499	838
1	6730	1230	26	435	806
2	6722	1226	28	437	810
3	6717	1223	29	439	811
4	6711	1218	27	443	812
5	6708	1217	27	445	816
6	6702	1211	27	448	814
7	6697	1206	28	452	814
8	6689	1198	29	454	816
9	6684	1191	29	455	814
10	6686	1191	31	462	821
11	6683	1189	31	464	822
12	6677	1185	31	473	824
1	6781	1226	26	437	795
2	6778	1221	26	443	797
3	6776	1219	26	445	802
4	6769	1214	25	446	803
5	6764	1211	27	448	807
6	6759	1209	28	454	811
7	6748	1200	27	456	814
8	6749	1199	27	459	816
9	6748	1196	27	461	818
10	6750	1199	27	464	826
11	6741	1194	28	470	827
12	6738	1191	28	472	824
1	6768	1220	13	442	789
2	6764	1215	13	446	790
3	6765	1214	14	451	795
4	6758	1212	15	455	797
5	6757	1209	15	457	800
6	6760	1208	15	461	803
7	6751	1199	15	464	801
8	6747	1194	16	465	806
9	6746	1192	17	466	805
10	6743	1189	17	469	809
11	6740	1191	16	470	813
12	6736	1183	18	473	814
1	6680	1214	23	403	781
2	6675	1208	23	408	787
3	6672	1206	23	411	789
4	6671	1206	26	414	791
5	6663	1201	26	417	790
6	6659	1196	26	423	792
7	6657	1192	28	427	794
8	6650	1189	30	429	794
9	6645	1186	30	437	795
10	6636	1181	31	441	796
11	6629	1177	31	446	799
12	6633	1178	33	450	802
1	6692	1229	19	435	813
2	6686	1224	19	437	818
3	6680	1220	19	438	818
4	6676	1217	20	445	823
5	6674	1213	22	445	829
6	6669	1210	22	452	834
7	6660	1200	22	457	831
8	6650	1193	23	460	832
9	6646	1191	25	463	833
10	6646	1189	25	466	839
11	6638	1183	25	470	840
12	6642	1179	25	474	846
1	6752	1171	23	418	757
2	6743	1166	24	420	757
3	6741	1164	24	421	760
4	6741	1163	27	422	764
5	6742	1164	27	426	771
6	6738	1160	27	431	773
7	6733	1156	26	432	777
8	6722	1148	26	433	773
9	6713	1139	28	435	771
10	6709	1136	30	436	775
11	6702	1132	30	442	776
12	6700	1130	31	446	779
1	6899	1206	21	437	790
2	6895	1203	24	442	798
3	6889	1204	25	444	799
4	6896	1203	26	446	801
5	6895	1202	26	451	807
6	6886	1198	27	455	811
7	6886	1194	27	456	819
8	6884	1192	27	463	820
9	6882	1189	28	466	818
10	6873	1184	28	472	818
11	6870	1179	28	474	815
12	6867	1176	29	475	819
1	6701	1176	11	415	774
2	6699	1178	11	416	786
3	6695	1175	12	418	786
4	6686	1170	12	423	786
5	6680	1164	12	424	785
6	6678	1164	13	428	788
7	6672	1156	13	431	788
8	6668	1150	13	435	789
9	6663	1146	14	437	791
10	6652	1137	14	440	786
11	6648	1134	15	441	792
12	6646	1131	16	450	795
1	6728	1298	16	488	881
2	6726	1302	16	491	887
3	6719	1297	15	496	888
4	6715	1294	15	499	893
5	6702	1287	15	502	897
6	6705	1287	15	505	897
7	6703	1284	17	510	901
8	6701	1283	17	513	903
9	6699	1281	17	519	905
10	6694	1275	18	522	903
11	6693	1273	18	527	906
12	6691	1267	19	530	909
1	6694	1200	13	457	817
2	6691	1198	13	459	818
3	6695	1197	14	462	822
4	6684	1187	15	464	824
5	6675	1183	16	468	822
6	6673	1181	17	470	826
7	6674	1178	17	473	829
8	6673	1177	17	474	835
9	6666	1171	17	480	835
10	6660	1165	17	483	838
11	6651	1157	17	484	839
12	6649	1155	20	486	838
1	6677	1263	27	439	824
2	6675	1263	29	441	824
3	6672	1261	29	444	823
4	6667	1257	29	446	826
5	6662	1256	29	453	830
6	6662	1254	29	459	835
7	6657	1251	29	462	834
8	6649	1244	29	462	838
9	6645	1243	29	464	842
10	6641	1235	29	468	844
11	6639	1232	29	471	847
12	6632	1229	32	472	850
1	6597	1196	21	431	790
2	6593	1193	21	432	794
3	6592	1190	22	436	802
4	6590	1187	22	439	807
5	6585	1181	22	442	807
6	6576	1177	23	444	808
7	6569	1173	23	447	808
8	6567	1170	24	451	813
9	6558	1167	24	454	818
10	6560	1170	24	460	827
11	6561	1167	23	459	835
12	6552	1158	23	462	832
1	6567	1205	22	406	777
2	6567	1201	22	411	779
3	6559	1195	22	414	776
4	6555	1191	22	418	777
5	6545	1184	23	419	781
6	6545	1180	23	421	784
7	6547	1179	23	425	787
8	6543	1171	26	426	789
9	6537	1167	26	430	788
10	6531	1168	27	432	792
11	6527	1164	27	439	794
12	6522	1160	28	442	796
1	6682	1199	18	449	778
2	6682	1197	18	451	782
3	6681	1195	20	453	785
4	6684	1192	21	454	792
5	6680	1187	21	456	790
6	6668	1182	23	459	791
7	6668	1180	23	462	793
8	6662	1176	25	466	796
9	6659	1174	25	467	804
10	6658	1172	25	471	811
11	6654	1170	25	474	810
12	6650	1165	25	477	811
1	6716	1191	17	423	779
2	6710	1188	17	424	785
3	6703	1185	18	425	789
4	6705	1183	18	427	788
5	6696	1173	21	427	788
6	6693	1170	23	428	788
7	6689	1167	27	433	791
8	6683	1161	27	437	795
9	6677	1159	29	439	800
10	6678	1155	29	442	801
11	6670	1147	31	443	803
12	6674	1150	32	445	812
1	6781	1251	21	439	788
2	6775	1244	22	441	794
3	6769	1238	21	443	795
4	6762	1233	21	444	798
5	6753	1224	22	447	798
6	6757	1223	23	450	801
7	6753	1218	24	452	803
8	6752	1215	25	458	806
9	6746	1213	26	462	810
10	6745	1212	27	468	814
11	6738	1205	27	468	814
12	6730	1200	30	473	820
1	6598	1142	11	423	755
2	6600	1141	12	424	758
3	6591	1131	13	428	755
4	6583	1128	13	431	764
5	6578	1123	13	434	763
6	6577	1122	14	435	765
7	6572	1114	16	439	766
8	6568	1111	17	440	763
9	6566	1107	17	442	767
10	6561	1104	18	445	773
11	6560	1101	21	448	776
12	6557	1099	22	452	778
1	6749	1252	23	493	848
2	6739	1243	23	497	849
3	6737	1243	24	504	850
4	6732	1239	25	507	850
5	6730	1234	28	508	847
6	6730	1231	29	514	850
7	6727	1225	29	517	850
8	6724	1224	29	520	854
9	6724	1220	29	522	859
10	6718	1219	30	525	862
11	6712	1213	30	525	869
12	6714	1214	31	529	874
1	6603	1201	25	433	770
2	6593	1193	27	436	773
3	6586	1190	28	437	774
4	6587	1191	29	440	777
5	6581	1182	29	442	776
6	6583	1182	30	444	780
7	6582	1179	30	446	782
8	6579	1175	30	447	784
9	6576	1171	30	454	792
10	6570	1167	31	455	795
11	6560	1155	31	457	794
12	6550	1148	32	457	794
1	6539	1163	17	413	773
2	6538	1161	18	417	777
3	6535	1157	19	422	781
4	6534	1150	19	424	780
5	6533	1149	21	429	781
6	6534	1147	23	436	779
7	6527	1140	23	438	780
8	6525	1138	23	444	784
9	6522	1133	23	445	783
10	6514	1128	24	445	784
11	6509	1129	25	451	789
12	6504	1126	25	454	793
1	6669	1191	20	437	792
2	6665	1187	21	441	796
3	6658	1184	21	446	798
4	6652	1179	21	452	802
5	6654	1177	21	455	804
6	6647	1172	21	456	805
7	6649	1172	21	462	808
8	6641	1166	21	466	814
9	6636	1161	21	468	817
10	6633	1157	21	475	822
11	6633	1156	22	479	824
12	6632	1149	21	483	827
1	6747	1252	17	475	863
2	6742	1246	18	476	865
3	6743	1247	18	479	868
4	6741	1243	21	482	866
5	6740	1243	21	486	869
6	6738	1242	21	489	874
7	6736	1241	22	492	882
8	6724	1234	24	494	885
9	6717	1224	24	498	881
10	6710	1217	24	501	884
11	6702	1211	25	503	885
12	6695	1207	25	503	884
1	6687	1210	15	407	784
2	6678	1204	14	408	785
3	6672	1198	14	408	785
4	6665	1193	14	410	783
5	6664	1187	16	412	783
6	6664	1184	18	415	783
7	6663	1182	19	417	786
8	6650	1174	19	422	784
9	6642	1167	20	425	782
10	6641	1164	20	428	784
11	6641	1161	21	433	787
12	6632	1155	22	436	787
1	6791	1214	18	443	821
2	6787	1210	19	448	823
3	6781	1203	19	448	824
4	6776	1197	19	449	825
5	6775	1196	19	448	824
6	6769	1192	19	450	830
7	6764	1188	20	455	834
8	6756	1181	22	460	830
9	6750	1176	24	462	826
10	6746	1173	24	465	830
11	6741	1169	24	466	832
12	6740	1167	25	470	834
1	6643	1135	26	404	750
2	6637	1132	25	406	752
3	6640	1134	25	410	756
4	6638	1129	25	414	755
5	6633	1126	25	419	758
6	6628	1124	25	421	759
7	6622	1119	25	424	762
8	6613	1111	25	429	767
9	6615	1107	25	432	768
10	6613	1104	26	434	777
11	6609	1102	26	442	778
12	6610	1101	27	447	780
1	6712	1223	23	462	803
2	6711	1222	24	465	807
3	6709	1220	25	466	813
4	6707	1216	26	470	816
5	6709	1215	26	474	817
6	6711	1213	26	477	820
7	6711	1211	26	477	821
8	6715	1214	27	479	822
9	6709	1209	27	481	824
10	6706	1205	27	485	827
11	6707	1204	27	486	828
12	6704	1205	27	487	832
1	6731	1229	20	452	799
2	6731	1227	20	453	806
3	6722	1221	20	454	807
4	6719	1216	19	456	806
5	6717	1213	20	461	809
6	6709	1214	20	465	811
7	6704	1207	20	466	811
8	6704	1203	20	467	812
9	6698	1199	19	468	812
10	6696	1199	20	470	817
11	6691	1191	21	474	818
12	6686	1186	20	476	820
1	6665	1197	13	428	778
2	6656	1189	13	431	778
3	6655	1189	13	433	783
4	6655	1184	14	436	787
5	6652	1184	15	437	787
6	6650	1182	15	437	789
7	6638	1174	16	440	791
8	6636	1172	16	445	795
9	6631	1170	16	452	798
10	6625	1164	16	457	800
11	6630	1165	17	459	800
12	6627	1163	18	460	804
1	6657	1218	13	449	821
2	6656	1215	13	452	820
3	6657	1213	13	454	823
4	6650	1208	12	455	828
5	6646	1205	12	456	832
6	6635	1198	13	457	829
7	6626	1192	16	461	833
8	6623	1189	17	462	835
9	6618	1188	17	464	838
10	6610	1185	17	466	841
11	6604	1180	17	472	843
12	6604	1178	19	473	847
1	6674	1222	23	460	821
2	6671	1219	23	465	821
3	6668	1216	23	466	823
4	6663	1212	24	469	829
5	6661	1207	25	471	833
6	6654	1203	25	477	834
7	6650	1202	25	481	835
8	6644	1196	25	483	834
9	6643	1193	25	487	843
10	6635	1188	27	491	841
11	6630	1183	28	493	841
12	6622	1176	28	494	843
1	6725	1202	20	403	769
2	6718	1199	24	403	770
3	6720	1199	26	403	775
4	6721	1200	26	406	777
5	6720	1197	26	410	784
6	6718	1194	27	413	788
7	6714	1193	27	416	789
8	6711	1191	27	422	793
9	6709	1187	27	425	799
10	6711	1184	29	427	798
11	6708	1181	29	429	797
12	6704	1177	31	432	795
1	6787	1226	19	434	787
2	6783	1224	19	435	790
3	6775	1218	20	439	792
4	6765	1211	21	441	788
5	6763	1208	21	445	793
6	6759	1204	23	448	797
7	6749	1199	24	452	796
8	6746	1197	25	454	795
9	6741	1193	27	456	797
10	6737	1191	27	460	802
11	6734	1188	27	462	803
12	6729	1186	28	464	804
1	6776	1251	20	455	824
2	6769	1248	21	458	822
3	6763	1243	22	462	821
4	6758	1241	22	467	827
5	6756	1241	24	472	830
6	6755	1239	25	471	831
7	6744	1233	25	473	835
8	6741	1230	25	478	842
9	6745	1232	26	483	851
10	6739	1226	26	483	847
11	6736	1222	26	487	848
12	6734	1220	26	491	849
1	6607	1185	14	441	794
2	6607	1182	14	442	801
3	6597	1177	14	450	806
4	6589	1172	14	451	800
5	6586	1163	14	453	804
6	6582	1160	13	454	808
7	6572	1155	13	458	807
8	6568	1150	14	459	812
9	6566	1147	14	462	815
10	6569	1149	14	468	821
11	6569	1148	15	472	822
12	6566	1143	15	474	823
1	6713	1214	25	436	796
2	6713	1211	25	440	805
3	6709	1207	26	442	804
4	6710	1208	26	444	809
5	6699	1199	26	452	808
6	6694	1194	26	450	811
7	6691	1191	26	453	816
8	6688	1186	25	456	821
9	6684	1181	25	458	822
10	6682	1177	25	463	825
11	6668	1173	25	466	823
12	6670	1174	25	466	825
1	6781	1225	27	438	791
2	6775	1222	27	443	792
3	6771	1220	27	446	799
4	6764	1214	27	448	800
5	6761	1209	27	449	799
6	6761	1205	27	453	803
7	6757	1199	27	453	808
8	6751	1195	29	457	810
9	6748	1192	32	460	810
10	6747	1187	34	461	809
11	6742	1183	35	465	809
12	6739	1182	37	467	810
1	6705	1175	26	395	740
2	6701	1172	28	401	745
3	6696	1166	28	404	747
4	6696	1158	28	407	744
5	6695	1157	28	409	752
6	6693	1155	29	412	754
7	6688	1150	30	413	754
8	6684	1148	30	416	755
9	6683	1145	31	416	754
10	6683	1145	31	420	760
11	6681	1142	31	423	756
12	6682	1140	31	425	760
1	6599	1173	17	428	755
2	6591	1167	16	433	758
3	6585	1161	16	435	762
4	6579	1156	16	439	767
5	6576	1152	16	441	768
6	6570	1147	17	443	770
7	6572	1146	17	445	776
8	6568	1142	18	449	777
9	6557	1134	18	450	778
10	6549	1129	18	451	779
11	6551	1127	18	455	782
12	6544	1125	18	458	785
1	6606	1250	16	455	807
2	6597	1243	17	456	804
3	6593	1239	19	458	806
4	6588	1233	20	460	805
5	6585	1228	20	463	807
6	6585	1228	20	467	808
7	6575	1220	20	471	807
8	6577	1217	22	473	807
9	6578	1216	22	475	811
10	6578	1215	22	478	819
11	6575	1214	22	481	823
12	6569	1209	23	486	823
1	6741	1265	20	431	806
2	6738	1262	21	435	806
3	6735	1263	22	438	814
4	6736	1265	23	442	821
5	6730	1262	25	444	826
6	6716	1252	26	448	825
7	6709	1245	28	450	830
8	6705	1239	29	453	831
9	6698	1231	29	457	829
10	6692	1227	29	460	833
11	6691	1226	29	463	836
12	6692	1223	29	463	840
1	6542	1187	21	433	784
2	6536	1183	21	434	789
3	6532	1178	22	437	794
4	6527	1176	23	439	792
5	6525	1176	24	441	797
6	6521	1176	25	447	800
7	6520	1177	26	452	806
8	6520	1177	26	454	809
9	6514	1173	26	456	810
10	6508	1166	26	457	811
11	6505	1159	26	458	809
12	6492	1152	28	459	810
1	6659	1255	19	435	840
2	6657	1254	19	439	845
3	6652	1249	19	444	843
4	6648	1247	20	449	851
5	6648	1247	23	454	856
6	6649	1245	24	456	861
7	6643	1241	23	459	862
8	6639	1234	24	460	865
9	6644	1233	26	463	867
10	6641	1229	26	466	870
11	6637	1227	27	469	871
12	6629	1221	26	470	874
1	6638	1163	7	409	755
2	6629	1162	10	410	759
3	6626	1159	11	410	761
4	6619	1153	12	414	765
5	6617	1150	12	415	765
6	6615	1149	12	417	769
7	6602	1138	12	419	766
8	6601	1137	12	424	770
9	6596	1134	12	427	772
10	6592	1129	11	431	775
11	6587	1127	11	431	779
12	6583	1124	10	434	783
1	6700	1211	21	422	783
2	6696	1207	21	427	783
3	6685	1198	21	431	783
4	6679	1195	21	436	785
5	6670	1191	21	440	790
6	6669	1187	21	444	792
7	6664	1179	21	451	792
8	6658	1175	21	452	790
9	6661	1174	22	453	794
10	6655	1169	22	456	795
11	6649	1162	22	457	795
12	6642	1160	22	460	796
1	6615	1164	12	432	781
2	6611	1162	12	435	782
3	6604	1156	12	438	785
4	6597	1152	13	442	783
5	6594	1150	13	443	781
6	6590	1145	13	445	782
7	6584	1142	13	448	786
8	6579	1142	13	450	788
9	6577	1139	13	452	792
10	6572	1134	13	453	796
11	6570	1132	14	457	797
12	6571	1134	15	463	803
1	6721	1198	15	431	776
2	6717	1193	15	437	779
3	6718	1190	15	439	788
4	6713	1185	15	444	790
5	6706	1182	15	446	792
6	6704	1179	15	449	791
7	6701	1173	15	454	795
8	6700	1173	15	457	801
9	6699	1172	15	466	804
10	6701	1171	15	469	806
11	6694	1167	16	470	807
12	6688	1162	17	474	806
1	6846	1224	19	443	787
2	6838	1219	19	443	786
3	6844	1220	19	446	793
4	6836	1216	20	451	802
5	6831	1214	22	453	803
6	6831	1212	23	455	803
7	6829	1212	23	459	805
8	6828	1210	23	463	809
9	6821	1204	23	463	810
10	6819	1201	24	467	814
11	6813	1197	24	470	813
12	6820	1198	24	473	819
1	6518	1203	17	426	778
2	6508	1197	20	427	781
3	6507	1193	20	431	785
4	6506	1191	21	435	787
5	6508	1189	21	439	798
6	6505	1185	21	442	802
7	6496	1181	21	445	801
8	6496	1178	21	448	800
9	6486	1170	22	452	797
10	6484	1168	23	453	803
11	6481	1164	26	456	807
12	6483	1162	27	458	808
1	6705	1228	18	424	796
2	6703	1224	18	428	798
3	6699	1218	18	432	802
4	6696	1216	18	437	801
5	6688	1208	17	443	804
6	6687	1204	17	446	805
7	6682	1201	19	449	806
8	6672	1193	20	452	806
9	6662	1180	21	456	803
10	6655	1174	24	457	803
11	6652	1171	25	459	805
12	6647	1164	25	464	809
1	6761	1254	14	482	844
2	6753	1250	15	485	849
3	6751	1247	15	486	851
4	6744	1239	15	487	848
5	6734	1234	15	487	852
6	6732	1234	16	489	857
7	6726	1229	16	489	857
8	6723	1225	17	494	864
9	6721	1225	17	499	868
10	6714	1221	19	503	871
11	6715	1224	19	505	876
12	6715	1220	20	507	877
1	6547	1232	26	458	826
2	6552	1232	28	464	831
3	6542	1224	30	465	838
4	6541	1220	30	467	839
5	6536	1216	30	469	836
6	6532	1211	30	469	836
7	6534	1211	30	473	839
8	6534	1208	31	480	840
9	6529	1203	31	480	844
10	6528	1199	31	486	847
11	6525	1194	31	491	849
12	6522	1190	32	494	846
1	6674	1185	20	421	783
2	6669	1181	20	425	782
3	6658	1170	20	427	781
4	6658	1167	20	432	782
5	6656	1167	22	435	787
6	6651	1164	23	438	793
7	6649	1163	23	439	798
8	6649	1162	23	441	800
9	6647	1159	22	445	803
10	6645	1158	24	448	805
11	6644	1157	24	450	807
12	6642	1153	25	454	807
1	6754	1286	18	485	870
2	6747	1282	19	492	877
3	6742	1278	18	494	878
4	6734	1273	19	498	880
5	6734	1273	20	500	881
6	6734	1273	20	501	881
7	6726	1266	22	503	878
8	6721	1262	24	506	880
9	6720	1261	24	510	882
10	6714	1256	26	512	882
11	6715	1254	26	515	882
12	6704	1248	26	519	881
1	6602	1218	13	440	824
2	6596	1211	13	441	825
3	6587	1203	13	447	826
4	6582	1199	13	452	827
5	6583	1197	15	453	833
6	6575	1192	14	454	833
7	6572	1191	14	461	840
8	6569	1188	14	465	845
9	6567	1184	14	471	848
10	6570	1181	14	475	850
11	6567	1182	14	476	854
12	6565	1177	14	482	854
1	6689	1248	33	478	829
2	6687	1244	34	485	833
3	6679	1241	36	489	834
4	6680	1241	38	493	836
5	6679	1239	38	497	837
6	6675	1237	38	499	835
7	6670	1232	38	500	832
8	6664	1227	39	503	832
9	6661	1225	40	503	836
10	6655	1218	40	507	839
11	6647	1216	40	509	837
12	6645	1211	40	512	838
1	6763	1269	21	457	821
2	6757	1264	21	462	830
3	6751	1265	22	463	835
4	6745	1258	21	464	836
5	6739	1253	22	465	837
6	6732	1247	22	466	838
7	6729	1244	22	467	843
8	6734	1246	22	468	848
9	6726	1239	22	470	849
10	6725	1237	22	471	852
11	6726	1235	22	476	854
12	6725	1233	25	477	860
1	6697	1161	15	409	755
2	6696	1159	17	411	759
3	6687	1151	18	415	759
4	6679	1147	17	418	758
5	6669	1142	18	421	758
6	6666	1138	20	424	756
7	6665	1135	22	427	759
8	6657	1129	23	431	759
9	6661	1129	23	433	763
10	6651	1126	23	434	762
11	6647	1123	24	439	765
12	6647	1121	25	441	766
1	6681	1197	8	433	787
2	6671	1192	8	438	788
3	6666	1187	9	440	787
4	6662	1184	11	442	791
5	6658	1178	11	447	793
6	6654	1175	12	452	795
7	6653	1173	14	458	800
8	6652	1169	14	460	802
9	6653	1168	15	466	806
10	6652	1164	16	468	808
11	6651	1161	17	469	814
12	6653	1162	17	474	816
1	6821	1192	12	435	785
2	6814	1185	12	437	784
3	6809	1186	12	440	787
4	6801	1182	12	444	787
5	6795	1183	13	449	794
6	6789	1178	14	452	795
7	6782	1174	15	454	795
8	6772	1169	17	457	796
9	6776	1168	17	460	800
10	6776	1164	17	463	801
11	6766	1159	18	465	799
12	6761	1154	18	467	799
1	6625	1281	15	459	845
2	6626	1280	17	461	846
3	6624	1274	17	463	845
4	6618	1272	17	463	848
5	6611	1272	18	470	859
6	6607	1269	17	471	861
7	6604	1263	17	474	863
8	6600	1259	18	475	864
9	6598	1258	18	479	869
10	6595	1253	18	480	871
11	6597	1250	18	482	872
12	6600	1250	18	489	878
1	6736	1185	21	437	773
2	6729	1178	21	440	774
3	6727	1176	21	445	781
4	6717	1171	22	451	780
5	6714	1167	23	452	786
6	6712	1165	24	454	789
7	6705	1162	24	457	789
8	6702	1161	25	461	794
9	6688	1152	25	463	794
10	6686	1150	25	465	795
11	6680	1147	25	469	797
12	6674	1144	25	476	798
1	6652	1178	21	408	757
2	6648	1173	21	409	761
3	6645	1167	21	412	765
4	6636	1163	21	413	762
5	6630	1161	22	416	767
6	6625	1156	22	424	767
7	6623	1148	23	426	768
8	6617	1140	23	428	770
9	6616	1137	23	433	772
10	6606	1131	24	435	769
11	6605	1132	24	438	770
12	6606	1130	25	442	775
1	6733	1221	24	428	802
2	6730	1218	26	430	805
3	6718	1214	26	431	809
4	6717	1210	28	433	811
5	6701	1194	28	433	805
6	6698	1190	28	439	807
7	6692	1188	28	444	809
8	6690	1183	28	445	811
9	6686	1179	28	448	815
10	6682	1171	30	451	817
11	6675	1166	30	454	819
12	6662	1160	31	456	823
1	6695	1192	5	441	775
2	6696	1190	5	443	778
3	6691	1184	5	446	782
4	6693	1182	6	449	786
5	6691	1180	9	452	788
6	6685	1178	9	453	791
7	6682	1175	10	458	794
8	6676	1173	12	462	795
9	6665	1167	12	463	797
10	6662	1162	13	466	796
11	6657	1159	13	467	800
12	6653	1155	13	470	799
1	6718	1206	11	420	793
2	6716	1206	12	424	793
3	6708	1200	12	428	794
4	6701	1193	11	431	797
5	6700	1193	11	436	799
6	6697	1189	11	437	801
7	6691	1183	12	438	803
8	6693	1183	12	443	809
9	6685	1177	13	448	808
10	6674	1171	13	447	806
11	6672	1173	14	450	815
12	6674	1172	14	451	818
1	6552	1176	11	409	773
2	6550	1171	12	412	773
3	6540	1163	12	417	774
4	6539	1157	12	423	774
5	6536	1157	12	430	777
6	6530	1153	12	435	782
7	6523	1149	12	436	784
8	6519	1147	12	437	787
9	6517	1141	12	439	788
10	6514	1138	12	445	790
11	6514	1136	12	448	793
12	6511	1133	12	451	794
1	6607	1221	12	437	794
2	6606	1220	12	440	801
3	6607	1216	12	444	807
4	6601	1210	11	446	807
5	6591	1204	12	449	809
6	6587	1198	13	453	814
7	6586	1195	14	459	815
8	6583	1192	14	464	817
9	6578	1185	15	466	814
10	6572	1181	15	469	815
11	6568	1179	15	472	818
12	6570	1176	17	475	820
1	6803	1219	14	429	796
2	6795	1214	15	435	796
3	6791	1210	15	437	798
4	6792	1207	15	439	802
5	6787	1203	16	441	803
6	6791	1201	16	443	805
7	6789	1199	16	449	809
8	6790	1198	18	452	815
9	6782	1195	18	454	818
10	6776	1192	19	461	821
11	6772	1193	20	466	827
12	6768	1191	21	469	830
1	6723	1204	18	429	764
2	6714	1198	20	431	769
3	6712	1196	20	436	773
4	6710	1196	21	439	778
5	6704	1189	21	440	780
6	6697	1184	22	441	788
7	6698	1181	22	445	791
8	6693	1176	22	451	794
9	6691	1174	23	453	795
10	6688	1168	23	457	797
11	6685	1166	23	461	799
12	6672	1158	23	465	798
1	6813	1282	13	468	834
2	6807	1275	13	471	834
3	6801	1269	17	473	840
4	6790	1259	19	476	837
5	6786	1258	19	480	841
6	6783	1254	19	484	839
7	6782	1250	19	489	837
8	6778	1248	19	492	844
9	6776	1244	20	495	844
10	6770	1236	21	497	844
11	6763	1226	20	500	843
12	6759	1223	20	505	848
1	6583	1143	11	417	763
2	6583	1140	11	422	766
3	6583	1137	12	424	765
4	6585	1134	14	428	768
5	6577	1128	15	432	768
6	6572	1120	15	435	770
7	6568	1120	15	440	777
8	6561	1116	16	443	779
9	6555	1115	16	446	779
10	6552	1112	16	448	785
11	6551	1111	16	450	790
12	6553	1111	16	453	789
1	6641	1175	18	418	757
2	6634	1170	18	422	756
3	6626	1163	19	424	758
4	6627	1162	20	428	762
5	6622	1153	21	430	766
6	6622	1150	23	431	767
7	6624	1149	25	438	769
8	6622	1147	26	443	773
9	6621	1142	28	443	776
10	6619	1140	28	446	776
11	6612	1133	28	454	777
12	6605	1127	29	460	776
1	6617	1126	7	412	754
2	6612	1124	7	414	752
3	6607	1122	7	418	757
4	6606	1121	8	418	760
5	6600	1117	9	422	765
6	6599	1113	11	423	769
7	6595	1110	12	430	770
8	6595	1110	13	435	778
9	6589	1107	14	438	778
10	6585	1104	15	445	783
11	6586	1101	15	451	785
12	6586	1098	15	453	785
1	6899	1176	15	419	742
2	6892	1172	15	424	747
3	6883	1167	16	424	746
4	6878	1163	17	427	752
5	6876	1158	18	429	755
6	6873	1155	20	430	760
7	6865	1149	19	432	765
8	6869	1148	21	433	768
9	6865	1145	22	438	773
10	6859	1143	22	440	775
11	6855	1136	22	444	782
12	6850	1133	22	447	782
1	6559	1197	21	434	784
2	6550	1192	22	437	783
3	6550	1192	23	443	787
4	6547	1190	23	445	787
5	6544	1184	23	445	784
6	6536	1175	23	445	784
7	6527	1170	24	446	782
8	6530	1167	24	448	782
9	6527	1164	25	452	782
10	6524	1161	25	457	785
11	6515	1158	25	460	790
12	6509	1154	25	462	792
1	6710	1260	8	447	809
2	6709	1258	8	453	815
3	6700	1249	9	457	816
4	6700	1248	11	459	821
5	6701	1248	11	462	826
6	6695	1247	12	464	830
7	6690	1244	12	468	833
8	6686	1235	12	470	829
9	6684	1234	12	473	831
10	6680	1230	13	476	838
11	6682	1228	14	476	842
12	6682	1226	16	478	848
1	6689	1190	15	407	768
2	6685	1186	15	410	768
3	6681	1180	15	410	769
4	6676	1179	16	412	771
5	6675	1174	16	416	775
6	6671	1169	17	420	778
7	6670	1164	17	424	777
8	6672	1166	18	429	779
9	6666	1159	20	433	778
10	6666	1155	22	435	779
11	6664	1157	23	439	787
12	6658	1154	24	441	788
1	6569	1169	20	425	759
2	6564	1165	20	428	763
3	6559	1164	19	431	768
4	6556	1162	19	433	772
5	6551	1159	19	435	774
6	6544	1154	19	437	773
7	6548	1154	20	440	779
8	6548	1152	21	446	782
9	6548	1151	22	449	785
10	6548	1148	23	453	787
11	6547	1146	24	455	790
12	6540	1144	24	458	795
1	6571	1122	14	424	747
2	6569	1119	15	428	749
3	6566	1112	16	429	749
4	6560	1109	16	431	750
5	6554	1104	17	433	750
6	6546	1098	17	436	749
7	6546	1091	18	437	751
8	6545	1089	18	438	754
9	6542	1086	19	439	759
10	6537	1083	19	442	759
11	6535	1081	20	444	760
12	6529	1079	20	445	761
1	6764	1173	22	431	741
2	6755	1165	22	434	744
3	6748	1160	24	436	748
4	6740	1153	23	437	747
5	6729	1144	24	439	748
6	6727	1144	26	442	749
7	6723	1144	27	444	752
8	6722	1143	28	446	755
9	6719	1141	28	448	759
10	6712	1136	28	450	763
11	6709	1136	29	454	767
12	6704	1133	29	456	769
1	6513	1198	16	453	790
2	6512	1196	16	456	791
3	6508	1192	16	457	790
4	6506	1190	17	461	793
5	6502	1181	17	462	794
6	6501	1177	17	462	796
7	6497	1174	17	463	800
8	6495	1174	17	471	803
9	6492	1170	19	475	809
10	6487	1166	19	477	810
11	6484	1164	19	479	812
12	6479	1160	19	484	815
1	6566	1235	18	440	792
2	6562	1234	18	443	797
3	6562	1231	19	450	802
4	6562	1231	19	452	809
5	6558	1226	19	452	816
6	6558	1228	19	457	823
7	6546	1219	20	458	824
8	6540	1214	20	459	830
9	6535	1211	20	463	832
10	6530	1209	23	466	834
11	6526	1205	23	470	835
12	6526	1202	23	474	838
1	6586	1206	14	458	817
2	6586	1203	15	461	819
3	6583	1200	16	464	819
4	6577	1195	16	467	817
5	6575	1191	16	472	823
6	6569	1184	15	475	824
7	6570	1182	14	476	825
8	6567	1178	16	477	829
9	6565	1177	16	482	829
10	6560	1173	17	484	829
11	6558	1167	18	489	829
12	6559	1166	20	492	831
1	6620	1157	15	409	760
2	6612	1153	16	415	760
3	6609	1149	16	418	761
4	6603	1146	17	423	763
5	6598	1142	17	424	764
6	6597	1139	19	427	769
7	6594	1136	20	431	773
8	6591	1133	20	435	775
9	6588	1130	20	440	778
10	6587	1129	20	443	779
11	6584	1125	20	447	778
12	6577	1120	20	449	785
1	6692	1242	25	427	802
2	6689	1239	25	432	804
3	6685	1238	25	433	807
4	6676	1232	26	435	805
5	6674	1230	27	437	807
6	6667	1225	27	440	807
7	6662	1220	27	444	812
8	6657	1216	26	448	817
9	6652	1210	27	450	818
10	6645	1204	27	454	824
11	6644	1199	29	458	825
12	6642	1196	29	461	828
1	6672	1215	18	446	812
2	6667	1211	18	450	813
3	6662	1206	19	454	813
4	6653	1199	20	458	817
5	6651	1196	20	462	816
6	6647	1195	20	464	822
7	6642	1187	20	467	824
8	6636	1180	21	467	824
9	6634	1179	23	469	822
10	6630	1176	25	474	823
11	6627	1172	25	478	825
12	6630	1170	25	479	824
1	6600	1233	23	442	787
2	6597	1230	23	443	788
3	6594	1226	23	445	790
4	6597	1224	23	447	792
5	6589	1218	23	449	790
6	6584	1215	24	452	792
7	6582	1215	25	456	795
8	6580	1214	25	456	800
9	6581	1209	26	460	801
10	6574	1203	25	461	803
11	6564	1194	27	464	803
12	6562	1193	27	465	809
1	6611	1140	13	424	736
2	6607	1139	13	425	738
3	6601	1136	13	426	739
4	6597	1131	13	428	742
5	6598	1130	13	431	750
6	6596	1128	13	435	753
7	6594	1125	14	439	754
8	6589	1124	14	442	757
9	6585	1123	14	443	761
10	6580	1120	15	444	762
11	6574	1119	15	445	764
12	6573	1115	15	450	767
1	6640	1207	21	455	804
2	6627	1200	21	459	808
3	6626	1196	21	463	815
4	6623	1192	22	468	814
5	6618	1187	22	473	815
6	6620	1183	22	477	817
7	6611	1172	22	479	819
8	6606	1169	22	481	819
9	6601	1161	23	482	816
10	6597	1157	23	486	817
11	6597	1155	24	488	823
12	6596	1154	24	488	827
1	6799	1269	14	445	805
2	6798	1267	14	447	812
3	6794	1266	14	448	815
4	6797	1267	15	452	831
5	6792	1261	15	456	834
6	6788	1261	16	465	835
7	6779	1256	18	464	834
8	6771	1251	19	468	837
9	6767	1245	20	470	837
10	6767	1245	21	473	841
11	6763	1242	22	477	844
12	6763	1237	24	483	845
1	6776	1219	19	445	808
2	6781	1220	19	446	816
3	6779	1216	19	449	816
4	6777	1214	22	453	821
5	6773	1210	22	454	825
6	6767	1203	22	456	828
7	6764	1194	22	457	830
8	6761	1192	23	461	831
9	6762	1188	22	465	831
10	6753	1185	23	468	834
11	6749	1182	23	471	835
12	6748	1181	23	473	837
1	6702	1216	17	445	786
2	6695	1211	18	448	793
3	6686	1209	18	449	792
4	6683	1205	19	452	796
5	6674	1199	19	453	800
6	6673	1194	21	456	807
7	6672	1194	21	458	813
8	6668	1187	21	462	812
9	6671	1186	21	464	816
10	6673	1184	21	466	819
11	6671	1183	21	470	824
12	6670	1178	21	470	828
1	6871	1237	15	411	758
2	6868	1232	14	415	762
3	6869	1233	15	418	773
4	6863	1234	16	426	782
5	6858	1230	17	428	784
6	6852	1225	16	429	787
7	6839	1215	17	431	789
8	6832	1209	17	436	798
9	6830	1207	18	438	800
10	6826	1204	20	440	802
11	6826	1200	23	443	801
12	6825	1198	23	449	806
1	6804	1242	14	460	786
2	6801	1237	15	465	790
3	6798	1234	16	468	795
4	6792	1229	16	473	795
5	6785	1225	17	480	794
6	6775	1219	17	483	793
7	6772	1214	18	484	798
8	6767	1209	21	484	796
9	6768	1207	22	486	796
10	6766	1207	23	489	800
11	6763	1202	23	492	802
12	6762	1199	25	494	809
1	6649	1215	21	425	786
2	6643	1212	21	426	787
3	6641	1209	21	430	792
4	6637	1205	23	435	795
5	6637	1203	24	439	802
6	6633	1201	24	442	807
7	6630	1199	24	444	811
8	6628	1196	24	449	816
9	6624	1191	24	452	813
10	6621	1185	25	454	812
11	6621	1184	25	460	816
12	6616	1181	26	467	815
1	6719	1203	16	426	788
2	6717	1200	18	429	788
3	6703	1193	18	429	788
4	6699	1192	18	434	793
5	6701	1191	18	437	799
6	6696	1185	17	439	802
7	6692	1184	17	441	803
8	6689	1180	17	444	805
9	6683	1176	17	446	812
10	6681	1174	18	446	815
11	6681	1172	19	448	816
12	6678	1170	19	451	817
1	6678	1202	28	434	775
2	6678	1201	29	438	779
3	6672	1196	31	443	781
4	6669	1191	32	445	783
5	6668	1189	33	447	787
6	6661	1183	33	451	792
7	6653	1181	33	454	793
8	6649	1175	34	455	796
9	6652	1175	34	458	800
10	6650	1171	34	458	804
11	6645	1166	33	460	807
12	6646	1164	34	462	809
t	Total-IDU	IDU-HIV	IDU-AIDS	IDU-HAART	IDU-tested
1	6752	1237	25	437	781
2	6745	1233	25	445	786
3	6745	1229	25	446	788
4	6744	1225	25	448	793
5	6737	1220	25	452	799
6	6731	1218	26	454	802
7	6725	1215	27	456	803
8	6723	1211	30	458	808
9	6718	1206	31	462	812
10	6709	1205	32	466	815
11	6706	1198	32	472	816
12	6704	1198	32	475	823
1	6663	1210	25	441	796
2	6662	1206	26	441	796
3	6660	1204	26	445	799
4	6653	1193	27	447	801
5	6653	1193	27	452	801
6	6651	1191	27	461	802
7	6644	1185	29	465	806
8	6634	1178	29	472	806
9	6628	1173	28	475	809
10	6631	1174	28	481	813
11	6627	1172	27	483	813
12	6629	1172	27	487	817
1	6649	1185	27	442	804
2	6648	1183	28	442	806
3	6642	1179	30	443	809
4	6645	1176	30	446	814
5	6640	1173	30	449	817
6	6636	1171	29	454	818
7	6635	1169	29	459	826
8	6629	1163	34	460	828
9	6629	1159	35	464	828
10	6624	1158	36	466	830
11	6622	1155	36	472	832
12	6620	1154	38	473	835
1	6834	1226	16	444	780
2	6834	1223	16	445	782
3	6825	1217	17	449	784
4	6822	1215	18	456	789
5	6817	1208	17	458	792
6	6815	1208	20	464	800
7	6814	1205	20	466	801
8	6810	1199	20	466	806
9	6805	1191	19	469	803
10	6803	1188	19	473	806
11	6799	1186	20	476	807
12	6794	1183	22	479	806
1	6662	1164	13	439	787
2	6659	1160	13	440	785
3	6652	1159	13	443	787
4	6652	1158	14	446	792
5	6651	1156	15	450	795
6	6651	1155	15	454	798
7	6650	1152	16	456	798
8	6653	1155	16	460	804
9	6647	1153	16	463	806
10	6647	1151	18	467	808
11	6644	1146	20	470	810
12	6640	1139	20	470	810
1	6683	1205	21	440	777
2	6681	1201	21	443	783
3	6674	1197	22	444	785
4	6672	1195	23	448	793
5	6669	1192	23	457	793
6	6668	1192	25	461	799
7	6661	1186	25	464	801
8	6655	1183	26	467	802
9	6656	1182	26	469	805
10	6647	1178	27	470	808
11	6646	1174	27	470	807
12	6639	1173	28	472	812
1	6581	1219	15	445	801
2	6580	1217	16	449	804
3	6576	1212	16	452	803
4	6569	1206	16	456	806
5	6566	1204	18	454	810
6	6561	1201	19	458	812
7	6560	1198	19	461	813
8	6552	1192	21	461	816
9	6547	1188	21	462	817
10	6543	1182	21	468	819
11	6543	1179	21	473	826
12	6538	1176	23	475	827
1	6831	1245	14	472	796
2	6829	1242	14	477	802
3	6826	1241	14	483	810
4	6819	1235	14	487	817
5	6812	1230	14	488	818
6	6809	1226	15	490	822
7	6805	1223	16	491	825
8	6801	1219	17	493	828
9	6797	1214	17	494	827
10	6794	1211	17	497	826
11	6783	1202	17	497	826
12	6775	1197	17	499	825
1	6835	1251	17	460	848
2	6834	1251	17	462	852
3	6829	1245	17	463	860
4	6822	1238	17	464	862
5	6817	1230	19	469	864
6	6807	1223	20	471	862
7	6803	1220	21	473	865
8	6803	1222	22	481	874
9	6797	1215	23	484	876
10	6797	1213	23	486	882
11	6796	1212	25	491	884
12	6796	1211	27	492	886
1	6710	1191	27	427	775
2	6700	1184	28	430	777
3	6698	1183	29	434	783
4	6693	1180	30	435	789
5	6686	1172	32	441	790
6	6676	1165	33	445	792
7	6676	1161	33	448	793
8	6669	1155	35	451	792
9	6674	1154	36	456	795
10	6662	1146	36	457	796
11	6657	1143	37	459	802
12	6653	1145	37	459	807
1	6643	1170	21	428	749
2	6637	1167	22	431	753
3	6630	1162	24	435	756
4	6631	1161	25	437	760
5	6627	1160	26	438	766
6	6627	1158	26	439	767
7	6622	1155	26	441	770
8	6617	1153	26	448	770
9	6619	1148	29	453	772
10	6622	1149	30	458	776
11	6612	1141	31	458	779
12	6608	1140	32	462	776
1	6566	1240	22	421	796
2	6572	1240	22	425	799
3	6566	1239	22	428	801
4	6564	1236	23	429	805
5	6557	1231	23	431	803
6	6561	1232	25	435	808
7	6553	1231	28	441	812
8	6548	1224	29	444	814
9	6543	1218	29	445	816
10	6538	1212	29	449	816
11	6532	1211	29	450	819
12	6528	1208	28	453	822
1	6707	1236	15	430	764
2	6699	1230	15	436	768
3	6693	1225	15	440	770
4	6693	1220	16	440	775
5	6693	1220	17	444	781
6	6687	1217	17	446	783
7	6687	1216	17	448	791
8	6688	1214	17	452	793
9	6685	1212	17	455	799
10	6682	1213	18	458	800
11	6677	1209	19	460	802
12	6676	1209	19	461	804
1	6733	1190	22	441	796
2	6730	1187	22	445	799
3	6723	1179	22	448	798
4	6714	1177	22	450	801
5	6712	1175	22	452	801
6	6707	1173	24	454	809
7	6708	1172	25	458	818
8	6702	1169	25	460	825
9	6695	1164	25	466	824
10	6695	1160	25	468	822
11	6693	1156	25	469	822
12	6688	1154	29	471	822
1	6688	1144	16	429	752
2	6682	1139	17	430	753
3	6681	1137	17	433	759
4	6681	1133	19	434	763
5	6676	1127	19	439	762
6	6677	1125	19	442	764
7	6683	1125	19	443	767
8	6680	1124	19	444	770
9	6677	1121	19	449	773
10	6674	1118	20	451	774
11	6666	1112	21	456	778
12	6662	1109	21	458	781
1	6700	1218	17	425	776
2	6697	1215	18	427	782
3	6694	1211	18	431	783
4	6694	1209	21	434	785
5	6679	1200	21	439	785
6	6672	1197	22	443	788
7	6666	1195	24	449	787
8	6664	1193	27	452	791
9	6657	1190	27	457	793
10	6652	1186	27	461	795
11	6646	1181	27	466	796
12	6640	1178	27	467	796
1	6743	1302	24	470	849
2	6744	1302	26	472	849
3	6740	1300	26	473	852
4	6734	1294	26	476	851
5	6733	1291	26	478	852
6	6731	1290	27	479	853
7	6723	1285	26	480	855
8	6720	1285	27	483	858
9	6716	1284	27	485	861
10	6720	1281	27	488	870
11	6718	1279	27	493	870
12	6718	1275	27	497	871
1	6647	1168	10	379	739
2	6642	1164	10	381	738
3	6638	1160	10	385	738
4	6639	1162	10	389	741
5	6638	1161	10	391	744
6	6633	1156	10	394	744
7	6633	1154	10	397	748
8	6634	1154	10	400	753
9	6635	1151	11	402	756
10	6635	1149	14	405	758
11	6625	1142	14	410	755
12	6629	1141	16	415	760
1	6618	1185	14	407	756
2	6615	1182	16	412	759
3	6611	1178	17	416	766
4	6607	1173	17	421	768
5	6610	1173	19	422	772
6	6609	1171	19	422	776
7	6604	1167	19	425	774
8	6593	1158	19	423	772
9	6587	1156	19	429	774
10	6584	1148	19	432	769
11	6576	1141	19	434	771
12	6576	1140	19	438	779
1	6559	1235	20	435	785
2	6551	1231	20	438	784
3	6545	1226	20	442	784
4	6540	1221	19	443	788
5	6534	1219	20	449	794
6	6527	1213	20	457	793
7	6524	1211	20	461	796
8	6519	1206	21	462	797
9	6511	1198	22	462	797
10	6513	1195	23	464	798
11	6506	1193	25	470	801
12	6501	1189	26	471	804
1	6805	1194	12	423	767
2	6805	1189	13	428	766
3	6800	1182	16	431	766
4	6799	1178	16	432	770
5	6794	1173	17	436	771
6	6790	1173	19	436	778
7	6786	1170	20	439	777
8	6779	1168	20	441	778
9	6771	1166	21	448	783
10	6770	1166	22	451	787
11	6762	1164	22	452	792
12	6751	1159	22	457	797
1	6673	1186	20	443	791
2	6671	1178	19	446	792
3	6668	1176	20	447	792
4	6662	1173	21	449	798
5	6656	1165	21	459	801
6	6648	1166	22	463	807
7	6642	1162	22	466	811
8	6635	1155	22	472	810
9	6631	1154	23	475	815
10	6625	1148	23	479	816
11	6619	1143	24	481	820
12	6611	1135	25	482	820
1	6832	1249	21	442	810
2	6828	1245	21	447	817
3	6819	1238	21	449	816
4	6816	1234	21	451	817
5	6821	1233	21	454	818
6	6813	1227	22	458	822
7	6808	1223	23	459	823
8	6808	1221	24	462	821
9	6804	1218	25	465	824
10	6804	1215	25	472	824
11	6802	1213	25	473	827
12	6797	1208	25	473	828
1	6715	1198	14	433	787
2	6710	1194	14	436	788
3	6707	1192	13	438	787
4	6703	1186	13	442	790
5	6698	1179	14	443	790
6	6690	1177	15	446	798
7	6685	1173	15	445	800
8	6682	1165	15	450	796
9	6676	1157	15	456	792
10	6670	1153	15	459	795
11	6671	1150	15	462	799
12	6674	1148	15	463	803
1	6580	1196	17	439	785
2	6577	1194	17	442	788
3	6572	1189	17	445	788
4	6569	1184	19	452	793
5	6563	1178	19	457	794
6	6560	1177	21	460	798
7	6554	1171	22	464	801
8	6552	1170	22	466	805
9	6553	1168	22	469	809
10	6543	1162	22	468	807
11	6541	1158	22	471	808
12	6536	1151	23	472	815
1	6702	1254	27	444	794
2	6698	1252	27	446	802
3	6698	1249	27	448	809
4	6697	1247	28	448	811
5	6695	1244	30	451	817
6	6687	1237	30	452	817
7	6683	1232	30	453	820
8	6678	1227	30	457	824
9	6676	1225	31	460	831
10	6669	1220	31	462	829
11	6668	1217	32	465	832
12	6668	1213	33	466	837
1	6698	1173	18	419	731
2	6696	1171	18	422	734
3	6693	1168	21	423	735
4	6690	1166	21	425	741
5	6690	1167	22	428	745
6	6680	1163	22	429	749
7	6674	1161	24	433	751
8	6675	1160	24	436	754
9	6667	1154	26	438	754
10	6662	1152	26	438	757
11	6654	1146	25	441	760
12	6654	1145	25	445	764
1	6829	1167	19	433	758
2	6827	1165	19	434	759
3	6824	1164	20	436	763
4	6822	1162	20	439	766
5	6819	1165	21	445	773
6	6816	1163	23	447	771
7	6801	1155	24	447	771
8	6798	1149	24	452	772
9	6792	1146	25	453	774
10	6785	1141	25	456	777
11	6782	1138	25	459	776
12	6780	1135	25	460	775
1	6813	1167	13	431	769
2	6802	1163	13	433	771
3	6799	1156	14	438	772
4	6792	1147	14	439	772
5	6788	1143	15	442	771
6	6789	1139	15	444	770
7	6782	1137	17	444	769
8	6775	1132	17	450	770
9	6773	1126	17	457	772
10	6765	1120	17	460	774
11	6758	1115	17	460	777
12	6756	1115	18	463	783
1	6606	1261	20	442	818
2	6604	1262	21	445	824
3	6607	1261	21	445	828
4	6604	1257	22	449	833
5	6605	1256	24	453	835
6	6604	1256	25	459	839
7	6598	1250	25	462	835
8	6593	1246	26	465	837
9	6594	1246	26	466	839
10	6593	1243	26	468	843
11	6588	1234	27	473	844
12	6587	1233	26	474	849
1	6631	1224	24	475	839
2	6634	1223	24	479	842
3	6630	1219	24	479	844
4	6621	1210	23	484	842
5	6615	1206	23	486	840
6	6611	1204	23	489	842
7	6608	1201	23	489	845
8	6605	1197	24	492	844
9	6602	1193	24	498	843
10	6600	1190	25	499	841
11	6586	1179	25	501	838
12	6577	1171	25	504	842
1	6640	1201	15	445	787
2	6636	1200	15	449	793
3	6636	1200	16	450	794
4	6634	1198	17	452	794
5	6636	1198	18	453	795
6	6633	1194	18	458	797
7	6628	1191	20	463	799
8	6624	1188	21	465	799
9	6623	1187	22	468	800
10	6615	1180	23	468	799
11	6613	1176	23	469	805
12	6605	1172	26	470	809
1	6634	1185	17	432	806
2	6630	1185	19	437	810
3	6627	1182	20	439	810
4	6622	1181	20	445	815
5	6615	1179	21	446	818
6	6618	1179	22	446	820
7	6616	1175	22	452	820
8	6614	1174	22	456	824
9	6609	1173	22	461	825
10	6600	1164	22	463	821
11	6593	1161	23	464	821
12	6586	1157	23	465	822
1	6621	1233	14	451	826
2	6617	1231	16	455	830
3	6614	1228	16	462	834
4	6616	1226	16	468	834
5	6613	1225	17	470	836
6	6612	1224	17	476	839
7	6609	1219	18	477	837
8	6607	1217	18	482	841
9	6604	1214	18	484	843
10	6600	1213	18	488	846
11	6599	1210	18	491	849
12	6596	1210	19	495	853
1	6768	1197	21	427	803
2	6760	1193	21	429	807
3	6758	1194	22	433	812
4	6753	1190	21	436	813
5	6755	1190	21	440	818
6	6751	1188	22	444	820
7	6747	1185	22	449	821
8	6740	1177	22	452	817
9	6739	1174	22	453	816
10	6731	1169	23	454	817
11	6725	1164	23	455	815
12	6724	1163	25	457	818
1	6661	1177	20	416	754
2	6656	1174	20	420	758
3	6652	1171	20	423	761
4	6647	1169	20	425	768
5	6641	1165	20	430	764
6	6638	1162	22	432	769
7	6632	1156	22	437	773
8	6627	1150	22	440	772
9	6626	1147	22	442	775
10	6622	1142	23	445	781
11	6617	1140	24	448	785
12	6616	1137	25	455	789
1	6656	1179	16	430	762
2	6648	1175	17	434	768
3	6640	1169	17	434	774
4	6632	1158	18	436	772
5	6625	1151	19	437	775
6	6623	1147	19	439	778
7	6617	1145	20	442	786
8	6610	1140	21	444	792
9	6616	1140	22	446	794
10	6611	1136	23	448	798
11	6607	1130	23	452	804
12	6601	1128	23	456	805
1	6774	1251	14	473	852
2	6758	1238	15	477	851
3	6757	1236	16	480	853
4	6745	1227	17	481	854
5	6735	1221	17	483	853
6	6726	1216	17	491	852
7	6718	1212	17	499	852
8	6715	1210	17	502	854
9	6711	1207	17	505	859
10	6707	1203	17	507	861
11	6704	1200	17	512	863
12	6701	1198	17	517	865
1	6655	1257	20	455	821
2	6649	1252	21	455	824
3	6649	1251	21	460	827
4	6643	1248	22	461	830
5	6637	1244	22	467	838
6	6637	1244	22	469	845
7	6637	1243	22	469	847
8	6633	1239	24	473	844
9	6628	1232	25	476	846
10	6622	1227	25	481	853
11	6614	1219	26	483	850
12	6612	1216	26	485	850
1	6634	1252	28	470	834
2	6636	1248	30	473	836
3	6630	1241	29	476	834
4	6628	1239	29	479	838
5	6633	1236	31	483	841
6	6630	1232	32	486	844
7	6625	1225	33	490	847
8	6622	1222	34	493	851
9	6615	1217	34	497	849
10	6609	1211	34	499	850
11	6604	1207	34	501	849
12	6602	1207	34	505	853
1	6813	1241	14	463	836
2	6810	1240	14	466	842
3	6807	1235	14	471	845
4	6804	1230	14	474	847
5	6809	1226	16	476	849
6	6805	1222	16	478	851
7	6795	1216	17	485	851
8	6789	1213	17	486	851
9	6788	1210	18	487	852
10	6787	1210	18	494	854
11	6779	1206	20	496	856
12	6774	1202	22	497	858
1	6661	1224	13	414	777
2	6659	1220	13	418	780
3	6655	1216	13	424	788
4	6645	1209	13	432	789
5	6644	1206	14	440	793
6	6644	1205	14	442	798
7	6638	1202	14	443	805
8	6630	1198	16	446	807
9	6630	1199	16	449	811
10	6624	1194	18	451	808
11	6625	1192	18	453	811
12	6623	1189	18	456	813
1	6666	1192	19	418	769
2	6662	1191	19	423	778
3	6655	1188	19	425	781
4	6661	1191	20	432	786
5	6660	1189	22	435	792
6	6660	1186	24	441	795
7	6654	1179	24	444	797
8	6645	1172	26	442	792
9	6639	1166	27	441	795
10	6637	1162	28	446	797
11	6629	1158	30	448	799
12	6622	1151	32	449	794
1	6740	1154	22	392	724
2	6731	1147	23	394	722
3	6729	1146	23	395	723
4	6725	1141	23	397	722
5	6727	1142	24	400	729
6	6722	1138	27	403	736
7	6715	1129	28	404	737
8	6712	1127	28	409	739
9	6702	1119	28	409	739
10	6701	1117	29	410	742
11	6700	1113	29	414	746
12	6692	1109	28	420	749
1	6735	1223	24	452	786
2	6731	1222	26	457	790
3	6730	1219	26	463	792
4	6724	1220	26	465	799
5	6711	1212	26	464	799
6	6705	1205	26	466	799
7	6703	1205	27	470	807
8	6695	1201	29	474	811
9	6686	1194	30	477	815
10	6675	1186	29	478	814
11	6675	1186	30	482	821
12	6672	1185	33	485	823
1	6602	1224	20	452	815
2	6595	1218	20	457	813
3	6593	1217	21	457	819
4	6590	1214	22	458	823
5	6588	1210	22	460	827
6	6586	1207	23	466	828
7	6581	1204	23	470	833
8	6575	1201	23	473	836
9	6565	1195	25	473	837
10	6555	1189	25	474	837
11	6546	1184	24	473	833
12	6536	1178	24	477	833
1	6571	1127	17	406	755
2	6569	1123	19	408	758
3	6567	1121	20	411	763
4	6566	1119	21	414	765
5	6564	1115	21	416	765
6	6558	1111	23	420	766
7	6548	1104	23	423	765
8	6542	1099	24	426	768
9	6539	1095	25	429	768
10	6533	1092	25	430	771
11	6526	1090	25	434	773
12	6521	1087	26	439	775
1	6723	1207	19	474	813
2	6721	1204	19	475	815
3	6721	1204	19	479	819
4	6720	1201	20	485	822
5	6717	1198	20	488	826
6	6720	1197	20	491	830
7	6721	1198	20	494	835
8	6722	1199	23	499	840
9	6721	1196	23	502	842
10	6725	1195	25	504	846
11	6720	1192	27	507	848
12	6716	1189	27	511	856
1	6752	1213	11	471	821
2	6751	1208	12	476	824
3	6752	1207	13	477	834
4	6750	1201	14	482	835
5	6741	1194	14	484	833
6	6741	1192	15	486	836
7	6736	1190	17	488	837
8	6727	1183	18	492	837
9	6722	1180	18	494	837
10	6717	1178	18	496	840
11	6711	1173	19	502	839
12	6711	1174	19	509	842
1	6789	1182	16	408	771
2	6782	1179	17	413	773
3	6772	1175	17	416	776
4	6777	1173	17	419	778
5	6771	1169	18	428	779
6	6766	1166	18	434	785
7	6763	1164	19	436	788
8	6749	1157	20	438	785
9	6744	1155	20	440	793
10	6743	1150	20	446	797
11	6739	1146	20	446	798
12	6730	1139	21	447	795
1	6712	1158	21	414	765
2	6711	1155	21	416	773
3	6704	1150	20	422	774
4	6706	1149	22	424	776
5	6696	1142	24	430	775
6	6691	1138	24	434	773
7	6681	1128	25	441	768
8	6675	1121	26	441	772
9	6668	1115	26	442	773
10	6661	1110	26	444	773
11	6659	1108	26	448	775
12	6655	1103	26	452	777
1	6792	1231	6	441	801
2	6790	1229	7	443	803
3	6788	1226	7	444	801
4	6787	1225	7	445	808
5	6781	1221	8	450	810
6	6776	1217	8	453	813
7	6769	1208	9	454	812
8	6764	1205	10	456	815
9	6760	1202	11	460	822
10	6759	1200	12	462	822
11	6752	1194	12	464	819
12	6751	1190	13	466	820
1	6616	1210	24	427	783
2	6609	1207	25	430	789
3	6598	1202	25	432	786
4	6590	1195	24	437	785
5	6587	1192	24	440	788
6	6584	1188	26	442	795
7	6582	1187	27	446	794
8	6576	1183	27	448	797
9	6565	1179	27	447	796
10	6568	1178	28	451	801
11	6562	1174	30	455	803
12	6559	1172	29	457	806
1	6536	1219	13	435	818
2	6528	1212	14	439	824
3	6523	1208	14	444	831
4	6518	1204	17	449	832
5	6513	1199	19	450	832
6	6512	1198	19	455	832
7	6511	1193	19	454	835
8	6507	1192	21	456	839
9	6507	1191	21	459	843
10	6507	1187	21	465	843
11	6508	1189	23	471	848
12	6508	1185	23	474	848
1	6637	1200	11	423	788
2	6637	1198	13	431	791
3	6627	1191	13	436	794
4	6624	1189	15	444	800
5	6619	1186	16	452	804
6	6611	1181	18	455	802
7	6606	1176	19	460	803
8	6602	1173	19	460	806
9	6601	1168	19	464	810
10	6597	1163	19	465	812
11	6592	1159	20	469	814
12	6592	1158	21	471	820
1	6787	1284	18	465	839
2	6781	1279	18	470	839
3	6776	1276	18	472	841
4	6766	1264	18	474	838
5	6760	1260	17	476	841
6	6761	1259	17	478	844
7	6760	1258	18	479	848
8	6759	1256	18	480	854
9	6759	1255	20	485	856
10	6758	1254	20	489	855
11	6750	1247	19	490	855
12	6746	1242	20	493	856
1	6662	1222	11	435	786
2	6658	1215	11	436	788
3	6654	1210	12	442	788
4	6657	1208	12	447	791
5	6654	1205	16	450	793
6	6647	1201	17	450	798
7	6641	1194	18	455	802
8	6637	1191	18	458	800
9	6637	1187	19	462	799
10	6628	1180	20	464	802
11	6629	1179	20	471	807
12	6622	1176	20	475	811
1	6669	1215	9	454	817
2	6669	1212	9	460	819
3	6672	1210	11	459	819
4	6670	1206	11	463	826
5	6668	1203	11	467	827
6	6666	1202	12	469	826
7	6658	1193	12	475	823
8	6656	1191	14	480	823
9	6648	1182	16	484	827
10	6647	1179	17	484	831
11	6643	1173	17	483	830
12	6647	1172	17	485	835
1	6688	1205	22	400	768
2	6683	1197	22	402	764
3	6676	1192	22	404	768
4	6672	1189	22	408	770
5	6670	1185	22	415	774
6	6667	1181	22	418	777
7	6663	1176	23	421	777
8	6663	1177	24	421	778
9	6654	1170	24	426	775
10	6653	1168	24	429	781
11	6650	1164	26	431	782
12	6639	1156	29	434	781
1	6569	1189	13	398	765
2	6566	1185	13	401	764
3	6568	1181	13	404	769
4	6563	1177	14	409	773
5	6566	1175	14	412	773
6	6563	1173	15	414	775
7	6556	1166	14	416	778
8	6555	1165	14	422	783
9	6555	1164	14	424	785
10	6548	1156	13	429	785
11	6537	1146	14	433	785
12	6531	1142	14	435	788
1	6558	1219	18	451	807
2	6552	1215	19	454	811
3	6548	1210	19	454	807
4	6544	1204	19	454	809
5	6543	1200	18	455	812
6	6538	1196	18	457	815
7	6538	1194	18	460	813
8	6541	1191	18	462	817
9	6529	1183	19	467	816
10	6525	1181	19	469	817
11	6517	1174	19	472	812
12	6515	1173	19	477	815
1	6604	1184	16	416	788
2	6602	1180	19	419	790
3	6599	1176	20	419	794
4	6593	1169	20	422	797
5	6590	1169	20	427	804
6	6582	1168	22	430	803
7	6585	1166	22	433	805
8	6578	1162	23	435	808
9	6579	1159	24	438	809
10	6573	1153	26	439	812
11	6571	1153	26	441	815
12	6565	1146	27	443	816
1	6669	1196	22	419	796
2	6671	1194	22	423	796
3	6669	1192	22	427	802
4	6661	1187	22	430	802
5	6655	1184	23	433	804
6	6650	1178	23	436	807
7	6647	1173	23	440	806
8	6642	1170	24	444	811
9	6645	1168	24	447	817
10	6632	1160	23	453	814
11	6631	1158	23	456	820
12	6628	1155	24	462	819
1	6777	1219	21	435	798
2	6778	1218	22	441	804
3	6773	1214	21	443	805
4	6765	1210	23	448	809
5	6765	1205	24	451	810
6	6766	1206	27	457	816
7	6763	1200	29	461	819
8	6762	1193	29	464	818
9	6754	1187	28	465	818
10	6754	1184	28	466	818
11	6750	1177	27	470	818
12	6749	1175	29	475	822
1	6760	1194	14	451	809
2	6757	1192	14	450	810
3	6751	1189	17	452	810
4	6750	1188	17	455	812
5	6752	1186	18	458	814
6	6746	1182	19	461	815
7	6742	1178	20	464	814
8	6740	1176	20	468	818
9	6736	1173	21	470	817
10	6737	1171	21	473	818
11	6734	1169	21	478	821
12	6728	1161	21	480	820
1	6667	1166	19	416	735
2	6666	1165	20	421	735
3	6655	1161	21	424	743
4	6639	1150	21	427	745
5	6637	1147	22	432	749
6	6632	1146	23	435	755
7	6636	1149	23	436	763
8	6636	1146	25	441	769
9	6631	1142	25	442	778
10	6624	1137	26	443	779
11	6623	1136	26	445	789
12	6618	1132	27	446	789
1	6667	1213	10	440	785
2	6662	1210	11	444	784
3	6651	1202	14	447	787
4	6650	1199	14	451	792
5	6651	1195	14	451	794
6	6646	1191	14	455	795
7	6639	1184	15	456	793
8	6638	1180	15	456	794
9	6632	1177	15	458	798
10	6625	1171	16	460	800
11	6622	1165	15	464	798
12	6622	1164	15	466	803
1	6685	1176	15	397	743
2	6680	1175	15	401	749
3	6676	1169	17	403	752
4	6669	1164	18	406	753
5	6665	1165	20	413	758
6	6664	1163	20	416	764
7	6660	1159	20	420	768
8	6656	1156	21	422	773
9	6650	1153	21	424	772
10	6642	1149	22	425	776
11	6639	1147	23	429	781
12	6633	1140	26	432	781
1	6804	1143	25	404	745
2	6798	1139	26	406	747
3	6801	1138	28	408	753
4	6799	1136	29	411	755
5	6797	1133	28	414	757
6	6798	1132	29	417	761
7	6794	1129	29	418	762
8	6791	1126	30	422	764
9	6785	1119	28	422	763
10	6786	1120	29	425	766
11	6781	1112	29	427	764
12	6776	1110	29	434	766
1	6525	1175	12	424	771
2	6517	1168	13	430	775
3	6515	1165	13	437	780
4	6509	1164	13	441	780
5	6505	1161	13	442	780
6	6504	1160	13	445	789
7	6502	1158	13	450	791
8	6496	1151	13	453	793
9	6490	1144	14	456	794
10	6492	1141	14	459	798
11	6486	1135	14	460	795
12	6483	1132	14	463	796
1	6682	1168	15	414	779
2	6679	1161	15	417	779
3	6676	1155	17	421	776
4	6672	1151	19	423	782
5	6673	1150	19	427	785
6	6669	1146	20	432	786
7	6665	1144	22	436	788
8	6663	1144	23	440	791
9	6656	1138	23	442	798
10	6653	1136	23	443	799
11	6654	1137	23	445	802
12	6648	1132	22	448	802
1	6584	1176	29	424	761
2	6584	1172	32	424	760
3	6583	1171	33	426	766
4	6585	1168	33	431	770
5	6577	1164	34	435	773
6	6572	1157	35	435	774
7	6568	1156	36	440	779
8	6561	1151	35	441	779
9	6561	1149	35	444	780
10	6555	1144	37	447	783
11	6553	1140	37	453	790
12	6541	1131	36	455	792
1	6680	1208	20	437	813
2	6674	1205	21	440	816
3	6664	1199	24	445	816
4	6656	1195	24	447	819
5	6651	1191	26	450	819
6	6646	1186	27	452	822
7	6649	1184	27	455	822
8	6644	1181	27	461	823
9	6639	1178	29	466	822
10	6635	1171	30	469	824
11	6631	1168	30	470	826
12	6627	1166	29	473	825
1	6752	1245	19	428	828
2	6749	1240	19	434	827
3	6742	1234	19	434	832
4	6740	1232	20	437	835
5	6734	1228	20	438	833
6	6736	1227	20	443	838
7	6729	1219	20	444	840
8	6730	1218	20	445	843
9	6731	1218	20	451	850
10	6730	1216	22	457	856
11	6733	1215	22	462	859
12	6731	1212	22	465	862
1	6918	1209	18	416	786
2	6916	1205	19	422	793
3	6910	1202	20	423	797
4	6904	1197	21	426	801
5	6903	1195	21	429	801
6	6901	1192	22	433	805
7	6902	1188	22	436	804
8	6888	1175	23	436	801
9	6888	1176	24	437	801
10	6881	1170	24	437	800
11	6873	1167	22	442	801
12	6866	1164	23	445	801
1	6613	1181	21	447	776
2	6608	1175	23	448	777
3	6603	1172	23	452	779
4	6602	1170	24	456	783
5	6602	1170	26	462	787
6	6593	1167	27	466	790
7	6585	1160	27	467	788
8	6584	1158	30	472	793
9	6583	1159	30	478	801
10	6575	1151	31	482	801
11	6569	1149	32	481	801
12	6567	1146	34	485	804
1	6778	1276	30	439	821
2	6777	1273	31	443	824
3	6770	1271	31	448	830
4	6777	1270	32	455	837
5	6772	1263	32	459	843
6	6765	1258	32	461	847
7	6757	1250	30	461	846
8	6762	1251	31	464	849
9	6759	1248	31	466	850
10	6759	1244	31	468	850
11	6752	1237	33	472	847
12	6747	1235	32	474	846
1	6739	1236	13	453	812
2	6731	1226	14	455	812
3	6730	1223	14	455	816
4	6730	1224	15	460	826
5	6726	1221	15	463	834
6	6721	1218	14	466	834
7	6718	1213	15	470	832
8	6719	1212	15	473	834
9	6714	1209	14	475	832
10	6710	1207	14	477	838
11	6703	1199	14	480	839
12	6701	1196	17	485	840
1	6652	1189	16	410	760
2	6646	1182	17	415	762
3	6642	1179	17	417	764
4	6636	1175	17	421	767
5	6631	1171	17	421	765
6	6629	1167	17	424	765
7	6624	1159	18	425	764
8	6621	1153	18	428	766
9	6614	1148	19	431	768
10	6611	1145	19	434	772
11	6610	1144	19	439	779
12	6595	1138	20	442	779
1	6867	1228	19	434	772
2	6864	1223	19	438	774
3	6864	1222	19	440	781
4	6863	1218	19	443	784
5	6854	1211	21	447	789
6	6849	1210	20	447	795
7	6843	1205	22	452	793
8	6840	1204	23	458	800
9	6836	1201	23	463	802
10	6833	1197	23	464	804
11	6828	1192	25	467	805
12	6819	1187	25	470	808
1	6591	1218	28	451	795
2	6582	1210	28	453	796
3	6578	1205	28	457	802
4	6572	1201	28	459	802
5	6567	1200	28	461	804
6	6563	1196	28	463	805
7	6558	1198	28	467	808
8	6555	1196	28	474	807
9	6552	1197	29	477	810
10	6550	1194	29	479	815
11	6543	1189	29	481	813
12	6543	1187	31	483	814
1	6776	1182	19	429	772
2	6775	1182	19	433	778
3	6771	1179	20	435	783
4	6768	1173	20	436	783
5	6767	1172	20	438	784
6	6765	1169	21	442	785
7	6759	1165	21	444	784
8	6756	1164	23	448	791
9	6752	1160	25	450	794
10	6749	1159	26	454	800
11	6751	1157	26	457	801
12	6751	1154	26	461	808
1	6605	1225	17	445	815
2	6599	1216	17	449	814
3	6595	1216	18	453	822
4	6588	1212	21	453	823
5	6585	1206	21	454	821
6	6585	1205	21	465	825
7	6584	1203	22	472	826
8	6581	1200	22	473	826
9	6579	1194	23	473	826
10	6575	1190	23	472	826
11	6567	1187	23	473	828
12	6556	1177	23	474	823
1	6630	1180	18	428	781
2	6623	1174	18	433	783
3	6624	1172	20	440	785
4	6621	1172	20	447	786
5	6617	1168	18	452	787
6	6611	1164	18	456	789
7	6603	1159	18	459	791
8	6602	1157	19	461	793
9	6594	1150	19	464	796
10	6590	1147	22	467	796
11	6585	1144	22	468	800
12	6580	1140	22	472	801
1	6636	1235	19	428	797
2	6630	1231	19	432	801
3	6624	1225	19	436	805
4	6617	1222	20	439	807
5	6616	1218	20	440	808
6	6613	1213	21	443	807
7	6609	1210	21	443	806
8	6606	1209	21	447	816
9	6603	1208	21	451	821
10	6599	1205	21	452	822
11	6589	1199	22	453	822
12	6582	1194	21	457	824
1	6764	1227	21	479	825
2	6761	1220	22	484	825
3	6759	1218	23	486	830
4	6758	1217	23	491	834
5	6756	1215	24	498	837
6	6757	1213	26	503	840
7	6755	1211	26	507	843
8	6745	1203	26	509	845
9	6738	1198	27	511	847
10	6734	1195	29	514	849
11	6730	1189	29	517	850
12	6732	1189	30	521	854
1	6635	1258	25	466	815
2	6631	1255	26	468	819
3	6628	1252	28	470	824
4	6623	1249	28	471	828
5	6623	1248	28	472	830
6	6616	1243	29	480	831
7	6609	1238	29	482	830
8	6612	1235	30	486	832
9	6617	1235	31	490	834
10	6612	1230	31	492	839
11	6608	1226	32	497	841
12	6602	1221	33	497	840
1	6622	1259	21	454	834
2	6617	1254	22	459	835
3	6607	1247	23	458	833
4	6608	1243	23	461	834
5	6608	1238	23	461	840
6	6605	1234	25	464	843
7	6600	1231	25	465	846
8	6601	1231	27	466	855
9	6596	1226	27	470	856
10	6593	1226	27	471	867
11	6591	1221	28	480	868
12	6594	1219	29	483	871
1	6752	1242	18	479	822
2	6746	1239	18	480	826
3	6749	1235	18	480	827
4	6739	1228	19	481	829
5	6735	1225	20	483	834
6	6735	1221	20	484	838
7	6730	1219	22	487	839
8	6729	1216	23	489	839
9	6731	1214	23	492	840
10	6728	1211	23	496	843
11	6722	1203	24	498	842
12	6718	1199	24	499	841
1	6521	1172	17	390	761
2	6518	1169	18	392	763
3	6511	1160	19	396	762
4	6503	1154	20	400	767
5	6496	1148	20	405	765
6	6490	1145	20	407	768
7	6490	1140	20	409	774
8	6483	1137	22	412	776
9	6485	1134	22	417	780
10	6484	1132	24	420	785
11	6483	1131	24	421	785
12	6478	1126	24	423	783
1	6812	1285	15	487	874
2	6799	1279	15	492	874
3	6797	1277	15	494	881
4	6789	1271	18	496	885
5	6784	1266	19	498	888
6	6789	1266	19	507	895
7	6784	1265	20	511	900
8	6772	1255	21	515	894
9	6775	1254	23	523	899
10	6774	1253	23	528	903
11	6766	1245	27	535	905
12	6757	1241	27	538	908
1	6644	1212	14	437	809
2	6644	1208	14	441	810
3	6643	1205	16	443	808
4	6636	1199	14	445	809
5	6633	1196	14	447	811
6	6627	1192	15	449	814
7	6625	1189	18	451	817
8	6620	1187	18	454	816
9	6618	1185	21	458	820
10	6616	1182	22	461	823
11	6611	1176	22	463	822
12	6606	1176	22	466	825
1	6708	1211	23	459	798
2	6704	1208	23	460	797
3	6700	1203	25	461	798
4	6700	1199	26	465	802
5	6699	1197	28	468	806
6	6693	1194	28	469	808
7	6689	1188	28	471	810
8	6685	1185	30	474	815
9	6680	1180	31	478	821
10	6671	1177	32	480	824
11	6662	1172	32	484	824
12	6656	1167	34	485	828
1	6744	1231	22	443	796
2	6744	1230	23	448	800
3	6737	1226	24	451	800
4	6737	1224	25	457	810
5	6728	1217	26	460	809
6	6724	1215	26	466	815
7	6717	1211	26	464	814
8	6721	1211	26	470	815
9	6714	1208	27	468	817
10	6710	1204	27	471	819
11	6709	1205	28	472	823
12	6706	1200	29	473	829
1	6610	1232	12	461	826
2	6617	1235	12	465	828
3	6610	1228	12	466	830
4	6602	1224	12	469	829
5	6597	1222	14	471	835
6	6595	1215	16	473	835
7	6594	1214	16	476	833
8	6585	1209	17	478	835
9	6583	1206	18	481	834
10	6583	1203	18	484	836
11	6580	1201	18	489	840
12	6574	1197	18	491	840
1	6812	1214	23	461	810
2	6808	1211	23	464	815
3	6804	1206	23	465	816
4	6802	1201	25	465	816
5	6796	1196	26	468	819
6	6792	1191	26	469	816
7	6790	1190	27	473	820
8	6787	1187	27	479	824
9	6781	1181	28	481	826
10	6777	1174	29	484	828
11	6769	1170	30	485	830
12	6770	1167	30	487	829
1	6784	1256	9	452	811
2	6777	1254	10	456	814
3	6773	1249	12	460	814
4	6766	1243	13	462	818
5	6767	1241	13	465	822
6	6761	1235	13	469	827
7	6762	1235	14	472	829
8	6763	1232	16	477	832
9	6764	1230	15	482	837
10	6758	1225	15	488	841
11	6753	1217	15	492	845
12	6752	1213	15	495	846
1	6713	1207	15	435	792
2	6705	1200	15	439	790
3	6696	1194	16	443	788
4	6693	1191	17	443	796
5	6692	1186	17	446	801
6	6690	1185	18	447	803
7	6680	1179	17	449	804
8	6672	1173	17	453	809
9	6670	1169	17	457	815
10	6662	1163	18	458	812
11	6660	1160	18	462	811
12	6663	1159	18	465	815
1	6616	1183	16	430	774
2	6613	1177	16	431	774
3	6611	1176	16	436	781
4	6613	1171	16	439	783
5	6608	1167	18	442	786
6	6605	1162	18	443	789
7	6602	1159	19	448	789
8	6594	1155	19	451	791
9	6591	1151	19	453	792
10	6587	1144	19	454	790
11	6585	1139	20	456	794
12	6580	1137	20	462	793
1	6695	1216	19	398	793
2	6692	1214	21	401	796
3	6689	1209	21	405	798
4	6690	1209	21	411	801
5	6695	1211	22	415	803
6	6689	1207	22	417	809
7	6683	1202	23	426	810
8	6683	1202	23	431	816
9	6672	1194	24	432	818
10	6671	1189	24	433	818
11	6669	1187	25	437	821
12	6664	1181	27	438	823
t	Total-IDU	IDU-HIV	IDU-AIDS	IDU-HAART	IDU-tested
1	6720	1225	16	434	794
2	6707	1218	17	433	789
3	6709	1216	17	439	791
4	6703	1210	17	442	798
5	6701	1210	17	445	803
6	6695	1206	18	446	803
7	6692	1203	19	452	807
8	6688	1198	19	458	809
9	6684	1194	19	462	814
10	6670	1185	20	465	820
11	6666	1176	21	466	822
12	6665	1176	22	467	825
1	6752	1271	17	492	840
2	6748	1269	18	497	844
3	6744	1265	19	501	845
4	6739	1254	20	504	846
5	6737	1252	20	506	851
6	6729	1251	21	510	856
7	6733	1250	21	513	860
8	6732	1242	22	515	858
9	6728	1239	23	517	864
10	6722	1234	23	518	863
11	6718	1232	24	519	864
12	6712	1226	24	522	865
1	6794	1161	15	422	765
2	6789	1160	16	427	767
3	6782	1156	17	429	769
4	6777	1157	17	434	770
5	6775	1153	17	440	770
6	6774	1151	17	445	770
7	6764	1144	17	448	774
8	6760	1139	19	451	775
9	6757	1138	18	454	777
10	6751	1133	18	454	776
11	6740	1121	18	456	774
12	6740	1121	18	459	781
1	6715	1246	17	428	788
2	6705	1240	18	432	789
3	6700	1237	18	433	794
4	6691	1231	20	436	798
5	6687	1225	21	441	802
6	6680	1218	22	442	808
7	6682	1215	23	447	814
8	6679	1215	25	451	816
9	6674	1214	26	455	822
10	6666	1211	25	458	824
11	6663	1207	26	462	823
12	6662	1208	27	466	829
1	6732	1225	17	468	810
2	6726	1222	17	471	811
3	6726	1221	18	476	816
4	6719	1215	18	479	821
5	6713	1210	19	477	821
6	6717	1210	19	482	823
7	6713	1209	19	486	830
8	6706	1201	20	489	829
9	6705	1199	22	490	832
10	6699	1190	22	493	835
11	6698	1188	22	495	840
12	6694	1183	23	496	839
1	6618	1157	14	456	772
2	6614	1150	14	457	770
3	6605	1143	15	460	769
4	6603	1143	16	461	775
5	6604	1141	17	464	775
6	6602	1133	17	465	772
7	6593	1127	17	468	770
8	6595	1123	18	471	770
9	6584	1117	18	473	772
10	6577	1112	18	474	774
11	6570	1104	18	484	778
12	6568	1102	19	485	779
1	6631	1232	23	449	801
2	6638	1228	24	450	802
3	6635	1226	23	452	805
4	6637	1222	23	453	803
5	6632	1218	24	456	810
6	6628	1213	24	461	809
7	6620	1207	26	465	812
8	6616	1201	26	468	816
9	6611	1196	26	475	817
10	6610	1192	26	475	818
11	6610	1191	27	477	821
12	6604	1187	28	481	826
1	6719	1216	13	415	801
2	6718	1214	14	419	801
3	6714	1209	14	421	800
4	6710	1206	14	423	807
5	6704	1201	15	425	813
6	6696	1198	16	426	813
7	6690	1191	16	428	809
8	6682	1186	16	429	811
9	6679	1184	16	433	817
10	6679	1183	17	436	819
11	6678	1180	17	438	824
12	6676	1178	19	439	830
1	6696	1217	22	436	790
2	6694	1219	23	441	793
3	6690	1219	23	446	797
4	6689	1216	23	450	797
5	6684	1217	24	453	802
6	6684	1216	25	455	806
7	6684	1215	24	459	813
8	6680	1211	24	462	817
9	6674	1205	24	466	817
10	6667	1197	26	467	819
11	6664	1195	28	470	822
12	6661	1193	28	472	824
1	6669	1193	17	453	781
2	6665	1191	18	455	787
3	6659	1187	19	457	792
4	6653	1183	20	459	792
5	6649	1180	20	464	795
6	6649	1177	20	466	795
7	6648	1179	22	469	800
8	6640	1175	22	470	806
9	6632	1171	25	470	808
10	6629	1171	25	473	813
11	6625	1167	25	473	812
12	6625	1165	26	474	816
1	6674	1149	11	403	742
2	6668	1145	11	407	748
3	6660	1135	11	410	751
4	6660	1134	12	415	754
5	6651	1126	12	419	750
6	6649	1122	12	424	748
7	6645	1117	12	428	750
8	6637	1112	12	429	755
9	6633	1108	14	433	757
10	6624	1102	14	435	759
11	6626	1100	15	438	762
12	6616	1095	16	439	760
1	6741	1204	12	421	794
2	6745	1204	13	426	798
3	6744	1200	14	430	800
4	6738	1195	15	434	798
5	6732	1188	15	435	797
6	6725	1185	15	437	798
7	6727	1185	15	438	801
8	6724	1177	15	439	798
9	6724	1175	16	442	802
10	6724	1170	16	442	804
11	6718	1163	17	445	802
12	6720	1163	17	449	804
1	6685	1201	25	465	799
2	6678	1194	25	467	798
3	6675	1188	25	469	800
4	6673	1183	26	469	798
5	6672	1181	26	472	801
6	6674	1180	28	476	805
7	6668	1178	28	478	807
8	6672	1179	29	481	813
9	6673	1179	30	484	821
10	6669	1172	30	487	820
11	6669	1168	30	489	819
12	6664	1164	30	491	819
1	6582	1180	16	427	766
2	6582	1179	16	431	768
3	6577	1174	17	434	775
4	6572	1171	19	436	774
5	6569	1167	21	439	777
6	6563	1165	21	442	780
7	6563	1161	21	443	786
8	6559	1157	22	443	789
9	6558	1155	22	446	795
10	6557	1151	22	450	797
11	6555	1147	22	453	799
12	6550	1139	22	454	796
1	6627	1205	17	431	792
2	6624	1202	17	435	795
3	6620	1196	17	439	800
4	6620	1195	19	440	804
5	6620	1194	19	441	805
6	6618	1188	20	443	804
7	6623	1184	20	447	805
8	6617	1177	20	446	802
9	6611	1174	22	450	803
10	6605	1167	21	452	805
11	6604	1167	23	454	814
12	6599	1162	24	455	819
1	6729	1197	11	405	780
2	6724	1193	12	408	788
3	6721	1191	12	409	791
4	6713	1187	12	417	796
5	6710	1185	12	421	798
6	6708	1184	12	424	800
7	6703	1178	13	427	803
8	6699	1175	13	430	805
9	6690	1169	13	434	805
10	6688	1167	13	440	810
11	6680	1160	13	443	813
12	6676	1155	14	442	814
1	6522	1176	22	432	783
2	6520	1170	21	433	785
3	6520	1167	23	438	788
4	6516	1162	25	445	788
5	6510	1157	25	447	788
6	6511	1155	25	451	789
7	6510	1155	25	454	792
8	6507	1153	26	457	791
9	6504	1148	27	459	793
10	6496	1139	27	460	790
11	6492	1136	27	462	791
12	6487	1131	30	463	791
1	6578	1214	23	438	771
2	6574	1212	25	439	777
3	6572	1208	25	442	777
4	6571	1205	25	446	781
5	6570	1202	24	447	785
6	6568	1201	25	452	790
7	6559	1193	25	459	788
8	6555	1189	26	461	792
9	6556	1189	27	463	799
10	6551	1182	27	468	801
11	6548	1178	26	470	806
12	6547	1177	27	471	809
1	6670	1229	23	424	784
2	6668	1225	24	427	787
3	6668	1225	26	431	790
4	6661	1219	26	434	790
5	6661	1219	26	438	798
6	6652	1216	26	438	800
7	6651	1213	27	439	802
8	6649	1209	27	442	801
9	6641	1203	27	442	802
10	6639	1196	27	443	798
11	6636	1196	27	447	803
12	6639	1196	27	454	808
1	6750	1199	20	427	781
2	6740	1193	22	434	785
3	6738	1189	22	436	789
4	6735	1185	22	442	791
5	6737	1184	22	445	798
6	6729	1183	23	448	800
7	6721	1177	24	449	806
8	6718	1170	26	451	807
9	6718	1168	26	455	810
10	6721	1164	27	458	809
11	6722	1163	28	461	813
12	6717	1162	29	462	819
1	6709	1207	12	423	801
2	6702	1202	14	424	804
3	6705	1202	14	424	807
4	6691	1197	17	430	808
5	6686	1194	18	433	809
6	6684	1192	19	439	811
7	6680	1189	19	441	812
8	6674	1183	20	444	807
9	6673	1180	19	445	809
10	6670	1179	19	450	813
11	6674	1176	19	454	819
12	6671	1173	19	456	819
1	6544	1157	15	432	739
2	6538	1153	16	436	742
3	6535	1147	16	439	740
4	6534	1148	17	446	741
5	6524	1141	17	446	742
6	6528	1142	17	448	748
7	6526	1138	19	453	757
8	6526	1136	19	457	761
9	6521	1130	19	460	765
10	6516	1127	20	461	768
11	6506	1121	20	463	770
12	6500	1117	21	464	774
1	6668	1189	17	421	760
2	6662	1187	18	424	762
3	6658	1186	19	428	766
4	6659	1182	20	431	768
5	6654	1179	20	433	775
6	6647	1173	21	438	778
7	6643	1171	22	444	777
8	6643	1166	23	447	780
9	6633	1158	23	452	781
10	6624	1151	23	453	782
11	6626	1150	24	458	783
12	6623	1147	24	464	787
1	6618	1166	18	433	791
2	6609	1164	19	437	795
3	6608	1162	18	440	796
4	6609	1162	18	442	798
5	6610	1158	19	447	799
6	6610	1156	19	451	801
7	6609	1151	19	453	802
8	6605	1145	20	455	804
9	6600	1138	20	456	802
10	6598	1134	21	459	803
11	6588	1127	21	461	805
12	6585	1125	22	466	809
1	6689	1209	16	443	807
2	6686	1205	15	447	807
3	6682	1201	15	452	813
4	6679	1201	14	456	817
5	6674	1195	16	459	823
6	6667	1188	18	460	826
7	6663	1187	20	463	832
8	6661	1184	19	465	832
9	6658	1181	19	470	837
10	6649	1174	22	476	834
11	6639	1166	22	480	835
12	6634	1163	24	482	836
1	6765	1181	22	444	781
2	6761	1178	23	448	786
3	6758	1174	24	452	786
4	6757	1172	25	454	790
5	6751	1167	26	458	789
6	6752	1166	29	461	796
7	6742	1157	30	462	793
8	6743	1154	31	467	792
9	6747	1153	31	468	796
10	6738	1150	32	472	798
11	6736	1148	32	473	803
12	6734	1146	32	476	805
1	6709	1239	28	445	817
2	6707	1234	28	448	819
3	6698	1225	29	448	818
4	6691	1216	31	449	819
5	6692	1214	32	450	821
6	6688	1210	33	453	825
7	6675	1205	34	457	825
8	6668	1201	34	460	829
9	6664	1198	37	463	833
10	6666	1193	37	464	834
11	6658	1190	37	465	831
12	6650	1184	37	467	829
1	6713	1135	16	418	745
2	6703	1129	18	421	744
3	6703	1126	20	422	742
4	6698	1123	20	425	746
5	6694	1121	20	427	749
6	6690	1117	20	431	753
7	6694	1116	20	432	757
8	6693	1114	20	437	760
9	6692	1114	22	440	763
10	6694	1114	23	445	766
11	6688	1110	24	448	768
12	6688	1107	24	452	771
1	6664	1211	16	431	793
2	6656	1208	16	434	793
3	6649	1200	16	436	794
4	6650	1199	17	437	798
5	6648	1195	17	441	798
6	6640	1189	17	443	807
7	6645	1189	17	447	814
8	6642	1189	17	450	821
9	6641	1183	18	452	821
10	6639	1182	19	453	823
11	6634	1175	19	458	823
12	6632	1171	19	463	825
1	6678	1213	20	438	817
2	6685	1213	21	439	825
3	6688	1211	20	441	829
4	6687	1208	21	444	834
5	6693	1206	23	451	839
6	6689	1202	23	453	844
7	6687	1202	23	456	851
8	6680	1198	23	458	851
9	6681	1199	24	461	852
10	6677	1195	24	461	852
11	6676	1192	26	469	855
12	6673	1189	27	471	855
1	6710	1199	19	453	815
2	6711	1194	19	457	817
3	6710	1192	19	459	818
4	6708	1186	19	460	821
5	6704	1184	22	461	824
6	6703	1179	22	463	828
7	6698	1174	22	467	832
8	6696	1170	23	471	835
9	6693	1167	23	475	839
10	6688	1165	23	481	841
11	6686	1164	24	486	846
12	6681	1159	26	489	842
1	6642	1216	12	433	782
2	6636	1213	12	437	782
3	6630	1207	13	438	786
4	6625	1205	13	442	785
5	6615	1196	13	441	782
6	6607	1188	14	441	782
7	6601	1182	14	446	784
8	6596	1179	15	452	785
9	6590	1175	15	455	787
10	6582	1170	14	460	787
11	6580	1167	13	462	791
12	6583	1168	13	465	793
1	6639	1141	8	387	718
2	6639	1143	8	390	724
3	6637	1141	10	391	725
4	6630	1133	11	393	724
5	6623	1126	12	395	722
6	6616	1120	12	400	725
7	6614	1118	12	400	729
8	6606	1110	16	402	731
9	6602	1108	17	404	735
10	6599	1106	18	408	736
11	6596	1103	19	410	738
12	6596	1098	18	411	738
1	6817	1261	16	467	842
2	6809	1257	17	471	841
3	6807	1253	17	474	841
4	6805	1249	17	476	841
5	6803	1249	17	481	847
6	6801	1249	19	485	853
7	6792	1242	18	487	850
8	6790	1240	19	488	855
9	6791	1238	20	489	867
10	6790	1236	21	491	870
11	6790	1235	22	493	878
12	6785	1231	21	497	884
1	6756	1234	20	429	795
2	6753	1231	20	432	800
3	6754	1229	22	435	799
4	6752	1225	22	438	803
5	6752	1226	23	440	811
6	6743	1219	22	442	816
7	6739	1215	23	447	818
8	6731	1211	24	449	821
9	6726	1206	27	450	824
10	6723	1203	28	454	825
11	6712	1199	28	457	823
12	6714	1200	28	463	829
1	6746	1216	17	425	794
2	6739	1214	17	430	796
3	6734	1210	17	433	799
4	6733	1207	19	434	801
5	6730	1204	19	436	804
6	6727	1205	19	441	809
7	6730	1206	19	444	812
8	6725	1202	20	447	812
9	6728	1202	21	450	817
10	6730	1204	22	457	822
11	6721	1199	21	461	820
12	6719	1196	20	464	823
1	6677	1220	13	382	775
2	6672	1213	13	384	775
3	6669	1207	15	390	781
4	6671	1204	15	393	789
5	6668	1204	16	398	793
6	6665	1201	17	400	793
7	6662	1197	18	404	794
8	6654	1191	17	409	798
9	6651	1187	17	412	801
10	6647	1184	17	415	802
11	6643	1182	18	417	804
12	6636	1176	18	421	806
1	6676	1168	14	437	755
2	6669	1161	14	439	756
3	6667	1158	16	441	757
4	6660	1154	18	443	762
5	6653	1148	18	444	763
6	6648	1144	20	447	768
7	6639	1140	20	448	773
8	6632	1134	20	449	772
9	6633	1132	20	452	774
10	6628	1127	18	452	775
11	6624	1124	19	457	776
12	6619	1118	19	461	776
1	6644	1219	15	428	795
2	6640	1215	16	431	795
3	6641	1213	16	434	802
4	6629	1204	16	440	806
5	6628	1203	16	440	810
6	6623	1198	17	439	815
7	6620	1198	17	442	816
8	6614	1195	17	443	818
9	6611	1192	17	446	819
10	6610	1187	18	448	822
11	6611	1190	19	454	827
12	6606	1181	19	457	828
1	6619	1148	16	382	730
2	6612	1143	17	386	733
3	6606	1141	17	388	732
4	6607	1143	18	390	733
5	6604	1137	18	395	735
6	6600	1132	19	399	733
7	6601	1131	19	408	733
8	6600	1130	19	413	735
9	6596	1125	19	416	736
10	6587	1120	19	420	739
11	6577	1113	20	421	739
12	6572	1107	19	421	740
1	6763	1295	15	439	824
2	6755	1290	16	441	824
3	6750	1287	16	445	830
4	6746	1282	16	450	836
5	6743	1282	17	456	840
6	6746	1282	19	460	845
7	6739	1278	19	462	845
8	6743	1276	19	466	845
9	6734	1269	20	467	845
10	6735	1266	21	472	845
11	6727	1256	21	475	846
12	6719	1253	22	476	845
1	6776	1263	14	458	845
2	6767	1259	14	459	849
3	6764	1255	13	461	852
4	6760	1249	14	463	854
5	6754	1245	16	464	862
6	6751	1245	17	471	865
7	6750	1245	17	475	867
8	6741	1237	20	481	869
9	6739	1237	20	486	873
10	6736	1236	20	490	882
11	6730	1228	20	494	878
12	6729	1229	21	500	886
1	6691	1214	20	414	817
2	6689	1210	20	417	823
3	6683	1204	20	422	827
4	6679	1202	20	426	827
5	6667	1196	21	427	829
6	6665	1195	23	429	838
7	6659	1191	23	430	840
8	6660	1188	23	435	841
9	6656	1185	23	438	839
10	6654	1183	23	439	840
11	6655	1183	24	443	847
12	6646	1178	24	445	848
1	6703	1193	8	410	775
2	6698	1189	10	415	778
3	6697	1184	11	421	780
4	6691	1180	11	424	783
5	6684	1172	12	426	784
6	6677	1167	12	429	787
7	6674	1166	12	433	790
8	6670	1161	14	440	791
9	6674	1156	15	439	792
10	6670	1149	17	442	791
11	6664	1144	16	443	795
12	6666	1144	16	447	798
1	6555	1157	27	393	745
2	6555	1156	27	395	747
3	6550	1155	28	397	749
4	6542	1145	28	398	747
5	6536	1140	29	401	752
6	6537	1142	29	407	761
7	6539	1142	32	409	765
8	6531	1136	33	414	762
9	6531	1136	34	418	768
10	6522	1131	36	420	771
11	6526	1131	37	422	771
12	6523	1126	38	426	774
1	6573	1175	21	436	776
2	6564	1168	21	435	774
3	6558	1165	21	435	773
4	6556	1163	22	438	780
5	6554	1158	22	442	781
6	6555	1156	22	444	781
7	6546	1150	23	451	782
8	6539	1143	23	454	785
9	6536	1137	23	459	786
10	6530	1133	22	461	787
11	6518	1123	22	461	786
12	6513	1120	24	465	787
1	6625	1197	15	408	783
2	6621	1191	15	413	781
3	6612	1185	16	418	784
4	6609	1183	17	423	791
5	6602	1176	17	426	791
6	6598	1176	18	432	794
7	6595	1174	18	433	799
8	6592	1171	18	437	800
9	6585	1167	18	439	797
10	6588	1166	19	440	801
11	6589	1165	19	443	804
12	6590	1163	20	446	808
1	6685	1203	20	437	757
2	6680	1200	20	437	764
3	6672	1193	21	441	763
4	6673	1189	22	442	765
5	6675	1183	24	445	772
6	6668	1180	24	446	773
7	6663	1175	25	447	778
8	6660	1171	25	450	781
9	6662	1171	27	456	782
10	6654	1165	27	459	787
11	6653	1163	27	465	790
12	6648	1157	27	469	791
1	6642	1185	23	412	746
2	6641	1181	24	410	745
3	6637	1178	26	410	748
4	6635	1178	26	415	749
5	6627	1173	26	418	753
6	6628	1169	27	419	760
7	6624	1173	28	422	762
8	6625	1167	27	424	760
9	6621	1161	29	422	759
10	6616	1156	30	427	763
11	6612	1153	30	427	765
12	6608	1149	32	426	764
1	6743	1266	13	452	854
2	6739	1263	15	456	859
3	6731	1261	16	463	860
4	6726	1255	17	465	861
5	6721	1253	17	467	861
6	6720	1253	19	473	866
7	6720	1251	19	478	872
8	6721	1246	19	481	874
9	6708	1239	19	483	878
10	6705	1240	19	485	884
11	6701	1234	20	488	884
12	6693	1228	20	491	885
1	6678	1241	30	451	820
2	6676	1238	29	453	825
3	6677	1236	30	455	831
4	6670	1231	29	457	830
5	6665	1230	30	458	829
6	6666	1229	30	459	834
7	6669	1229	31	465	842
8	6665	1225	32	472	843
9	6664	1221	32	478	841
10	6659	1213	32	482	839
11	6657	1211	34	481	839
12	6654	1206	35	485	841
1	6679	1205	30	430	795
2	6677	1205	31	433	805
3	6669	1200	32	434	805
4	6672	1200	35	439	812
5	6671	1199	36	440	818
6	6658	1194	38	443	820
7	6653	1189	41	450	821
8	6648	1183	40	453	822
9	6639	1177	41	455	820
10	6639	1176	42	460	825
11	6632	1171	41	460	824
12	6628	1168	41	460	828
1	6567	1219	20	403	786
2	6563	1217	20	408	795
3	6561	1213	21	413	798
4	6548	1204	21	413	799
5	6543	1200	21	418	797
6	6542	1198	21	420	797
7	6539	1192	23	422	802
8	6534	1188	24	426	803
9	6523	1183	24	428	807
10	6517	1176	24	432	805
11	6515	1173	24	436	807
12	6512	1168	25	437	809
1	6777	1197	10	457	809
2	6780	1195	11	461	813
3	6786	1199	12	465	819
4	6783	1191	13	468	813
5	6786	1188	14	471	811
6	6781	1182	15	474	808
7	6777	1176	15	478	807
8	6773	1173	15	482	805
9	6763	1169	15	486	806
10	6757	1168	15	489	808
11	6754	1167	17	491	811
12	6751	1164	17	493	811
1	6811	1202	24	429	772
2	6810	1199	25	431	776
3	6804	1196	25	434	780
4	6801	1197	28	435	782
5	6799	1197	27	437	793
6	6796	1194	29	440	794
7	6787	1189	31	445	795
8	6787	1186	33	448	799
9	6775	1179	34	451	801
10	6774	1176	35	455	805
11	6772	1173	35	456	812
12	6771	1166	36	459	814
1	6606	1165	14	395	724
2	6605	1162	13	398	729
3	6594	1154	13	401	731
4	6585	1152	14	406	735
5	6582	1149	14	410	736
6	6581	1146	14	413	738
7	6573	1142	14	416	742
8	6571	1138	15	419	748
9	6568	1133	15	421	748
10	6564	1130	15	423	755
11	6559	1126	15	425	761
12	6551	1121	15	424	765
1	6760	1155	9	420	770
2	6757	1154	9	422	772
3	6753	1149	9	424	773
4	6750	1145	9	426	772
5	6750	1143	9	428	777
6	6744	1142	9	432	784
7	6747	1138	9	433	784
8	6748	1138	9	435	787
9	6740	1131	9	438	786
10	6738	1131	10	439	792
11	6736	1129	11	442	796
12	6730	1129	12	444	796
1	6773	1200	20	423	764
2	6774	1199	21	428	769
3	6771	1196	21	434	771
4	6766	1190	22	439	771
5	6770	1188	22	445	778
6	6764	1181	22	447	781
7	6761	1177	22	451	780
8	6754	1174	23	453	789
9	6749	1168	23	455	787
10	6749	1167	25	459	791
11	6747	1164	26	465	792
12	6741	1160	26	467	797
1	6542	1167	24	433	758
2	6541	1164	25	439	759
3	6540	1159	25	439	764
4	6540	1157	26	442	766
5	6542	1154	27	449	772
6	6542	1153	28	455	776
7	6537	1149	30	457	781
8	6535	1149	32	462	786
9	6535	1151	33	464	790
10	6535	1148	34	468	792
11	6528	1143	35	470	793
12	6528	1140	36	476	800
1	6667	1163	23	434	788
2	6663	1159	23	436	791
3	6661	1157	23	442	794
4	6659	1158	23	444	798
5	6654	1151	23	446	798
6	6647	1144	24	452	797
7	6645	1142	23	455	802
8	6639	1140	24	459	804
9	6634	1137	24	464	810
10	6626	1132	25	468	811
11	6618	1126	25	469	809
12	6610	1119	25	478	808
1	6642	1175	15	387	766
2	6642	1169	16	391	769
3	6639	1167	15	396	772
4	6638	1167	16	398	778
5	6630	1162	16	399	784
6	6624	1156	16	404	790
7	6619	1154	15	406	786
8	6612	1149	16	407	791
9	6611	1145	15	410	791
10	6604	1140	15	415	788
11	6602	1137	16	418	793
12	6596	1130	16	424	794
1	6728	1244	20	451	805
2	6727	1239	21	458	811
3	6724	1234	23	459	817
4	6720	1233	23	460	822
5	6720	1231	23	462	826
6	6715	1227	23	466	829
7	6713	1225	23	470	834
8	6712	1223	23	475	837
9	6710	1224	27	480	839
10	6706	1222	27	482	849
11	6702	1217	27	484	848
12	6698	1214	28	488	850
1	6664	1157	14	410	748
2	6655	1150	15	413	754
3	6651	1144	16	415	758
4	6647	1141	16	416	763
5	6636	1137	18	416	762
6	6635	1134	19	418	761
7	6637	1134	20	420	768
8	6632	1129	20	420	767
9	6624	1124	21	424	767
10	6623	1115	21	429	769
11	6621	1118	21	433	776
12	6621	1115	21	437	780
1	6641	1266	26	422	788
2	6639	1260	26	426	791
3	6636	1254	27	426	795
4	6629	1247	26	426	794
5	6628	1245	27	431	800
6	6622	1241	27	433	805
7	6623	1241	27	442	811
8	6624	1239	29	449	811
9	6622	1237	30	451	813
10	6618	1233	31	451	818
11	6614	1230	32	456	819
12	6611	1225	33	458	823
1	6734	1235	20	441	788
2	6738	1234	20	442	794
3	6735	1232	22	446	795
4	6730	1230	22	451	795
5	6716	1219	23	456	791
6	6718	1219	24	460	799
7	6712	1212	23	462	808
8	6705	1207	26	462	806
9	6699	1203	26	462	807
10	6691	1199	27	465	809
11	6686	1193	26	467	810
12	6682	1187	26	469	813
1	6592	1141	17	420	761
2	6584	1134	18	422	759
3	6582	1131	19	425	759
4	6580	1131	20	429	761
5	6576	1128	20	429	766
6	6569	1123	20	432	766
7	6564	1117	20	435	766
8	6555	1110	20	440	764
9	6554	1109	21	444	766
10	6550	1105	22	448	768
11	6545	1102	22	450	767
12	6542	1100	21	451	770
1	6646	1226	18	467	804
2	6647	1226	18	470	809
3	6638	1218	19	472	808
4	6637	1216	20	477	812
5	6636	1211	20	480	812
6	6636	1208	20	484	812
7	6627	1198	21	487	813
8	6631	1197	21	491	817
9	6626	1191	21	492	819
10	6624	1189	22	496	825
11	6624	1189	22	500	831
12	6623	1188	24	504	839
1	6591	1157	23	440	760
2	6592	1155	24	441	762
3	6583	1147	26	443	766
4	6580	1143	28	447	773
5	6577	1137	28	454	779
6	6572	1131	28	456	779
7	6567	1128	28	459	782
8	6562	1125	28	461	783
9	6563	1124	28	462	786
10	6563	1124	29	464	791
11	6561	1118	29	466	788
12	6569	1119	31	470	792
1	6506	1157	18	432	796
2	6503	1152	18	437	804
3	6500	1146	19	442	805
4	6497	1141	19	446	804
5	6494	1139	19	449	808
6	6494	1136	19	452	810
7	6489	1131	19	454	811
8	6486	1127	19	455	811
9	6484	1127	19	458	814
10	6479	1123	21	459	814
11	6476	1121	21	466	812
12	6467	1116	21	469	812
1	6641	1172	14	431	789
2	6637	1167	16	432	791
3	6634	1162	16	432	793
4	6628	1157	17	436	793
5	6623	1151	18	439	795
6	6617	1147	18	441	795
7	6612	1145	18	443	795
8	6605	1141	18	447	797
9	6600	1139	18	449	798
10	6599	1136	19	449	802
11	6595	1132	20	456	808
12	6594	1128	22	458	808
1	6672	1214	13	416	810
2	6666	1207	14	419	809
3	6663	1203	15	422	810
4	6666	1201	15	429	813
5	6658	1197	18	432	814
6	6648	1190	19	435	813
7	6640	1184	21	436	815
8	6634	1176	21	441	822
9	6634	1172	23	443	822
10	6629	1169	24	443	825
11	6626	1167	26	443	829
12	6622	1165	26	441	830
1	6757	1203	10	437	784
2	6753	1201	10	439	786
3	6753	1197	10	441	791
4	6747	1195	10	450	798
5	6737	1189	11	452	800
6	6733	1186	11	454	803
7	6727	1181	12	456	805
8	6719	1176	12	457	804
9	6716	1171	12	461	805
10	6711	1168	11	467	804
11	6700	1163	12	472	806
12	6696	1161	13	476	813
1	6733	1234	12	422	769
2	6730	1230	12	428	776
3	6722	1224	12	429	779
4	6712	1218	12	432	774
5	6704	1210	13	435	776
6	6693	1203	13	442	778
7	6687	1198	13	447	783
8	6682	1195	15	449	783
9	6679	1191	16	456	787
10	6670	1182	18	459	791
11	6669	1179	18	461	800
12	6665	1174	19	463	800
1	6709	1218	17	416	780
2	6705	1211	19	422	787
3	6704	1210	20	424	789
4	6694	1200	21	428	789
5	6692	1196	23	432	792
6	6685	1194	23	434	795
7	6680	1190	23	439	799
8	6679	1186	24	443	802
9	6678	1183	26	446	804
10	6672	1181	28	451	805
11	6672	1180	28	454	806
12	6670	1176	31	455	809
1	6759	1228	16	443	816
2	6759	1225	16	443	821
3	6755	1219	17	445	825
4	6753	1215	17	451	827
5	6744	1210	17	454	825
6	6744	1207	17	457	828
7	6740	1203	19	461	831
8	6738	1200	19	462	835
9	6733	1195	19	465	837
10	6726	1188	19	466	839
11	6724	1183	21	468	844
12	6722	1182	21	471	846
1	6823	1253	23	410	794
2	6818	1250	25	412	797
3	6806	1243	27	413	798
4	6803	1241	28	418	801
5	6803	1240	30	420	805
6	6799	1237	30	423	805
7	6801	1237	30	426	811
8	6798	1230	30	429	813
9	6797	1225	29	432	817
10	6794	1221	29	434	820
11	6785	1213	29	440	824
12	6783	1210	32	444	830
1	6753	1230	18	465	790
2	6754	1228	18	471	795
3	6751	1224	19	478	800
4	6754	1225	22	484	804
5	6744	1219	22	483	802
6	6742	1214	24	484	807
7	6737	1211	25	486	811
8	6737	1209	25	489	813
9	6734	1204	26	491	815
10	6733	1204	26	492	819
11	6734	1203	26	497	823
12	6735	1201	26	500	828
1	6749	1245	27	477	829
2	6747	1241	27	479	831
3	6740	1238	28	481	830
4	6738	1232	29	486	833
5	6729	1226	30	489	839
6	6726	1222	30	491	837
7	6718	1216	30	496	840
8	6717	1218	31	498	844
9	6702	1209	31	500	841
10	6699	1205	31	501	840
11	6695	1201	31	502	838
12	6697	1199	32	503	839
1	6733	1211	20	456	795
2	6730	1207	20	459	798
3	6730	1205	22	462	803
4	6723	1200	22	464	807
5	6717	1196	23	466	811
6	6712	1194	24	470	813
7	6706	1188	24	470	814
8	6694	1181	24	472	810
9	6691	1177	25	479	808
10	6687	1173	27	483	813
11	6687	1168	27	481	808
12	6680	1163	26	488	808
1	6746	1273	19	458	834
2	6740	1268	20	461	835
3	6735	1263	22	464	841
4	6735	1262	23	465	846
5	6729	1256	23	468	846
6	6725	1255	24	473	853
7	6718	1253	24	475	858
8	6716	1248	24	476	862
9	6711	1244	27	480	865
10	6706	1241	27	486	867
11	6703	1239	27	493	866
12	6697	1234	27	498	871
1	6764	1210	26	437	796
2	6762	1208	26	439	800
3	6764	1205	28	442	801
4	6764	1205	29	446	803
5	6757	1200	29	450	805
6	6757	1203	30	456	811
7	6757	1200	32	460	815
8	6755	1193	33	463	818
9	6752	1190	33	467	818
10	6758	1191	35	469	824
11	6755	1188	35	472	827
12	6749	1181	37	471	824
1	6614	1228	15	435	801
2	6608	1221	15	436	805
3	6603	1216	15	439	807
4	6593	1211	16	446	811
5	6590	1205	18	450	813
6	6593	1201	18	455	814
7	6586	1199	19	457	817
8	6588	1194	19	459	816
9	6583	1192	19	463	820
10	6581	1191	19	466	822
11	6577	1190	20	471	826
12	6580	1189	21	475	827
1	6676	1206	16	452	799
2	6676	1203	17	456	802
3	6678	1204	17	459	806
4	6671	1198	17	461	805
5	6661	1192	17	464	805
6	6653	1184	17	469	804
7	6650	1182	17	468	805
8	6647	1177	17	471	809
9	6644	1174	18	473	814
10	6641	1174	18	475	816
11	6636	1173	18	478	817
12	6637	1172	18	481	819
1	6812	1211	19	450	804
2	6798	1204	20	455	804
3	6795	1201	23	462	808
4	6796	1199	24	463	810
5	6791	1194	24	464	811
6	6788	1191	23	467	812
7	6780	1183	24	469	812
8	6775	1178	24	473	814
9	6774	1172	25	473	816
10	6777	1170	25	476	817
11	6776	1167	25	479	816
12	6778	1165	24	488	818
1	6505	1177	19	416	777
2	6500	1173	19	418	777
3	6494	1168	18	421	779
4	6492	1170	21	425	783
5	6479	1162	21	426	782
6	6480	1159	21	430	783
7	6480	1156	21	434	788
8	6477	1154	24	433	792
9	6474	1151	25	437	792
10	6473	1148	25	439	791
11	6463	1140	25	439	790
12	6459	1134	24	445	790
1	6765	1178	15	440	780
2	6758	1172	15	441	782
3	6753	1168	15	443	784
4	6749	1165	15	446	786
5	6749	1162	16	449	788
6	6747	1160	16	453	788
7	6739	1153	17	456	792
8	6735	1148	17	463	796
9	6731	1145	19	467	798
10	6724	1141	20	470	800
11	6716	1139	21	470	801
12	6711	1134	21	473	811
1	6793	1211	19	437	803
2	6786	1206	19	440	805
3	6782	1203	20	442	803
4	6778	1200	22	445	808
5	6774	1194	22	447	809
6	6770	1186	23	449	807
7	6774	1187	25	453	814
8	6772	1185	25	457	813
9	6764	1179	25	458	812
10	6762	1177	26	460	814
11	6751	1170	27	466	812
12	6752	1166	30	469	811
1	6643	1172	17	421	770
2	6643	1170	18	424	774
3	6633	1162	19	424	774
4	6635	1160	19	427	780
5	6631	1157	22	430	784
6	6625	1154	22	434	787
7	6614	1147	24	436	782
8	6611	1141	24	439	784
9	6606	1134	24	443	783
10	6598	1131	24	444	788
11	6597	1129	26	446	789
12	6596	1128	26	452	792
1	6659	1184	16	429	767
2	6650	1179	17	433	763
3	6637	1175	17	436	766
4	6631	1169	17	445	768
5	6627	1164	17	449	774
6	6624	1162	17	450	778
7	6619	1157	19	453	778
8	6615	1155	19	455	786
9	6612	1151	19	457	787
10	6604	1145	20	457	786
11	6600	1143	20	459	786
12	6594	1139	20	463	785
1	6652	1188	19	426	783
2	6648	1183	20	426	783
3	6644	1180	20	428	784
4	6637	1175	20	431	785
5	6636	1172	22	433	790
6	6637	1167	24	435	797
7	6628	1160	25	438	797
8	6623	1152	25	442	797
9	6618	1147	25	444	797
10	6616	1144	26	446	800
11	6614	1144	27	450	804
12	6618	1144	29	455	811
1	6561	1133	15	412	739
2	6553	1128	15	414	738
3	6552	1126	18	416	738
4	6544	1119	17	419	741
5	6539	1119	18	422	743
6	6531	1116	18	426	745
7	6528	1112	18	429	751
8	6524	1107	18	430	752
9	6524	1104	19	436	751
10	6524	1101	19	437	756
11	6517	1095	20	439	755
12	6513	1093	20	439	756
1	6741	1247	17	444	805
2	6732	1238	17	444	803
3	6725	1234	20	444	805
4	6719	1230	20	445	806
5	6716	1228	20	446	808
6	6716	1226	20	447	808
7	6715	1227	20	452	816
8	6713	1224	20	456	816
9	6700	1218	22	459	816
10	6698	1215	23	462	817
11	6687	1207	23	463	819
12	6684	1206	24	467	824
1	6746	1239	14	451	805
2	6747	1237	14	452	811
3	6744	1233	14	454	813
4	6741	1231	15	457	817
5	6744	1227	15	460	819
6	6732	1219	16	467	819
7	6730	1216	16	470	821
8	6728	1214	16	473	824
9	6721	1209	18	475	829
10	6720	1206	18	479	834
11	6720	1203	19	481	839
12	6719	1199	19	484	841
1	6762	1256	19	469	838
2	6754	1249	19	473	835
3	6746	1243	19	477	836
4	6745	1242	19	481	842
5	6740	1240	19	483	841
6	6739	1239	20	484	845
7	6739	1236	23	486	847
8	6738	1233	23	488	850
9	6735	1228	24	494	849
10	6733	1224	25	498	847
11	6728	1218	25	499	849
12	6721	1214	25	503	851
1	6749	1183	14	437	774
2	6755	1185	15	442	782
3	6754	1185	15	444	787
4	6749	1180	16	448	791
5	6744	1176	17	450	792
6	6743	1172	17	452	796
7	6739	1166	18	453	802
8	6733	1159	18	454	800
9	6732	1157	19	456	804
10	6731	1155	19	457	808
11	6719	1145	20	459	807
12	6717	1143	20	463	809
1	6832	1197	19	428	771
2	6829	1189	19	430	771
3	6820	1185	18	429	777
4	6816	1180	20	436	780
5	6811	1176	21	439	785
6	6807	1170	23	439	782
7	6803	1166	23	441	785
8	6796	1160	25	445	785
9	6793	1160	25	448	791
10	6784	1155	24	450	794
11	6781	1153	24	453	794
12	6778	1150	26	455	795
1	6743	1221	24	424	774
2	6742	1217	25	426	779
3	6742	1213	25	432	778
4	6735	1212	26	435	784
5	6727	1205	27	436	781
6	6722	1201	27	441	785
7	6718	1198	28	447	788
8	6716	1195	30	450	790
9	6710	1189	30	453	791
10	6708	1187	32	453	796
11	6702	1185	33	453	799
12	6696	1183	33	455	804
1	6669	1197	29	425	797
2	6663	1194	29	430	800
3	6664	1193	29	438	801
4	6660	1189	29	439	801
5	6657	1184	29	443	802
6	6654	1183	30	446	806
7	6648	1175	30	450	808
8	6643	1171	32	451	810
9	6633	1163	31	457	807
10	6629	1159	31	461	809
11	6626	1156	31	466	813
12	6620	1154	31	471	817
1	6854	1190	13	417	764
2	6848	1187	14	420	771
3	6844	1184	15	422	775
4	6844	1181	15	424	778
5	6838	1175	16	428	776
6	6833	1174	17	435	780
7	6828	1169	17	436	781
8	6822	1162	18	441	779
9	6813	1154	17	445	777
10	6803	1147	17	447	777
11	6800	1147	19	449	781
12	6801	1148	21	453	787
1	6892	1233	18	422	792
2	6883	1228	18	425	793
3	6878	1224	18	429	796
4	6874	1218	18	431	800
5	6874	1217	18	436	804
6	6868	1209	19	438	808
7	6865	1207	19	444	812
8	6856	1206	20	449	819
9	6850	1199	22	453	821
10	6845	1195	25	457	822
11	6841	1190	25	459	823
12	6830	1183	26	462	822
t	Total-IDU	IDU-HIV	IDU-AIDS	IDU-HAART	IDU-tested
1	6680	1159	15	417	772
2	6678	1153	16	422	769
3	6676	1149	18	427	772
4	6671	1146	19	432	777
5	6665	1141	20	436	776
6	6665	1139	21	440	782
7	6658	1135	21	446	781
8	6651	1131	20	447	784
9	6647	1128	20	451	784
10	6640	1124	21	454	784
11	6631	1119	22	455	788
12	6622	1111	24	459	785
1	6698	1248	12	448	816
2	6689	1237	14	448	813
3	6684	1234	15	455	818
4	6678	1229	15	457	824
5	6681	1226	16	460	828
6	6680	1224	16	465	831
7	6677	1223	16	466	836
8	6677	1223	17	468	839
9	6670	1221	17	471	843
10	6665	1220	17	476	846
11	6660	1218	17	478	850
12	6661	1218	17	481	855
1	6740	1198	21	428	819
2	6736	1194	21	431	819
3	6734	1188	21	437	819
4	6728	1182	22	444	815
5	6723	1178	23	447	823
6	6719	1174	23	450	820
7	6718	1171	23	453	826
8	6716	1167	23	456	827
9	6714	1165	23	460	829
10	6706	1160	24	465	829
11	6705	1159	23	470	832
12	6707	1158	23	471	833
1	6697	1160	24	411	769
2	6696	1155	24	412	768
3	6689	1152	24	414	769
4	6686	1146	24	416	771
5	6687	1146	26	417	773
6	6683	1142	27	420	777
7	6680	1141	27	426	782
8	6671	1134	29	429	779
9	6664	1129	29	432	786
10	6656	1123	29	436	781
11	6650	1120	29	439	782
12	6642	1117	29	439	788
1	6535	1225	13	455	822
2	6531	1223	13	460	823
3	6526	1221	15	464	822
4	6521	1214	16	466	821
5	6518	1208	17	466	825
6	6510	1200	17	468	825
7	6507	1197	17	473	828
8	6500	1191	17	476	830
9	6499	1190	17	479	831
10	6492	1185	16	483	832
11	6484	1182	16	485	835
12	6486	1179	18	490	845
1	6625	1205	18	415	761
2	6623	1203	18	423	772
3	6620	1199	19	425	775
4	6621	1197	20	427	778
5	6621	1197	20	432	784
6	6620	1195	21	440	786
7	6615	1185	21	445	789
8	6610	1182	22	451	792
9	6603	1177	22	454	796
10	6596	1172	22	457	795
11	6590	1167	23	459	796
12	6587	1166	23	460	800
1	6639	1213	18	416	785
2	6633	1211	18	418	794
3	6629	1205	19	421	797
4	6620	1202	19	425	796
5	6616	1200	21	427	799
6	6614	1197	21	429	799
7	6616	1196	21	432	800
8	6612	1190	22	432	798
9	6607	1184	23	436	796
10	6605	1183	23	439	800
11	6605	1180	25	444	804
12	6601	1176	26	448	812
1	6802	1154	24	435	769
2	6796	1152	25	437	769
3	6790	1152	26	438	770
4	6788	1149	26	438	773
5	6790	1148	27	439	775
6	6790	1143	27	442	781
7	6786	1140	27	448	785
8	6782	1137	29	452	790
9	6785	1137	31	456	795
10	6785	1135	32	459	796
11	6782	1135	32	459	795
12	6778	1134	31	462	800
1	6785	1165	11	399	756
2	6780	1160	11	403	758
3	6774	1154	13	410	757
4	6771	1151	13	411	759
5	6773	1150	14	412	761
6	6763	1142	14	415	760
7	6757	1138	15	417	764
8	6758	1133	16	416	767
9	6751	1127	16	420	770
10	6748	1124	17	423	769
11	6747	1122	18	431	772
12	6743	1119	18	432	773
1	6800	1221	15	457	809
2	6789	1216	14	457	809
3	6784	1215	15	463	810
4	6779	1208	15	463	811
5	6775	1204	15	467	810
6	6766	1197	15	468	818
7	6769	1195	15	470	823
8	6764	1190	16	472	824
9	6760	1188	16	477	828
10	6752	1183	16	479	830
11	6741	1175	16	483	827
12	6737	1172	16	488	833
1	6610	1248	18	436	811
2	6604	1244	19	439	815
3	6602	1240	19	439	814
4	6590	1231	20	441	809
5	6589	1226	20	443	811
6	6587	1216	21	446	810
7	6578	1211	22	452	814
8	6569	1202	23	454	811
9	6560	1195	23	455	813
10	6557	1192	23	458	817
11	6555	1188	24	459	817
12	6551	1182	24	462	820
1	6718	1214	14	435	816
2	6722	1211	14	439	818
3	6718	1211	14	445	823
4	6710	1203	14	448	825
5	6708	1202	15	451	828
6	6699	1196	16	452	826
7	6692	1187	16	456	822
8	6691	1185	16	458	828
9	6684	1179	16	462	830
10	6681	1173	16	464	834
11	6668	1167	16	464	834
12	6664	1161	15	466	833
1	6789	1244	9	458	828
2	6785	1240	12	462	830
3	6787	1237	12	465	834
4	6777	1228	13	469	837
5	6773	1226	13	472	842
6	6766	1220	13	472	838
7	6762	1214	13	478	841
8	6757	1211	14	481	839
9	6750	1206	15	484	845
10	6748	1204	16	493	844
11	6744	1201	16	496	850
12	6741	1199	17	497	856
1	6616	1160	25	404	775
2	6608	1155	25	406	776
3	6610	1155	26	411	778
4	6606	1154	26	414	784
5	6606	1149	26	417	784
6	6598	1144	26	420	784
7	6599	1139	26	423	786
8	6593	1136	26	425	787
9	6589	1132	27	428	788
10	6587	1131	27	431	789
11	6579	1125	28	432	790
12	6576	1122	28	433	792
1	6635	1184	24	444	796
2	6633	1182	24	447	799
3	6632	1183	24	449	806
4	6628	1177	24	455	806
5	6623	1172	24	455	809
6	6621	1170	24	458	811
7	6616	1165	23	463	810
8	6604	1158	23	468	810
9	6597	1150	24	467	809
10	6592	1149	24	472	813
11	6593	1147	26	475	814
12	6587	1143	26	479	818
1	6828	1198	17	427	741
2	6817	1192	17	430	747
3	6812	1189	17	433	753
4	6809	1186	17	438	760
5	6808	1182	18	440	760
6	6803	1179	19	443	763
7	6804	1177	20	444	765
8	6798	1171	21	449	768
9	6794	1168	21	453	772
10	6786	1163	21	455	776
11	6786	1161	21	458	780
12	6782	1158	22	460	791
1	6693	1200	14	453	814
2	6688	1197	14	458	814
3	6688	1195	14	464	819
4	6681	1189	15	465	814
5	6678	1184	16	465	813
6	6670	1183	16	467	816
7	6668	1179	16	471	818
8	6667	1175	16	473	816
9	6663	1172	15	476	820
10	6658	1168	17	478	818
11	6648	1159	18	481	816
12	6645	1157	20	482	818
1	6659	1179	13	443	780
2	6658	1176	14	448	782
3	6657	1176	14	449	787
4	6648	1169	13	454	788
5	6651	1168	13	456	789
6	6646	1163	13	456	788
7	6642	1161	13	456	791
8	6644	1161	13	461	796
9	6635	1153	13	464	798
10	6633	1150	13	466	801
11	6627	1147	13	469	804
12	6621	1144	14	474	805
1	6745	1213	21	406	785
2	6743	1210	21	408	785
3	6735	1202	21	408	786
4	6734	1199	21	410	788
5	6727	1193	22	414	792
6	6719	1186	22	418	791
7	6717	1183	23	419	794
8	6716	1181	24	423	796
9	6714	1177	24	427	797
10	6710	1171	24	432	795
11	6705	1168	24	432	802
12	6700	1165	24	436	801
1	6552	1188	17	426	773
2	6545	1183	20	427	778
3	6535	1177	20	430	776
4	6530	1172	21	433	780
5	6527	1166	21	434	785
6	6521	1164	21	436	785
7	6512	1159	22	437	784
8	6507	1154	24	441	784
9	6505	1150	25	444	781
10	6500	1143	26	448	788
11	6498	1137	26	451	788
12	6498	1135	26	460	792
1	6683	1164	11	439	777
2	6679	1161	11	441	779
3	6673	1158	12	444	782
4	6671	1152	13	448	783
5	6665	1145	13	453	787
6	6657	1137	13	456	790
7	6658	1138	13	461	792
8	6655	1134	13	467	794
9	6655	1133	13	470	797
10	6648	1127	13	472	796
11	6644	1124	13	474	797
12	6644	1121	14	477	796
1	6589	1199	14	420	781
2	6578	1190	15	423	776
3	6582	1188	15	424	776
4	6580	1182	16	432	780
5	6575	1178	16	440	783
6	6571	1175	17	440	787
7	6567	1169	18	443	787
8	6569	1167	20	443	790
9	6566	1166	20	449	791
10	6562	1157	20	453	788
11	6563	1155	20	457	790
12	6562	1152	19	456	790
1	6812	1205	23	428	783
2	6808	1202	24	430	786
3	6796	1199	24	432	788
4	6787	1194	25	435	786
5	6780	1190	28	436	789
6	6781	1186	28	440	792
7	6775	1183	29	446	794
8	6772	1177	29	449	794
9	6768	1176	29	452	799
10	6765	1174	30	458	808
11	6761	1169	30	461	815
12	6761	1166	31	466	820
1	6769	1193	16	432	774
2	6763	1185	17	435	776
3	6759	1180	17	439	776
4	6753	1173	18	443	777
5	6750	1171	18	448	782
6	6745	1163	20	451	780
7	6740	1161	20	451	783
8	6735	1158	22	455	788
9	6731	1155	22	455	789
10	6731	1155	22	460	791
11	6727	1150	22	463	793
12	6718	1147	23	463	796
1	6574	1220	21	438	787
2	6570	1218	22	439	791
3	6564	1213	22	441	795
4	6562	1209	21	445	793
5	6554	1203	22	447	795
6	6550	1196	23	450	794
7	6545	1191	26	453	796
8	6537	1188	26	454	802
9	6533	1180	27	457	799
10	6531	1177	27	459	799
11	6527	1174	28	462	800
12	6523	1171	29	467	801
1	6711	1235	12	451	853
2	6708	1234	12	456	853
3	6705	1230	12	457	857
4	6698	1227	13	459	859
5	6700	1226	13	463	863
6	6696	1223	15	466	864
7	6694	1219	15	470	866
8	6690	1217	15	470	867
9	6688	1213	15	472	873
10	6686	1209	15	474	876
11	6686	1208	18	477	876
12	6683	1207	19	482	882
1	6578	1229	14	453	809
2	6576	1228	16	458	807
3	6573	1227	15	464	810
4	6570	1222	16	465	815
5	6570	1217	17	468	818
6	6570	1213	18	473	819
7	6571	1209	20	473	819
8	6567	1202	20	474	820
9	6567	1199	20	480	828
10	6568	1192	20	482	831
11	6568	1192	20	484	832
12	6564	1190	20	487	836
1	6675	1229	19	427	766
2	6669	1225	22	429	768
3	6666	1220	23	432	772
4	6662	1214	24	436	774
5	6660	1209	24	440	777
6	6657	1204	25	444	777
7	6651	1201	25	444	782
8	6649	1196	26	445	788
9	6648	1193	26	448	794
10	6642	1188	26	453	795
11	6636	1185	27	455	794
12	6632	1181	28	460	798
1	6723	1236	15	436	792
2	6716	1230	15	442	801
3	6719	1231	15	446	811
4	6724	1226	16	448	815
5	6724	1221	16	450	813
6	6722	1220	17	453	817
7	6710	1213	16	454	814
8	6705	1207	17	459	818
9	6704	1207	18	462	819
10	6706	1208	20	470	821
11	6702	1206	21	475	824
12	6696	1198	20	477	824
1	6549	1207	20	430	769
2	6545	1203	21	432	776
3	6540	1200	22	435	783
4	6538	1196	23	435	784
5	6533	1194	23	439	788
6	6530	1191	25	444	792
7	6530	1192	27	446	796
8	6527	1190	28	449	798
9	6527	1187	27	452	798
10	6523	1184	29	455	799
11	6514	1178	29	457	802
12	6504	1174	31	461	801
1	6673	1196	14	430	807
2	6669	1195	17	434	807
3	6663	1192	17	435	807
4	6663	1188	18	443	806
5	6660	1182	18	445	808
6	6655	1176	17	448	807
7	6655	1175	17	452	810
8	6651	1169	17	455	813
9	6646	1165	17	456	816
10	6648	1160	18	460	816
11	6646	1154	20	462	817
12	6639	1144	23	468	818
1	6688	1237	20	415	777
2	6679	1232	21	421	780
3	6673	1225	21	423	783
4	6669	1221	21	428	788
5	6665	1215	21	431	792
6	6658	1210	22	432	794
7	6654	1208	23	434	801
8	6648	1207	23	442	804
9	6642	1206	25	445	804
10	6632	1200	25	446	809
11	6629	1197	26	448	811
12	6627	1194	26	454	813
1	6580	1292	21	445	812
2	6574	1288	22	447	816
3	6572	1283	22	448	815
4	6560	1274	24	451	822
5	6558	1273	26	457	824
6	6549	1270	27	459	828
7	6551	1272	29	465	833
8	6546	1265	31	470	837
9	6539	1260	31	472	834
10	6535	1254	32	476	837
11	6534	1249	33	478	837
12	6526	1248	34	481	845
1	6522	1191	11	453	802
2	6521	1191	13	454	805
3	6521	1191	14	455	805
4	6516	1186	14	455	804
5	6504	1181	16	456	807
6	6498	1176	16	460	810
7	6494	1170	16	464	811
8	6489	1168	18	470	812
9	6482	1162	19	472	811
10	6481	1162	21	476	816
11	6471	1152	21	478	814
12	6467	1149	21	483	817
1	6707	1194	17	423	772
2	6695	1185	18	426	770
3	6689	1182	19	428	774
4	6686	1178	19	432	779
5	6684	1177	20	435	785
6	6678	1170	20	438	782
7	6669	1163	20	443	785
8	6665	1161	20	446	790
9	6659	1159	21	456	790
10	6647	1153	22	457	789
11	6641	1148	22	460	791
12	6637	1145	22	464	792
1	6740	1194	12	406	762
2	6742	1194	12	411	770
3	6738	1191	13	412	772
4	6739	1188	15	413	778
5	6732	1184	15	417	783
6	6731	1183	16	420	783
7	6727	1180	16	421	786
8	6725	1180	18	425	790
9	6723	1174	18	426	794
10	6725	1170	18	428	793
11	6723	1168	18	429	791
12	6719	1164	18	432	795
1	6681	1187	10	415	798
2	6678	1183	11	423	805
3	6672	1177	13	431	804
4	6663	1171	14	432	805
5	6663	1168	15	435	815
6	6660	1164	15	441	821
7	6650	1156	17	445	822
8	6644	1155	17	449	826
9	6642	1154	18	454	828
10	6642	1154	18	455	832
11	6637	1153	19	459	836
12	6632	1150	20	465	835
1	6656	1170	18	389	750
2	6655	1171	20	391	754
3	6648	1167	20	393	755
4	6643	1166	20	394	759
5	6642	1164	21	397	760
6	6637	1159	24	399	760
7	6637	1158	24	404	764
8	6636	1155	24	406	766
9	6635	1152	25	410	769
10	6630	1147	26	412	769
11	6624	1144	28	415	773
12	6618	1138	29	416	775
1	6676	1184	21	422	778
2	6673	1181	23	427	785
3	6665	1173	22	429	783
4	6659	1168	22	430	781
5	6658	1168	23	432	782
6	6656	1167	25	434	784
7	6654	1165	25	437	788
8	6648	1160	27	439	791
9	6634	1152	27	441	789
10	6625	1149	29	441	791
11	6613	1144	29	443	794
12	6609	1138	30	446	796
1	6669	1212	17	426	784
2	6671	1210	16	430	789
3	6667	1204	16	432	793
4	6663	1202	18	432	799
5	6657	1200	18	434	799
6	6657	1199	19	439	804
7	6655	1192	19	440	807
8	6652	1191	21	445	810
9	6648	1185	22	445	809
10	6649	1184	22	446	812
11	6647	1179	22	448	813
12	6640	1175	24	451	813
1	6724	1239	21	450	809
2	6716	1234	21	454	810
3	6713	1232	22	455	816
4	6715	1229	24	458	816
5	6711	1224	25	463	813
6	6707	1218	26	467	819
7	6703	1216	27	474	822
8	6701	1213	28	478	823
9	6687	1208	28	478	820
10	6690	1208	28	484	823
11	6686	1203	29	487	821
12	6684	1200	28	491	822
1	6625	1160	18	421	737
2	6620	1161	21	427	746
3	6618	1157	21	428	749
4	6619	1156	20	433	751
5	6613	1152	20	435	752
6	6607	1149	20	441	756
7	6601	1145	20	442	759
8	6597	1144	21	445	764
9	6593	1141	22	445	767
10	6583	1136	22	446	772
11	6580	1131	22	448	776
12	6580	1130	21	451	778
1	6786	1238	18	441	796
2	6786	1237	18	444	798
3	6779	1230	18	450	801
4	6777	1224	18	452	803
5	6773	1223	18	456	807
6	6773	1221	18	459	815
7	6763	1218	18	459	815
8	6762	1215	18	461	818
9	6765	1212	19	464	825
10	6762	1210	19	468	828
11	6759	1207	20	472	829
12	6755	1205	20	482	833
1	6714	1239	18	459	803
2	6709	1234	20	461	805
3	6702	1226	20	462	804
4	6703	1224	19	469	811
5	6698	1222	19	470	811
6	6696	1218	20	474	817
7	6688	1212	20	476	817
8	6677	1205	20	478	814
9	6672	1200	20	482	818
10	6669	1199	20	483	821
11	6662	1195	20	486	821
12	6652	1191	20	489	822
1	6622	1119	20	400	716
2	6617	1111	20	402	711
3	6614	1109	21	407	714
4	6613	1104	21	411	714
5	6610	1103	22	413	720
6	6606	1099	22	415	724
7	6603	1096	23	422	726
8	6599	1095	23	424	724
9	6597	1090	23	425	725
10	6592	1087	24	425	724
11	6586	1086	25	430	725
12	6583	1081	26	432	733
1	6699	1191	21	427	792
2	6698	1187	23	426	791
3	6702	1186	24	431	793
4	6692	1179	25	434	792
5	6694	1178	25	438	798
6	6691	1175	25	440	799
7	6690	1174	25	445	801
8	6686	1172	25	449	803
9	6681	1169	25	453	803
10	6675	1166	26	456	805
11	6673	1162	27	459	805
12	6671	1159	28	458	808
1	6760	1206	10	415	789
2	6755	1205	11	418	795
3	6744	1203	12	420	797
4	6736	1197	12	423	799
5	6738	1197	13	428	805
6	6739	1195	14	433	812
7	6740	1191	16	437	813
8	6735	1185	17	440	813
9	6733	1184	17	443	812
10	6728	1176	17	449	813
11	6725	1176	18	454	814
12	6723	1173	18	457	816
1	6730	1234	23	456	819
2	6728	1228	23	459	820
3	6719	1222	24	461	821
4	6718	1223	24	465	825
5	6719	1222	25	471	829
6	6722	1221	25	474	834
7	6716	1216	28	476	832
8	6711	1216	30	478	834
9	6696	1203	31	476	838
10	6695	1201	32	478	838
11	6699	1200	35	481	842
12	6700	1197	36	484	843
1	6841	1250	15	467	818
2	6837	1246	15	467	817
3	6834	1241	17	472	818
4	6833	1236	18	474	819
5	6836	1236	18	475	830
6	6830	1231	18	478	839
7	6829	1227	18	481	837
8	6823	1223	19	483	841
9	6821	1220	19	485	846
10	6812	1213	18	489	846
11	6803	1208	19	488	851
12	6798	1201	19	492	852
1	6759	1212	17	404	780
2	6759	1213	19	411	782
3	6753	1212	19	413	790
4	6746	1209	19	415	793
5	6741	1207	20	417	797
6	6739	1205	20	419	807
7	6734	1203	20	424	811
8	6732	1201	23	427	815
9	6727	1197	24	432	816
10	6721	1192	25	435	816
11	6717	1189	25	438	815
12	6719	1185	26	441	813
1	6662	1190	21	424	774
2	6664	1189	21	424	776
3	6663	1188	21	428	779
4	6671	1188	21	432	783
5	6672	1188	24	433	786
6	6665	1181	24	436	786
7	6661	1175	25	439	790
8	6656	1172	25	442	791
9	6649	1169	25	444	794
10	6644	1167	26	446	796
11	6636	1161	27	448	793
12	6630	1155	26	449	798
1	6697	1236	14	446	842
2	6686	1228	15	449	841
3	6681	1225	15	454	847
4	6681	1220	16	458	846
5	6672	1212	17	463	848
6	6663	1206	18	466	851
7	6659	1203	18	468	852
8	6654	1199	19	468	856
9	6656	1194	19	468	856
10	6654	1192	19	471	862
11	6650	1191	19	477	864
12	6647	1189	20	481	867
1	6558	1207	25	420	791
2	6551	1203	26	427	795
3	6549	1199	27	429	793
4	6543	1194	28	434	795
5	6545	1194	29	436	801
6	6545	1189	29	439	800
7	6541	1187	30	442	803
8	6539	1184	30	443	803
9	6537	1181	30	446	805
10	6538	1178	29	448	803
11	6531	1173	29	453	803
12	6527	1169	29	456	806
1	6689	1141	13	387	741
2	6686	1139	13	390	743
3	6684	1135	14	393	746
4	6683	1133	14	397	752
5	6685	1127	16	397	752
6	6681	1123	17	399	757
7	6674	1119	17	403	759
8	6679	1119	17	408	765
9	6672	1111	17	411	765
10	6673	1112	17	413	768
11	6666	1111	17	414	767
12	6659	1106	18	416	768
1	6800	1201	16	445	776
2	6791	1193	17	444	777
3	6789	1189	19	449	778
4	6786	1188	19	453	783
5	6781	1186	19	458	787
6	6775	1181	19	459	789
7	6771	1177	20	461	791
8	6765	1173	20	465	795
9	6759	1172	20	467	798
10	6759	1172	21	470	802
11	6756	1171	21	473	812
12	6752	1168	22	474	812
1	6535	1181	14	409	776
2	6530	1176	15	410	774
3	6528	1171	16	410	778
4	6529	1169	16	421	781
5	6526	1163	18	425	780
6	6519	1158	18	429	781
7	6516	1154	19	432	784
8	6513	1149	19	434	784
9	6506	1144	20	436	787
10	6504	1141	20	441	791
11	6501	1137	20	443	792
12	6497	1135	20	445	797
1	6676	1136	16	378	738
2	6668	1133	17	383	744
3	6664	1132	17	386	747
4	6659	1128	18	391	750
5	6655	1125	18	392	752
6	6646	1120	18	394	751
7	6646	1116	20	397	750
8	6638	1111	20	399	756
9	6630	1104	20	400	759
10	6628	1099	20	402	762
11	6624	1092	22	403	762
12	6615	1086	22	406	763
1	6755	1227	14	457	814
2	6748	1217	14	461	812
3	6744	1214	14	466	817
4	6742	1212	15	468	819
5	6741	1211	18	473	819
6	6737	1206	20	476	820
7	6732	1202	21	478	821
8	6731	1200	20	484	829
9	6725	1194	21	487	830
10	6725	1193	21	488	831
11	6722	1192	23	490	832
12	6719	1189	23	492	837
1	6800	1228	13	424	772
2	6798	1223	13	429	778
3	6793	1221	14	433	780
4	6792	1218	14	435	782
5	6787	1215	15	440	782
6	6781	1213	16	446	787
7	6775	1213	17	449	791
8	6779	1214	17	454	798
9	6778	1212	19	455	799
10	6773	1210	19	462	800
11	6770	1207	19	467	808
12	6766	1205	20	471	811
1	6524	1172	22	413	759
2	6520	1168	24	414	760
3	6520	1167	25	413	762
4	6512	1162	25	415	765
5	6506	1158	25	419	770
6	6502	1157	26	420	772
7	6495	1153	27	424	774
8	6485	1146	28	424	773
9	6477	1139	29	427	775
10	6464	1129	30	427	772
11	6460	1126	31	428	773
12	6456	1124	32	433	778
1	6544	1210	21	455	800
2	6539	1203	22	457	799
3	6534	1200	24	464	797
4	6529	1196	25	467	801
5	6527	1196	25	471	800
6	6521	1192	28	474	802
7	6513	1188	28	480	800
8	6512	1189	28	485	809
9	6502	1183	29	486	812
10	6501	1180	31	487	815
11	6496	1176	31	491	818
12	6487	1169	31	495	817
1	6811	1266	18	445	832
2	6801	1257	21	449	834
3	6796	1252	21	451	838
4	6796	1252	23	454	840
5	6794	1249	23	458	839
6	6792	1243	24	465	842
7	6788	1239	25	470	841
8	6788	1237	25	472	841
9	6784	1236	25	474	847
10	6776	1235	27	478	849
11	6771	1229	29	483	852
12	6767	1224	29	487	849
1	6680	1241	25	463	824
2	6672	1233	26	466	826
3	6670	1228	26	470	831
4	6665	1224	26	472	838
5	6662	1220	28	476	842
6	6657	1217	27	478	840
7	6655	1214	27	480	843
8	6648	1208	27	482	842
9	6646	1204	29	484	841
10	6639	1204	30	489	850
11	6635	1204	30	496	850
12	6631	1199	30	497	850
1	6711	1236	25	451	826
2	6706	1233	25	453	827
3	6703	1230	26	458	828
4	6697	1224	26	458	832
5	6696	1222	26	463	839
6	6693	1221	28	467	841
7	6693	1219	28	473	845
8	6686	1214	28	476	851
9	6686	1211	28	479	855
10	6689	1206	28	484	854
11	6692	1208	29	488	860
12	6685	1204	29	489	860
1	6697	1209	19	442	802
2	6690	1203	19	446	804
3	6688	1200	19	447	805
4	6683	1196	19	449	806
5	6680	1196	20	450	809
6	6671	1191	21	452	808
7	6672	1190	21	454	811
8	6671	1184	21	458	810
9	6665	1179	21	460	810
10	6656	1174	22	463	811
11	6654	1171	22	468	812
12	6654	1167	22	470	814
1	6757	1187	18	433	773
2	6754	1184	18	438	779
3	6748	1177	20	439	783
4	6745	1175	20	443	790
5	6742	1172	21	446	795
6	6737	1169	21	448	797
7	6729	1167	22	451	797
8	6729	1165	23	456	804
9	6723	1165	24	460	808
10	6718	1161	25	463	813
11	6715	1156	25	465	818
12	6705	1150	25	470	818
1	6653	1171	27	423	787
2	6651	1167	28	428	789
3	6645	1158	28	435	785
4	6640	1155	28	440	787
5	6635	1150	27	442	795
6	6628	1148	27	447	801
7	6626	1144	28	449	803
8	6624	1143	28	454	807
9	6622	1138	28	458	807
10	6623	1138	28	463	809
11	6611	1131	28	465	809
12	6608	1127	29	468	813
1	6742	1246	21	414	820
2	6739	1244	22	417	822
3	6728	1234	22	419	822
4	6725	1231	22	421	825
5	6723	1226	22	425	825
6	6721	1226	22	432	830
7	6717	1219	22	435	835
8	6715	1216	22	438	837
9	6718	1213	23	440	842
10	6717	1210	24	441	842
11	6715	1209	24	445	848
12	6712	1204	25	447	851
1	6741	1193	16	431	775
2	6741	1189	16	433	775
3	6736	1188	16	433	775
4	6731	1183	16	436	779
5	6732	1178	16	439	782
6	6723	1171	16	443	780
7	6717	1167	16	444	781
8	6713	1159	17	445	777
9	6706	1157	17	449	780
10	6700	1150	17	453	780
11	6692	1146	17	455	782
12	6686	1142	18	458	784
1	6756	1241	15	454	798
2	6751	1236	16	456	803
3	6745	1231	16	458	801
4	6737	1228	17	459	801
5	6736	1224	18	462	804
6	6734	1223	18	463	808
7	6731	1221	19	465	812
8	6726	1217	19	472	813
9	6725	1217	21	478	814
10	6726	1216	21	483	818
11	6716	1211	24	488	820
12	6711	1207	25	490	825
1	6732	1210	22	435	786
2	6731	1207	24	437	791
3	6723	1201	25	437	791
4	6723	1201	25	440	794
5	6716	1197	26	443	795
6	6710	1194	27	449	796
7	6708	1191	28	450	799
8	6704	1187	30	452	801
9	6697	1185	30	456	805
10	6695	1183	30	459	809
11	6686	1175	31	460	808
12	6689	1177	31	468	811
1	6779	1248	24	445	833
2	6779	1247	25	451	838
3	6775	1243	25	453	843
4	6773	1243	25	452	845
5	6776	1238	26	456	842
6	6778	1238	27	461	847
7	6777	1235	28	464	847
8	6770	1228	31	468	845
9	6761	1222	31	472	843
10	6757	1219	31	475	848
11	6751	1215	31	483	847
12	6748	1211	33	485	851
1	6718	1243	17	455	799
2	6715	1241	17	462	802
3	6708	1238	18	465	805
4	6704	1235	19	468	804
5	6703	1231	20	474	808
6	6704	1228	20	476	811
7	6705	1228	20	482	819
8	6697	1222	20	485	820
9	6694	1219	20	490	820
10	6684	1214	21	493	819
11	6678	1210	21	495	816
12	6670	1204	23	498	823
1	6812	1204	19	395	784
2	6809	1199	19	397	783
3	6805	1196	20	400	787
4	6797	1188	23	403	789
5	6794	1185	23	405	791
6	6792	1181	26	406	793
7	6790	1180	27	410	795
8	6791	1178	29	415	799
9	6788	1173	31	416	800
10	6789	1168	32	420	799
11	6783	1163	32	425	800
12	6781	1160	33	428	808
1	6540	1135	12	408	737
2	6535	1135	12	415	741
3	6530	1129	13	419	740
4	6528	1127	13	421	744
5	6520	1124	14	424	746
6	6514	1120	15	427	746
7	6513	1116	16	430	744
8	6511	1116	16	432	748
9	6504	1112	15	435	752
10	6504	1109	15	438	752
11	6495	1102	16	441	754
12	6491	1096	19	439	755
1	6572	1124	15	447	755
2	6565	1118	14	449	755
3	6565	1115	14	451	759
4	6559	1112	14	453	757
5	6552	1111	14	456	758
6	6551	1109	14	459	765
7	6548	1105	14	463	768
8	6543	1101	16	465	765
9	6537	1097	18	465	768
10	6537	1095	18	468	770
11	6536	1092	18	472	773
12	6533	1089	19	473	777
1	6723	1220	21	446	802
2	6721	1214	21	445	805
3	6712	1207	22	445	808
4	6709	1203	22	447	809
5	6706	1200	22	448	814
6	6706	1201	23	454	813
7	6701	1197	23	463	818
8	6696	1190	24	465	819
9	6694	1189	24	470	826
10	6687	1188	24	472	830
11	6684	1184	26	475	829
12	6679	1182	26	475	831
1	6618	1196	18	439	791
2	6619	1195	20	441	794
3	6615	1193	19	445	791
4	6611	1191	19	451	796
5	6607	1186	19	454	798
6	6605	1185	20	457	799
7	6606	1187	20	460	805
8	6596	1182	20	463	804
9	6593	1178	20	468	806
10	6586	1170	22	469	811
11	6584	1167	23	474	816
12	6581	1163	22	479	818
1	6626	1186	14	457	781
2	6618	1180	14	456	782
3	6612	1174	15	456	780
4	6606	1170	14	459	783
5	6607	1166	14	460	788
6	6600	1164	13	462	787
7	6600	1161	14	462	792
8	6602	1158	15	466	793
9	6592	1153	15	471	793
10	6587	1149	15	474	794
11	6587	1147	15	475	798
12	6585	1145	16	476	802
1	6815	1199	16	441	798
2	6808	1194	17	442	803
3	6804	1189	19	449	806
4	6807	1191	18	453	816
5	6808	1189	18	457	821
6	6804	1185	19	458	822
7	6794	1180	20	460	823
8	6789	1176	21	465	826
9	6786	1172	21	468	826
10	6779	1164	21	470	824
11	6777	1159	21	472	824
12	6777	1157	21	476	826
1	6686	1248	21	437	805
2	6685	1246	21	443	803
3	6676	1244	21	448	806
4	6671	1238	21	451	812
5	6668	1230	23	453	818
6	6664	1229	23	455	825
7	6657	1227	23	459	828
8	6649	1220	24	459	831
9	6646	1213	24	461	834
10	6647	1213	24	463	843
11	6648	1211	24	468	845
12	6649	1208	23	470	847
1	6652	1185	15	429	781
2	6649	1178	15	429	780
3	6642	1174	15	435	783
4	6627	1164	15	439	785
5	6621	1158	16	442	788
6	6619	1153	16	445	789
7	6618	1150	19	447	794
8	6612	1149	20	450	797
9	6604	1144	21	449	798
10	6597	1140	24	452	800
11	6596	1139	24	454	802
12	6591	1132	25	458	798
1	6652	1183	20	417	745
2	6648	1179	20	421	750
3	6642	1176	21	422	752
4	6638	1173	21	428	750
5	6634	1170	21	430	750
6	6629	1167	22	436	752
7	6623	1165	22	438	756
8	6619	1160	22	440	764
9	6616	1155	22	441	766
10	6612	1153	22	441	769
11	6610	1150	22	443	770
12	6607	1147	23	447	773
1	6760	1216	17	438	769
2	6759	1217	18	441	776
3	6756	1213	21	445	781
4	6751	1208	21	446	781
5	6748	1207	22	449	788
6	6740	1202	22	454	786
7	6737	1198	24	456	788
8	6739	1200	26	459	796
9	6740	1199	26	462	800
10	6730	1194	28	465	799
11	6721	1186	28	468	797
12	6719	1182	27	470	802
1	6726	1207	19	455	792
2	6725	1206	19	458	797
3	6718	1200	19	460	802
4	6708	1193	19	463	800
5	6701	1187	20	467	802
6	6703	1191	20	471	811
7	6699	1188	22	472	814
8	6699	1188	22	476	815
9	6696	1183	22	482	817
10	6692	1175	22	484	817
11	6689	1171	23	488	821
12	6687	1167	25	490	826
1	6672	1209	13	434	802
2	6669	1204	13	441	801
3	6666	1203	13	444	805
4	6662	1197	17	445	805
5	6663	1199	18	450	814
6	6663	1196	20	454	814
7	6655	1193	23	460	824
8	6657	1191	23	464	825
9	6656	1187	22	467	830
10	6649	1183	22	467	832
11	6645	1182	22	472	838
12	6634	1172	23	475	834
1	6661	1179	15	440	773
2	6652	1177	18	439	775
3	6642	1174	18	444	778
4	6641	1170	19	446	778
5	6632	1166	19	446	779
6	6627	1161	21	449	782
7	6629	1161	21	451	782
8	6625	1155	20	454	785
9	6627	1154	22	459	788
10	6625	1151	22	463	794
11	6626	1152	23	463	798
12	6624	1149	24	466	802
1	6565	1201	23	422	770
2	6561	1196	24	426	776
3	6560	1194	24	428	777
4	6554	1186	24	431	778
5	6546	1177	24	433	775
6	6543	1176	25	440	778
7	6540	1172	25	440	778
8	6538	1170	25	442	779
9	6532	1165	24	443	780
10	6528	1161	24	445	781
11	6521	1155	24	447	787
12	6518	1155	25	450	791
1	6664	1225	9	454	820
2	6655	1218	10	454	822
3	6650	1211	10	456	823
4	6649	1211	10	459	829
5	6643	1205	12	463	832
6	6630	1195	12	466	834
7	6625	1194	11	471	835
8	6620	1191	11	479	834
9	6617	1186	11	481	839
10	6615	1183	11	485	839
11	6615	1180	12	488	841
12	6614	1179	12	490	842
1	6702	1227	20	426	787
2	6697	1219	22	428	787
3	6695	1217	22	432	793
4	6692	1212	23	435	794
5	6690	1212	23	438	802
6	6682	1210	23	439	803
7	6677	1204	23	441	801
8	6672	1199	24	446	803
9	6665	1193	24	447	804
10	6662	1187	25	452	804
11	6657	1183	25	454	806
12	6654	1181	25	458	806
1	6667	1166	19	445	779
2	6661	1159	19	446	782
3	6660	1155	20	447	781
4	6655	1152	21	449	784
5	6643	1142	24	449	778
6	6642	1142	24	452	783
7	6641	1140	24	461	786
8	6640	1137	24	462	789
9	6639	1134	25	467	793
10	6640	1131	25	471	793
11	6632	1126	25	471	793
12	6630	1125	24	476	798
1	6627	1168	18	450	794
2	6615	1160	19	451	793
3	6614	1158	19	454	797
4	6617	1159	20	455	804
5	6616	1161	20	458	809
6	6612	1157	21	457	812
7	6605	1149	22	465	811
8	6602	1146	22	467	816
9	6601	1142	22	472	814
10	6595	1136	23	473	816
11	6590	1130	23	475	817
12	6587	1127	23	475	816
1	6771	1226	14	449	810
2	6762	1220	14	451	815
3	6759	1219	14	453	817
4	6755	1215	14	455	820
5	6748	1210	14	457	819
6	6748	1208	14	460	821
7	6749	1205	14	459	822
8	6749	1201	14	461	822
9	6747	1196	16	464	820
10	6742	1189	16	466	821
11	6742	1188	16	471	825
12	6742	1184	16	472	827
1	6732	1206	16	452	780
2	6730	1204	18	458	786
3	6725	1201	18	461	791
4	6722	1198	18	462	794
5	6723	1192	18	463	794
6	6717	1186	17	464	798
7	6718	1184	18	463	802
8	6715	1180	19	463	804
9	6713	1177	20	467	810
10	6702	1169	22	469	809
11	6701	1166	23	475	814
12	6700	1163	24	480	813
1	6633	1157	13	433	770
2	6629	1155	13	437	770
3	6626	1153	14	440	773
4	6623	1149	15	444	769
5	6625	1151	15	445	772
6	6627	1150	15	447	778
7	6623	1147	16	452	783
8	6621	1142	16	453	782
9	6615	1136	17	455	781
10	6616	1136	19	458	784
11	6610	1130	19	456	783
12	6601	1122	20	462	787
1	6622	1215	15	430	796
2	6616	1212	17	432	798
3	6612	1211	17	437	803
4	6610	1210	18	439	806
5	6606	1209	20	441	807
6	6600	1201	22	443	810
7	6594	1196	23	441	812
8	6591	1190	24	448	818
9	6591	1187	24	447	822
10	6590	1188	24	452	826
11	6584	1183	25	457	827
12	6577	1179	26	462	828
1	6756	1183	14	419	772
2	6751	1180	15	423	778
3	6746	1175	15	426	781
4	6747	1172	16	427	786
5	6740	1170	16	432	792
6	6740	1166	16	435	793
7	6738	1165	15	440	795
8	6735	1163	16	442	794
9	6738	1163	16	443	799
10	6739	1163	17	448	806
11	6734	1158	18	454	810
12	6731	1156	18	462	814
1	6770	1239	27	433	812
2	6764	1235	28	433	811
3	6773	1236	28	436	819
4	6773	1235	30	437	821
5	6777	1233	31	439	822
6	6772	1226	31	443	824
7	6765	1221	31	447	830
8	6763	1217	32	451	833
9	6764	1215	32	453	837
10	6755	1211	33	459	842
11	6753	1209	33	461	840
12	6753	1209	33	464	845
1	6618	1180	15	425	749
2	6617	1178	15	427	750
3	6610	1174	16	429	750
4	6607	1173	16	431	757
5	6595	1167	17	435	757
6	6589	1163	17	438	759
7	6579	1153	18	437	759
8	6577	1149	19	441	767
9	6580	1149	19	444	771
10	6578	1146	19	447	773
11	6574	1140	20	451	774
12	6575	1139	20	452	778
1	6726	1241	15	439	787
2	6729	1239	16	441	789
3	6714	1233	17	442	791
4	6708	1229	17	444	790
5	6707	1228	18	450	797
6	6702	1227	18	455	803
7	6698	1226	19	461	813
8	6700	1224	20	466	812
9	6689	1214	20	466	810
10	6688	1208	22	467	812
11	6684	1206	22	470	814
12	6681	1200	22	471	816
t	Total-IDU	IDU-HIV	IDU-AIDS	IDU-HAART	IDU-tested
1	6752	1216	22	431	813
2	6754	1215	23	435	817
3	6755	1214	23	437	817
4	6757	1213	25	441	825
5	6753	1206	26	445	824
6	6753	1203	27	448	831
7	6751	1200	27	448	829
8	6742	1194	29	449	830
9	6741	1192	32	450	830
10	6734	1185	32	452	830
11	6736	1185	31	457	833
12	6733	1180	31	458	832
1	6748	1236	22	427	804
2	6748	1234	22	429	808
3	6742	1231	23	429	811
4	6744	1232	23	434	818
5	6739	1228	24	439	817
6	6737	1226	25	441	819
7	6730	1222	26	445	820
8	6726	1217	28	447	821
9	6717	1211	28	447	822
10	6714	1205	29	449	820
11	6710	1201	29	453	821
12	6707	1196	29	457	819
1	6617	1287	17	459	845
2	6611	1279	16	461	851
3	6610	1274	19	468	848
4	6611	1275	20	471	851
5	6610	1272	20	475	852
6	6602	1266	22	480	853
7	6593	1259	22	483	855
8	6593	1258	25	487	857
9	6590	1254	26	489	858
10	6592	1252	26	489	863
11	6589	1248	26	491	866
12	6584	1244	25	496	871
1	6701	1147	13	382	731
2	6697	1143	13	385	730
3	6691	1139	13	387	730
4	6689	1138	13	395	733
5	6680	1135	14	397	736
6	6676	1127	15	400	736
7	6674	1125	16	400	737
8	6673	1123	16	401	739
9	6672	1124	16	406	744
10	6665	1121	16	405	747
11	6661	1117	16	406	750
12	6656	1112	17	406	753
1	6725	1213	22	430	807
2	6718	1203	23	435	807
3	6718	1205	23	438	816
4	6710	1200	23	437	817
5	6713	1198	24	442	822
6	6706	1193	24	445	824
7	6700	1186	24	447	828
8	6689	1181	24	450	831
9	6686	1177	24	457	835
10	6686	1177	25	461	838
11	6687	1177	25	467	841
12	6681	1174	25	469	841
1	6759	1203	13	455	798
2	6755	1200	14	458	802
3	6756	1200	14	458	807
4	6751	1192	15	458	806
5	6743	1189	17	465	814
6	6733	1184	17	465	813
7	6725	1180	18	468	814
8	6717	1174	18	471	814
9	6717	1177	18	480	821
10	6716	1175	18	484	823
11	6709	1171	18	488	822
12	6706	1170	19	491	823
1	6713	1212	14	443	797
2	6708	1205	14	445	797
3	6702	1201	14	451	797
4	6703	1196	14	451	798
5	6700	1191	15	456	802
6	6695	1187	15	460	801
7	6691	1181	15	462	804
8	6687	1176	14	466	810
9	6684	1174	15	465	813
10	6678	1168	15	468	815
11	6669	1164	16	474	815
12	6674	1164	17	477	816
1	6697	1213	18	442	799
2	6698	1211	18	444	804
3	6686	1203	19	447	805
4	6682	1203	20	452	807
5	6678	1198	21	458	810
6	6677	1194	22	463	811
7	6670	1189	22	467	812
8	6662	1187	24	470	813
9	6655	1182	24	473	814
10	6651	1181	24	474	817
11	6647	1179	24	477	819
12	6643	1177	27	481	819
1	6707	1184	18	416	765
2	6709	1185	19	419	765
3	6709	1186	19	420	769
4	6704	1182	19	421	775
5	6702	1177	18	423	779
6	6698	1174	18	425	784
7	6694	1167	17	426	782
8	6693	1166	18	429	785
9	6695	1163	19	433	785
10	6689	1159	20	435	790
11	6690	1156	22	441	789
12	6682	1154	22	444	792
1	6641	1171	14	419	769
2	6635	1162	14	418	771
3	6630	1155	14	424	771
4	6620	1148	15	426	770
5	6616	1143	15	432	769
6	6619	1142	15	433	774
7	6616	1139	16	437	776
8	6610	1131	17	437	770
9	6610	1127	19	438	776
10	6607	1124	19	446	778
11	6602	1121	19	448	779
12	6608	1117	21	454	778
1	6638	1145	18	406	746
2	6629	1138	19	408	749
3	6631	1136	18	411	752
4	6628	1135	18	413	755
5	6632	1137	17	417	761
6	6620	1130	18	420	763
7	6618	1127	18	421	763
8	6619	1125	18	423	767
9	6618	1122	19	428	766
10	6619	1121	20	432	771
11	6613	1116	21	436	771
12	6605	1112	21	436	774
1	6708	1204	21	439	791
2	6713	1203	22	438	792
3	6705	1200	22	441	797
4	6700	1192	22	444	798
5	6696	1189	23	447	802
6	6687	1182	23	451	803
7	6682	1178	23	452	809
8	6678	1174	23	455	811
9	6674	1172	23	456	809
10	6665	1167	23	457	810
11	6655	1161	23	460	809
12	6649	1157	23	463	812
1	6769	1222	21	444	806
2	6763	1219	21	445	807
3	6760	1218	22	446	812
4	6759	1217	22	451	816
5	6762	1218	22	451	819
6	6756	1212	21	454	820
7	6751	1210	21	459	823
8	6744	1202	21	461	822
9	6736	1198	21	462	825
10	6729	1195	21	465	825
11	6728	1190	20	467	826
12	6731	1189	20	467	832
1	6722	1191	26	444	787
2	6720	1189	28	447	791
3	6714	1186	29	451	791
4	6704	1181	30	455	789
5	6696	1174	31	457	792
6	6684	1166	34	460	793
7	6674	1153	36	460	786
8	6669	1150	36	462	784
9	6671	1147	35	465	791
10	6663	1141	35	467	790
11	6659	1137	35	467	789
12	6657	1135	36	470	790
1	6614	1131	16	402	748
2	6609	1126	16	403	748
3	6610	1124	16	407	758
4	6612	1127	17	411	762
5	6608	1121	17	413	764
6	6607	1119	17	418	766
7	6602	1118	17	421	769
8	6601	1115	18	422	769
9	6594	1109	18	423	766
10	6591	1106	18	423	768
11	6588	1106	20	425	769
12	6586	1106	20	428	770
1	6746	1204	17	454	786
2	6743	1201	17	454	786
3	6742	1200	17	456	794
4	6741	1191	18	457	792
5	6738	1186	18	458	796
6	6740	1185	18	462	803
7	6743	1185	19	469	810
8	6738	1177	19	470	809
9	6735	1172	19	473	812
10	6735	1172	20	478	816
11	6727	1167	20	480	821
12	6727	1162	21	482	825
1	6535	1185	11	409	773
2	6538	1183	11	413	777
3	6528	1178	11	414	781
4	6523	1172	11	417	786
5	6518	1170	11	419	793
6	6511	1164	11	423	790
7	6506	1161	13	425	791
8	6503	1160	13	431	796
9	6499	1155	13	435	795
10	6495	1150	15	438	794
11	6492	1146	16	441	796
12	6491	1146	17	449	799
1	6585	1212	15	434	785
2	6580	1212	15	435	793
3	6574	1206	15	438	794
4	6566	1199	16	441	798
5	6559	1192	16	441	799
6	6556	1190	16	447	801
7	6553	1188	17	449	804
8	6551	1186	19	451	806
9	6548	1180	19	453	809
10	6545	1176	19	456	810
11	6538	1170	19	460	808
12	6533	1167	19	464	812
1	6687	1181	17	422	793
2	6681	1177	17	426	792
3	6682	1174	18	431	792
4	6675	1170	19	433	792
5	6672	1168	20	437	796
6	6664	1163	21	440	800
7	6660	1162	23	444	805
8	6656	1158	24	447	805
9	6655	1157	25	448	811
10	6657	1156	26	448	815
11	6649	1151	27	452	816
12	6642	1146	27	451	813
1	6639	1162	20	404	753
2	6639	1161	20	410	757
3	6636	1157	20	412	756
4	6629	1154	20	412	756
5	6627	1150	22	413	763
6	6622	1149	22	415	766
7	6619	1150	22	415	771
8	6621	1149	22	419	775
9	6626	1150	22	423	778
10	6624	1150	22	426	777
11	6621	1147	22	429	782
12	6610	1140	23	434	784
1	6777	1174	21	423	765
2	6771	1168	21	426	771
3	6769	1168	21	426	776
4	6766	1169	21	431	777
5	6760	1164	21	435	775
6	6751	1162	21	437	779
7	6744	1154	21	442	777
8	6744	1154	21	446	781
9	6748	1153	21	450	784
10	6750	1151	21	451	789
11	6755	1153	22	457	792
12	6754	1152	22	460	799
1	6797	1194	16	421	773
2	6795	1192	16	424	779
3	6796	1192	18	429	781
4	6786	1182	18	434	781
5	6781	1176	20	438	779
6	6778	1168	21	440	783
7	6775	1166	22	440	785
8	6772	1161	23	445	786
9	6765	1155	23	446	785
10	6759	1149	23	450	786
11	6753	1147	24	452	789
12	6754	1146	24	455	790
1	6602	1169	29	421	752
2	6601	1164	29	424	756
3	6601	1160	29	426	761
4	6599	1158	31	428	766
5	6596	1154	33	429	769
6	6597	1154	33	434	772
7	6593	1151	34	437	774
8	6589	1147	34	444	775
9	6591	1144	35	445	778
10	6592	1144	35	448	782
11	6592	1142	36	452	783
12	6588	1140	36	453	782
1	6681	1212	16	439	784
2	6678	1211	17	442	786
3	6675	1207	18	442	787
4	6670	1199	18	444	787
5	6666	1197	18	448	792
6	6662	1191	19	453	796
7	6658	1187	20	457	801
8	6651	1177	21	462	802
9	6646	1172	21	464	808
10	6649	1170	22	469	813
11	6647	1166	23	475	815
12	6648	1165	22	476	821
1	6535	1182	16	431	764
2	6533	1181	18	432	768
3	6522	1172	17	436	771
4	6518	1171	17	439	771
5	6519	1169	17	444	774
6	6519	1169	17	449	775
7	6516	1167	18	451	779
8	6513	1164	18	454	780
9	6513	1159	21	455	780
10	6509	1154	22	463	780
11	6502	1148	22	467	781
12	6499	1144	22	468	783
1	6723	1177	14	434	792
2	6717	1171	14	437	795
3	6710	1164	14	440	797
4	6703	1160	15	444	803
5	6698	1156	16	446	806
6	6696	1153	16	446	810
7	6694	1150	16	449	816
8	6685	1146	16	453	820
9	6686	1144	17	454	817
10	6688	1145	17	456	818
11	6686	1145	18	457	822
12	6685	1143	19	458	820
1	6607	1148	17	410	733
2	6600	1142	19	412	736
3	6601	1142	19	414	736
4	6593	1139	20	417	740
5	6584	1133	21	418	742
6	6579	1129	21	424	742
7	6579	1129	21	428	745
8	6580	1128	23	428	747
9	6582	1128	23	432	752
10	6582	1125	24	433	761
11	6579	1123	24	438	764
12	6573	1121	26	442	766
1	6716	1266	13	446	826
2	6710	1263	13	448	828
3	6705	1258	13	452	828
4	6700	1253	13	455	833
5	6698	1252	15	462	833
6	6694	1249	17	464	833
7	6689	1243	17	469	836
8	6682	1237	17	472	838
9	6677	1232	18	472	838
10	6668	1225	18	475	838
11	6662	1218	19	477	838
12	6653	1213	20	478	840
1	6708	1178	12	430	774
2	6705	1172	13	432	778
3	6700	1167	13	433	778
4	6697	1164	14	436	781
5	6699	1166	15	445	786
6	6695	1163	15	448	788
7	6693	1164	15	452	793
8	6684	1159	17	452	790
9	6687	1158	17	458	791
10	6680	1150	19	463	794
11	6677	1148	19	468	801
12	6672	1145	19	472	804
1	6695	1145	15	405	743
2	6690	1141	15	408	743
3	6688	1143	16	413	746
4	6688	1141	16	419	750
5	6685	1137	18	421	752
6	6686	1137	20	425	761
7	6683	1137	20	429	765
8	6676	1132	21	432	764
9	6672	1129	22	433	769
10	6675	1127	22	436	769
11	6667	1122	22	440	771
12	6657	1118	24	442	771
1	6585	1201	18	422	765
2	6582	1197	18	425	767
3	6575	1195	18	428	770
4	6572	1188	19	429	772
5	6562	1183	19	430	772
6	6556	1180	19	435	776
7	6552	1176	20	437	775
8	6548	1173	20	441	778
9	6549	1173	20	444	779
10	6548	1173	21	445	783
11	6550	1174	21	448	784
12	6548	1171	22	450	788
1	6691	1226	18	448	818
2	6685	1220	18	452	817
3	6673	1210	18	458	814
4	6670	1207	18	461	817
5	6671	1207	18	463	822
6	6667	1203	17	467	825
7	6668	1198	18	469	825
8	6658	1194	19	471	823
9	6656	1191	19	476	825
10	6650	1186	20	480	827
11	6643	1178	20	481	824
12	6642	1179	20	483	828
1	6802	1220	20	422	790
2	6802	1220	21	423	793
3	6800	1222	21	427	800
4	6794	1213	24	429	795
5	6794	1212	24	434	796
6	6795	1211	25	441	801
7	6781	1203	26	444	800
8	6773	1195	26	448	800
9	6772	1195	27	451	804
10	6767	1189	27	452	801
11	6761	1183	27	456	806
12	6754	1177	26	459	807
1	6814	1254	23	424	801
2	6811	1247	23	424	801
3	6809	1242	25	428	801
4	6806	1240	26	433	805
5	6802	1235	26	434	807
6	6798	1233	27	439	813
7	6792	1231	27	440	814
8	6789	1228	30	447	817
9	6784	1224	30	448	820
10	6779	1219	31	452	825
11	6778	1218	31	453	829
12	6774	1211	31	455	834
1	6721	1183	13	408	766
2	6721	1182	14	410	766
3	6720	1179	16	411	765
4	6716	1171	17	411	765
5	6715	1169	18	413	766
6	6711	1168	19	417	768
7	6709	1166	19	422	769
8	6706	1162	19	428	769
9	6700	1157	21	430	773
10	6696	1154	22	433	779
11	6694	1153	22	437	782
12	6682	1143	21	443	782
1	6715	1195	15	429	771
2	6714	1190	16	432	775
3	6706	1185	19	433	781
4	6696	1174	20	435	779
5	6693	1171	20	438	780
6	6689	1167	20	442	781
7	6687	1165	20	444	787
8	6679	1162	21	450	789
9	6672	1157	23	451	793
10	6670	1154	24	454	798
11	6664	1146	24	460	795
12	6658	1143	25	462	794
1	6727	1211	23	467	813
2	6726	1209	23	472	816
3	6721	1204	24	478	817
4	6713	1201	24	479	818
5	6709	1196	25	484	823
6	6711	1193	25	492	827
7	6712	1191	25	498	830
8	6707	1185	24	500	830
9	6702	1183	24	503	833
10	6700	1181	26	504	838
11	6692	1177	26	507	841
12	6687	1176	26	508	846
1	6747	1235	16	426	789
2	6740	1230	16	429	793
3	6735	1226	17	433	796
4	6733	1227	17	438	801
5	6731	1222	17	439	802
6	6727	1218	17	443	805
7	6721	1216	17	446	805
8	6721	1210	19	453	808
9	6717	1206	20	455	809
10	6712	1203	22	458	813
11	6710	1198	22	463	811
12	6706	1194	24	466	819
1	6786	1253	8	452	804
2	6785	1250	9	454	807
3	6774	1242	11	454	807
4	6770	1237	10	455	806
5	6764	1234	11	460	812
6	6756	1232	11	464	814
7	6756	1232	10	468	816
8	6752	1227	10	471	821
9	6747	1224	10	475	823
10	6750	1223	10	476	828
11	6750	1221	10	478	829
12	6753	1219	10	478	829
1	6672	1158	22	405	742
2	6657	1147	22	407	744
3	6657	1146	22	409	745
4	6648	1140	23	412	744
5	6637	1131	24	416	747
6	6630	1130	25	417	747
7	6629	1127	26	421	748
8	6619	1120	26	423	748
9	6613	1117	25	424	751
10	6612	1115	24	428	753
11	6607	1113	24	432	762
12	6601	1106	26	435	763
1	6552	1187	19	432	763
2	6545	1183	19	433	765
3	6543	1180	19	436	770
4	6545	1178	19	439	774
5	6548	1177	19	440	780
6	6548	1173	21	441	782
7	6547	1172	22	442	789
8	6536	1162	21	444	790
9	6531	1158	22	446	791
10	6533	1156	23	450	796
11	6535	1154	23	451	797
12	6532	1151	23	455	798
1	6751	1240	24	429	816
2	6749	1240	25	431	820
3	6737	1231	26	434	818
4	6732	1228	27	439	820
5	6738	1230	27	441	820
6	6730	1225	29	443	821
7	6726	1222	29	445	823
8	6726	1221	29	447	824
9	6715	1216	31	452	827
10	6711	1212	32	456	829
11	6707	1210	32	459	830
12	6706	1207	32	459	831
1	6795	1269	16	436	824
2	6792	1268	16	439	828
3	6782	1264	16	444	837
4	6773	1256	16	450	841
5	6769	1254	20	451	843
6	6764	1247	21	457	843
7	6762	1243	23	458	843
8	6756	1238	25	461	848
9	6755	1236	25	464	853
10	6749	1230	26	467	853
11	6748	1228	27	472	856
12	6739	1221	27	476	856
1	6671	1183	20	420	767
2	6675	1181	20	423	772
3	6678	1181	20	426	779
4	6679	1181	20	428	787
5	6674	1178	21	430	791
6	6665	1174	22	432	795
7	6664	1172	22	434	795
8	6666	1168	24	435	797
9	6659	1164	25	438	800
10	6659	1163	25	440	801
11	6651	1157	28	438	796
12	6649	1155	29	440	800
1	6666	1226	21	417	802
2	6662	1224	23	420	805
3	6657	1223	22	425	808
4	6655	1219	23	428	810
5	6652	1214	25	434	815
6	6649	1208	25	437	816
7	6637	1204	26	441	817
8	6636	1203	26	447	822
9	6629	1197	26	450	819
10	6624	1194	28	453	820
11	6621	1190	28	458	817
12	6615	1189	29	458	817
1	6638	1208	14	429	775
2	6636	1206	14	432	776
3	6633	1205	14	443	782
4	6632	1204	14	445	784
5	6629	1200	14	448	789
6	6631	1196	15	453	792
7	6624	1189	15	457	796
8	6623	1188	16	459	797
9	6618	1184	16	459	793
10	6615	1179	16	460	794
11	6612	1179	17	462	799
12	6609	1175	17	465	798
1	6812	1245	16	419	798
2	6806	1240	17	420	797
3	6793	1230	17	424	794
4	6798	1227	18	429	799
5	6792	1224	19	434	804
6	6786	1221	19	442	806
7	6787	1219	19	445	810
8	6788	1221	20	449	814
9	6787	1220	22	454	820
10	6784	1218	23	458	825
11	6775	1210	23	458	823
12	6775	1209	25	460	827
1	6645	1236	16	438	805
2	6646	1235	17	442	809
3	6638	1233	18	445	810
4	6629	1227	19	449	813
5	6626	1223	20	455	815
6	6620	1219	21	460	818
7	6626	1220	21	463	825
8	6624	1217	22	467	830
9	6617	1212	23	468	833
10	6608	1207	23	472	835
11	6604	1202	23	476	841
12	6600	1200	24	480	843
1	6526	1199	16	428	775
2	6520	1195	18	432	777
3	6516	1191	18	432	777
4	6515	1190	18	434	783
5	6512	1185	19	439	790
6	6509	1177	20	441	796
7	6507	1173	20	448	796
8	6502	1168	20	452	795
9	6496	1164	20	453	796
10	6487	1159	20	456	800
11	6480	1153	21	460	803
12	6479	1150	21	464	804
1	6837	1207	28	440	801
2	6836	1206	28	442	804
3	6828	1202	28	445	805
4	6821	1196	29	449	807
5	6817	1190	29	453	807
6	6813	1186	29	455	808
7	6808	1181	28	460	808
8	6807	1180	29	463	810
9	6800	1176	29	465	806
10	6800	1176	30	468	808
11	6790	1172	30	473	809
12	6777	1167	31	473	814
1	6720	1179	19	437	772
2	6714	1175	21	439	773
3	6705	1172	22	444	777
4	6703	1171	22	446	781
5	6704	1169	24	447	784
6	6703	1166	24	451	786
7	6702	1164	24	454	789
8	6699	1161	25	458	796
9	6697	1159	25	461	800
10	6693	1157	25	465	806
11	6685	1148	27	467	802
12	6676	1140	29	472	802
1	6620	1189	19	435	770
2	6618	1189	21	437	772
3	6612	1184	23	442	772
4	6609	1182	24	445	779
5	6608	1178	24	447	784
6	6599	1174	25	451	783
7	6592	1166	25	452	786
8	6590	1167	25	456	793
9	6586	1167	25	462	803
10	6589	1166	24	468	806
11	6587	1162	25	468	810
12	6586	1162	25	470	812
1	6718	1285	26	479	856
2	6714	1284	26	483	861
3	6718	1287	26	487	871
4	6715	1286	26	492	876
5	6714	1286	27	496	881
6	6709	1279	28	497	879
7	6701	1268	28	504	875
8	6695	1264	29	506	875
9	6695	1263	30	508	881
10	6686	1258	29	509	880
11	6691	1258	29	515	885
12	6691	1255	30	521	891
1	6637	1239	27	464	823
2	6640	1238	28	467	829
3	6637	1238	29	469	834
4	6639	1237	29	477	839
5	6639	1236	29	479	843
6	6631	1227	29	480	844
7	6629	1226	30	483	840
8	6626	1224	30	487	842
9	6624	1223	30	492	845
10	6620	1222	30	497	849
11	6615	1218	31	500	850
12	6614	1218	31	506	858
1	6748	1236	19	418	791
2	6741	1230	19	421	792
3	6734	1227	20	422	794
4	6733	1224	21	427	795
5	6734	1226	22	430	800
6	6736	1224	23	433	806
7	6734	1220	22	437	807
8	6728	1216	23	442	808
9	6723	1214	25	448	812
10	6716	1209	24	449	814
11	6716	1211	24	452	817
12	6712	1205	24	453	817
1	6828	1245	21	453	823
2	6826	1246	25	455	837
3	6820	1239	25	457	838
4	6822	1239	25	460	842
5	6820	1238	26	461	846
6	6817	1231	27	464	844
7	6812	1226	27	466	846
8	6809	1223	27	471	848
9	6799	1216	28	474	843
10	6792	1211	28	479	849
11	6793	1208	29	482	854
12	6789	1207	29	483	856
1	6785	1214	11	402	767
2	6786	1211	12	405	772
3	6782	1210	12	408	777
4	6780	1209	13	412	779
5	6783	1209	14	414	780
6	6778	1205	14	414	781
7	6774	1202	15	417	780
8	6771	1200	15	420	786
9	6767	1197	15	424	795
10	6764	1196	15	429	800
11	6759	1196	16	432	801
12	6757	1193	20	433	803
1	6618	1209	23	466	798
2	6608	1205	23	472	799
3	6608	1205	23	475	807
4	6608	1206	23	478	813
5	6602	1200	23	479	816
6	6590	1193	23	483	817
7	6585	1190	23	487	820
8	6580	1186	23	490	822
9	6579	1185	24	491	826
10	6576	1184	24	494	829
11	6574	1182	24	498	830
12	6571	1178	24	499	829
1	6459	1174	14	412	765
2	6452	1169	15	412	767
3	6446	1166	15	416	774
4	6435	1159	15	420	772
5	6434	1157	15	423	773
6	6435	1156	15	425	775
7	6435	1154	16	424	774
8	6430	1151	16	425	777
9	6424	1143	17	425	781
10	6419	1139	18	428	785
11	6416	1138	18	429	783
12	6406	1133	18	433	783
1	6661	1220	18	445	776
2	6663	1222	18	445	779
3	6650	1216	19	447	784
4	6646	1217	19	449	790
5	6641	1212	21	450	792
6	6640	1207	24	453	796
7	6637	1205	25	457	803
8	6633	1200	26	459	804
9	6630	1197	26	465	807
10	6628	1196	26	467	815
11	6620	1192	26	470	816
12	6608	1179	27	472	816
1	6732	1212	16	408	785
2	6731	1211	16	415	793
3	6724	1208	18	416	796
4	6726	1207	19	422	800
5	6723	1205	19	426	806
6	6711	1198	20	428	805
7	6703	1188	20	429	806
8	6695	1183	20	431	808
9	6691	1179	20	432	809
10	6686	1174	20	434	811
11	6685	1173	21	435	816
12	6677	1167	20	441	818
1	6660	1218	18	431	777
2	6664	1219	19	434	781
3	6662	1216	19	441	784
4	6659	1212	20	444	789
5	6660	1210	21	447	791
6	6659	1205	21	449	802
7	6648	1193	22	450	804
8	6646	1193	22	452	806
9	6642	1191	22	456	808
10	6636	1190	23	458	814
11	6634	1185	24	459	818
12	6634	1187	24	463	822
1	6806	1223	15	432	801
2	6797	1220	17	434	800
3	6794	1218	17	434	803
4	6788	1209	17	439	802
5	6782	1205	17	439	804
6	6773	1197	19	443	807
7	6767	1193	20	447	809
8	6761	1188	20	451	813
9	6756	1182	20	454	816
10	6757	1179	20	456	817
11	6752	1171	21	462	817
12	6746	1169	22	463	819
1	6436	1137	18	449	771
2	6435	1136	18	451	775
3	6430	1134	18	454	772
4	6435	1130	17	456	773
5	6431	1126	20	459	776
6	6432	1125	20	460	782
7	6429	1118	20	467	778
8	6425	1111	19	472	777
9	6420	1109	21	472	779
10	6414	1105	21	477	778
11	6408	1101	22	477	779
12	6408	1094	22	482	780
1	6645	1151	20	412	736
2	6637	1145	20	412	740
3	6633	1138	20	415	741
4	6635	1136	20	418	747
5	6635	1131	19	419	747
6	6630	1126	19	423	747
7	6623	1120	19	426	747
8	6621	1118	20	432	748
9	6618	1117	21	436	752
10	6612	1109	22	435	753
11	6609	1104	24	437	755
12	6606	1100	24	437	760
1	6571	1191	25	447	786
2	6566	1188	25	451	790
3	6561	1183	25	455	794
4	6555	1178	25	456	795
5	6544	1176	25	462	796
6	6538	1173	26	463	800
7	6537	1169	28	465	807
8	6535	1167	28	468	812
9	6533	1164	28	471	813
10	6526	1163	28	473	816
11	6521	1158	28	478	816
12	6522	1157	29	483	818
1	6844	1223	21	420	790
2	6838	1217	21	422	790
3	6834	1216	22	428	795
4	6827	1214	21	435	796
5	6823	1208	23	435	800
6	6817	1205	24	439	804
7	6815	1202	25	441	806
8	6811	1197	25	441	805
9	6806	1192	25	444	804
10	6802	1187	26	445	810
11	6794	1184	26	453	814
12	6787	1174	26	453	814
1	6671	1199	19	431	792
2	6661	1195	19	434	793
3	6661	1194	19	434	795
4	6665	1192	19	436	794
5	6666	1193	19	438	799
6	6662	1191	20	442	799
7	6660	1187	20	446	801
8	6654	1184	22	449	804
9	6651	1181	22	451	804
10	6647	1182	26	464	810
11	6645	1183	28	468	813
12	6639	1177	27	469	817
1	6687	1188	25	403	736
2	6682	1185	25	408	741
3	6681	1184	27	409	744
4	6676	1180	27	412	747
5	6667	1175	26	415	754
6	6663	1171	26	417	757
7	6659	1166	27	421	758
8	6656	1159	27	422	761
9	6647	1153	27	430	763
10	6651	1153	28	431	765
11	6648	1146	29	431	765
12	6646	1142	31	434	767
1	6673	1163	24	428	774
2	6671	1161	25	431	780
3	6664	1155	26	433	780
4	6656	1152	27	435	782
5	6648	1143	27	439	783
6	6641	1136	27	442	782
7	6631	1129	28	442	782
8	6627	1124	29	446	782
9	6624	1121	29	453	783
10	6623	1118	29	455	784
11	6621	1116	31	456	785
12	6616	1114	31	460	787
1	6634	1208	26	453	787
2	6629	1202	28	453	787
3	6627	1200	28	457	798
4	6622	1197	29	463	800
5	6622	1194	29	463	805
6	6615	1193	28	469	813
7	6604	1185	30	474	813
8	6603	1185	30	479	818
9	6596	1179	31	482	822
10	6601	1178	33	483	827
11	6598	1172	35	488	828
12	6593	1168	36	494	830
1	6648	1204	27	440	784
2	6644	1201	28	441	789
3	6641	1200	28	443	796
4	6637	1194	28	445	799
5	6633	1188	28	446	803
6	6621	1181	28	449	805
7	6624	1179	30	452	806
8	6619	1177	32	454	807
9	6615	1172	34	457	807
10	6609	1170	34	459	804
11	6604	1167	33	460	802
12	6601	1165	33	461	804
1	6718	1230	18	413	781
2	6718	1227	20	416	786
3	6711	1220	21	417	784
4	6706	1213	21	417	783
5	6695	1205	20	418	783
6	6696	1206	20	421	792
7	6695	1204	21	425	800
8	6692	1198	21	427	803
9	6690	1195	21	429	806
10	6691	1195	22	434	808
11	6689	1192	25	438	809
12	6689	1190	26	438	811
1	6737	1243	13	431	801
2	6738	1242	13	437	805
3	6741	1241	13	443	807
4	6740	1241	13	445	810
5	6736	1238	13	448	817
6	6730	1237	13	450	819
7	6727	1234	13	455	828
8	6721	1224	13	456	828
9	6725	1226	15	458	833
10	6726	1224	15	463	840
11	6718	1216	17	465	842
12	6717	1213	17	469	842
1	6763	1198	18	446	803
2	6764	1197	20	451	805
3	6765	1197	21	455	806
4	6763	1189	23	460	805
5	6764	1187	23	460	804
6	6763	1184	23	464	810
7	6762	1183	23	467	817
8	6755	1175	22	470	813
9	6749	1174	21	472	815
10	6750	1171	23	474	815
11	6746	1165	23	476	816
12	6744	1160	23	476	814
1	6763	1205	15	427	782
2	6765	1203	16	428	786
3	6759	1200	15	433	789
4	6758	1197	15	436	789
5	6761	1197	15	439	797
6	6763	1197	15	445	804
7	6762	1195	15	446	803
8	6758	1194	16	448	804
9	6749	1188	17	451	806
10	6746	1185	17	453	807
11	6743	1181	21	459	807
12	6734	1175	21	461	810
1	6569	1167	10	412	758
2	6564	1162	11	413	759
3	6558	1160	11	414	760
4	6555	1156	12	414	765
5	6554	1152	12	417	770
6	6548	1148	12	422	774
7	6547	1146	12	425	778
8	6542	1143	12	427	781
9	6542	1138	12	432	782
10	6541	1135	12	437	786
11	6539	1132	16	439	789
12	6539	1131	16	442	791
1	6613	1164	10	407	757
2	6615	1163	11	409	762
3	6609	1155	12	412	763
4	6608	1152	12	414	767
5	6609	1152	13	415	774
6	6603	1148	14	417	775
7	6601	1144	15	418	773
8	6603	1140	15	421	778
9	6608	1141	15	425	780
10	6599	1136	16	425	779
11	6602	1133	18	426	781
12	6600	1127	18	429	779
1	6775	1181	20	404	765
2	6772	1177	20	406	768
3	6761	1169	20	408	766
4	6760	1170	21	410	772
5	6753	1164	21	411	774
6	6753	1161	23	414	776
7	6754	1161	23	420	777
8	6751	1160	24	426	782
9	6747	1155	26	428	782
10	6746	1154	28	430	790
11	6740	1152	30	431	791
12	6739	1149	30	435	793
1	6739	1282	30	452	832
2	6734	1282	30	463	834
3	6725	1274	30	467	843
4	6722	1270	31	470	846
5	6713	1264	32	471	844
6	6708	1260	33	473	844
7	6707	1256	33	476	847
8	6706	1254	34	480	852
9	6704	1250	35	483	853
10	6692	1241	35	489	852
11	6692	1240	35	495	857
12	6691	1238	35	496	859
1	6600	1211	19	444	777
2	6597	1209	19	448	783
3	6591	1202	19	452	782
4	6590	1196	18	456	781
5	6578	1190	19	457	781
6	6574	1190	21	462	783
7	6572	1191	21	467	788
8	6568	1188	22	469	789
9	6564	1186	22	469	791
10	6564	1186	24	474	793
11	6563	1183	24	476	793
12	6556	1178	24	479	795
1	6683	1219	21	462	818
2	6679	1215	21	462	817
3	6684	1216	21	469	825
4	6685	1214	22	471	829
5	6683	1213	23	475	834
6	6679	1210	23	476	839
7	6675	1206	23	479	840
8	6666	1197	23	481	836
9	6655	1189	23	486	836
10	6653	1187	24	489	838
11	6654	1185	24	491	841
12	6650	1180	25	497	840
1	6564	1215	25	418	788
2	6565	1213	26	422	791
3	6562	1209	27	425	795
4	6564	1207	29	429	797
5	6565	1205	30	431	801
6	6558	1201	30	431	801
7	6556	1200	30	432	801
8	6554	1198	32	436	801
9	6552	1195	34	441	804
10	6543	1188	36	444	803
11	6539	1184	37	447	809
12	6529	1180	38	449	810
1	6627	1212	23	411	801
2	6622	1209	23	416	807
3	6616	1208	23	422	810
4	6614	1206	23	425	815
5	6614	1204	25	428	817
6	6615	1201	25	428	824
7	6614	1202	26	434	828
8	6615	1197	26	437	826
9	6610	1193	28	443	826
10	6610	1189	28	452	826
11	6605	1186	29	461	830
12	6607	1184	29	469	834
1	6744	1175	17	468	769
2	6742	1172	17	469	770
3	6739	1173	17	472	777
4	6741	1173	19	477	784
5	6733	1165	19	483	784
6	6731	1163	18	485	788
7	6724	1154	19	488	786
8	6716	1149	21	490	787
9	6715	1143	22	493	787
10	6708	1137	23	496	785
11	6703	1136	24	501	790
12	6694	1132	24	504	789
1	6726	1208	16	441	788
2	6721	1202	17	445	794
3	6718	1199	17	452	800
4	6713	1196	18	456	803
5	6705	1189	18	458	804
6	6697	1183	18	460	805
7	6697	1177	19	463	805
8	6695	1176	19	472	803
9	6692	1171	21	475	807
10	6684	1167	20	475	807
11	6685	1168	21	476	818
12	6687	1169	21	481	826
1	6706	1137	9	402	748
2	6708	1138	11	405	755
3	6703	1136	11	410	758
4	6694	1130	10	413	759
5	6687	1125	11	419	766
6	6678	1120	10	421	771
7	6676	1113	11	421	769
8	6674	1110	12	422	775
9	6673	1106	12	425	777
10	6667	1101	12	428	779
11	6664	1096	13	432	781
12	6663	1096	14	440	782
1	6619	1164	25	450	785
2	6620	1163	25	451	788
3	6612	1158	26	454	787
4	6614	1158	26	457	796
5	6614	1155	27	459	797
6	6613	1153	28	460	800
7	6615	1153	29	461	807
8	6610	1146	28	463	810
9	6605	1145	28	465	812
10	6597	1141	29	468	814
11	6594	1140	30	469	815
12	6591	1141	32	474	818
1	6729	1158	23	402	762
2	6728	1156	23	405	760
3	6719	1151	24	406	764
4	6719	1150	23	408	766
5	6718	1145	23	412	767
6	6715	1139	28	416	769
7	6707	1133	28	421	769
8	6702	1129	28	424	770
9	6695	1124	28	426	773
10	6693	1123	28	432	781
11	6689	1119	30	436	786
12	6686	1114	30	438	784
1	6727	1199	20	426	770
2	6717	1194	21	430	775
3	6714	1193	21	432	783
4	6708	1191	21	435	784
5	6700	1186	21	438	787
6	6698	1186	21	442	791
7	6693	1181	22	448	798
8	6688	1176	24	449	801
9	6684	1172	24	449	802
10	6680	1167	24	452	801
11	6677	1164	25	454	806
12	6670	1159	26	457	806
1	6631	1191	25	422	770
2	6632	1192	29	423	773
3	6630	1190	29	425	774
4	6620	1183	30	429	775
5	6617	1181	30	430	782
6	6614	1174	31	434	787
7	6613	1173	31	437	791
8	6606	1168	32	439	793
9	6603	1168	33	442	795
10	6596	1163	33	443	796
11	6590	1157	34	450	801
12	6591	1155	34	453	804
1	6633	1196	18	433	769
2	6633	1193	18	436	776
3	6632	1192	20	440	779
4	6631	1188	20	443	779
5	6627	1182	20	447	781
6	6625	1180	20	448	785
7	6618	1171	20	449	785
8	6611	1168	20	451	785
9	6605	1160	20	456	788
10	6604	1160	24	461	791
11	6602	1159	24	464	800
12	6600	1153	25	468	804
1	6646	1226	19	447	830
2	6640	1222	20	451	831
3	6641	1226	23	455	835
4	6634	1224	25	457	840
5	6633	1220	26	460	845
6	6628	1215	27	465	842
7	6625	1212	27	468	844
8	6621	1210	27	472	847
9	6619	1207	27	477	849
10	6615	1203	27	480	851
11	6612	1202	27	485	855
12	6610	1201	28	491	859
1	6795	1218	21	414	806
2	6794	1220	21	417	810
3	6784	1213	22	422	810
4	6778	1206	23	423	809
5	6778	1206	23	431	814
6	6775	1206	23	435	819
7	6772	1202	23	436	821
8	6769	1194	23	439	821
9	6768	1191	24	444	828
10	6765	1187	26	449	828
11	6764	1185	26	454	836
12	6760	1180	26	455	836
1	6628	1211	21	442	786
2	6628	1210	22	444	790
3	6628	1208	23	446	790
4	6623	1204	25	451	795
5	6614	1197	24	454	792
6	6615	1196	25	459	795
7	6611	1191	25	460	797
8	6606	1183	25	463	795
9	6607	1180	27	467	798
10	6605	1178	27	469	800
11	6597	1175	28	474	805
12	6593	1172	29	478	810
1	6634	1209	18	441	820
2	6624	1205	19	441	821
3	6618	1193	19	444	819
4	6608	1186	19	446	816
5	6608	1182	21	447	817
6	6608	1179	21	449	814
7	6605	1177	22	451	817
8	6597	1172	23	452	819
9	6595	1169	23	459	824
10	6589	1165	23	462	825
11	6588	1164	23	466	826
12	6585	1160	24	467	827
1	6764	1242	10	450	825
2	6763	1239	11	453	830
3	6755	1237	13	453	832
4	6747	1237	13	457	837
5	6745	1236	13	462	843
6	6742	1235	14	469	853
7	6734	1228	15	470	854
8	6728	1223	16	474	853
9	6721	1218	17	474	854
10	6719	1218	19	479	861
11	6706	1209	23	478	859
12	6695	1202	23	481	857
1	6711	1186	18	405	788
2	6705	1179	21	409	790
3	6705	1178	21	412	792
4	6697	1171	21	414	792
5	6693	1167	22	418	796
6	6687	1163	23	420	798
7	6684	1162	23	425	800
8	6683	1159	23	428	803
9	6678	1156	25	431	803
10	6679	1153	26	434	804
11	6683	1154	27	444	806
12	6673	1147	26	444	806
1	6653	1240	29	433	787
2	6648	1234	30	440	786
3	6637	1229	30	442	788
4	6632	1229	30	445	791
5	6629	1221	31	449	788
6	6619	1214	31	450	787
7	6615	1212	32	453	791
8	6613	1208	32	455	792
9	6611	1208	33	455	790
10	6605	1202	34	458	792
11	6598	1198	34	461	792
12	6594	1193	35	463	792
1	6463	1151	6	404	759
2	6457	1147	6	411	759
3	6457	1143	6	413	760
4	6450	1136	6	416	758
5	6454	1139	6	420	764
6	6454	1136	6	426	765
7	6450	1132	7	430	769
8	6448	1130	7	434	770
9	6447	1128	8	441	768
10	6446	1126	9	443	773
11	6439	1122	10	447	772
12	6437	1119	10	453	771
t	Total-IDU	IDU-HIV	IDU-AIDS	IDU-HAART	IDU-tested
1	6551	1190	18	439	769
2	6551	1192	18	446	773
3	6552	1191	20	452	781
4	6547	1189	21	453	786
5	6545	1188	21	455	789
6	6541	1183	21	457	791
7	6534	1178	21	464	795
8	6532	1178	21	465	798
9	6530	1175	22	466	804
10	6530	1172	22	470	808
11	6522	1165	22	472	807
12	6519	1162	23	474	808
1	6559	1219	26	454	811
2	6552	1214	28	459	811
3	6547	1215	28	461	815
4	6547	1214	28	466	817
5	6543	1210	28	472	818
6	6536	1203	28	474	820
7	6534	1198	29	476	819
8	6536	1196	29	477	826
9	6534	1194	30	479	826
10	6524	1184	30	479	824
11	6519	1180	29	481	824
12	6517	1175	29	486	826
1	6714	1205	18	437	778
2	6708	1199	18	440	791
3	6705	1195	18	445	792
4	6704	1192	18	446	796
5	6696	1192	19	452	805
6	6692	1188	20	457	809
7	6687	1184	21	460	809
8	6681	1180	21	460	809
9	6678	1178	20	465	816
10	6670	1173	20	467	817
11	6670	1170	22	469	819
12	6664	1164	22	471	825
1	6705	1219	20	468	819
2	6698	1217	20	471	820
3	6690	1210	20	475	819
4	6686	1209	21	475	822
5	6674	1201	21	480	823
6	6672	1196	20	479	822
7	6664	1189	20	485	820
8	6660	1186	21	488	821
9	6661	1184	22	492	827
10	6655	1179	22	492	825
11	6652	1178	24	496	826
12	6647	1175	23	497	828
1	6666	1144	21	409	734
2	6661	1143	23	412	735
3	6656	1139	26	415	740
4	6653	1138	26	419	746
5	6641	1129	27	421	750
6	6638	1126	28	423	752
7	6639	1123	30	427	757
8	6628	1118	31	429	760
9	6628	1119	31	431	765
10	6629	1116	32	437	768
11	6624	1111	33	440	767
12	6624	1110	33	443	771
1	6640	1233	17	432	797
2	6636	1233	17	438	799
3	6633	1229	18	441	803
4	6628	1220	18	445	801
5	6622	1218	19	448	804
6	6620	1214	20	450	807
7	6616	1211	21	453	813
8	6611	1209	21	459	819
9	6608	1208	21	461	821
10	6604	1206	21	463	824
11	6601	1202	21	468	825
12	6594	1199	21	471	827
1	6730	1232	9	439	813
2	6727	1233	11	450	819
3	6721	1230	13	453	819
4	6721	1231	13	458	824
5	6723	1234	13	463	833
6	6717	1228	14	466	831
7	6716	1228	15	468	835
8	6715	1223	18	467	836
9	6709	1220	19	468	838
10	6706	1213	20	472	842
11	6706	1213	20	473	844
12	6701	1210	21	479	848
1	6750	1181	19	436	767
2	6751	1179	19	440	773
3	6747	1175	20	442	777
4	6738	1168	20	447	782
5	6735	1166	20	451	785
6	6734	1161	21	453	787
7	6730	1157	21	457	787
8	6733	1154	21	460	789
9	6732	1152	22	463	793
10	6730	1149	22	463	803
11	6732	1148	22	466	806
12	6723	1143	23	470	806
1	6500	1151	19	398	724
2	6492	1150	19	401	729
3	6492	1146	20	403	737
4	6492	1146	20	406	744
5	6491	1143	22	409	744
6	6485	1139	22	412	744
7	6484	1137	21	413	751
8	6483	1135	22	417	752
9	6477	1130	23	420	761
10	6475	1131	25	422	766
11	6476	1129	27	424	766
12	6473	1124	29	427	768
1	6751	1247	26	447	818
2	6748	1242	26	448	819
3	6744	1238	28	450	823
4	6731	1226	29	452	818
5	6729	1224	30	456	818
6	6727	1220	31	462	824
7	6728	1218	31	464	827
8	6718	1213	30	466	828
9	6718	1211	31	469	832
10	6714	1208	31	470	831
11	6707	1202	32	474	834
12	6697	1198	32	479	834
1	6701	1240	11	478	816
2	6694	1236	11	481	816
3	6695	1235	11	484	820
4	6688	1231	11	485	821
5	6683	1224	12	488	821
6	6677	1218	12	491	824
7	6675	1215	14	493	827
8	6670	1212	14	496	832
9	6662	1205	15	499	838
10	6659	1201	16	501	834
11	6656	1201	18	504	840
12	6650	1196	19	506	844
1	6670	1232	19	444	794
2	6669	1232	19	448	796
3	6665	1232	19	451	797
4	6655	1225	19	458	800
5	6662	1228	20	465	807
6	6653	1223	21	466	810
7	6651	1220	21	467	810
8	6652	1218	23	470	812
9	6650	1212	23	473	811
10	6647	1208	23	477	815
11	6643	1204	26	480	816
12	6633	1198	26	481	816
1	6609	1163	19	397	753
2	6604	1158	20	399	756
3	6600	1153	20	400	754
4	6598	1147	19	404	754
5	6598	1144	21	406	756
6	6597	1142	24	410	758
7	6592	1138	25	414	762
8	6595	1137	26	417	764
9	6592	1134	26	419	765
10	6588	1131	26	421	766
11	6584	1126	28	421	768
12	6580	1121	28	426	772
1	6693	1192	12	424	795
2	6687	1189	14	427	802
3	6684	1188	15	428	804
4	6679	1183	15	435	807
5	6671	1179	16	442	812
6	6667	1177	17	447	814
7	6666	1172	17	452	818
8	6660	1168	17	454	819
9	6663	1167	17	459	821
10	6652	1157	18	465	817
11	6647	1156	19	468	819
12	6647	1157	19	473	823
1	6699	1203	16	428	769
2	6702	1203	17	429	773
3	6695	1201	17	431	773
4	6691	1197	18	433	777
5	6689	1191	20	436	781
6	6684	1187	21	438	783
7	6680	1183	22	446	787
8	6675	1178	22	448	789
9	6674	1179	22	450	792
10	6670	1171	24	453	790
11	6667	1167	25	458	791
12	6660	1162	25	461	793
1	6825	1179	11	450	789
2	6821	1175	11	455	791
3	6812	1172	11	460	793
4	6812	1169	11	464	796
5	6810	1168	11	465	799
6	6807	1167	11	468	803
7	6799	1160	12	469	802
8	6796	1160	12	477	805
9	6794	1154	12	481	805
10	6790	1150	13	486	804
11	6791	1148	13	490	806
12	6792	1150	14	492	814
1	6713	1220	17	438	768
2	6706	1213	17	441	768
3	6699	1207	17	443	773
4	6692	1200	18	444	773
5	6690	1197	19	447	778
6	6687	1192	19	450	779
7	6681	1187	20	456	779
8	6676	1180	21	459	778
9	6667	1176	24	462	781
10	6664	1173	24	465	781
11	6659	1169	25	470	783
12	6660	1167	25	475	785
1	6642	1198	15	413	774
2	6643	1198	15	416	780
3	6639	1195	20	420	781
4	6639	1194	21	422	783
5	6635	1191	21	424	789
6	6637	1190	21	428	790
7	6632	1187	21	432	793
8	6636	1186	21	433	797
9	6631	1182	21	436	798
10	6624	1179	21	438	796
11	6619	1176	20	441	798
12	6618	1176	20	442	801
1	6658	1165	22	417	771
2	6655	1160	23	418	774
3	6652	1159	24	421	777
4	6643	1152	24	425	778
5	6641	1148	23	430	779
6	6639	1145	23	431	781
7	6630	1139	23	433	786
8	6631	1136	25	434	790
9	6628	1134	26	438	795
10	6627	1133	26	441	800
11	6621	1128	27	441	802
12	6617	1122	29	443	799
1	6606	1173	13	408	756
2	6605	1169	13	409	760
3	6599	1164	14	413	759
4	6597	1160	14	415	764
5	6596	1155	14	421	763
6	6592	1152	15	423	764
7	6588	1147	15	426	770
8	6585	1150	16	430	774
9	6580	1145	18	434	777
10	6574	1142	19	438	779
11	6568	1140	19	442	782
12	6559	1134	19	446	785
1	6683	1226	21	446	823
2	6681	1224	22	449	825
3	6683	1223	22	456	832
4	6684	1221	22	458	835
5	6678	1214	23	460	834
6	6669	1208	22	465	833
7	6662	1203	23	467	835
8	6661	1203	24	470	840
9	6661	1198	24	472	842
10	6657	1194	25	478	846
11	6647	1184	27	478	844
12	6643	1181	27	481	845
1	6521	1171	25	410	744
2	6518	1167	25	413	747
3	6516	1162	25	414	747
4	6514	1157	25	415	747
5	6508	1152	25	416	743
6	6505	1148	26	419	743
7	6499	1145	27	421	749
8	6494	1142	28	422	748
9	6485	1137	29	426	750
10	6475	1126	30	428	746
11	6474	1123	30	429	748
12	6474	1123	30	433	750
1	6613	1200	16	404	766
2	6608	1194	16	412	768
3	6603	1188	17	415	767
4	6594	1185	17	417	768
5	6587	1179	18	421	771
6	6590	1179	18	423	777
7	6579	1172	18	427	785
8	6574	1169	18	431	786
9	6573	1164	18	435	787
10	6567	1158	18	440	788
11	6567	1157	19	445	790
12	6562	1155	20	448	794
1	6736	1176	22	443	785
2	6731	1175	22	449	790
3	6723	1169	22	451	791
4	6719	1168	23	453	793
5	6714	1165	23	455	796
6	6705	1159	23	457	803
7	6704	1155	23	458	810
8	6703	1151	23	462	809
9	6702	1148	24	465	813
10	6697	1145	25	466	815
11	6692	1142	25	467	813
12	6690	1140	27	469	814
1	6688	1175	18	414	756
2	6687	1170	18	420	759
3	6684	1168	18	425	763
4	6676	1165	19	425	767
5	6673	1161	19	427	769
6	6665	1155	21	428	771
7	6661	1150	21	431	773
8	6652	1142	21	430	771
9	6652	1140	21	434	772
10	6646	1139	25	437	774
11	6643	1136	27	438	777
12	6640	1135	26	444	786
1	6659	1209	20	418	747
2	6654	1204	20	420	752
3	6649	1200	19	424	750
4	6647	1199	19	425	757
5	6643	1194	19	430	757
6	6641	1191	19	433	762
7	6639	1190	19	439	765
8	6637	1186	19	440	766
9	6636	1184	21	443	769
10	6629	1180	21	449	769
11	6625	1177	21	455	772
12	6617	1169	21	458	774
1	6716	1238	25	463	827
2	6706	1229	25	465	831
3	6698	1225	26	468	833
4	6694	1220	27	470	833
5	6695	1217	28	475	837
6	6690	1214	28	476	838
7	6686	1215	28	480	842
8	6680	1210	30	483	843
9	6677	1204	32	486	843
10	6670	1201	32	489	847
11	6661	1196	33	493	843
12	6649	1189	35	493	842
1	6737	1280	22	446	826
2	6728	1272	24	450	823
3	6722	1272	25	453	830
4	6717	1269	25	455	831
5	6713	1266	27	458	832
6	6712	1265	29	462	835
7	6707	1259	28	466	838
8	6704	1255	29	469	837
9	6697	1251	29	473	842
10	6690	1249	30	475	850
11	6687	1247	31	478	851
12	6689	1244	33	484	856
1	6609	1162	12	422	779
2	6604	1157	12	425	781
3	6600	1150	14	430	781
4	6598	1150	16	435	785
5	6593	1149	16	439	792
6	6576	1140	16	440	791
7	6572	1138	16	444	793
8	6569	1137	16	446	803
9	6569	1136	16	450	804
10	6568	1131	17	453	805
11	6567	1131	16	453	806
12	6563	1127	18	455	806
1	6764	1234	28	468	847
2	6758	1232	27	468	852
3	6759	1230	25	473	858
4	6755	1229	26	476	862
5	6747	1222	26	478	861
6	6737	1215	27	482	861
7	6725	1205	27	483	860
8	6720	1202	29	487	862
9	6716	1194	30	489	861
10	6712	1193	30	492	860
11	6715	1191	30	495	864
12	6709	1189	30	496	865
1	6575	1199	22	440	776
2	6569	1196	23	444	778
3	6564	1189	23	446	775
4	6557	1184	23	447	778
5	6553	1181	26	450	780
6	6541	1173	25	450	781
7	6541	1170	25	449	786
8	6540	1168	25	454	787
9	6537	1165	26	457	788
10	6528	1160	28	462	788
11	6517	1155	28	464	791
12	6511	1152	28	464	793
1	6814	1252	24	440	824
2	6817	1252	25	443	827
3	6806	1245	27	445	827
4	6799	1240	27	451	836
5	6800	1241	27	454	841
6	6795	1240	27	457	847
7	6794	1235	27	457	847
8	6792	1234	29	460	851
9	6794	1235	29	464	853
10	6790	1229	29	467	853
11	6787	1229	30	469	857
12	6779	1224	31	473	855
1	6671	1198	20	431	788
2	6665	1195	20	432	786
3	6654	1187	20	439	786
4	6650	1184	22	440	790
5	6645	1182	22	441	800
6	6641	1179	23	444	806
7	6639	1175	23	450	809
8	6629	1168	25	454	809
9	6627	1164	25	460	812
10	6626	1162	25	463	813
11	6628	1164	26	469	819
12	6617	1158	26	471	826
1	6620	1190	15	407	750
2	6621	1190	15	408	749
3	6617	1187	15	411	749
4	6617	1181	15	414	747
5	6615	1174	16	421	745
6	6616	1173	17	422	750
7	6611	1169	18	424	753
8	6608	1166	20	427	759
9	6608	1162	20	429	764
10	6604	1157	20	432	768
11	6601	1158	20	438	774
12	6592	1152	21	444	777
1	6511	1199	24	453	783
2	6507	1199	26	455	787
3	6505	1197	26	457	789
4	6506	1195	27	463	793
5	6506	1195	31	467	795
6	6503	1191	32	469	801
7	6501	1187	32	470	801
8	6493	1180	33	475	799
9	6490	1176	33	477	797
10	6483	1169	34	479	803
11	6477	1165	34	482	805
12	6471	1160	35	482	805
1	6757	1234	17	428	788
2	6749	1227	17	430	792
3	6746	1222	17	431	796
4	6742	1218	18	438	801
5	6735	1214	19	445	805
6	6733	1214	19	447	810
7	6738	1213	19	450	810
8	6736	1210	19	455	814
9	6734	1209	19	458	819
10	6725	1202	20	459	819
11	6720	1198	21	465	818
12	6717	1197	22	466	818
1	6737	1240	23	460	829
2	6731	1234	24	462	833
3	6727	1229	24	463	835
4	6728	1222	25	466	836
5	6722	1217	26	469	837
6	6720	1214	26	469	836
7	6723	1214	27	472	838
8	6719	1213	28	477	839
9	6714	1208	29	480	843
10	6705	1199	29	484	842
11	6702	1198	29	489	845
12	6699	1193	30	497	847
1	6671	1225	15	463	813
2	6668	1220	14	466	815
3	6666	1217	15	466	814
4	6661	1215	17	472	816
5	6659	1208	17	474	814
6	6664	1206	17	481	818
7	6663	1204	18	484	823
8	6656	1198	18	486	828
9	6653	1195	18	489	831
10	6655	1194	20	490	832
11	6659	1191	21	492	835
12	6654	1188	22	498	838
1	6771	1223	19	458	793
2	6764	1215	19	460	793
3	6756	1207	19	463	793
4	6752	1203	19	464	794
5	6743	1193	21	468	792
6	6740	1187	21	467	795
7	6740	1187	21	470	798
8	6735	1183	21	472	802
9	6730	1176	21	475	802
10	6724	1171	23	479	800
11	6720	1169	23	483	804
12	6719	1166	23	491	805
1	6656	1227	18	443	804
2	6656	1226	18	445	807
3	6652	1223	19	447	810
4	6645	1215	19	449	810
5	6635	1208	19	457	812
6	6620	1202	19	460	813
7	6616	1199	20	462	812
8	6608	1195	20	469	812
9	6606	1194	21	470	816
10	6599	1184	23	473	816
11	6599	1185	24	477	822
12	6597	1182	24	480	827
1	6753	1255	18	432	806
2	6757	1254	18	436	811
3	6758	1252	19	441	818
4	6757	1252	19	445	826
5	6754	1250	20	450	830
6	6746	1244	20	453	831
7	6742	1242	20	457	836
8	6740	1239	20	461	843
9	6734	1237	20	465	847
10	6733	1234	21	467	847
11	6723	1225	20	469	845
12	6720	1224	22	473	851
1	6832	1237	16	449	842
2	6829	1234	19	452	843
3	6826	1230	19	457	847
4	6825	1227	19	460	850
5	6815	1220	20	464	853
6	6812	1215	20	467	855
7	6804	1209	22	473	855
8	6799	1205	23	475	852
9	6799	1204	23	479	855
10	6796	1197	25	480	855
11	6798	1197	26	481	859
12	6786	1190	26	481	856
1	6598	1238	17	433	789
2	6587	1228	18	438	787
3	6584	1226	20	439	790
4	6582	1226	20	441	793
5	6581	1225	21	445	801
6	6576	1220	21	449	800
7	6574	1217	21	450	801
8	6573	1214	23	451	801
9	6572	1212	23	451	803
10	6568	1207	23	452	804
11	6565	1203	25	455	804
12	6556	1198	26	456	805
1	6714	1223	19	425	794
2	6706	1215	19	431	796
3	6706	1210	19	433	798
4	6700	1206	20	437	803
5	6692	1198	21	442	802
6	6687	1191	22	444	801
7	6685	1193	22	447	801
8	6683	1191	23	457	805
9	6680	1187	24	459	809
10	6680	1187	25	464	809
11	6674	1183	24	467	811
12	6671	1179	24	469	811
1	6616	1202	15	422	775
2	6613	1200	17	429	784
3	6610	1195	15	431	785
4	6610	1192	16	436	784
5	6608	1190	17	437	787
6	6607	1188	17	439	794
7	6600	1185	16	443	793
8	6594	1179	16	445	794
9	6593	1178	17	448	795
10	6596	1178	17	450	804
11	6592	1173	18	455	803
12	6587	1171	18	459	804
1	6557	1174	20	411	782
2	6561	1171	21	415	786
3	6562	1168	22	416	788
4	6563	1166	23	423	790
5	6556	1161	24	425	795
6	6557	1159	24	426	800
7	6548	1158	25	431	803
8	6542	1156	25	431	803
9	6539	1150	25	432	804
10	6537	1148	25	437	804
11	6531	1142	25	439	806
12	6529	1140	26	442	808
1	6751	1226	14	408	782
2	6748	1223	15	413	782
3	6752	1222	16	416	783
4	6745	1220	16	423	784
5	6740	1217	17	427	784
6	6737	1215	15	435	786
7	6723	1203	16	438	784
8	6724	1199	16	440	791
9	6723	1197	16	446	796
10	6717	1196	16	449	800
11	6710	1195	16	452	800
12	6708	1193	17	455	803
1	6607	1149	15	401	747
2	6605	1144	15	404	752
3	6599	1138	15	403	752
4	6597	1136	15	405	757
5	6592	1131	15	407	756
6	6593	1129	15	414	758
7	6588	1126	15	418	761
8	6584	1122	16	421	760
9	6584	1121	16	424	764
10	6576	1115	16	427	767
11	6573	1113	17	428	769
12	6571	1114	17	432	773
1	6690	1258	21	458	804
2	6694	1260	23	460	810
3	6695	1256	24	464	814
4	6696	1254	23	467	813
5	6694	1249	24	469	814
6	6683	1244	27	472	816
7	6679	1242	27	475	819
8	6677	1239	28	480	821
9	6680	1238	29	480	829
10	6678	1234	29	480	829
11	6677	1236	29	483	834
12	6671	1234	29	484	838
1	6637	1148	16	430	757
2	6631	1144	18	430	758
3	6623	1141	20	434	763
4	6623	1139	20	436	766
5	6619	1135	19	438	771
6	6609	1126	19	440	770
7	6599	1118	20	442	766
8	6598	1114	20	444	763
9	6599	1112	20	447	765
10	6598	1111	20	449	767
11	6593	1108	20	452	765
12	6590	1106	22	456	767
1	6572	1209	16	442	795
2	6568	1206	17	451	795
3	6562	1201	16	453	800
4	6559	1198	16	459	800
5	6554	1190	17	459	806
6	6552	1188	18	462	807
7	6546	1183	18	462	808
8	6538	1176	18	464	810
9	6533	1168	17	466	812
10	6528	1164	18	468	812
11	6526	1162	18	470	815
12	6521	1161	18	475	819
1	6734	1208	13	453	808
2	6723	1204	15	456	809
3	6718	1202	16	457	809
4	6720	1201	16	462	811
5	6713	1194	16	463	817
6	6707	1187	18	465	821
7	6705	1180	18	466	820
8	6706	1180	19	470	822
9	6704	1180	19	474	827
10	6700	1176	19	476	825
11	6700	1174	23	477	824
12	6701	1174	24	480	826
1	6674	1179	23	449	795
2	6674	1176	23	450	797
3	6672	1173	25	453	800
4	6673	1171	25	454	799
5	6672	1166	24	456	800
6	6667	1162	25	460	802
7	6668	1161	25	466	806
8	6663	1159	27	469	812
9	6662	1156	27	472	813
10	6658	1155	27	475	814
11	6658	1153	29	479	819
12	6656	1151	29	482	821
1	6681	1216	14	453	814
2	6671	1208	14	457	814
3	6667	1205	15	458	816
4	6666	1202	16	459	821
5	6664	1195	16	462	821
6	6656	1191	18	469	823
7	6661	1191	19	475	826
8	6661	1188	20	476	828
9	6652	1185	21	480	835
10	6654	1181	21	485	832
11	6652	1180	20	490	835
12	6650	1176	21	493	840
1	6851	1203	21	406	770
2	6843	1197	23	408	772
3	6839	1192	23	411	774
4	6833	1188	23	415	775
5	6829	1185	23	417	780
6	6827	1185	23	423	784
7	6824	1183	23	428	792
8	6818	1180	23	430	794
9	6815	1173	23	433	794
10	6810	1167	23	435	794
11	6809	1166	23	438	798
12	6803	1161	24	441	804
1	6728	1205	17	454	776
2	6732	1207	17	456	780
3	6735	1208	19	463	790
4	6725	1201	22	466	792
5	6721	1197	24	467	797
6	6713	1196	25	469	801
7	6710	1195	27	473	808
8	6704	1188	27	475	807
9	6699	1183	28	477	810
10	6695	1179	31	480	818
11	6687	1174	32	483	820
12	6685	1174	33	484	823
1	6619	1248	21	455	832
2	6615	1246	22	460	834
3	6612	1242	23	462	839
4	6606	1234	23	466	838
5	6597	1231	23	468	844
6	6592	1223	25	472	842
7	6586	1218	25	476	842
8	6580	1213	26	476	841
9	6573	1204	25	479	841
10	6575	1202	26	482	842
11	6570	1198	26	486	844
12	6566	1196	27	491	844
1	6661	1213	19	442	759
2	6653	1208	19	443	763
3	6647	1201	19	442	761
4	6646	1201	20	446	767
5	6638	1194	21	447	762
6	6626	1186	21	446	762
7	6619	1181	21	451	767
8	6609	1175	21	452	767
9	6609	1176	22	454	771
10	6603	1171	22	455	772
11	6598	1165	22	458	774
12	6594	1165	22	462	775
1	6721	1201	17	447	799
2	6718	1197	16	452	801
3	6713	1196	18	456	807
4	6707	1191	17	457	808
5	6699	1182	17	462	806
6	6684	1174	17	464	805
7	6686	1176	18	466	808
8	6683	1174	18	470	811
9	6678	1171	18	474	812
10	6670	1163	18	475	811
11	6666	1160	18	480	813
12	6659	1151	19	482	809
1	6609	1151	16	403	729
2	6601	1143	15	408	731
3	6598	1145	15	411	736
4	6597	1145	16	411	740
5	6596	1145	16	416	742
6	6595	1142	16	419	746
7	6585	1134	17	420	745
8	6580	1131	18	419	745
9	6580	1129	18	424	746
10	6580	1126	18	427	749
11	6572	1119	18	428	748
12	6565	1113	19	428	749
1	6760	1201	13	430	791
2	6760	1200	15	432	795
3	6744	1187	16	437	795
4	6732	1177	17	440	795
5	6739	1178	18	444	799
6	6734	1175	18	445	799
7	6730	1168	18	449	800
8	6731	1165	19	454	803
9	6728	1161	19	455	805
10	6727	1161	21	461	808
11	6724	1157	21	463	807
12	6712	1149	20	465	809
1	6770	1253	17	461	807
2	6768	1250	18	463	807
3	6768	1248	19	467	808
4	6764	1244	20	470	810
5	6752	1239	20	472	809
6	6742	1231	21	475	812
7	6736	1224	20	477	811
8	6734	1223	21	477	813
9	6733	1219	20	480	815
10	6735	1216	21	484	818
11	6733	1211	23	487	818
12	6731	1205	23	487	819
1	6716	1235	8	451	817
2	6714	1232	12	452	822
3	6715	1229	12	457	825
4	6718	1228	13	459	827
5	6714	1224	14	463	828
6	6708	1223	14	467	829
7	6703	1222	17	468	836
8	6704	1222	18	471	839
9	6695	1219	19	474	844
10	6691	1216	20	476	846
11	6694	1212	21	479	850
12	6689	1204	21	485	852
1	6792	1228	10	439	806
2	6785	1223	11	442	806
3	6782	1218	12	444	808
4	6774	1209	12	444	807
5	6770	1206	12	445	812
6	6774	1205	14	451	813
7	6773	1202	14	454	818
8	6771	1198	14	456	820
9	6763	1190	15	458	822
10	6760	1186	17	464	828
11	6755	1184	17	467	829
12	6752	1184	17	468	832
1	6752	1205	12	458	799
2	6754	1203	14	463	801
3	6749	1198	14	466	802
4	6745	1194	14	470	803
5	6741	1190	15	470	806
6	6740	1186	15	473	808
7	6739	1185	16	477	814
8	6733	1179	15	482	815
9	6736	1179	15	485	816
10	6732	1173	16	485	817
11	6732	1172	17	489	818
12	6727	1171	17	492	821
1	6634	1180	23	429	777
2	6628	1176	23	431	778
3	6620	1170	23	433	779
4	6617	1170	23	433	781
5	6608	1165	25	435	781
6	6607	1163	26	440	786
7	6599	1160	25	443	787
8	6594	1154	25	445	790
9	6596	1150	25	446	792
10	6598	1150	25	448	796
11	6591	1146	27	454	797
12	6585	1142	30	456	800
1	6514	1160	20	426	765
2	6508	1157	20	431	768
3	6504	1153	19	436	768
4	6502	1151	19	439	773
5	6498	1145	19	443	780
6	6495	1141	19	445	782
7	6488	1138	20	448	781
8	6485	1137	20	452	788
9	6480	1132	20	454	789
10	6473	1127	20	454	788
11	6472	1123	20	459	791
12	6468	1120	21	462	793
1	6669	1231	16	426	799
2	6668	1229	18	430	803
3	6663	1226	19	433	806
4	6661	1224	19	438	809
5	6658	1221	20	441	809
6	6664	1221	20	444	813
7	6656	1218	20	446	811
8	6651	1216	21	450	812
9	6650	1215	22	452	817
10	6649	1212	22	454	821
11	6645	1209	23	458	820
12	6644	1204	23	461	821
1	6691	1189	20	455	804
2	6686	1186	22	458	808
3	6677	1182	22	459	809
4	6676	1180	23	464	809
5	6670	1174	25	471	809
6	6666	1169	25	474	807
7	6663	1165	25	476	808
8	6660	1161	27	476	811
9	6654	1155	28	477	816
10	6650	1154	28	481	819
11	6649	1152	28	485	822
12	6643	1150	29	487	826
1	6817	1266	16	475	822
2	6810	1259	17	475	821
3	6805	1252	19	480	820
4	6806	1249	21	487	820
5	6803	1248	21	490	831
6	6796	1240	21	496	834
7	6792	1237	23	500	837
8	6791	1234	23	500	843
9	6790	1231	25	501	851
10	6783	1226	25	505	851
11	6779	1225	26	508	853
12	6778	1224	27	511	858
1	6794	1268	21	440	819
2	6792	1263	22	443	815
3	6790	1261	22	443	814
4	6789	1259	22	447	817
5	6787	1258	22	449	821
6	6783	1256	21	453	824
7	6779	1251	21	460	826
8	6779	1247	21	460	829
9	6776	1242	24	462	827
10	6775	1237	25	464	825
11	6768	1232	25	466	826
12	6767	1229	24	470	826
1	6641	1182	29	433	785
2	6632	1174	28	436	784
3	6627	1171	28	435	783
4	6627	1169	28	439	785
5	6625	1168	28	443	788
6	6614	1159	28	449	787
7	6612	1158	28	453	792
8	6612	1153	28	458	791
9	6610	1151	28	462	794
10	6600	1147	30	463	794
11	6598	1148	30	465	796
12	6592	1143	30	467	798
1	6722	1196	14	457	791
2	6722	1194	15	458	795
3	6714	1191	15	462	797
4	6708	1188	17	464	799
5	6704	1186	19	466	804
6	6702	1180	19	469	807
7	6701	1179	19	474	811
8	6699	1178	19	475	817
9	6699	1178	19	478	820
10	6697	1175	19	484	822
11	6687	1166	20	486	820
12	6682	1163	20	489	820
1	6645	1224	20	440	782
2	6639	1219	21	442	784
3	6635	1214	21	448	784
4	6626	1206	23	450	785
5	6619	1203	24	451	788
6	6616	1199	25	452	794
7	6612	1197	27	453	795
8	6610	1195	28	457	797
9	6609	1192	28	459	800
10	6611	1189	27	460	804
11	6609	1188	27	463	809
12	6610	1187	27	469	816
1	6767	1243	20	448	824
2	6759	1239	19	454	823
3	6759	1239	20	454	826
4	6752	1234	21	460	832
5	6748	1232	21	462	832
6	6740	1227	22	463	829
7	6732	1222	23	468	830
8	6730	1222	24	472	835
9	6726	1217	25	473	838
10	6717	1213	29	473	838
11	6703	1206	29	481	838
12	6693	1203	28	484	846
1	6700	1244	14	450	811
2	6696	1238	15	454	815
3	6694	1236	15	456	819
4	6694	1235	15	457	818
5	6689	1232	16	462	822
6	6684	1224	16	464	820
7	6681	1221	17	467	821
8	6678	1218	19	471	823
9	6680	1214	20	476	825
10	6682	1212	22	480	831
11	6679	1210	24	484	836
12	6677	1209	24	484	839
1	6560	1148	7	394	747
2	6559	1147	7	400	751
3	6553	1144	8	403	753
4	6549	1142	8	408	758
5	6543	1140	8	411	761
6	6541	1138	9	413	761
7	6536	1137	9	416	762
8	6536	1139	10	419	771
9	6529	1131	10	423	771
10	6528	1129	10	427	774
11	6525	1130	10	430	774
12	6523	1130	14	437	775
1	6728	1206	19	413	772
2	6723	1201	20	416	770
3	6723	1200	21	419	772
4	6714	1196	22	426	776
5	6710	1193	23	430	784
6	6701	1184	23	433	788
7	6699	1183	23	435	796
8	6694	1178	24	440	796
9	6696	1177	24	444	797
10	6696	1175	25	447	800
11	6698	1173	25	448	802
12	6696	1170	25	450	804
1	6782	1220	25	435	774
2	6779	1216	27	440	779
3	6774	1212	27	446	782
4	6769	1209	28	450	785
5	6769	1212	30	455	788
6	6768	1208	31	456	787
7	6767	1206	32	458	789
8	6767	1205	32	458	794
9	6762	1202	32	461	796
10	6758	1199	34	466	797
11	6754	1196	34	467	799
12	6749	1191	34	469	800
1	6731	1234	34	417	795
2	6725	1231	35	420	796
3	6724	1227	37	421	799
4	6718	1226	38	423	803
5	6714	1219	38	427	804
6	6709	1213	39	437	803
7	6706	1207	40	437	803
8	6698	1201	41	441	808
9	6698	1200	41	442	813
10	6692	1195	41	447	818
11	6691	1194	43	448	816
12	6693	1191	42	453	824
1	6719	1236	12	445	807
2	6711	1232	14	449	811
3	6704	1227	15	450	815
4	6703	1226	16	451	824
5	6701	1219	17	455	824
6	6693	1211	18	458	825
7	6681	1204	20	460	829
8	6682	1204	20	464	832
9	6681	1203	20	469	833
10	6676	1199	20	471	835
11	6673	1195	21	472	837
12	6670	1193	22	476	839
1	6601	1185	20	462	790
2	6596	1182	20	467	791
3	6589	1179	21	470	792
4	6587	1179	22	475	796
5	6585	1174	22	479	798
6	6582	1172	23	480	797
7	6579	1170	23	482	801
8	6579	1167	23	484	805
9	6575	1164	23	486	806
10	6572	1162	23	487	808
11	6567	1161	24	492	812
12	6569	1161	26	494	816
1	6654	1213	10	449	829
2	6654	1209	11	453	829
3	6647	1205	12	462	830
4	6641	1205	12	466	831
5	6638	1205	12	467	837
6	6626	1201	13	472	841
7	6623	1194	13	474	839
8	6626	1194	13	478	846
9	6625	1191	15	484	845
10	6621	1190	15	486	845
11	6619	1189	15	490	848
12	6616	1184	16	491	851
1	6630	1187	15	416	769
2	6631	1185	15	419	770
3	6630	1184	16	420	775
4	6630	1186	17	421	779
5	6623	1179	19	426	783
6	6616	1170	19	430	784
7	6613	1164	18	432	786
8	6612	1158	18	432	787
9	6606	1151	18	433	789
10	6601	1146	20	436	788
11	6595	1141	20	438	790
12	6585	1135	20	438	791
1	6520	1173	22	456	778
2	6524	1173	22	462	779
3	6518	1173	22	463	781
4	6520	1172	22	466	786
5	6524	1170	22	469	793
6	6519	1166	22	469	796
7	6511	1159	23	474	795
8	6511	1161	25	477	798
9	6504	1155	25	481	801
10	6505	1155	25	483	803
11	6503	1152	26	487	805
12	6500	1146	25	490	805
1	6727	1191	15	423	736
2	6722	1184	18	426	731
3	6720	1186	19	427	737
4	6717	1187	20	433	743
5	6714	1185	20	433	749
6	6712	1183	20	439	750
7	6702	1179	22	440	752
8	6703	1175	22	443	756
9	6697	1171	24	443	759
10	6691	1167	23	443	763
11	6685	1161	23	446	763
12	6683	1157	23	448	769
1	6608	1233	15	441	813
2	6594	1225	17	444	814
3	6587	1222	18	449	819
4	6580	1214	18	454	825
5	6576	1212	18	459	829
6	6569	1209	19	460	831
7	6567	1211	20	466	835
8	6566	1208	20	470	836
9	6562	1204	20	475	834
10	6560	1199	20	475	836
11	6552	1192	21	480	838
12	6546	1189	22	482	841
1	6719	1130	17	398	723
2	6712	1125	18	401	723
3	6712	1122	19	406	725
4	6707	1116	19	409	730
5	6705	1113	19	413	736
6	6702	1112	20	417	737
7	6700	1109	20	421	738
8	6691	1101	20	422	738
9	6692	1099	20	424	740
10	6686	1094	21	428	742
11	6680	1089	22	431	742
12	6676	1087	22	437	745
1	6728	1258	24	475	842
2	6723	1252	25	476	847
3	6712	1244	24	477	849
4	6709	1242	26	478	854
5	6704	1238	25	485	858
6	6697	1235	25	492	863
7	6689	1232	25	497	866
8	6686	1228	26	504	867
9	6680	1224	26	508	869
10	6678	1221	26	514	870
11	6673	1219	26	516	873
12	6668	1216	26	521	875
1	6795	1248	15	441	850
2	6790	1242	18	448	852
3	6786	1241	18	453	860
4	6783	1235	18	457	862
5	6783	1230	18	458	868
6	6778	1229	19	468	877
7	6767	1223	19	469	876
8	6761	1218	19	471	876
9	6757	1215	19	476	878
10	6756	1215	20	477	880
11	6750	1207	20	478	883
12	6745	1201	20	480	883
1	6768	1232	24	460	819
2	6763	1227	24	464	822
3	6759	1224	24	468	821
4	6758	1218	25	474	822
5	6758	1215	28	481	825
6	6753	1212	28	484	827
7	6750	1208	28	490	828
8	6741	1197	28	497	829
9	6729	1188	28	497	830
10	6722	1182	29	499	832
11	6719	1176	29	500	835
12	6715	1175	31	503	838
1	6486	1169	28	426	785
2	6488	1165	29	429	784
3	6485	1159	29	435	784
4	6485	1158	29	440	786
5	6490	1157	29	444	794
6	6486	1152	28	446	794
7	6482	1146	28	451	793
8	6474	1144	29	455	797
9	6474	1142	30	455	800
10	6476	1141	30	455	803
11	6473	1140	30	456	806
12	6470	1137	29	459	808
1	6592	1151	15	402	768
2	6589	1149	15	405	772
3	6586	1146	16	409	772
4	6581	1143	16	410	778
5	6577	1139	17	411	784
6	6576	1134	18	414	790
7	6568	1128	17	419	792
8	6564	1124	17	419	795
9	6554	1120	17	421	793
10	6551	1116	17	423	801
11	6550	1116	18	426	808
12	6546	1109	22	428	804
1	6757	1208	19	415	775
2	6757	1205	20	417	777
3	6754	1201	20	419	779
4	6745	1193	22	425	776
5	6751	1193	23	429	783
6	6750	1191	23	434	786
7	6740	1184	25	438	786
8	6735	1181	26	440	792
9	6725	1171	26	441	794
10	6720	1168	27	445	797
11	6710	1163	27	443	794
12	6704	1156	28	445	796
1	6702	1198	23	411	771
2	6696	1194	25	415	774
3	6693	1188	25	418	774
4	6689	1183	25	420	775
5	6693	1183	27	425	778
6	6683	1175	27	430	784
7	6681	1167	27	432	780
8	6676	1162	27	434	784
9	6669	1157	26	435	784
10	6665	1152	27	438	784
11	6666	1151	28	441	787
12	6659	1145	29	442	787
1	6720	1213	14	454	811
2	6718	1212	15	454	816
3	6718	1212	16	460	825
4	6713	1208	16	465	821
5	6704	1203	17	468	821
6	6698	1202	17	475	822
7	6691	1193	17	484	820
8	6688	1186	16	485	820
9	6685	1183	18	487	821
10	6680	1179	19	490	822
11	6672	1174	19	492	826
12	6668	1169	19	495	830
1	6793	1214	15	431	802
2	6793	1212	17	432	809
3	6794	1211	18	436	812
4	6786	1206	18	438	813
5	6781	1207	18	438	818
6	6772	1202	20	442	821
7	6768	1200	20	445	826
8	6769	1197	20	451	828
9	6761	1193	21	453	830
10	6762	1191	21	458	838
11	6763	1188	23	463	841
12	6762	1188	23	466	847
1	6643	1164	22	392	762
2	6639	1158	24	393	762
3	6640	1160	24	398	769
4	6637	1154	24	399	777
5	6625	1143	24	407	781
6	6617	1138	24	411	783
7	6608	1131	24	417	784
8	6602	1122	24	418	783
9	6596	1119	24	423	784
10	6591	1114	24	428	783
11	6581	1104	23	430	784
12	6565	1096	23	435	785
1	6698	1191	10	432	784
2	6695	1188	10	439	787
3	6694	1186	12	440	791
4	6687	1179	14	442	790
5	6683	1176	15	445	792
6	6679	1170	15	444	789
7	6673	1168	15	447	792
8	6666	1159	15	453	791
9	6658	1154	16	456	793
10	6648	1152	16	458	795
11	6644	1151	16	463	796
12	6636	1142	16	465	792
1	6665	1197	17	414	778
2	6655	1193	17	417	777
3	6652	1190	17	420	779
4	6644	1183	19	426	783
5	6638	1176	18	429	783
6	6628	1170	18	434	784
7	6623	1166	18	443	789
8	6623	1163	18	446	791
9	6622	1162	19	449	792
10	6616	1158	19	455	790
11	6610	1157	20	460	794
12	6610	1155	20	469	798
t	Total-IDU	IDU-HIV	IDU-AIDS	IDU-HAART	IDU-tested
1	6606	1227	14	443	831
2	6602	1225	14	447	838
3	6602	1222	15	450	847
4	6595	1216	15	451	848
5	6597	1216	15	454	849
6	6592	1210	15	458	853
7	6594	1207	15	459	857
8	6592	1201	15	461	859
9	6592	1198	14	465	863
10	6587	1192	15	470	866
11	6590	1191	15	473	869
12	6587	1189	17	478	873
1	6561	1144	22	411	757
2	6558	1142	22	412	759
3	6552	1139	23	414	766
4	6550	1138	24	420	770
5	6548	1135	24	427	775
6	6547	1134	24	429	777
7	6543	1129	25	431	780
8	6540	1126	25	435	783
9	6535	1121	26	440	783
10	6536	1123	27	443	786
11	6533	1120	28	446	785
12	6533	1117	29	449	786
1	6450	1240	21	419	772
2	6443	1234	22	420	776
3	6438	1229	22	422	782
4	6428	1223	22	422	788
5	6425	1221	22	422	792
6	6424	1219	24	423	792
7	6427	1220	25	427	799
8	6429	1218	27	432	802
9	6427	1215	27	438	807
10	6421	1210	28	441	811
11	6411	1207	28	444	813
12	6411	1204	29	446	811
1	6629	1184	15	436	780
2	6616	1171	15	439	780
3	6609	1164	15	446	786
4	6606	1156	15	450	786
5	6607	1154	15	450	783
6	6600	1143	15	450	780
7	6599	1142	16	451	785
8	6601	1145	17	452	788
9	6595	1140	19	453	788
10	6587	1135	20	454	790
11	6584	1137	20	458	796
12	6583	1134	20	467	800
1	6631	1151	15	417	763
2	6623	1147	15	424	769
3	6619	1142	16	428	770
4	6606	1138	17	429	768
5	6601	1134	19	434	766
6	6597	1129	19	435	770
7	6593	1124	21	436	769
8	6587	1120	22	439	772
9	6587	1117	22	445	771
10	6580	1110	23	451	770
11	6579	1107	24	452	772
12	6582	1109	24	457	777
1	6700	1243	15	412	791
2	6694	1240	17	412	795
3	6690	1233	17	413	796
4	6685	1230	18	415	799
5	6678	1225	18	418	795
6	6676	1224	18	421	798
7	6673	1220	18	428	800
8	6666	1218	19	431	805
9	6656	1210	19	434	804
10	6651	1206	19	437	807
11	6646	1202	19	444	808
12	6642	1201	19	448	808
1	6684	1229	13	442	816
2	6682	1226	13	445	816
3	6676	1223	14	450	819
4	6671	1218	15	452	819
5	6665	1213	16	453	825
6	6659	1208	17	458	828
7	6654	1205	17	466	833
8	6655	1209	17	469	838
9	6654	1206	17	474	842
10	6648	1205	18	474	840
11	6642	1200	18	473	835
12	6637	1198	18	475	837
1	6642	1191	15	446	787
2	6642	1193	15	450	789
3	6635	1189	16	455	795
4	6635	1186	17	457	797
5	6626	1180	18	460	799
6	6626	1178	17	462	802
7	6616	1176	18	466	803
8	6611	1175	18	467	805
9	6609	1171	20	470	812
10	6595	1159	22	470	810
11	6586	1150	23	470	807
12	6583	1148	24	472	807
1	6805	1247	16	441	813
2	6805	1243	17	445	813
3	6799	1241	17	452	815
4	6793	1238	17	458	815
5	6789	1234	17	460	815
6	6785	1231	17	465	816
7	6786	1227	17	469	826
8	6780	1224	19	469	823
9	6775	1218	19	473	822
10	6772	1212	20	479	824
11	6761	1206	21	480	825
12	6762	1205	22	482	826
1	6659	1191	24	448	791
2	6664	1193	25	454	793
3	6664	1190	24	457	799
4	6662	1186	23	460	798
5	6659	1181	26	465	801
6	6660	1180	26	469	805
7	6655	1175	27	472	805
8	6651	1170	28	473	807
9	6642	1166	28	478	807
10	6641	1163	30	479	812
11	6637	1160	30	481	816
12	6628	1153	30	485	814
1	6728	1202	15	439	793
2	6723	1192	17	438	791
3	6712	1185	18	440	793
4	6709	1181	18	443	802
5	6706	1178	22	448	804
6	6699	1170	23	451	799
7	6696	1167	25	454	804
8	6695	1162	25	457	802
9	6692	1159	25	459	803
10	6686	1154	25	462	804
11	6686	1156	25	464	810
12	6679	1153	27	470	810
1	6769	1165	17	430	748
2	6764	1163	19	431	747
3	6757	1160	19	435	752
4	6754	1158	20	435	754
5	6752	1154	20	438	756
6	6751	1153	20	440	761
7	6743	1150	21	444	763
8	6736	1143	22	446	763
9	6744	1143	22	449	767
10	6744	1141	22	451	769
11	6738	1134	24	453	772
12	6730	1132	24	455	780
1	6618	1227	16	438	805
2	6615	1219	17	440	811
3	6608	1210	18	443	813
4	6607	1208	18	447	820
5	6602	1207	18	450	823
6	6590	1200	20	453	819
7	6579	1192	23	456	822
8	6578	1189	24	456	825
9	6571	1183	24	458	825
10	6570	1181	24	459	826
11	6568	1178	26	460	826
12	6554	1167	26	466	821
1	6630	1182	18	414	748
2	6624	1176	18	418	749
3	6623	1176	19	423	753
4	6626	1174	19	429	757
5	6620	1172	19	432	760
6	6618	1170	19	436	764
7	6619	1169	19	442	771
8	6615	1166	19	444	774
9	6619	1164	19	446	776
10	6616	1163	19	448	779
11	6615	1161	21	448	782
12	6609	1157	20	451	783
1	6792	1222	18	438	814
2	6792	1219	18	439	816
3	6790	1219	19	441	818
4	6784	1217	20	443	823
5	6788	1215	19	446	821
6	6788	1212	20	448	822
7	6782	1209	21	453	824
8	6779	1204	21	456	822
9	6776	1201	22	459	825
10	6773	1199	23	460	826
11	6765	1196	24	460	828
12	6756	1191	24	461	831
1	6619	1187	17	426	768
2	6614	1182	17	426	770
3	6609	1179	17	429	769
4	6601	1174	16	435	768
5	6600	1172	16	439	769
6	6596	1168	16	441	772
7	6591	1164	18	443	778
8	6585	1159	19	444	777
9	6578	1154	20	446	777
10	6566	1146	22	449	779
11	6565	1143	22	455	782
12	6563	1138	22	458	782
1	6713	1209	13	409	776
2	6705	1201	14	410	777
3	6700	1195	15	414	779
4	6695	1187	15	420	776
5	6693	1183	17	423	779
6	6691	1177	20	429	781
7	6690	1174	22	432	785
8	6685	1165	22	432	781
9	6680	1163	23	435	783
10	6677	1159	24	437	784
11	6674	1156	27	439	784
12	6672	1151	27	445	789
1	6721	1190	20	449	777
2	6719	1185	22	452	784
3	6722	1184	22	454	790
4	6712	1178	22	454	792
5	6714	1177	23	455	797
6	6716	1175	24	455	800
7	6711	1171	25	458	798
8	6708	1166	25	461	804
9	6708	1163	25	465	806
10	6710	1163	25	468	809
11	6706	1161	26	470	810
12	6705	1158	26	472	813
1	6761	1252	23	428	792
2	6756	1244	23	432	793
3	6749	1236	26	433	793
4	6743	1231	27	439	795
5	6734	1222	27	443	797
6	6731	1218	28	446	800
7	6724	1208	29	447	797
8	6719	1205	31	450	800
9	6718	1204	31	452	810
10	6716	1204	31	455	817
11	6712	1202	31	462	820
12	6708	1198	31	464	818
1	6786	1301	23	476	859
2	6782	1297	23	479	862
3	6777	1293	23	482	868
4	6778	1291	23	483	872
5	6778	1290	23	488	875
6	6771	1282	23	493	875
7	6765	1272	25	493	873
8	6758	1265	24	499	877
9	6749	1260	25	504	879
10	6746	1254	26	505	878
11	6738	1247	26	509	877
12	6732	1241	27	510	874
1	6643	1246	18	445	820
2	6637	1241	21	447	823
3	6635	1240	21	451	826
4	6631	1238	21	453	827
5	6633	1239	22	455	833
6	6632	1237	23	459	834
7	6624	1233	23	462	836
8	6616	1229	24	465	843
9	6610	1225	24	468	845
10	6606	1223	25	475	844
11	6603	1223	25	481	849
12	6600	1219	27	486	847
1	6780	1201	25	401	787
2	6776	1197	25	404	789
3	6774	1196	26	405	796
4	6773	1193	26	406	798
5	6766	1187	25	409	803
6	6761	1185	25	414	804
7	6751	1178	25	414	803
8	6752	1177	25	420	805
9	6749	1175	26	425	807
10	6744	1171	26	428	806
11	6743	1168	27	434	809
12	6738	1166	28	439	812
1	6539	1141	15	408	725
2	6538	1145	16	414	728
3	6536	1144	17	421	733
4	6536	1141	19	424	733
5	6531	1137	20	427	733
6	6529	1133	21	428	735
7	6524	1126	21	433	733
8	6523	1123	21	432	732
9	6521	1119	22	436	735
10	6515	1114	24	437	738
11	6509	1110	24	440	743
12	6500	1103	24	439	743
1	6735	1239	19	484	842
2	6732	1237	22	484	845
3	6724	1233	24	490	847
4	6720	1230	24	491	847
5	6714	1227	24	491	851
6	6712	1225	24	497	852
7	6711	1222	26	504	850
8	6707	1218	27	505	850
9	6701	1214	28	505	852
10	6697	1212	28	510	855
11	6690	1209	29	514	858
12	6690	1207	30	518	861
1	6724	1270	19	467	844
2	6714	1262	19	470	843
3	6710	1261	20	476	846
4	6703	1257	20	481	847
5	6699	1252	18	481	845
6	6693	1249	18	486	853
7	6687	1246	18	490	860
8	6685	1244	18	494	865
9	6679	1239	19	497	869
10	6676	1236	19	499	870
11	6677	1234	19	502	880
12	6675	1230	19	502	884
1	6689	1186	15	433	779
2	6686	1183	15	438	782
3	6683	1179	15	438	784
4	6679	1173	17	442	782
5	6675	1167	18	445	783
6	6670	1160	19	448	782
7	6666	1158	19	452	784
8	6663	1156	19	457	786
9	6656	1153	19	457	790
10	6649	1146	19	462	790
11	6646	1144	19	466	795
12	6646	1140	19	466	796
1	6680	1233	17	451	784
2	6682	1232	19	454	784
3	6676	1225	20	456	787
4	6671	1223	21	460	792
5	6668	1221	22	461	796
6	6662	1214	23	464	802
7	6658	1208	23	465	801
8	6656	1208	24	468	806
9	6649	1202	23	470	803
10	6641	1198	23	471	806
11	6639	1195	23	475	809
12	6638	1192	24	478	813
1	6637	1201	18	427	769
2	6628	1195	18	428	766
3	6620	1193	19	431	769
4	6616	1190	20	433	772
5	6615	1187	20	436	773
6	6617	1184	22	439	774
7	6613	1181	24	443	777
8	6618	1180	24	446	781
9	6617	1175	24	449	784
10	6617	1175	25	451	787
11	6611	1170	25	452	784
12	6609	1166	26	456	784
1	6549	1199	14	454	797
2	6538	1190	15	457	795
3	6538	1188	15	458	798
4	6533	1184	17	461	800
5	6534	1181	17	464	805
6	6528	1177	18	466	804
7	6525	1172	18	470	803
8	6524	1170	19	474	810
9	6524	1171	19	477	813
10	6516	1162	19	483	808
11	6512	1160	19	486	811
12	6511	1156	19	488	813
1	6602	1205	13	452	823
2	6603	1207	14	456	829
3	6598	1203	14	459	830
4	6595	1200	14	460	831
5	6594	1198	15	459	835
6	6591	1196	15	465	836
7	6587	1194	16	466	838
8	6575	1184	17	471	837
9	6571	1182	16	475	835
10	6569	1177	16	479	833
11	6562	1173	16	481	837
12	6554	1169	16	483	837
1	6682	1208	17	435	781
2	6678	1205	18	438	786
3	6672	1199	19	438	786
4	6663	1191	20	440	783
5	6662	1189	24	447	785
6	6659	1185	24	449	785
7	6659	1185	25	453	791
8	6663	1186	25	457	792
9	6655	1181	26	460	794
10	6655	1178	27	462	792
11	6652	1173	26	465	794
12	6649	1171	27	471	797
1	6762	1221	17	421	791
2	6758	1217	18	425	796
3	6749	1212	18	428	801
4	6749	1209	20	431	802
5	6746	1206	20	432	808
6	6736	1198	20	434	807
7	6734	1195	20	438	811
8	6720	1187	20	441	810
9	6719	1185	21	443	816
10	6720	1184	21	447	820
11	6713	1181	21	449	824
12	6714	1180	21	453	824
1	6628	1223	17	461	797
2	6623	1218	17	462	797
3	6615	1211	17	463	797
4	6610	1210	17	467	800
5	6605	1208	17	470	803
6	6605	1207	18	471	806
7	6605	1204	20	474	804
8	6598	1199	20	477	808
9	6589	1193	19	479	808
10	6585	1190	21	479	810
11	6581	1185	21	482	812
12	6583	1184	21	482	817
1	6856	1234	13	457	798
2	6856	1230	14	461	797
3	6855	1227	15	466	803
4	6851	1222	15	468	808
5	6847	1218	15	475	810
6	6842	1215	15	480	814
7	6836	1211	17	484	818
8	6829	1200	17	484	817
9	6827	1197	18	485	821
10	6821	1190	18	488	820
11	6819	1184	18	491	827
12	6812	1176	20	495	827
1	6707	1207	15	426	787
2	6707	1206	15	426	790
3	6708	1205	17	434	795
4	6693	1194	16	439	796
5	6691	1190	16	443	801
6	6686	1185	18	448	799
7	6690	1181	18	453	802
8	6690	1179	20	451	801
9	6683	1175	20	453	801
10	6687	1176	20	457	804
11	6680	1168	21	458	808
12	6683	1167	21	463	809
1	6648	1219	14	447	809
2	6639	1210	14	446	808
3	6638	1209	16	449	811
4	6637	1209	16	451	814
5	6633	1207	17	451	814
6	6634	1204	20	456	815
7	6623	1196	19	455	816
8	6618	1193	22	459	820
9	6620	1192	22	462	820
10	6623	1191	22	463	819
11	6620	1187	22	466	823
12	6616	1185	23	467	830
1	6695	1201	15	431	790
2	6693	1196	18	432	791
3	6694	1194	18	435	795
4	6692	1194	18	439	799
5	6691	1191	18	441	802
6	6688	1185	18	443	806
7	6682	1180	19	445	806
8	6674	1173	20	449	807
9	6669	1168	20	451	810
10	6663	1160	20	452	808
11	6657	1154	22	459	806
12	6653	1152	24	463	811
1	6717	1218	19	431	811
2	6718	1214	20	433	814
3	6711	1210	20	436	812
4	6705	1204	19	442	818
5	6705	1204	20	443	822
6	6699	1196	22	452	819
7	6690	1190	22	456	819
8	6689	1189	22	460	821
9	6683	1183	22	462	816
10	6682	1181	23	462	819
11	6675	1175	23	466	820
12	6674	1174	23	469	822
1	6631	1205	19	418	785
2	6622	1200	19	420	785
3	6621	1196	21	425	786
4	6616	1194	24	428	786
5	6610	1188	24	434	788
6	6604	1183	24	435	788
7	6605	1184	25	441	798
8	6598	1178	26	443	800
9	6595	1172	28	446	805
10	6595	1169	30	449	808
11	6592	1168	31	453	811
12	6592	1168	31	454	813
1	6748	1196	11	425	767
2	6747	1198	11	431	773
3	6747	1196	11	432	777
4	6746	1193	11	431	783
5	6743	1188	12	432	787
6	6740	1188	12	434	791
7	6739	1184	14	438	791
8	6739	1182	14	442	792
9	6736	1180	17	448	796
10	6734	1178	19	448	797
11	6737	1178	19	454	802
12	6737	1177	20	458	809
1	6699	1191	20	402	755
2	6692	1187	20	403	757
3	6686	1185	20	404	761
4	6678	1182	20	408	763
5	6672	1178	20	411	767
6	6671	1178	20	415	773
7	6663	1171	20	419	773
8	6663	1169	21	419	775
9	6663	1168	21	421	778
10	6662	1167	22	424	779
11	6653	1160	24	427	779
12	6646	1155	23	428	781
1	6709	1243	21	428	818
2	6703	1239	21	428	821
3	6702	1238	21	438	821
4	6699	1233	21	439	823
5	6693	1229	25	441	825
6	6684	1223	26	446	825
7	6680	1220	27	452	829
8	6673	1217	28	452	831
9	6668	1211	29	453	834
10	6662	1205	29	460	833
11	6659	1202	29	462	834
12	6660	1203	29	465	841
1	6657	1211	18	429	776
2	6659	1207	19	430	780
3	6652	1202	19	436	778
4	6649	1201	20	441	784
5	6649	1201	21	446	787
6	6649	1198	22	451	791
7	6641	1194	22	452	796
8	6629	1184	22	454	798
9	6626	1183	22	458	805
10	6611	1169	23	461	802
11	6608	1165	24	463	807
12	6607	1165	24	466	811
1	6556	1177	13	409	769
2	6555	1173	13	414	776
3	6547	1171	13	419	776
4	6551	1169	15	422	781
5	6554	1168	20	427	785
6	6553	1166	22	429	789
7	6543	1159	22	434	786
8	6541	1157	22	437	786
9	6533	1150	23	438	787
10	6528	1146	23	442	786
11	6529	1143	25	444	790
12	6525	1138	24	445	790
1	6637	1223	19	436	752
2	6637	1225	20	440	758
3	6631	1221	21	442	761
4	6630	1216	21	442	761
5	6624	1213	21	444	761
6	6622	1212	22	450	771
7	6622	1210	23	454	774
8	6622	1206	23	457	779
9	6616	1201	23	458	785
10	6610	1192	23	461	789
11	6607	1190	24	463	792
12	6600	1184	23	469	798
1	6724	1163	22	436	801
2	6724	1159	22	436	801
3	6717	1154	23	439	802
4	6715	1152	24	442	810
5	6711	1150	24	445	813
6	6709	1146	25	445	814
7	6703	1140	26	452	818
8	6701	1136	26	453	821
9	6694	1131	27	456	826
10	6691	1128	27	458	827
11	6686	1123	27	462	830
12	6689	1120	26	467	829
1	6719	1224	19	456	796
2	6710	1217	19	459	796
3	6709	1214	21	466	798
4	6707	1211	21	470	799
5	6705	1208	21	471	802
6	6698	1203	22	477	801
7	6696	1201	23	481	802
8	6691	1199	24	484	805
9	6689	1193	25	488	804
10	6685	1188	25	489	806
11	6679	1184	26	489	806
12	6675	1179	27	490	811
1	6569	1204	20	446	765
2	6563	1199	20	452	767
3	6558	1191	21	454	765
4	6560	1190	21	456	767
5	6558	1189	22	459	771
6	6557	1188	23	461	772
7	6554	1185	23	464	773
8	6549	1183	24	469	781
9	6545	1176	23	472	784
10	6541	1173	22	474	787
11	6536	1167	24	475	784
12	6533	1165	25	479	786
1	6769	1233	14	428	799
2	6767	1230	14	441	805
3	6761	1225	15	445	805
4	6763	1222	16	448	808
5	6753	1213	16	449	807
6	6751	1212	16	455	814
7	6746	1208	16	455	815
8	6741	1203	16	456	814
9	6736	1200	16	458	817
10	6729	1196	18	462	821
11	6718	1188	18	468	822
12	6711	1180	20	469	826
1	6876	1205	8	442	773
2	6878	1206	8	448	782
3	6874	1202	9	451	782
4	6867	1196	9	453	780
5	6865	1193	9	454	786
6	6869	1189	9	456	787
7	6867	1186	11	460	792
8	6868	1184	12	463	798
9	6858	1179	13	463	800
10	6855	1177	14	469	804
11	6853	1174	16	470	804
12	6848	1170	17	475	804
1	6603	1187	18	427	795
2	6599	1184	19	431	797
3	6595	1180	19	432	801
4	6593	1177	20	441	805
5	6592	1172	20	444	808
6	6592	1169	21	448	811
7	6582	1164	21	451	812
8	6584	1162	21	451	815
9	6583	1158	22	455	815
10	6584	1159	22	461	820
11	6579	1156	23	464	824
12	6573	1149	25	466	823
1	6689	1183	17	419	765
2	6683	1177	19	422	772
3	6683	1177	21	426	773
4	6683	1175	22	430	775
5	6685	1176	23	434	780
6	6674	1169	22	435	780
7	6666	1165	24	437	786
8	6664	1161	23	439	788
9	6656	1157	25	441	787
10	6652	1156	25	444	793
11	6652	1155	25	446	798
12	6642	1150	25	451	799
1	6537	1127	24	419	761
2	6535	1126	25	421	768
3	6527	1121	25	421	769
4	6526	1119	27	422	772
5	6519	1112	28	425	770
6	6523	1109	28	426	775
7	6515	1102	28	427	777
8	6506	1095	31	431	778
9	6508	1094	32	434	779
10	6505	1090	32	439	776
11	6502	1087	34	440	778
12	6497	1083	35	445	774
1	6684	1205	14	435	789
2	6679	1197	14	443	793
3	6667	1191	16	447	794
4	6656	1183	16	450	792
5	6655	1180	16	453	795
6	6653	1178	16	457	797
7	6644	1173	17	460	801
8	6640	1168	17	462	802
9	6633	1160	17	465	803
10	6633	1158	18	467	808
11	6624	1153	18	472	811
12	6619	1150	21	474	810
1	6621	1237	21	433	802
2	6616	1235	21	438	807
3	6608	1231	21	441	808
4	6605	1225	22	446	810
5	6602	1221	23	448	812
6	6596	1219	23	450	815
7	6592	1215	23	452	823
8	6587	1208	23	453	823
9	6578	1201	23	459	822
10	6578	1198	25	460	822
11	6570	1192	25	463	822
12	6569	1191	26	468	822
1	6663	1153	11	384	753
2	6660	1152	12	388	753
3	6650	1140	12	390	750
4	6650	1139	12	394	751
5	6651	1138	12	403	756
6	6652	1137	12	405	758
7	6651	1131	11	407	759
8	6649	1129	12	406	761
9	6643	1126	12	409	762
10	6637	1125	13	416	770
11	6629	1116	15	417	772
12	6627	1114	15	422	777
1	6698	1171	19	442	774
2	6694	1166	20	443	776
3	6691	1162	21	449	779
4	6691	1161	21	453	780
5	6687	1159	21	456	781
6	6686	1159	22	463	781
7	6677	1152	22	465	778
8	6667	1142	22	473	775
9	6667	1140	22	476	776
10	6673	1138	24	482	777
11	6669	1134	24	482	779
12	6663	1131	23	483	780
1	6631	1186	23	438	781
2	6626	1181	23	441	784
3	6625	1178	24	441	785
4	6620	1174	25	444	786
5	6614	1167	25	447	785
6	6612	1164	25	449	789
7	6615	1164	26	452	797
8	6613	1163	25	456	799
9	6611	1157	25	458	796
10	6608	1154	25	464	800
11	6607	1153	26	468	802
12	6601	1147	25	469	804
1	6583	1132	20	394	733
2	6579	1128	20	396	740
3	6577	1124	23	399	740
4	6574	1120	24	405	741
5	6568	1115	26	407	742
6	6561	1109	27	408	742
7	6557	1103	27	409	744
8	6556	1100	27	411	745
9	6557	1101	27	416	744
10	6561	1098	27	419	750
11	6555	1096	27	423	754
12	6553	1092	28	425	753
1	6622	1162	16	418	773
2	6614	1157	17	422	777
3	6613	1158	17	429	785
4	6607	1154	17	430	788
5	6606	1152	18	437	792
6	6599	1148	19	446	797
7	6594	1144	20	448	802
8	6586	1139	23	452	802
9	6586	1135	23	454	805
10	6582	1133	25	457	806
11	6584	1134	25	462	814
12	6581	1131	25	464	813
1	6718	1153	23	408	740
2	6713	1149	23	410	744
3	6707	1140	24	412	741
4	6709	1138	24	413	744
5	6708	1136	24	415	747
6	6700	1130	25	418	753
7	6697	1125	25	418	755
8	6689	1120	26	422	757
9	6685	1117	25	424	763
10	6684	1117	26	429	764
11	6678	1114	26	432	765
12	6677	1115	26	434	773
1	6698	1236	24	442	795
2	6691	1233	25	447	797
3	6682	1223	25	450	797
4	6682	1224	24	451	800
5	6673	1219	27	453	801
6	6669	1216	28	458	807
7	6662	1211	28	460	811
8	6662	1208	29	462	809
9	6654	1202	29	465	811
10	6658	1202	29	466	814
11	6654	1200	31	469	817
12	6650	1199	33	472	819
1	6601	1192	20	449	824
2	6598	1190	20	457	830
3	6590	1184	23	459	830
4	6588	1182	23	466	832
5	6587	1179	26	466	837
6	6583	1176	28	469	838
7	6576	1173	28	475	839
8	6572	1168	28	478	842
9	6568	1166	28	480	842
10	6565	1161	28	482	844
11	6565	1160	28	485	847
12	6565	1160	28	486	849
1	6627	1177	18	440	788
2	6622	1173	20	442	789
3	6619	1170	20	445	792
4	6609	1161	21	448	789
5	6606	1160	22	450	795
6	6604	1158	22	458	798
7	6606	1155	24	463	803
8	6604	1152	25	463	805
9	6604	1150	28	465	810
10	6597	1140	27	465	805
11	6592	1138	29	464	806
12	6589	1133	29	466	805
1	6671	1213	26	448	804
2	6668	1208	27	452	805
3	6664	1204	28	458	808
4	6659	1201	28	464	810
5	6656	1195	27	466	809
6	6657	1194	27	467	815
7	6657	1194	27	475	820
8	6652	1191	27	480	822
9	6650	1190	27	482	821
10	6641	1183	26	485	820
11	6637	1179	27	491	825
12	6630	1175	27	494	826
1	6612	1175	27	409	761
2	6606	1172	27	413	761
3	6602	1170	27	415	762
4	6599	1170	28	419	764
5	6595	1163	27	421	766
6	6588	1159	27	424	768
7	6580	1157	28	431	767
8	6570	1150	28	430	767
9	6566	1146	30	432	766
10	6565	1139	31	434	767
11	6565	1135	31	437	772
12	6562	1131	30	442	776
1	6658	1205	19	431	779
2	6656	1200	21	432	786
3	6651	1197	23	436	785
4	6645	1191	23	438	787
5	6645	1190	23	439	793
6	6641	1188	22	443	796
7	6639	1183	23	446	794
8	6637	1183	22	446	803
9	6628	1177	21	448	803
10	6620	1172	21	453	802
11	6611	1168	22	456	803
12	6606	1164	23	457	803
1	6668	1227	15	451	819
2	6665	1222	17	451	822
3	6657	1218	19	457	824
4	6657	1217	19	463	830
5	6652	1214	21	465	828
6	6643	1206	21	471	824
7	6635	1198	21	472	821
8	6630	1194	21	475	819
9	6627	1190	23	476	817
10	6630	1191	24	479	822
11	6630	1188	25	481	825
12	6627	1184	26	489	825
1	6645	1277	21	453	860
2	6645	1276	20	457	862
3	6645	1274	20	461	865
4	6635	1266	20	464	864
5	6628	1258	22	467	866
6	6626	1257	23	475	870
7	6625	1257	23	479	873
8	6626	1256	23	483	876
9	6620	1249	26	485	875
10	6623	1249	26	488	878
11	6623	1249	29	491	882
12	6620	1243	29	495	882
1	6663	1188	18	452	786
2	6658	1183	19	455	789
3	6659	1182	20	458	795
4	6653	1178	21	463	794
5	6649	1174	22	467	801
6	6643	1170	22	469	801
7	6644	1171	22	474	808
8	6640	1166	23	474	811
9	6634	1161	24	478	812
10	6627	1155	24	480	808
11	6627	1154	25	483	809
12	6624	1149	27	485	811
1	6716	1214	22	436	780
2	6713	1209	22	436	783
3	6706	1202	23	441	785
4	6705	1200	24	445	787
5	6699	1192	25	451	787
6	6695	1188	26	457	791
7	6696	1187	27	462	800
8	6688	1180	27	467	801
9	6690	1180	28	469	808
10	6690	1178	28	469	810
11	6683	1172	30	472	812
12	6677	1170	30	475	815
1	6731	1175	11	435	762
2	6730	1177	11	439	772
3	6730	1173	12	440	774
4	6724	1169	12	443	773
5	6720	1163	15	445	772
6	6710	1158	16	449	774
7	6707	1155	17	454	775
8	6702	1151	17	458	773
9	6694	1145	17	460	770
10	6693	1147	19	462	773
11	6690	1140	19	466	771
12	6685	1137	20	468	776
1	6787	1194	23	403	774
2	6780	1185	26	404	773
3	6773	1180	26	406	774
4	6771	1179	26	413	784
5	6773	1176	27	415	785
6	6770	1176	28	422	788
7	6768	1173	30	425	789
8	6769	1171	30	429	792
9	6763	1165	31	432	795
10	6757	1162	31	433	799
11	6746	1153	32	437	800
12	6744	1149	33	442	804
1	6615	1163	18	392	758
2	6623	1165	18	399	762
3	6616	1161	18	400	763
4	6616	1159	18	402	765
5	6609	1148	18	402	762
6	6599	1144	19	407	762
7	6601	1144	19	415	768
8	6599	1142	19	421	770
9	6592	1135	20	425	770
10	6591	1131	21	430	771
11	6587	1126	23	434	770
12	6587	1126	25	438	775
1	6546	1204	18	434	813
2	6539	1199	18	438	817
3	6538	1197	18	442	819
4	6532	1190	18	453	817
5	6535	1189	18	455	819
6	6530	1187	18	458	821
7	6525	1183	19	464	824
8	6525	1178	21	469	823
9	6530	1178	21	473	827
10	6528	1174	22	475	828
11	6522	1168	23	479	830
12	6519	1163	23	481	828
1	6753	1207	9	426	798
2	6752	1201	10	429	797
3	6746	1200	10	431	801
4	6741	1197	10	433	804
5	6734	1193	10	435	807
6	6728	1188	11	435	811
7	6726	1186	11	440	815
8	6722	1187	11	446	821
9	6728	1190	14	453	827
10	6728	1187	15	453	830
11	6727	1185	16	459	833
12	6721	1180	16	462	834
1	6774	1235	16	455	831
2	6762	1226	20	460	832
3	6759	1224	21	464	836
4	6755	1216	21	468	832
5	6754	1215	22	469	838
6	6752	1212	22	470	840
7	6755	1212	23	477	846
8	6752	1209	23	478	846
9	6746	1206	24	485	846
10	6742	1203	24	487	849
11	6739	1200	25	489	850
12	6732	1195	25	489	847
1	6720	1128	16	386	732
2	6715	1123	18	387	734
3	6713	1119	18	395	738
4	6702	1114	19	397	740
5	6698	1110	20	400	741
6	6692	1103	20	402	738
7	6687	1098	20	408	739
8	6686	1097	20	411	740
9	6680	1092	22	415	738
10	6674	1085	23	420	738
11	6676	1084	24	424	742
12	6676	1082	24	426	742
1	6619	1153	18	402	734
2	6616	1151	19	407	734
3	6614	1147	19	410	736
4	6612	1142	19	412	736
5	6607	1136	21	415	737
6	6601	1131	23	415	737
7	6594	1125	23	419	733
8	6589	1122	23	424	733
9	6590	1121	23	429	736
10	6591	1120	23	434	740
11	6583	1114	23	436	740
12	6576	1110	24	439	738
1	6659	1200	9	407	776
2	6657	1197	10	412	785
3	6654	1194	10	417	789
4	6645	1186	11	420	789
5	6645	1186	11	427	791
6	6636	1180	10	433	788
7	6636	1176	9	436	787
8	6632	1174	9	437	794
9	6624	1167	9	441	795
10	6618	1165	9	443	805
11	6617	1162	9	444	812
12	6616	1162	10	448	817
1	6712	1252	19	451	833
2	6706	1249	21	456	840
3	6701	1244	21	459	841
4	6703	1243	21	463	844
5	6699	1239	22	465	848
6	6692	1237	22	468	849
7	6689	1237	22	471	851
8	6684	1234	23	477	851
9	6680	1228	24	479	849
10	6672	1224	24	480	852
11	6670	1224	24	488	859
12	6666	1221	24	491	867
1	6651	1223	16	420	784
2	6650	1218	17	422	789
3	6649	1216	19	426	791
4	6644	1212	20	429	794
5	6644	1210	20	431	799
6	6644	1206	21	434	805
7	6640	1207	21	438	811
8	6635	1202	21	443	811
9	6629	1196	21	446	811
10	6624	1195	23	451	814
11	6616	1192	23	451	815
12	6608	1184	23	456	817
1	6706	1221	27	440	773
2	6703	1220	28	446	778
3	6701	1215	28	449	779
4	6698	1211	28	453	785
5	6683	1201	28	453	784
6	6681	1197	30	458	785
7	6676	1195	32	461	789
8	6674	1191	31	462	791
9	6669	1189	31	466	797
10	6662	1184	31	469	798
11	6660	1184	31	471	800
12	6655	1177	31	472	801
1	6677	1254	18	494	841
2	6676	1250	18	497	839
3	6676	1247	18	501	844
4	6673	1247	18	507	847
5	6671	1242	18	511	848
6	6665	1238	18	515	849
7	6670	1236	20	516	850
8	6666	1232	20	520	857
9	6665	1229	20	523	859
10	6662	1229	21	526	863
11	6656	1223	22	528	861
12	6653	1223	22	537	865
1	6782	1208	15	453	793
2	6775	1206	16	456	793
3	6770	1202	16	458	797
4	6766	1199	16	460	803
5	6761	1195	17	465	806
6	6748	1185	17	466	806
7	6744	1183	17	473	810
8	6735	1178	17	475	819
9	6731	1176	17	475	820
10	6733	1176	17	477	822
11	6728	1172	19	479	827
12	6725	1168	21	484	830
1	6552	1165	12	419	774
2	6551	1163	13	421	777
3	6546	1159	14	424	777
4	6549	1160	14	426	781
5	6550	1155	15	428	782
6	6546	1149	16	430	779
7	6546	1149	16	432	788
8	6542	1144	16	437	789
9	6538	1139	17	439	792
10	6534	1133	17	445	792
11	6538	1132	17	448	793
12	6537	1130	18	451	793
1	6625	1178	18	431	757
2	6624	1176	19	432	761
3	6618	1171	19	434	765
4	6617	1168	19	438	770
5	6610	1165	19	444	769
6	6602	1161	20	446	768
7	6600	1160	21	449	769
8	6594	1156	22	453	773
9	6585	1149	22	457	774
10	6579	1142	23	459	772
11	6576	1139	24	462	777
12	6575	1138	26	463	780
1	6599	1160	17	420	767
2	6591	1151	18	421	767
3	6586	1148	20	427	774
4	6588	1146	21	430	780
5	6584	1140	21	431	777
6	6583	1136	21	434	779
7	6577	1124	22	436	772
8	6578	1121	21	438	771
9	6568	1114	21	439	770
10	6572	1117	23	444	774
11	6566	1113	23	444	776
12	6565	1112	23	446	783
1	6678	1203	22	451	788
2	6677	1201	22	451	788
3	6675	1199	21	454	787
4	6669	1195	21	455	790
5	6668	1194	22	456	797
6	6659	1189	22	458	796
7	6656	1185	22	458	802
8	6658	1187	22	461	812
9	6654	1182	24	465	811
10	6651	1178	25	467	814
11	6646	1174	27	470	815
12	6638	1170	26	472	817
1	6630	1136	19	446	734
2	6627	1133	19	449	736
3	6619	1127	20	453	738
4	6614	1125	20	454	739
5	6609	1120	21	458	739
6	6606	1116	21	461	741
7	6601	1113	22	467	744
8	6598	1112	22	472	747
9	6598	1110	23	475	749
10	6598	1110	23	476	756
11	6598	1104	23	477	754
12	6591	1100	23	479	755
1	6743	1228	13	458	773
2	6739	1225	13	463	777
3	6729	1216	12	466	778
4	6720	1212	12	475	780
5	6719	1211	12	478	783
6	6719	1208	12	480	785
7	6716	1204	12	481	787
8	6713	1203	13	487	794
9	6717	1203	13	492	797
10	6713	1202	13	497	799
11	6704	1197	13	499	807
12	6703	1195	13	499	811
1	6875	1237	21	457	803
2	6875	1237	22	459	808
3	6871	1233	22	460	809
4	6865	1225	23	463	809
5	6861	1223	23	463	812
6	6860	1219	23	465	814
7	6856	1217	24	464	815
8	6855	1214	24	466	819
9	6855	1211	24	469	819
10	6850	1204	24	473	818
11	6846	1201	25	479	823
12	6840	1196	24	485	823
1	6710	1201	12	469	809
2	6710	1199	12	469	813
3	6706	1196	12	472	814
4	6700	1190	12	473	819
5	6693	1185	12	476	822
6	6697	1186	13	478	825
7	6691	1182	14	481	825
8	6688	1182	15	481	831
9	6682	1180	15	489	836
10	6679	1178	16	490	838
11	6678	1179	17	495	842
12	6676	1178	18	498	845
1	6711	1142	13	423	728
2	6707	1142	13	427	737
3	6703	1140	13	429	738
4	6705	1140	16	433	747
5	6703	1136	18	436	750
6	6698	1134	18	440	755
7	6698	1131	18	440	756
8	6696	1132	18	443	757
9	6686	1125	18	446	761
10	6682	1123	19	449	766
11	6680	1121	18	453	767
12	6677	1115	18	457	764
1	6663	1220	19	420	790
2	6662	1218	20	424	792
3	6652	1211	20	428	790
4	6650	1208	20	430	795
5	6646	1201	20	433	797
6	6638	1194	20	438	797
7	6633	1189	20	439	799
8	6630	1189	23	445	802
9	6625	1183	22	450	803
10	6624	1180	22	454	804
11	6624	1179	24	457	810
12	6619	1173	26	459	816
1	6640	1183	26	420	760
2	6642	1183	26	424	762
3	6640	1182	26	428	764
4	6637	1177	27	429	764
5	6635	1174	27	432	764
6	6639	1174	27	434	770
7	6635	1168	29	438	773
8	6629	1160	31	442	773
9	6627	1156	31	445	771
10	6626	1155	32	446	773
11	6624	1156	32	451	777
12	6623	1157	32	453	784
1	6777	1283	18	460	821
2	6773	1281	20	464	823
3	6762	1275	21	464	825
4	6762	1274	21	465	826
5	6754	1264	21	468	827
6	6754	1264	21	469	831
7	6750	1258	22	471	831
8	6746	1254	24	476	830
9	6744	1252	24	478	836
10	6744	1249	25	478	839
11	6740	1245	24	485	843
12	6740	1243	25	489	845
1	6738	1256	17	455	841
2	6736	1252	19	456	842
3	6735	1250	19	458	851
4	6736	1249	21	461	852
5	6732	1246	21	466	857
6	6728	1240	21	467	858
7	6723	1233	24	467	856
8	6715	1228	25	468	861
9	6714	1224	27	472	861
10	6709	1218	27	477	861
11	6700	1212	28	480	865
12	6700	1212	28	485	868
1	6746	1221	12	428	762
2	6741	1217	12	431	765
3	6737	1213	12	433	765
4	6733	1213	13	435	773
5	6730	1210	15	437	775
6	6723	1205	16	441	772
7	6720	1203	16	442	776
8	6712	1198	17	443	780
9	6709	1194	17	449	778
10	6703	1184	17	447	779
11	6698	1184	19	451	781
12	6694	1181	20	454	784
1	6627	1190	16	426	787
2	6620	1184	17	430	787
3	6616	1180	17	435	791
4	6612	1177	17	438	790
5	6611	1177	17	442	793
6	6608	1172	17	444	794
7	6598	1166	17	446	794
8	6587	1159	18	446	793
9	6577	1156	18	448	791
10	6573	1148	18	450	790
11	6571	1144	19	456	794
12	6562	1141	19	458	799
t	Total-IDU	IDU-HIV	IDU-AIDS	IDU-HAART	IDU-tested
1	6577	1161	17	419	764
2	6572	1155	17	426	764
3	6571	1154	20	427	763
4	6565	1147	21	429	768
5	6568	1142	22	430	773
6	6571	1142	23	434	776
7	6567	1137	23	436	778
8	6566	1135	23	440	781
9	6559	1128	23	442	779
10	6556	1126	24	445	778
11	6552	1125	25	446	779
12	6553	1124	26	450	784
1	6768	1193	19	456	817
2	6762	1188	19	458	813
3	6762	1186	19	460	815
4	6765	1185	19	465	821
5	6759	1180	21	468	821
6	6760	1181	22	471	823
7	6751	1174	22	479	826
8	6748	1172	22	483	831
9	6756	1170	23	487	836
10	6751	1170	23	487	838
11	6743	1164	24	493	839
12	6740	1158	24	494	842
1	6742	1193	20	400	767
2	6743	1189	20	407	769
3	6737	1185	20	409	771
4	6731	1175	20	409	769
5	6725	1173	21	414	773
6	6723	1169	22	416	780
7	6719	1164	24	417	781
8	6716	1159	25	424	787
9	6712	1156	28	426	788
10	6710	1155	28	432	796
11	6702	1146	30	433	792
12	6704	1146	31	435	792
1	6855	1234	13	480	831
2	6850	1232	14	482	832
3	6849	1230	14	485	834
4	6847	1227	15	488	840
5	6837	1222	16	491	845
6	6834	1217	17	494	848
7	6825	1212	16	495	849
8	6823	1209	16	501	854
9	6813	1204	17	504	862
10	6805	1196	19	507	861
11	6805	1195	19	512	863
12	6796	1188	19	514	861
1	6744	1177	17	424	786
2	6745	1177	17	428	789
3	6744	1176	17	432	790
4	6742	1171	17	432	790
5	6737	1168	18	438	795
6	6735	1164	18	443	796
7	6733	1162	18	446	795
8	6725	1151	18	449	794
9	6718	1148	17	450	798
10	6715	1141	17	455	801
11	6709	1137	17	457	803
12	6704	1134	17	461	805
1	6713	1181	19	423	749
2	6709	1178	19	423	755
3	6704	1173	21	428	759
4	6700	1169	21	432	758
5	6695	1164	23	435	758
6	6689	1160	25	437	762
7	6683	1155	27	443	764
8	6681	1152	27	445	770
9	6672	1145	27	446	773
10	6672	1145	29	450	778
11	6668	1140	29	453	781
12	6664	1139	32	455	784
1	6714	1204	26	459	819
2	6710	1200	26	462	825
3	6711	1195	26	466	827
4	6704	1187	27	466	823
5	6701	1183	29	468	821
6	6694	1181	30	474	820
7	6691	1175	31	478	821
8	6686	1169	31	482	820
9	6684	1166	31	483	825
10	6679	1160	32	482	823
11	6679	1155	33	484	822
12	6672	1152	34	488	823
1	6688	1228	15	440	792
2	6687	1226	16	445	793
3	6685	1226	17	448	797
4	6673	1215	18	449	798
5	6668	1211	18	454	799
6	6665	1208	20	455	798
7	6657	1204	22	458	802
8	6645	1194	22	461	799
9	6642	1193	22	463	802
10	6641	1191	22	463	803
11	6632	1185	23	464	805
12	6628	1181	26	466	806
1	6582	1206	20	419	770
2	6578	1202	21	424	774
3	6577	1198	22	427	779
4	6571	1194	23	429	781
5	6563	1191	23	432	786
6	6565	1189	22	434	788
7	6569	1188	24	436	795
8	6562	1180	25	439	793
9	6560	1179	25	443	799
10	6562	1177	26	446	804
11	6557	1174	26	452	801
12	6555	1172	26	455	806
1	6761	1216	11	426	796
2	6756	1212	12	431	796
3	6750	1212	12	435	794
4	6751	1212	12	437	797
5	6747	1207	12	440	801
6	6746	1204	13	441	800
7	6741	1203	15	445	808
8	6736	1200	15	446	804
9	6734	1198	15	452	807
10	6729	1195	15	456	808
11	6727	1192	15	459	813
12	6721	1189	16	458	812
1	6482	1157	21	405	765
2	6481	1157	22	406	769
3	6481	1156	22	408	772
4	6477	1154	24	409	773
5	6468	1147	24	412	771
6	6469	1148	24	412	775
7	6462	1141	24	416	775
8	6460	1135	25	416	776
9	6458	1128	29	422	775
10	6454	1122	29	423	776
11	6450	1118	31	426	775
12	6451	1118	31	427	778
1	6726	1220	9	442	787
2	6721	1217	9	449	786
3	6721	1211	10	453	790
4	6720	1204	11	455	788
5	6720	1202	12	460	794
6	6719	1202	12	463	798
7	6713	1197	12	467	797
8	6705	1191	12	470	800
9	6699	1187	13	475	805
10	6693	1182	13	481	806
11	6696	1180	14	483	812
12	6689	1175	16	482	815
1	6822	1253	19	452	841
2	6815	1247	20	453	846
3	6812	1245	20	455	850
4	6806	1241	22	458	854
5	6802	1236	23	458	853
6	6798	1233	23	460	856
7	6801	1235	23	464	860
8	6799	1230	24	468	861
9	6792	1223	24	477	864
10	6786	1220	24	477	865
11	6773	1213	26	480	866
12	6770	1211	27	483	871
1	6675	1212	20	452	793
2	6674	1210	20	458	796
3	6666	1205	20	461	797
4	6664	1201	21	466	799
5	6661	1198	22	469	802
6	6658	1192	23	471	804
7	6659	1186	23	472	807
8	6657	1185	23	478	813
9	6660	1190	23	480	819
10	6655	1187	23	483	818
11	6651	1183	25	486	820
12	6642	1177	26	487	820
1	6696	1195	23	416	781
2	6688	1191	22	418	779
3	6689	1191	25	424	783
4	6686	1187	25	431	786
5	6687	1184	26	431	790
6	6684	1177	25	434	793
7	6678	1169	27	437	795
8	6676	1164	29	437	798
9	6668	1159	29	441	801
10	6656	1149	30	446	795
11	6653	1146	31	449	797
12	6651	1143	31	450	801
1	6624	1235	19	460	806
2	6620	1232	20	461	807
3	6614	1231	20	464	809
4	6611	1229	20	464	813
5	6604	1226	20	467	815
6	6595	1222	21	471	818
7	6589	1220	21	474	819
8	6591	1219	21	477	822
9	6585	1214	23	481	825
10	6572	1207	23	486	829
11	6566	1202	23	490	832
12	6560	1198	23	492	835
1	6649	1189	18	440	806
2	6645	1183	18	442	808
3	6645	1183	18	444	812
4	6643	1178	17	449	813
5	6636	1170	18	453	817
6	6635	1167	18	461	815
7	6631	1164	18	465	815
8	6631	1166	18	472	823
9	6629	1163	19	476	827
10	6624	1155	18	481	823
11	6617	1149	20	486	823
12	6616	1142	20	490	821
1	6884	1245	19	452	801
2	6886	1246	20	455	808
3	6879	1242	20	458	812
4	6878	1240	22	459	814
5	6869	1231	22	461	814
6	6868	1228	23	463	820
7	6866	1223	23	468	822
8	6863	1218	24	472	824
9	6854	1209	24	473	825
10	6853	1204	24	477	829
11	6849	1198	25	480	829
12	6844	1195	26	485	835
1	6664	1220	20	424	797
2	6654	1214	20	428	801
3	6652	1210	21	431	800
4	6653	1206	21	433	800
5	6658	1202	21	436	801
6	6647	1195	21	436	802
7	6645	1194	22	440	804
8	6638	1189	22	442	805
9	6636	1187	23	447	809
10	6635	1185	24	450	817
11	6632	1184	24	456	818
12	6630	1179	25	461	817
1	6743	1158	17	400	764
2	6739	1153	17	402	768
3	6729	1146	18	405	766
4	6726	1144	17	406	768
5	6720	1139	19	408	769
6	6719	1138	19	409	771
7	6719	1137	21	410	777
8	6717	1132	22	412	779
9	6713	1126	22	413	781
10	6713	1129	22	416	787
11	6707	1124	23	421	790
12	6701	1118	24	423	792
1	6593	1217	18	446	791
2	6584	1211	20	448	792
3	6579	1207	21	455	797
4	6574	1202	21	457	797
5	6565	1197	22	461	797
6	6563	1194	23	467	805
7	6558	1189	23	469	805
8	6560	1186	25	471	809
9	6556	1181	26	473	811
10	6555	1176	28	475	812
11	6549	1173	28	477	812
12	6548	1171	28	479	816
1	6869	1170	17	428	770
2	6870	1168	18	435	772
3	6866	1166	19	438	776
4	6866	1168	19	447	783
5	6857	1160	20	451	785
6	6864	1160	20	453	789
7	6854	1150	21	455	789
8	6851	1148	21	457	790
9	6850	1143	24	457	790
10	6841	1131	24	459	788
11	6832	1127	24	462	790
12	6825	1126	24	464	794
1	6648	1197	17	435	772
2	6642	1193	17	439	773
3	6634	1188	17	442	776
4	6634	1186	17	444	781
5	6631	1183	17	445	783
6	6623	1176	19	446	783
7	6618	1172	19	447	785
8	6613	1165	19	450	785
9	6610	1162	20	451	789
10	6608	1160	20	455	792
11	6607	1157	25	457	794
12	6608	1154	27	463	798
1	6713	1201	16	426	772
2	6707	1191	17	428	774
3	6696	1185	17	431	778
4	6695	1184	17	434	784
5	6691	1180	18	436	786
6	6689	1176	18	442	786
7	6683	1174	20	449	791
8	6683	1172	20	453	794
9	6669	1164	19	453	791
10	6663	1157	19	455	799
11	6663	1155	20	457	800
12	6663	1151	20	458	800
1	6593	1231	18	445	827
2	6590	1228	19	449	828
3	6579	1223	19	455	827
4	6570	1215	19	457	825
5	6567	1211	19	460	827
6	6565	1205	20	464	828
7	6563	1200	20	467	829
8	6557	1193	22	468	830
9	6554	1188	22	472	832
10	6551	1184	22	474	835
11	6544	1178	23	478	837
12	6539	1174	24	482	838
1	6692	1253	25	458	830
2	6685	1248	25	461	829
3	6683	1248	26	469	830
4	6681	1246	27	473	829
5	6674	1240	27	474	829
6	6674	1243	27	477	835
7	6671	1238	29	478	843
8	6660	1234	28	482	850
9	6655	1226	29	484	850
10	6651	1219	29	485	852
11	6650	1217	28	487	851
12	6641	1210	28	487	851
1	6724	1269	18	458	848
2	6718	1268	18	462	853
3	6720	1266	18	465	861
4	6710	1258	19	468	864
5	6701	1249	22	471	867
6	6695	1245	22	476	870
7	6693	1242	22	478	873
8	6686	1237	24	480	872
9	6683	1233	25	488	876
10	6679	1227	25	489	877
11	6671	1223	25	493	880
12	6668	1222	27	494	884
1	6644	1095	19	400	704
2	6641	1094	20	403	709
3	6634	1085	20	406	716
4	6625	1080	19	407	721
5	6623	1075	20	412	719
6	6623	1072	20	413	725
7	6622	1068	20	415	729
8	6620	1062	22	416	730
9	6621	1059	24	420	733
10	6615	1055	24	422	737
11	6622	1055	24	430	744
12	6618	1051	24	432	746
1	6658	1184	17	422	791
2	6655	1182	19	425	795
3	6651	1178	20	427	796
4	6644	1176	21	435	798
5	6640	1169	21	438	800
6	6638	1167	21	444	805
7	6632	1163	21	447	808
8	6632	1158	21	448	808
9	6626	1149	22	451	809
10	6622	1143	22	454	809
11	6618	1139	22	459	812
12	6606	1134	22	463	812
1	6692	1177	15	456	785
2	6686	1174	15	460	788
3	6680	1168	17	461	789
4	6679	1165	17	465	791
5	6673	1160	16	466	794
6	6670	1155	17	471	799
7	6667	1150	18	473	798
8	6664	1146	19	475	800
9	6663	1145	20	476	805
10	6655	1140	21	478	807
11	6649	1134	21	480	813
12	6645	1131	22	481	815
1	6859	1230	17	420	796
2	6856	1226	18	426	801
3	6851	1221	19	430	803
4	6843	1211	19	432	800
5	6844	1209	19	437	802
6	6840	1207	19	439	806
7	6831	1198	20	442	807
[truncated: 2,394,721 more chars]
