# Supplementary material for: The risk of HIV transmission at each step of the HIV care continuum among people who inject drugs: a modeling study
Source: BMC Public Health. 2017 Jul 25;17:614. doi: 10.1186/s12889-017-4528-9 (PMC5525346; doi:10.1186/s12889-017-4528-9)
Supplement: Supplementary file 5 — Transmission Results. This file contains original model output for batches of 100 simulation runs on the estimated number of HIV transmission events arising from a specific subpopulation for each month for a scaled adult NYC population of 250,000 in 2012. (TXT 75 kb) [file 12889_2017_4528_MOESM5_ESM.txt]

ND=Non drug-user
HAART 5=Fully adherent/virologically suppressed
HAART Other=Not fully adherent/virologically suppressed
UnDx=Undiagnosed HIV Infection
PWID=Person/people who inject drugs
Values 1-12 indicate monthly time-step for a given simulation run

Quantity	Type	1	2	3	4	5	6	7	8	9	10	11	12	
ND XMS DX	Sum	377.00	304.00	271.00	228.00	228.00	245.00	189.00	235.00	231.00	251.00	216.00	212.00	
ND XMS HAART 5	Sum	22.00	9.00	15.00	13.00	10.00	12.00	7.00	2.00	9.00	7.00	13.00	11.00	
ND XMS HAART Other	Sum	89.00	87.00	81.00	51.00	65.00	69.00	58.00	54.00	72.00	55.00	77.00	69.00	
ND XMS UnDX	Sum	445.00	378.00	358.00	313.00	300.00	303.00	296.00	318.00	283.00	297.00	274.00	292.00	
PWID XMS DX	Sum	23.00	19.00	20.00	9.00	10.00	8.00	9.00	15.00	6.00	15.00	16.00	17.00	
PWID XMS HAART 5	Sum	1.00	0.00	1.00	0.00	2.00	0.00	1.00	1.00	1.00	1.00	0.00	4.00	
PWID XMS HAART Other	Sum	8.00	2.00	2.00	3.00	5.00	3.00	2.00	4.00	2.00	2.00	2.00	1.00	
PWID XMS UnDX	Sum	34.00	30.00	21.00	28.00	16.00	20.00	21.00	16.00	14.00	26.00	27.00	11.00	
Quantity	Type	1	2	3	4	5	6	7	8	9	10	11	12	
ND XMS DX	Sum	348.00	328.00	274.00	249.00	232.00	217.00	231.00	210.00	218.00	203.00	222.00	223.00	
ND XMS HAART 5	Sum	20.00	7.00	21.00	12.00	8.00	12.00	16.00	9.00	6.00	10.00	7.00	10.00	
ND XMS HAART Other	Sum	115.00	88.00	77.00	75.00	59.00	54.00	66.00	66.00	64.00	65.00	63.00	72.00	
ND XMS UnDX	Sum	482.00	389.00	332.00	304.00	328.00	316.00	291.00	325.00	309.00	286.00	300.00	303.00	
PWID XMS DX	Sum	27.00	11.00	10.00	8.00	8.00	17.00	13.00	13.00	16.00	10.00	11.00	13.00	
PWID XMS HAART 5	Sum	3.00	0.00	1.00	0.00	2.00	0.00	1.00	1.00	1.00	1.00	0.00	0.00	
PWID XMS HAART Other	Sum	1.00	5.00	4.00	3.00	3.00	3.00	2.00	5.00	1.00	2.00	3.00	6.00	
PWID XMS UnDX	Sum	31.00	17.00	24.00	16.00	13.00	24.00	15.00	18.00	19.00	10.00	12.00	18.00	
Quantity	Type	1	2	3	4	5	6	7	8	9	10	11	12	
ND XMS DX	Sum	393.00	340.00	258.00	243.00	228.00	203.00	187.00	250.00	230.00	224.00	218.00	235.00	
ND XMS HAART 5	Sum	17.00	15.00	12.00	11.00	8.00	6.00	5.00	7.00	6.00	14.00	11.00	14.00	
ND XMS HAART Other	Sum	97.00	84.00	57.00	58.00	62.00	64.00	63.00	72.00	63.00	50.00	66.00	70.00	
ND XMS UnDX	Sum	467.00	412.00	370.00	297.00	324.00	338.00	344.00	304.00	307.00	334.00	290.00	300.00	
PWID XMS DX	Sum	21.00	15.00	18.00	8.00	11.00	13.00	9.00	21.00	9.00	9.00	7.00	17.00	
PWID XMS HAART 5	Sum	1.00	1.00	0.00	0.00	1.00	0.00	0.00	0.00	0.00	3.00	1.00	0.00	
PWID XMS HAART Other	Sum	4.00	5.00	3.00	4.00	3.00	7.00	4.00	4.00	1.00	5.00	6.00	1.00	
PWID XMS UnDX	Sum	30.00	26.00	21.00	22.00	21.00	22.00	15.00	14.00	20.00	14.00	14.00	18.00	
Quantity	Type	1	2	3	4	5	6	7	8	9	10	11	12	
ND XMS DX	Sum	351.00	299.00	275.00	236.00	219.00	225.00	248.00	206.00	222.00	211.00	248.00	200.00	
ND XMS HAART 5	Sum	17.00	9.00	13.00	12.00	14.00	9.00	9.00	7.00	16.00	11.00	12.00	7.00	
ND XMS HAART Other	Sum	85.00	95.00	68.00	60.00	54.00	68.00	64.00	59.00	57.00	64.00	61.00	73.00	
ND XMS UnDX	Sum	472.00	408.00	338.00	320.00	342.00	321.00	303.00	298.00	313.00	298.00	279.00	303.00	
PWID XMS DX	Sum	21.00	15.00	16.00	12.00	13.00	14.00	15.00	12.00	13.00	18.00	13.00	13.00	
PWID XMS HAART 5	Sum	1.00	2.00	0.00	2.00	1.00	1.00	3.00	0.00	2.00	2.00	0.00	0.00	
PWID XMS HAART Other	Sum	4.00	5.00	2.00	5.00	3.00	1.00	5.00	3.00	1.00	4.00	2.00	3.00	
PWID XMS UnDX	Sum	28.00	22.00	21.00	21.00	22.00	20.00	17.00	16.00	12.00	20.00	20.00	13.00	
Quantity	Type	1	2	3	4	5	6	7	8	9	10	11	12	
ND XMS DX	Sum	361.00	347.00	276.00	246.00	179.00	205.00	251.00	240.00	235.00	253.00	232.00	219.00	
ND XMS HAART 5	Sum	16.00	15.00	13.00	8.00	15.00	12.00	12.00	12.00	9.00	13.00	5.00	10.00	
ND XMS HAART Other	Sum	82.00	85.00	83.00	55.00	57.00	60.00	58.00	68.00	72.00	78.00	51.00	77.00	
ND XMS UnDX	Sum	466.00	387.00	330.00	317.00	347.00	321.00	341.00	295.00	284.00	306.00	306.00	285.00	
PWID XMS DX	Sum	27.00	18.00	15.00	15.00	12.00	14.00	8.00	12.00	8.00	13.00	16.00	9.00	
PWID XMS HAART 5	Sum	2.00	1.00	1.00	3.00	0.00	0.00	0.00	1.00	0.00	0.00	0.00	1.00	
PWID XMS HAART Other	Sum	5.00	2.00	3.00	7.00	3.00	1.00	4.00	8.00	6.00	1.00	2.00	1.00	
PWID XMS UnDX	Sum	30.00	17.00	19.00	16.00	14.00	20.00	25.00	12.00	20.00	20.00	16.00	17.00	
Quantity	Type	1	2	3	4	5	6	7	8	9	10	11	12	
ND XMS DX	Sum	351.00	294.00	246.00	223.00	202.00	269.00	204.00	231.00	213.00	213.00	220.00	220.00	
ND XMS HAART 5	Sum	7.00	11.00	7.00	7.00	12.00	13.00	6.00	12.00	11.00	15.00	12.00	9.00	
ND XMS HAART Other	Sum	81.00	78.00	64.00	56.00	60.00	55.00	77.00	65.00	75.00	52.00	62.00	80.00	
ND XMS UnDX	Sum	440.00	382.00	355.00	356.00	313.00	336.00	302.00	300.00	305.00	296.00	283.00	270.00	
PWID XMS DX	Sum	24.00	23.00	15.00	12.00	12.00	13.00	9.00	14.00	13.00	13.00	21.00	17.00	
PWID XMS HAART 5	Sum	1.00	1.00	2.00	1.00	0.00	0.00	1.00	0.00	0.00	1.00	0.00	1.00	
PWID XMS HAART Other	Sum	6.00	4.00	5.00	2.00	1.00	2.00	3.00	2.00	4.00	3.00	4.00	3.00	
PWID XMS UnDX	Sum	31.00	27.00	23.00	23.00	12.00	12.00	18.00	9.00	11.00	15.00	23.00	14.00	
Quantity	Type	1	2	3	4	5	6	7	8	9	10	11	12	
ND XMS DX	Sum	349.00	326.00	256.00	220.00	221.00	225.00	209.00	240.00	243.00	191.00	205.00	247.00	
ND XMS HAART 5	Sum	10.00	17.00	13.00	11.00	12.00	7.00	11.00	14.00	15.00	11.00	8.00	11.00	
ND XMS HAART Other	Sum	85.00	85.00	84.00	58.00	53.00	48.00	73.00	69.00	63.00	78.00	60.00	68.00	
ND XMS UnDX	Sum	452.00	405.00	368.00	309.00	327.00	312.00	290.00	305.00	302.00	298.00	287.00	262.00	
PWID XMS DX	Sum	18.00	22.00	16.00	25.00	7.00	14.00	10.00	9.00	9.00	10.00	12.00	20.00	
PWID XMS HAART 5	Sum	0.00	2.00	1.00	1.00	0.00	0.00	0.00	2.00	1.00	0.00	1.00	0.00	
PWID XMS HAART Other	Sum	8.00	2.00	2.00	3.00	6.00	2.00	2.00	3.00	2.00	4.00	3.00	3.00	
PWID XMS UnDX	Sum	32.00	21.00	25.00	20.00	15.00	20.00	23.00	20.00	15.00	22.00	17.00	16.00	
Quantity	Type	1	2	3	4	5	6	7	8	9	10	11	12	
ND XMS DX	Sum	354.00	313.00	271.00	222.00	214.00	244.00	236.00	238.00	198.00	243.00	237.00	246.00	
ND XMS HAART 5	Sum	19.00	11.00	15.00	11.00	13.00	8.00	10.00	14.00	14.00	9.00	13.00	6.00	
ND XMS HAART Other	Sum	101.00	90.00	66.00	56.00	76.00	54.00	69.00	77.00	66.00	64.00	70.00	68.00	
ND XMS UnDX	Sum	472.00	423.00	387.00	334.00	326.00	300.00	310.00	272.00	296.00	308.00	316.00	294.00	
PWID XMS DX	Sum	21.00	24.00	17.00	14.00	9.00	16.00	11.00	8.00	10.00	8.00	15.00	14.00	
PWID XMS HAART 5	Sum	2.00	0.00	1.00	0.00	1.00	2.00	0.00	0.00	1.00	0.00	0.00	0.00	
PWID XMS HAART Other	Sum	4.00	4.00	2.00	6.00	2.00	2.00	3.00	4.00	2.00	2.00	2.00	4.00	
PWID XMS UnDX	Sum	37.00	30.00	26.00	21.00	11.00	16.00	20.00	16.00	17.00	11.00	18.00	22.00	
Quantity	Type	1	2	3	4	5	6	7	8	9	10	11	12	
ND XMS DX	Sum	354.00	304.00	270.00	218.00	223.00	225.00	222.00	228.00	199.00	225.00	193.00	194.00	
ND XMS HAART 5	Sum	15.00	9.00	6.00	4.00	11.00	13.00	11.00	9.00	11.00	12.00	6.00	10.00	
ND XMS HAART Other	Sum	112.00	92.00	71.00	55.00	64.00	58.00	50.00	66.00	60.00	65.00	67.00	64.00	
ND XMS UnDX	Sum	470.00	382.00	380.00	313.00	304.00	345.00	299.00	307.00	305.00	265.00	305.00	272.00	
PWID XMS DX	Sum	17.00	12.00	15.00	12.00	17.00	19.00	13.00	4.00	6.00	7.00	10.00	14.00	
PWID XMS HAART 5	Sum	1.00	0.00	1.00	0.00	3.00	0.00	0.00	0.00	0.00	0.00	1.00	1.00	
PWID XMS HAART Other	Sum	3.00	4.00	4.00	2.00	3.00	7.00	3.00	3.00	4.00	3.00	2.00	2.00	
PWID XMS UnDX	Sum	27.00	32.00	20.00	11.00	17.00	23.00	13.00	29.00	8.00	14.00	22.00	18.00	
Quantity	Type	1	2	3	4	5	6	7	8	9	10	11	12	
ND XMS DX	Sum	341.00	312.00	286.00	230.00	217.00	196.00	245.00	187.00	217.00	227.00	245.00	226.00	
ND XMS HAART 5	Sum	15.00	10.00	12.00	11.00	7.00	10.00	8.00	6.00	11.00	8.00	13.00	13.00	
ND XMS HAART Other	Sum	92.00	85.00	83.00	56.00	66.00	60.00	50.00	53.00	54.00	88.00	74.00	62.00	
ND XMS UnDX	Sum	466.00	434.00	326.00	300.00	360.00	332.00	298.00	300.00	289.00	317.00	277.00	290.00	
PWID XMS DX	Sum	9.00	16.00	11.00	10.00	11.00	7.00	10.00	13.00	12.00	15.00	10.00	11.00	
PWID XMS HAART 5	Sum	0.00	1.00	4.00	0.00	0.00	1.00	1.00	2.00	1.00	0.00	0.00	0.00	
PWID XMS HAART Other	Sum	6.00	5.00	1.00	1.00	2.00	3.00	3.00	0.00	6.00	2.00	1.00	7.00	
PWID XMS UnDX	Sum	27.00	28.00	26.00	10.00	19.00	23.00	15.00	16.00	18.00	15.00	18.00	19.00	
Quantity	Type	1	2	3	4	5	6	7	8	9	10	11	12	
ND XMS DX	Sum	366.00	305.00	241.00	206.00	225.00	228.00	270.00	241.00	247.00	263.00	215.00	197.00	
ND XMS HAART 5	Sum	8.00	13.00	12.00	7.00	15.00	10.00	11.00	13.00	12.00	13.00	11.00	13.00	
ND XMS HAART Other	Sum	99.00	71.00	77.00	56.00	76.00	70.00	64.00	74.00	62.00	56.00	74.00	59.00	
ND XMS UnDX	Sum	488.00	370.00	357.00	301.00	371.00	320.00	338.00	314.00	299.00	323.00	269.00	293.00	
PWID XMS DX	Sum	24.00	14.00	13.00	9.00	11.00	18.00	15.00	19.00	18.00	7.00	8.00	12.00	
PWID XMS HAART 5	Sum	0.00	0.00	1.00	1.00	2.00	1.00	1.00	0.00	1.00	0.00	2.00	1.00	
PWID XMS HAART Other	Sum	10.00	4.00	3.00	4.00	7.00	3.00	2.00	1.00	4.00	2.00	5.00	1.00	
PWID XMS UnDX	Sum	38.00	33.00	25.00	15.00	19.00	18.00	13.00	14.00	13.00	20.00	17.00	20.00	
Quantity	Type	1	2	3	4	5	6	7	8	9	10	11	12	
ND XMS DX	Sum	364.00	305.00	279.00	206.00	225.00	227.00	238.00	234.00	232.00	194.00	220.00	211.00	
ND XMS HAART 5	Sum	18.00	8.00	12.00	9.00	12.00	11.00	4.00	11.00	6.00	15.00	7.00	6.00	
ND XMS HAART Other	Sum	90.00	88.00	63.00	70.00	55.00	74.00	66.00	71.00	56.00	62.00	60.00	71.00	
ND XMS UnDX	Sum	476.00	415.00	333.00	297.00	308.00	310.00	330.00	324.00	297.00	290.00	302.00	286.00	
PWID XMS DX	Sum	18.00	22.00	15.00	9.00	13.00	16.00	7.00	7.00	9.00	19.00	20.00	11.00	
PWID XMS HAART 5	Sum	1.00	6.00	0.00	2.00	1.00	0.00	1.00	2.00	1.00	2.00	1.00	0.00	
PWID XMS HAART Other	Sum	2.00	6.00	2.00	4.00	5.00	6.00	4.00	7.00	2.00	1.00	2.00	1.00	
PWID XMS UnDX	Sum	32.00	30.00	22.00	19.00	19.00	16.00	19.00	17.00	17.00	19.00	18.00	9.00	
Quantity	Type	1	2	3	4	5	6	7	8	9	10	11	12	
ND XMS DX	Sum	347.00	290.00	264.00	244.00	215.00	224.00	218.00	229.00	217.00	219.00	210.00	217.00	
ND XMS HAART 5	Sum	17.00	18.00	16.00	8.00	14.00	10.00	8.00	9.00	10.00	10.00	7.00	11.00	
ND XMS HAART Other	Sum	92.00	99.00	66.00	46.00	45.00	56.00	52.00	55.00	74.00	65.00	79.00	78.00	
ND XMS UnDX	Sum	501.00	371.00	331.00	346.00	325.00	307.00	291.00	251.00	314.00	293.00	295.00	317.00	
PWID XMS DX	Sum	20.00	16.00	22.00	11.00	12.00	18.00	8.00	16.00	10.00	15.00	13.00	5.00	
PWID XMS HAART 5	Sum	0.00	1.00	2.00	0.00	1.00	0.00	0.00	0.00	1.00	2.00	0.00	1.00	
PWID XMS HAART Other	Sum	5.00	4.00	2.00	3.00	5.00	1.00	0.00	6.00	2.00	3.00	4.00	2.00	
PWID XMS UnDX	Sum	32.00	26.00	21.00	21.00	19.00	24.00	18.00	16.00	27.00	18.00	21.00	13.00	
Quantity	Type	1	2	3	4	5	6	7	8	9	10	11	12	
ND XMS DX	Sum	370.00	312.00	257.00	233.00	237.00	243.00	226.00	228.00	228.00	236.00	225.00	216.00	
ND XMS HAART 5	Sum	10.00	15.00	12.00	7.00	8.00	9.00	11.00	14.00	8.00	12.00	8.00	14.00	
ND XMS HAART Other	Sum	83.00	84.00	75.00	52.00	52.00	58.00	68.00	65.00	62.00	71.00	67.00	66.00	
ND XMS UnDX	Sum	478.00	396.00	361.00	293.00	320.00	311.00	299.00	312.00	308.00	316.00	269.00	278.00	
PWID XMS DX	Sum	19.00	11.00	8.00	13.00	9.00	9.00	11.00	12.00	13.00	12.00	20.00	12.00	
PWID XMS HAART 5	Sum	1.00	4.00	2.00	0.00	0.00	0.00	0.00	1.00	0.00	1.00	0.00	0.00	
PWID XMS HAART Other	Sum	2.00	3.00	7.00	2.00	3.00	6.00	5.00	3.00	4.00	3.00	3.00	5.00	
PWID XMS UnDX	Sum	40.00	26.00	35.00	19.00	17.00	14.00	20.00	22.00	16.00	17.00	22.00	11.00	
Quantity	Type	1	2	3	4	5	6	7	8	9	10	11	12	
ND XMS DX	Sum	377.00	305.00	271.00	218.00	230.00	232.00	220.00	217.00	227.00	223.00	212.00	215.00	
ND XMS HAART 5	Sum	12.00	16.00	7.00	6.00	16.00	13.00	13.00	13.00	8.00	15.00	12.00	7.00	
ND XMS HAART Other	Sum	101.00	85.00	76.00	65.00	60.00	57.00	53.00	59.00	68.00	65.00	69.00	64.00	
ND XMS UnDX	Sum	494.00	391.00	365.00	309.00	339.00	322.00	302.00	303.00	297.00	311.00	313.00	284.00	
PWID XMS DX	Sum	28.00	12.00	23.00	9.00	12.00	11.00	11.00	13.00	12.00	15.00	11.00	12.00	
PWID XMS HAART 5	Sum	0.00	2.00	0.00	0.00	0.00	1.00	0.00	1.00	2.00	0.00	2.00	1.00	
PWID XMS HAART Other	Sum	4.00	2.00	1.00	4.00	4.00	2.00	2.00	0.00	6.00	4.00	5.00	4.00	
PWID XMS UnDX	Sum	23.00	35.00	17.00	11.00	22.00	17.00	16.00	11.00	22.00	13.00	17.00	14.00	
Quantity	Type	1	2	3	4	5	6	7	8	9	10	11	12	
ND XMS DX	Sum	371.00	294.00	268.00	210.00	238.00	241.00	227.00	227.00	226.00	223.00	235.00	232.00	
ND XMS HAART 5	Sum	20.00	8.00	10.00	11.00	9.00	8.00	9.00	6.00	9.00	11.00	12.00	12.00	
ND XMS HAART Other	Sum	117.00	76.00	68.00	61.00	80.00	65.00	52.00	67.00	62.00	70.00	66.00	62.00	
ND XMS UnDX	Sum	437.00	406.00	348.00	313.00	340.00	305.00	344.00	275.00	297.00	297.00	314.00	265.00	
PWID XMS DX	Sum	17.00	17.00	21.00	11.00	13.00	11.00	12.00	7.00	11.00	13.00	13.00	11.00	
PWID XMS HAART 5	Sum	2.00	0.00	1.00	0.00	0.00	1.00	1.00	1.00	0.00	0.00	1.00	0.00	
PWID XMS HAART Other	Sum	2.00	5.00	2.00	4.00	3.00	3.00	3.00	2.00	2.00	2.00	4.00	3.00	
PWID XMS UnDX	Sum	35.00	25.00	20.00	27.00	12.00	14.00	16.00	17.00	17.00	10.00	13.00	17.00	
Quantity	Type	1	2	3	4	5	6	7	8	9	10	11	12	
ND XMS DX	Sum	359.00	371.00	253.00	214.00	216.00	212.00	215.00	233.00	229.00	197.00	238.00	224.00	
ND XMS HAART 5	Sum	10.00	6.00	8.00	11.00	9.00	10.00	7.00	4.00	14.00	16.00	11.00	10.00	
ND XMS HAART Other	Sum	93.00	81.00	70.00	78.00	50.00	65.00	59.00	60.00	67.00	67.00	61.00	72.00	
ND XMS UnDX	Sum	453.00	397.00	363.00	323.00	311.00	298.00	324.00	324.00	289.00	325.00	299.00	307.00	
PWID XMS DX	Sum	20.00	16.00	18.00	17.00	11.00	5.00	15.00	11.00	15.00	9.00	11.00	11.00	
PWID XMS HAART 5	Sum	4.00	0.00	0.00	1.00	1.00	1.00	1.00	1.00	1.00	1.00	3.00	3.00	
PWID XMS HAART Other	Sum	4.00	4.00	3.00	2.00	1.00	2.00	7.00	4.00	4.00	3.00	0.00	1.00	
PWID XMS UnDX	Sum	27.00	31.00	26.00	17.00	14.00	18.00	17.00	21.00	19.00	16.00	14.00	19.00	
Quantity	Type	1	2	3	4	5	6	7	8	9	10	11	12	
ND XMS DX	Sum	358.00	293.00	256.00	221.00	224.00	207.00	269.00	208.00	214.00	209.00	224.00	248.00	
ND XMS HAART 5	Sum	16.00	13.00	11.00	15.00	13.00	9.00	12.00	12.00	8.00	10.00	15.00	11.00	
ND XMS HAART Other	Sum	93.00	101.00	81.00	63.00	49.00	58.00	72.00	48.00	66.00	71.00	51.00	67.00	
ND XMS UnDX	Sum	494.00	414.00	374.00	303.00	327.00	314.00	282.00	331.00	303.00	286.00	267.00	278.00	
PWID XMS DX	Sum	16.00	25.00	15.00	8.00	12.00	11.00	12.00	8.00	18.00	19.00	12.00	15.00	
PWID XMS HAART 5	Sum	0.00	1.00	0.00	0.00	0.00	0.00	2.00	0.00	3.00	0.00	0.00	0.00	
PWID XMS HAART Other	Sum	6.00	2.00	4.00	2.00	1.00	2.00	2.00	2.00	4.00	1.00	5.00	5.00	
PWID XMS UnDX	Sum	27.00	38.00	21.00	25.00	25.00	18.00	24.00	17.00	10.00	15.00	19.00	14.00	
Quantity	Type	1	2	3	4	5	6	7	8	9	10	11	12	
ND XMS DX	Sum	359.00	274.00	255.00	228.00	204.00	224.00	233.00	227.00	238.00	208.00	209.00	222.00	
ND XMS HAART 5	Sum	21.00	27.00	10.00	10.00	6.00	7.00	12.00	3.00	14.00	10.00	7.00	9.00	
ND XMS HAART Other	Sum	103.00	69.00	72.00	71.00	68.00	50.00	71.00	71.00	55.00	75.00	55.00	66.00	
ND XMS UnDX	Sum	464.00	377.00	341.00	297.00	329.00	299.00	290.00	284.00	262.00	317.00	325.00	280.00	
PWID XMS DX	Sum	27.00	18.00	21.00	20.00	9.00	11.00	12.00	11.00	18.00	10.00	7.00	11.00	
PWID XMS HAART 5	Sum	1.00	0.00	1.00	1.00	2.00	0.00	0.00	2.00	1.00	0.00	0.00	0.00	
PWID XMS HAART Other	Sum	6.00	2.00	5.00	4.00	2.00	5.00	2.00	2.00	3.00	3.00	1.00	2.00	
PWID XMS UnDX	Sum	38.00	33.00	32.00	18.00	16.00	15.00	17.00	15.00	20.00	25.00	8.00	19.00	
Quantity	Type	1	2	3	4	5	6	7	8	9	10	11	12	
ND XMS DX	Sum	340.00	312.00	288.00	222.00	240.00	210.00	220.00	217.00	237.00	230.00	232.00	256.00	
ND XMS HAART 5	Sum	18.00	13.00	14.00	7.00	9.00	7.00	11.00	9.00	3.00	14.00	12.00	14.00	
ND XMS HAART Other	Sum	96.00	74.00	71.00	53.00	56.00	68.00	60.00	58.00	59.00	71.00	67.00	70.00	
ND XMS UnDX	Sum	469.00	413.00	342.00	331.00	313.00	338.00	316.00	306.00	308.00	293.00	267.00	295.00	
PWID XMS DX	Sum	23.00	15.00	12.00	20.00	10.00	8.00	10.00	10.00	9.00	12.00	11.00	17.00	
PWID XMS HAART 5	Sum	3.00	0.00	0.00	0.00	0.00	0.00	0.00	0.00	0.00	0.00	2.00	0.00	
PWID XMS HAART Other	Sum	4.00	1.00	0.00	5.00	2.00	4.00	1.00	4.00	1.00	3.00	0.00	1.00	
PWID XMS UnDX	Sum	31.00	23.00	13.00	15.00	18.00	17.00	11.00	20.00	15.00	22.00	11.00	19.00	
Quantity	Type	1	2	3	4	5	6	7	8	9	10	11	12	
ND XMS DX	Sum	345.00	300.00	265.00	212.00	209.00	218.00	220.00	212.00	235.00	219.00	240.00	210.00	
ND XMS HAART 5	Sum	18.00	9.00	15.00	9.00	11.00	7.00	14.00	9.00	7.00	7.00	16.00	11.00	
ND XMS HAART Other	Sum	86.00	86.00	57.00	44.00	56.00	59.00	57.00	66.00	77.00	73.00	65.00	71.00	
ND XMS UnDX	Sum	453.00	406.00	352.00	311.00	325.00	303.00	327.00	285.00	310.00	281.00	300.00	274.00	
PWID XMS DX	Sum	24.00	15.00	13.00	15.00	13.00	16.00	10.00	11.00	17.00	12.00	14.00	16.00	
PWID XMS HAART 5	Sum	2.00	1.00	2.00	0.00	0.00	1.00	0.00	0.00	1.00	0.00	3.00	0.00	
PWID XMS HAART Other	Sum	3.00	4.00	3.00	3.00	4.00	0.00	5.00	0.00	9.00	7.00	7.00	2.00	
PWID XMS UnDX	Sum	29.00	23.00	24.00	6.00	16.00	15.00	20.00	20.00	13.00	18.00	22.00	22.00	
Quantity	Type	1	2	3	4	5	6	7	8	9	10	11	12	
ND XMS DX	Sum	378.00	334.00	269.00	236.00	234.00	227.00	218.00	242.00	227.00	214.00	223.00	239.00	
ND XMS HAART 5	Sum	13.00	14.00	12.00	6.00	12.00	11.00	16.00	9.00	11.00	9.00	6.00	15.00	
ND XMS HAART Other	Sum	96.00	89.00	62.00	52.00	74.00	64.00	67.00	59.00	74.00	56.00	66.00	75.00	
ND XMS UnDX	Sum	477.00	413.00	341.00	325.00	331.00	284.00	307.00	289.00	311.00	294.00	268.00	317.00	
PWID XMS DX	Sum	18.00	22.00	14.00	13.00	11.00	14.00	18.00	16.00	11.00	16.00	12.00	8.00	
PWID XMS HAART 5	Sum	1.00	0.00	1.00	0.00	1.00	1.00	2.00	0.00	1.00	0.00	1.00	0.00	
PWID XMS HAART Other	Sum	3.00	3.00	4.00	1.00	0.00	1.00	1.00	1.00	2.00	3.00	2.00	2.00	
PWID XMS UnDX	Sum	33.00	19.00	17.00	23.00	20.00	19.00	17.00	23.00	16.00	14.00	19.00	15.00	
Quantity	Type	1	2	3	4	5	6	7	8	9	10	11	12	
ND XMS DX	Sum	377.00	273.00	297.00	212.00	210.00	213.00	224.00	235.00	198.00	241.00	228.00	223.00	
ND XMS HAART 5	Sum	13.00	12.00	16.00	6.00	15.00	10.00	7.00	15.00	9.00	18.00	14.00	12.00	
ND XMS HAART Other	Sum	71.00	91.00	71.00	63.00	57.00	63.00	49.00	54.00	66.00	78.00	64.00	68.00	
ND XMS UnDX	Sum	485.00	376.00	342.00	301.00	347.00	321.00	313.00	281.00	316.00	307.00	282.00	260.00	
PWID XMS DX	Sum	18.00	22.00	19.00	12.00	9.00	12.00	11.00	14.00	13.00	10.00	13.00	14.00	
PWID XMS HAART 5	Sum	1.00	1.00	2.00	2.00	1.00	0.00	1.00	0.00	0.00	0.00	1.00	0.00	
PWID XMS HAART Other	Sum	9.00	4.00	3.00	3.00	2.00	3.00	3.00	2.00	3.00	2.00	0.00	4.00	
PWID XMS UnDX	Sum	32.00	29.00	23.00	20.00	17.00	14.00	23.00	23.00	19.00	12.00	19.00	13.00	
Quantity	Type	1	2	3	4	5	6	7	8	9	10	11	12	
ND XMS DX	Sum	350.00	311.00	265.00	224.00	213.00	244.00	215.00	226.00	219.00	227.00	221.00	246.00	
ND XMS HAART 5	Sum	13.00	10.00	15.00	8.00	10.00	9.00	12.00	8.00	5.00	10.00	9.00	10.00	
ND XMS HAART Other	Sum	89.00	83.00	76.00	65.00	55.00	74.00	53.00	70.00	56.00	69.00	70.00	61.00	
ND XMS UnDX	Sum	470.00	407.00	364.00	309.00	346.00	357.00	324.00	304.00	317.00	313.00	318.00	258.00	
PWID XMS DX	Sum	17.00	12.00	18.00	19.00	12.00	20.00	17.00	12.00	12.00	17.00	13.00	18.00	
PWID XMS HAART 5	Sum	1.00	0.00	0.00	1.00	1.00	2.00	1.00	0.00	0.00	0.00	2.00	0.00	
PWID XMS HAART Other	Sum	4.00	5.00	5.00	3.00	4.00	1.00	2.00	5.00	0.00	5.00	6.00	3.00	
PWID XMS UnDX	Sum	34.00	26.00	23.00	15.00	19.00	23.00	15.00	13.00	21.00	14.00	18.00	22.00	
Quantity	Type	1	2	3	4	5	6	7	8	9	10	11	12	
ND XMS DX	Sum	348.00	313.00	274.00	216.00	219.00	230.00	212.00	253.00	220.00	234.00	219.00	224.00	
ND XMS HAART 5	Sum	16.00	10.00	16.00	13.00	5.00	11.00	7.00	5.00	11.00	6.00	16.00	10.00	
ND XMS HAART Other	Sum	115.00	86.00	73.00	55.00	60.00	49.00	72.00	69.00	70.00	68.00	62.00	63.00	
ND XMS UnDX	Sum	449.00	398.00	367.00	323.00	339.00	317.00	314.00	309.00	303.00	306.00	271.00	283.00	
PWID XMS DX	Sum	17.00	11.00	21.00	10.00	16.00	12.00	16.00	12.00	11.00	12.00	14.00	13.00	
PWID XMS HAART 5	Sum	0.00	1.00	0.00	1.00	0.00	0.00	1.00	0.00	3.00	0.00	2.00	2.00	
PWID XMS HAART Other	Sum	6.00	3.00	5.00	2.00	3.00	3.00	5.00	1.00	2.00	4.00	4.00	2.00	
PWID XMS UnDX	Sum	27.00	27.00	20.00	13.00	20.00	24.00	14.00	21.00	16.00	28.00	18.00	14.00	
Quantity	Type	1	2	3	4	5	6	7	8	9	10	11	12	
ND XMS DX	Sum	391.00	296.00	287.00	221.00	213.00	214.00	216.00	220.00	214.00	222.00	223.00	212.00	
ND XMS HAART 5	Sum	22.00	10.00	13.00	7.00	4.00	5.00	11.00	10.00	12.00	18.00	8.00	11.00	
ND XMS HAART Other	Sum	102.00	80.00	56.00	76.00	64.00	66.00	66.00	67.00	46.00	68.00	61.00	59.00	
ND XMS UnDX	Sum	482.00	374.00	378.00	305.00	316.00	276.00	277.00	329.00	298.00	302.00	272.00	274.00	
PWID XMS DX	Sum	14.00	18.00	15.00	13.00	16.00	15.00	10.00	13.00	11.00	12.00	8.00	13.00	
PWID XMS HAART 5	Sum	1.00	0.00	2.00	1.00	1.00	2.00	3.00	0.00	0.00	0.00	2.00	3.00	
PWID XMS HAART Other	Sum	5.00	3.00	0.00	2.00	1.00	2.00	2.00	3.00	0.00	1.00	2.00	3.00	
PWID XMS UnDX	Sum	21.00	20.00	21.00	20.00	21.00	20.00	18.00	19.00	21.00	16.00	14.00	24.00	
Quantity	Type	1	2	3	4	5	6	7	8	9	10	11	12	
ND XMS DX	Sum	366.00	330.00	293.00	220.00	244.00	230.00	205.00	252.00	218.00	217.00	237.00	218.00	
ND XMS HAART 5	Sum	11.00	13.00	10.00	6.00	8.00	16.00	12.00	9.00	9.00	5.00	13.00	9.00	
ND XMS HAART Other	Sum	96.00	74.00	80.00	66.00	49.00	53.00	63.00	61.00	68.00	60.00	72.00	51.00	
ND XMS UnDX	Sum	461.00	425.00	358.00	333.00	310.00	340.00	320.00	314.00	312.00	272.00	316.00	279.00	
PWID XMS DX	Sum	18.00	16.00	15.00	14.00	12.00	10.00	15.00	13.00	14.00	16.00	15.00	12.00	
PWID XMS HAART 5	Sum	1.00	1.00	1.00	0.00	0.00	2.00	0.00	0.00	0.00	1.00	1.00	1.00	
PWID XMS HAART Other	Sum	5.00	2.00	3.00	4.00	5.00	2.00	2.00	2.00	1.00	5.00	4.00	4.00	
PWID XMS UnDX	Sum	27.00	22.00	25.00	14.00	16.00	19.00	19.00	19.00	20.00	20.00	21.00	21.00	
Quantity	Type	1	2	3	4	5	6	7	8	9	10	11	12	
ND XMS DX	Sum	345.00	319.00	273.00	213.00	235.00	217.00	210.00	243.00	238.00	209.00	217.00	237.00	
ND XMS HAART 5	Sum	12.00	11.00	12.00	15.00	7.00	8.00	6.00	9.00	9.00	12.00	11.00	11.00	
ND XMS HAART Other	Sum	79.00	78.00	87.00	72.00	63.00	60.00	78.00	53.00	63.00	58.00	72.00	61.00	
ND XMS UnDX	Sum	456.00	368.00	387.00	336.00	358.00	315.00	361.00	274.00	292.00	312.00	314.00	287.00	
PWID XMS DX	Sum	24.00	13.00	17.00	13.00	12.00	10.00	10.00	12.00	5.00	12.00	13.00	10.00	
PWID XMS HAART 5	Sum	0.00	1.00	0.00	0.00	1.00	0.00	0.00	2.00	1.00	0.00	1.00	3.00	
PWID XMS HAART Other	Sum	3.00	3.00	7.00	7.00	4.00	4.00	4.00	0.00	0.00	2.00	5.00	3.00	
PWID XMS UnDX	Sum	36.00	27.00	33.00	18.00	19.00	16.00	22.00	16.00	12.00	14.00	12.00	17.00	
Quantity	Type	1	2	3	4	5	6	7	8	9	10	11	12	
ND XMS DX	Sum	360.00	310.00	282.00	232.00	214.00	238.00	219.00	226.00	214.00	238.00	239.00	246.00	
ND XMS HAART 5	Sum	18.00	17.00	14.00	4.00	3.00	11.00	8.00	7.00	7.00	7.00	19.00	13.00	
ND XMS HAART Other	Sum	83.00	86.00	67.00	58.00	71.00	55.00	82.00	61.00	83.00	58.00	60.00	67.00	
ND XMS UnDX	Sum	449.00	423.00	353.00	302.00	313.00	312.00	308.00	299.00	297.00	304.00	284.00	290.00	
PWID XMS DX	Sum	27.00	15.00	18.00	11.00	11.00	12.00	8.00	14.00	11.00	14.00	18.00	8.00	
PWID XMS HAART 5	Sum	5.00	0.00	1.00	0.00	0.00	0.00	1.00	0.00	1.00	1.00	0.00	2.00	
PWID XMS HAART Other	Sum	6.00	7.00	4.00	1.00	2.00	3.00	1.00	2.00	2.00	3.00	4.00	4.00	
PWID XMS UnDX	Sum	25.00	16.00	28.00	19.00	32.00	22.00	22.00	8.00	15.00	16.00	14.00	20.00	
Quantity	Type	1	2	3	4	5	6	7	8	9	10	11	12	
ND XMS DX	Sum	341.00	329.00	256.00	238.00	212.00	236.00	233.00	205.00	247.00	216.00	236.00	224.00	
ND XMS HAART 5	Sum	14.00	11.00	15.00	8.00	12.00	5.00	6.00	5.00	9.00	8.00	10.00	14.00	
ND XMS HAART Other	Sum	80.00	100.00	69.00	62.00	55.00	53.00	52.00	85.00	66.00	84.00	78.00	77.00	
ND XMS UnDX	Sum	440.00	394.00	360.00	312.00	338.00	318.00	305.00	303.00	269.00	274.00	293.00	303.00	
PWID XMS DX	Sum	32.00	14.00	17.00	11.00	12.00	9.00	10.00	10.00	10.00	12.00	14.00	11.00	
PWID XMS HAART 5	Sum	2.00	2.00	1.00	1.00	0.00	3.00	0.00	0.00	2.00	0.00	0.00	0.00	
PWID XMS HAART Other	Sum	6.00	3.00	3.00	3.00	5.00	0.00	3.00	4.00	0.00	2.00	3.00	3.00	
PWID XMS UnDX	Sum	28.00	29.00	26.00	19.00	14.00	19.00	16.00	21.00	22.00	23.00	13.00	15.00	
Quantity	Type	1	2	3	4	5	6	7	8	9	10	11	12	
ND XMS DX	Sum	352.00	295.00	282.00	221.00	245.00	255.00	221.00	265.00	220.00	249.00	211.00	213.00	
ND XMS HAART 5	Sum	16.00	11.00	17.00	17.00	8.00	13.00	12.00	7.00	14.00	10.00	8.00	9.00	
ND XMS HAART Other	Sum	118.00	87.00	72.00	63.00	52.00	64.00	63.00	53.00	64.00	67.00	64.00	56.00	
ND XMS UnDX	Sum	452.00	402.00	340.00	318.00	313.00	291.00	303.00	353.00	326.00	311.00	290.00	298.00	
PWID XMS DX	Sum	25.00	24.00	11.00	11.00	14.00	15.00	11.00	7.00	14.00	12.00	11.00	17.00	
PWID XMS HAART 5	Sum	1.00	0.00	3.00	0.00	3.00	0.00	0.00	2.00	0.00	0.00	3.00	0.00	
PWID XMS HAART Other	Sum	6.00	0.00	5.00	5.00	6.00	1.00	3.00	5.00	3.00	1.00	4.00	1.00	
PWID XMS UnDX	Sum	30.00	26.00	20.00	21.00	19.00	25.00	11.00	17.00	19.00	14.00	19.00	20.00	
Quantity	Type	1	2	3	4	5	6	7	8	9	10	11	12	
ND XMS DX	Sum	310.00	313.00	248.00	212.00	222.00	234.00	223.00	243.00	207.00	236.00	234.00	216.00	
ND XMS HAART 5	Sum	15.00	16.00	14.00	11.00	17.00	10.00	8.00	9.00	6.00	2.00	9.00	13.00	
ND XMS HAART Other	Sum	83.00	72.00	67.00	66.00	60.00	67.00	55.00	66.00	62.00	69.00	57.00	61.00	
ND XMS UnDX	Sum	458.00	408.00	342.00	336.00	311.00	356.00	296.00	318.00	298.00	312.00	316.00	270.00	
PWID XMS DX	Sum	25.00	20.00	15.00	18.00	10.00	14.00	12.00	14.00	17.00	15.00	10.00	16.00	
PWID XMS HAART 5	Sum	2.00	1.00	1.00	0.00	1.00	0.00	3.00	0.00	2.00	1.00	0.00	0.00	
PWID XMS HAART Other	Sum	5.00	3.00	6.00	4.00	2.00	5.00	1.00	1.00	2.00	6.00	3.00	2.00	
PWID XMS UnDX	Sum	24.00	22.00	22.00	16.00	27.00	22.00	26.00	18.00	20.00	19.00	19.00	25.00	
Quantity	Type	1	2	3	4	5	6	7	8	9	10	11	12	
ND XMS DX	Sum	357.00	312.00	272.00	226.00	231.00	230.00	232.00	224.00	228.00	247.00	258.00	219.00	
ND XMS HAART 5	Sum	8.00	14.00	8.00	9.00	10.00	8.00	12.00	11.00	11.00	9.00	5.00	13.00	
ND XMS HAART Other	Sum	79.00	89.00	72.00	60.00	51.00	50.00	56.00	67.00	60.00	58.00	73.00	67.00	
ND XMS UnDX	Sum	450.00	379.00	360.00	319.00	341.00	298.00	315.00	291.00	282.00	300.00	291.00	271.00	
PWID XMS DX	Sum	17.00	18.00	13.00	13.00	16.00	16.00	15.00	16.00	7.00	9.00	14.00	12.00	
PWID XMS HAART 5	Sum	0.00	0.00	1.00	0.00	3.00	1.00	1.00	0.00	2.00	0.00	0.00	0.00	
PWID XMS HAART Other	Sum	12.00	2.00	5.00	1.00	4.00	3.00	5.00	5.00	6.00	3.00	4.00	3.00	
PWID XMS UnDX	Sum	29.00	22.00	35.00	23.00	22.00	18.00	20.00	18.00	19.00	16.00	13.00	11.00	
Quantity	Type	1	2	3	4	5	6	7	8	9	10	11	12	
ND XMS DX	Sum	382.00	289.00	252.00	213.00	222.00	230.00	230.00	207.00	246.00	249.00	214.00	257.00	
ND XMS HAART 5	Sum	14.00	8.00	18.00	9.00	5.00	11.00	10.00	9.00	12.00	8.00	11.00	8.00	
ND XMS HAART Other	Sum	90.00	91.00	65.00	66.00	49.00	63.00	63.00	61.00	63.00	67.00	67.00	58.00	
ND XMS UnDX	Sum	427.00	390.00	355.00	320.00	349.00	281.00	275.00	315.00	330.00	255.00	270.00	295.00	
PWID XMS DX	Sum	13.00	16.00	14.00	9.00	19.00	14.00	15.00	11.00	17.00	10.00	11.00	9.00	
PWID XMS HAART 5	Sum	0.00	0.00	1.00	1.00	0.00	0.00	1.00	1.00	2.00	1.00	0.00	0.00	
PWID XMS HAART Other	Sum	6.00	6.00	9.00	1.00	2.00	3.00	4.00	4.00	2.00	4.00	2.00	2.00	
PWID XMS UnDX	Sum	36.00	33.00	27.00	20.00	26.00	16.00	15.00	18.00	20.00	13.00	21.00	16.00	
Quantity	Type	1	2	3	4	5	6	7	8	9	10	11	12	
ND XMS DX	Sum	335.00	319.00	256.00	222.00	232.00	212.00	202.00	225.00	214.00	226.00	225.00	220.00	
ND XMS HAART 5	Sum	18.00	16.00	17.00	9.00	11.00	6.00	8.00	7.00	9.00	4.00	10.00	15.00	
ND XMS HAART Other	Sum	88.00	73.00	59.00	45.00	53.00	60.00	64.00	74.00	78.00	78.00	59.00	68.00	
ND XMS UnDX	Sum	489.00	371.00	337.00	330.00	362.00	291.00	274.00	309.00	298.00	283.00	277.00	295.00	
PWID XMS DX	Sum	24.00	15.00	12.00	16.00	15.00	9.00	8.00	13.00	9.00	4.00	14.00	7.00	
PWID XMS HAART 5	Sum	0.00	1.00	1.00	0.00	2.00	2.00	0.00	1.00	0.00	4.00	3.00	1.00	
PWID XMS HAART Other	Sum	4.00	8.00	5.00	4.00	4.00	4.00	5.00	1.00	7.00	3.00	5.00	3.00	
PWID XMS UnDX	Sum	26.00	26.00	16.00	13.00	21.00	24.00	20.00	25.00	16.00	21.00	21.00	17.00	
Quantity	Type	1	2	3	4	5	6	7	8	9	10	11	12	
ND XMS DX	Sum	346.00	289.00	288.00	216.00	226.00	213.00	212.00	229.00	246.00	222.00	246.00	230.00	
ND XMS HAART 5	Sum	19.00	10.00	7.00	7.00	12.00	7.00	12.00	11.00	10.00	8.00	7.00	9.00	
ND XMS HAART Other	Sum	94.00	89.00	58.00	53.00	66.00	62.00	55.00	53.00	70.00	50.00	68.00	51.00	
ND XMS UnDX	Sum	502.00	371.00	352.00	302.00	320.00	311.00	317.00	284.00	275.00	277.00	271.00	295.00	
PWID XMS DX	Sum	28.00	17.00	12.00	12.00	13.00	14.00	14.00	14.00	13.00	28.00	11.00	14.00	
PWID XMS HAART 5	Sum	1.00	1.00	2.00	1.00	1.00	1.00	0.00	0.00	0.00	0.00	1.00	0.00	
PWID XMS HAART Other	Sum	3.00	6.00	3.00	1.00	3.00	2.00	7.00	3.00	1.00	2.00	5.00	1.00	
PWID XMS UnDX	Sum	23.00	24.00	20.00	9.00	17.00	14.00	20.00	11.00	27.00	19.00	15.00	20.00	
Quantity	Type	1	2	3	4	5	6	7	8	9	10	11	12	
ND XMS DX	Sum	337.00	322.00	273.00	207.00	226.00	227.00	193.00	212.00	242.00	236.00	244.00	217.00	
ND XMS HAART 5	Sum	14.00	12.00	11.00	5.00	14.00	14.00	5.00	7.00	14.00	5.00	14.00	13.00	
ND XMS HAART Other	Sum	106.00	79.00	72.00	61.00	64.00	69.00	65.00	64.00	56.00	55.00	75.00	75.00	
ND XMS UnDX	Sum	469.00	422.00	320.00	344.00	315.00	341.00	301.00	324.00	305.00	293.00	288.00	301.00	
PWID XMS DX	Sum	17.00	14.00	13.00	9.00	11.00	7.00	11.00	10.00	17.00	12.00	16.00	13.00	
PWID XMS HAART 5	Sum	2.00	3.00	0.00	0.00	0.00	0.00	1.00	0.00	2.00	1.00	1.00	2.00	
PWID XMS HAART Other	Sum	4.00	3.00	3.00	0.00	0.00	5.00	1.00	3.00	0.00	2.00	2.00	3.00	
PWID XMS UnDX	Sum	36.00	28.00	22.00	20.00	25.00	21.00	22.00	17.00	19.00	26.00	16.00	22.00	
Quantity	Type	1	2	3	4	5	6	7	8	9	10	11	12	
ND XMS DX	Sum	364.00	308.00	254.00	217.00	229.00	219.00	244.00	241.00	246.00	220.00	259.00	189.00	
ND XMS HAART 5	Sum	14.00	8.00	11.00	6.00	17.00	9.00	12.00	10.00	10.00	10.00	10.00	13.00	
ND XMS HAART Other	Sum	94.00	90.00	62.00	73.00	58.00	56.00	50.00	65.00	61.00	69.00	81.00	66.00	
ND XMS UnDX	Sum	413.00	379.00	336.00	331.00	314.00	337.00	272.00	290.00	308.00	289.00	282.00	278.00	
PWID XMS DX	Sum	18.00	17.00	13.00	8.00	17.00	15.00	17.00	10.00	7.00	11.00	13.00	10.00	
PWID XMS HAART 5	Sum	3.00	1.00	1.00	2.00	0.00	1.00	2.00	0.00	1.00	0.00	1.00	0.00	
PWID XMS HAART Other	Sum	5.00	3.00	4.00	0.00	5.00	4.00	3.00	0.00	2.00	1.00	2.00	2.00	
PWID XMS UnDX	Sum	40.00	23.00	18.00	21.00	17.00	17.00	20.00	24.00	19.00	15.00	18.00	14.00	
Quantity	Type	1	2	3	4	5	6	7	8	9	10	11	12	
ND XMS DX	Sum	360.00	296.00	273.00	245.00	216.00	223.00	238.00	224.00	236.00	216.00	222.00	230.00	
ND XMS HAART 5	Sum	11.00	4.00	8.00	5.00	12.00	12.00	11.00	11.00	17.00	10.00	10.00	13.00	
ND XMS HAART Other	Sum	84.00	68.00	68.00	72.00	60.00	59.00	68.00	83.00	66.00	59.00	74.00	64.00	
ND XMS UnDX	Sum	474.00	399.00	348.00	322.00	327.00	319.00	291.00	287.00	315.00	308.00	301.00	303.00	
PWID XMS DX	Sum	18.00	20.00	14.00	11.00	12.00	8.00	13.00	11.00	6.00	12.00	9.00	19.00	
PWID XMS HAART 5	Sum	0.00	0.00	0.00	0.00	0.00	1.00	1.00	0.00	1.00	1.00	0.00	2.00	
PWID XMS HAART Other	Sum	3.00	6.00	3.00	3.00	2.00	3.00	5.00	3.00	4.00	5.00	1.00	0.00	
PWID XMS UnDX	Sum	30.00	27.00	22.00	19.00	18.00	17.00	20.00	23.00	13.00	22.00	22.00	14.00	
Quantity	Type	1	2	3	4	5	6	7	8	9	10	11	12	
ND XMS DX	Sum	361.00	320.00	292.00	215.00	223.00	211.00	226.00	250.00	208.00	226.00	217.00	190.00	
ND XMS HAART 5	Sum	9.00	10.00	13.00	16.00	5.00	9.00	7.00	8.00	9.00	13.00	10.00	10.00	
ND XMS HAART Other	Sum	91.00	84.00	71.00	61.00	63.00	61.00	54.00	61.00	74.00	75.00	63.00	67.00	
ND XMS UnDX	Sum	456.00	400.00	343.00	320.00	391.00	297.00	300.00	309.00	310.00	264.00	277.00	277.00	
PWID XMS DX	Sum	12.00	21.00	23.00	14.00	11.00	15.00	10.00	18.00	10.00	11.00	7.00	14.00	
PWID XMS HAART 5	Sum	1.00	0.00	1.00	0.00	0.00	0.00	1.00	1.00	1.00	0.00	1.00	0.00	
PWID XMS HAART Other	Sum	6.00	2.00	6.00	4.00	5.00	6.00	7.00	4.00	5.00	2.00	7.00	4.00	
PWID XMS UnDX	Sum	20.00	26.00	25.00	22.00	22.00	19.00	23.00	10.00	15.00	23.00	12.00	12.00	
Quantity	Type	1	2	3	4	5	6	7	8	9	10	11	12	
ND XMS DX	Sum	357.00	277.00	262.00	228.00	225.00	217.00	252.00	214.00	238.00	196.00	192.00	234.00	
ND XMS HAART 5	Sum	13.00	12.00	16.00	6.00	10.00	14.00	14.00	7.00	13.00	7.00	16.00	9.00	
ND XMS HAART Other	Sum	76.00	101.00	94.00	51.00	76.00	65.00	63.00	54.00	85.00	76.00	79.00	67.00	
ND XMS UnDX	Sum	488.00	386.00	386.00	290.00	345.00	318.00	323.00	292.00	277.00	304.00	326.00	296.00	
PWID XMS DX	Sum	19.00	15.00	14.00	9.00	10.00	16.00	13.00	15.00	10.00	13.00	16.00	10.00	
PWID XMS HAART 5	Sum	1.00	2.00	0.00	0.00	0.00	0.00	2.00	1.00	0.00	0.00	1.00	1.00	
PWID XMS HAART Other	Sum	5.00	3.00	3.00	0.00	2.00	4.00	3.00	5.00	2.00	1.00	4.00	2.00	
PWID XMS UnDX	Sum	23.00	35.00	30.00	17.00	11.00	15.00	11.00	17.00	19.00	14.00	16.00	16.00	
Quantity	Type	1	2	3	4	5	6	7	8	9	10	11	12	
ND XMS DX	Sum	369.00	318.00	258.00	215.00	220.00	226.00	225.00	221.00	236.00	227.00	234.00	235.00	
ND XMS HAART 5	Sum	12.00	9.00	12.00	3.00	14.00	11.00	9.00	5.00	8.00	9.00	10.00	9.00	
ND XMS HAART Other	Sum	84.00	85.00	72.00	56.00	56.00	75.00	51.00	68.00	64.00	75.00	62.00	63.00	
ND XMS UnDX	Sum	431.00	408.00	342.00	334.00	291.00	274.00	295.00	292.00	312.00	265.00	291.00	305.00	
PWID XMS DX	Sum	20.00	16.00	18.00	12.00	11.00	14.00	11.00	12.00	15.00	10.00	11.00	18.00	
PWID XMS HAART 5	Sum	0.00	0.00	0.00	0.00	1.00	2.00	1.00	1.00	0.00	2.00	0.00	1.00	
PWID XMS HAART Other	Sum	4.00	0.00	5.00	2.00	1.00	1.00	1.00	4.00	3.00	3.00	4.00	3.00	
PWID XMS UnDX	Sum	27.00	26.00	22.00	15.00	21.00	22.00	23.00	17.00	17.00	20.00	18.00	16.00	
Quantity	Type	1	2	3	4	5	6	7	8	9	10	11	12	
ND XMS DX	Sum	347.00	320.00	269.00	211.00	225.00	222.00	215.00	209.00	216.00	218.00	217.00	194.00	
ND XMS HAART 5	Sum	11.00	13.00	13.00	6.00	10.00	6.00	6.00	16.00	6.00	9.00	12.00	14.00	
ND XMS HAART Other	Sum	115.00	83.00	72.00	50.00	63.00	65.00	50.00	66.00	51.00	83.00	61.00	61.00	
ND XMS UnDX	Sum	471.00	390.00	403.00	327.00	330.00	322.00	295.00	314.00	313.00	302.00	309.00	290.00	
PWID XMS DX	Sum	17.00	15.00	15.00	5.00	12.00	16.00	6.00	19.00	9.00	9.00	10.00	12.00	
PWID XMS HAART 5	Sum	1.00	1.00	0.00	0.00	1.00	1.00	0.00	1.00	1.00	1.00	2.00	1.00	
PWID XMS HAART Other	Sum	4.00	6.00	8.00	7.00	3.00	4.00	2.00	5.00	2.00	3.00	5.00	3.00	
PWID XMS UnDX	Sum	30.00	20.00	23.00	18.00	11.00	21.00	15.00	12.00	21.00	12.00	20.00	17.00	
Quantity	Type	1	2	3	4	5	6	7	8	9	10	11	12	
ND XMS DX	Sum	367.00	323.00	258.00	229.00	206.00	225.00	227.00	223.00	218.00	199.00	231.00	223.00	
ND XMS HAART 5	Sum	18.00	19.00	16.00	12.00	6.00	9.00	8.00	17.00	10.00	6.00	4.00	13.00	
ND XMS HAART Other	Sum	94.00	101.00	73.00	58.00	62.00	64.00	62.00	68.00	57.00	75.00	68.00	85.00	
ND XMS UnDX	Sum	428.00	352.00	375.00	315.00	329.00	298.00	309.00	313.00	312.00	303.00	276.00	300.00	
PWID XMS DX	Sum	27.00	9.00	9.00	11.00	12.00	14.00	18.00	17.00	9.00	13.00	11.00	7.00	
PWID XMS HAART 5	Sum	2.00	2.00	2.00	1.00	0.00	0.00	1.00	0.00	1.00	0.00	0.00	2.00	
PWID XMS HAART Other	Sum	4.00	5.00	6.00	2.00	5.00	3.00	6.00	0.00	4.00	4.00	2.00	0.00	
PWID XMS UnDX	Sum	43.00	23.00	27.00	23.00	13.00	24.00	19.00	17.00	28.00	22.00	19.00	21.00	
Quantity	Type	1	2	3	4	5	6	7	8	9	10	11	12	
ND XMS DX	Sum	375.00	286.00	252.00	221.00	233.00	209.00	222.00	214.00	213.00	236.00	216.00	216.00	
ND XMS HAART 5	Sum	15.00	15.00	14.00	11.00	13.00	10.00	8.00	14.00	10.00	12.00	13.00	9.00	
ND XMS HAART Other	Sum	94.00	86.00	61.00	52.00	70.00	67.00	63.00	73.00	59.00	60.00	57.00	61.00	
ND XMS UnDX	Sum	447.00	393.00	351.00	332.00	314.00	290.00	326.00	308.00	302.00	316.00	291.00	277.00	
PWID XMS DX	Sum	28.00	14.00	16.00	18.00	13.00	15.00	12.00	10.00	14.00	11.00	15.00	13.00	
PWID XMS HAART 5	Sum	1.00	0.00	0.00	2.00	0.00	0.00	0.00	3.00	0.00	0.00	0.00	0.00	
PWID XMS HAART Other	Sum	5.00	6.00	2.00	2.00	3.00	3.00	0.00	0.00	3.00	2.00	3.00	4.00	
PWID XMS UnDX	Sum	36.00	26.00	25.00	16.00	20.00	20.00	19.00	22.00	17.00	17.00	15.00	17.00	
Quantity	Type	1	2	3	4	5	6	7	8	9	10	11	12	
ND XMS DX	Sum	359.00	287.00	271.00	246.00	250.00	238.00	243.00	214.00	253.00	236.00	229.00	201.00	
ND XMS HAART 5	Sum	13.00	6.00	12.00	6.00	7.00	12.00	9.00	12.00	8.00	8.00	3.00	12.00	
ND XMS HAART Other	Sum	79.00	81.00	61.00	55.00	70.00	50.00	61.00	44.00	60.00	69.00	67.00	67.00	
ND XMS UnDX	Sum	440.00	429.00	338.00	293.00	355.00	317.00	304.00	312.00	304.00	285.00	286.00	327.00	
PWID XMS DX	Sum	24.00	18.00	10.00	9.00	12.00	21.00	10.00	14.00	10.00	7.00	6.00	16.00	
PWID XMS HAART 5	Sum	0.00	1.00	2.00	0.00	1.00	1.00	0.00	2.00	0.00	0.00	0.00	0.00	
PWID XMS HAART Other	Sum	3.00	1.00	4.00	6.00	2.00	3.00	2.00	4.00	3.00	10.00	1.00	1.00	
PWID XMS UnDX	Sum	32.00	29.00	27.00	22.00	13.00	24.00	21.00	21.00	20.00	12.00	17.00	16.00	
Quantity	Type	1	2	3	4	5	6	7	8	9	10	11	12	
ND XMS DX	Sum	344.00	277.00	277.00	224.00	223.00	208.00	244.00	200.00	234.00	236.00	239.00	235.00	
ND XMS HAART 5	Sum	13.00	12.00	11.00	12.00	10.00	15.00	11.00	9.00	10.00	12.00	13.00	18.00	
ND XMS HAART Other	Sum	107.00	77.00	69.00	60.00	68.00	59.00	67.00	77.00	61.00	61.00	66.00	67.00	
ND XMS UnDX	Sum	444.00	400.00	348.00	295.00	333.00	307.00	312.00	334.00	281.00	278.00	262.00	252.00	
PWID XMS DX	Sum	22.00	19.00	7.00	10.00	13.00	13.00	13.00	9.00	10.00	8.00	15.00	16.00	
PWID XMS HAART 5	Sum	3.00	1.00	0.00	0.00	0.00	2.00	0.00	0.00	0.00	1.00	0.00	1.00	
PWID XMS HAART Other	Sum	2.00	1.00	2.00	5.00	2.00	1.00	1.00	2.00	1.00	4.00	5.00	2.00	
PWID XMS UnDX	Sum	28.00	24.00	23.00	17.00	16.00	15.00	14.00	16.00	17.00	11.00	19.00	19.00	
Quantity	Type	1	2	3	4	5	6	7	8	9	10	11	12	
ND XMS DX	Sum	384.00	276.00	253.00	227.00	225.00	231.00	213.00	218.00	218.00	232.00	231.00	222.00	
ND XMS HAART 5	Sum	10.00	11.00	10.00	11.00	8.00	8.00	8.00	8.00	6.00	8.00	6.00	13.00	
ND XMS HAART Other	Sum	112.00	81.00	72.00	70.00	61.00	53.00	57.00	57.00	80.00	61.00	74.00	79.00	
ND XMS UnDX	Sum	466.00	362.00	363.00	297.00	331.00	309.00	319.00	282.00	316.00	273.00	320.00	281.00	
PWID XMS DX	Sum	21.00	20.00	13.00	15.00	15.00	12.00	11.00	10.00	14.00	12.00	11.00	8.00	
PWID XMS HAART 5	Sum	1.00	0.00	0.00	1.00	0.00	1.00	0.00	1.00	0.00	1.00	1.00	1.00	
PWID XMS HAART Other	Sum	6.00	6.00	4.00	3.00	5.00	2.00	1.00	2.00	1.00	4.00	4.00	6.00	
PWID XMS UnDX	Sum	39.00	18.00	20.00	20.00	23.00	15.00	16.00	15.00	17.00	12.00	11.00	16.00	
Quantity	Type	1	2	3	4	5	6	7	8	9	10	11	12	
ND XMS DX	Sum	336.00	331.00	261.00	214.00	216.00	226.00	227.00	219.00	221.00	215.00	260.00	219.00	
ND XMS HAART 5	Sum	12.00	7.00	8.00	13.00	10.00	7.00	13.00	12.00	13.00	6.00	16.00	10.00	
ND XMS HAART Other	Sum	86.00	69.00	74.00	52.00	56.00	50.00	58.00	84.00	64.00	66.00	63.00	75.00	
ND XMS UnDX	Sum	491.00	372.00	362.00	300.00	338.00	318.00	281.00	317.00	304.00	298.00	287.00	277.00	
PWID XMS DX	Sum	20.00	19.00	19.00	20.00	12.00	9.00	11.00	12.00	10.00	13.00	12.00	9.00	
PWID XMS HAART 5	Sum	2.00	1.00	0.00	1.00	1.00	2.00	0.00	0.00	1.00	1.00	1.00	1.00	
PWID XMS HAART Other	Sum	4.00	9.00	5.00	0.00	3.00	2.00	5.00	7.00	4.00	5.00	2.00	2.00	
PWID XMS UnDX	Sum	23.00	21.00	26.00	17.00	21.00	21.00	15.00	16.00	20.00	22.00	18.00	16.00	
Quantity	Type	1	2	3	4	5	6	7	8	9	10	11	12	
ND XMS DX	Sum	360.00	336.00	276.00	190.00	244.00	204.00	230.00	223.00	234.00	211.00	258.00	220.00	
ND XMS HAART 5	Sum	6.00	10.00	10.00	11.00	6.00	8.00	10.00	11.00	9.00	10.00	10.00	10.00	
ND XMS HAART Other	Sum	123.00	80.00	70.00	61.00	59.00	69.00	54.00	69.00	70.00	67.00	74.00	64.00	
ND XMS UnDX	Sum	542.00	387.00	382.00	329.00	298.00	321.00	312.00	298.00	291.00	337.00	295.00	277.00	
PWID XMS DX	Sum	20.00	19.00	19.00	12.00	8.00	10.00	8.00	8.00	17.00	10.00	14.00	15.00	
PWID XMS HAART 5	Sum	1.00	0.00	0.00	1.00	0.00	0.00	1.00	2.00	0.00	1.00	1.00	0.00	
PWID XMS HAART Other	Sum	7.00	2.00	3.00	3.00	0.00	3.00	5.00	2.00	0.00	4.00	2.00	2.00	
PWID XMS UnDX	Sum	32.00	28.00	22.00	17.00	17.00	20.00	17.00	24.00	11.00	12.00	16.00	16.00	
Quantity	Type	1	2	3	4	5	6	7	8	9	10	11	12	
ND XMS DX	Sum	341.00	316.00	268.00	227.00	211.00	231.00	213.00	219.00	240.00	210.00	258.00	252.00	
ND XMS HAART 5	Sum	13.00	16.00	14.00	7.00	6.00	7.00	5.00	6.00	19.00	11.00	12.00	8.00	
ND XMS HAART Other	Sum	90.00	94.00	85.00	66.00	69.00	58.00	61.00	71.00	54.00	76.00	56.00	78.00	
ND XMS UnDX	Sum	478.00	409.00	355.00	302.00	297.00	311.00	285.00	336.00	282.00	301.00	267.00	304.00	
PWID XMS DX	Sum	16.00	19.00	10.00	15.00	12.00	12.00	12.00	20.00	7.00	12.00	8.00	8.00	
PWID XMS HAART 5	Sum	2.00	1.00	1.00	0.00	1.00	2.00	2.00	0.00	0.00	0.00	0.00	1.00	
PWID XMS HAART Other	Sum	8.00	1.00	3.00	3.00	1.00	5.00	3.00	3.00	6.00	4.00	3.00	3.00	
PWID XMS UnDX	Sum	26.00	32.00	27.00	17.00	20.00	15.00	17.00	15.00	19.00	14.00	17.00	19.00	
Quantity	Type	1	2	3	4	5	6	7	8	9	10	11	12	
ND XMS DX	Sum	362.00	317.00	274.00	206.00	217.00	237.00	213.00	201.00	222.00	249.00	213.00	224.00	
ND XMS HAART 5	Sum	11.00	8.00	7.00	5.00	5.00	6.00	9.00	18.00	7.00	13.00	11.00	7.00	
ND XMS HAART Other	Sum	86.00	88.00	53.00	64.00	49.00	58.00	63.00	62.00	55.00	65.00	75.00	77.00	
ND XMS UnDX	Sum	480.00	354.00	351.00	298.00	331.00	304.00	297.00	310.00	310.00	300.00	293.00	294.00	
PWID XMS DX	Sum	30.00	20.00	15.00	15.00	18.00	11.00	22.00	9.00	16.00	16.00	6.00	13.00	
PWID XMS HAART 5	Sum	3.00	2.00	3.00	1.00	1.00	0.00	1.00	0.00	0.00	1.00	1.00	2.00	
PWID XMS HAART Other	Sum	4.00	5.00	3.00	1.00	1.00	4.00	2.00	3.00	1.00	1.00	3.00	2.00	
PWID XMS UnDX	Sum	36.00	30.00	27.00	19.00	25.00	11.00	22.00	21.00	22.00	17.00	11.00	19.00	
Quantity	Type	1	2	3	4	5	6	7	8	9	10	11	12	
ND XMS DX	Sum	340.00	306.00	261.00	223.00	213.00	243.00	229.00	212.00	228.00	244.00	232.00	213.00	
ND XMS HAART 5	Sum	14.00	9.00	12.00	13.00	13.00	10.00	11.00	11.00	9.00	9.00	4.00	9.00	
ND XMS HAART Other	Sum	103.00	78.00	68.00	44.00	55.00	60.00	40.00	61.00	74.00	66.00	83.00	59.00	
ND XMS UnDX	Sum	467.00	401.00	352.00	307.00	356.00	315.00	310.00	326.00	319.00	301.00	253.00	304.00	
PWID XMS DX	Sum	24.00	26.00	17.00	11.00	11.00	10.00	16.00	9.00	14.00	14.00	13.00	20.00	
PWID XMS HAART 5	Sum	2.00	0.00	2.00	0.00	2.00	0.00	4.00	0.00	0.00	1.00	0.00	3.00	
PWID XMS HAART Other	Sum	4.00	2.00	7.00	5.00	0.00	4.00	2.00	3.00	7.00	3.00	6.00	4.00	
PWID XMS UnDX	Sum	20.00	22.00	20.00	24.00	21.00	16.00	20.00	24.00	15.00	14.00	18.00	16.00	
Quantity	Type	1	2	3	4	5	6	7	8	9	10	11	12	
ND XMS DX	Sum	391.00	322.00	279.00	229.00	203.00	226.00	224.00	262.00	228.00	220.00	229.00	245.00	
ND XMS HAART 5	Sum	18.00	17.00	5.00	14.00	13.00	14.00	10.00	13.00	8.00	8.00	11.00	9.00	
ND XMS HAART Other	Sum	93.00	90.00	65.00	59.00	63.00	52.00	58.00	74.00	57.00	69.00	49.00	49.00	
ND XMS UnDX	Sum	423.00	404.00	356.00	338.00	333.00	320.00	338.00	295.00	310.00	268.00	312.00	283.00	
PWID XMS DX	Sum	18.00	19.00	20.00	10.00	12.00	12.00	15.00	23.00	7.00	18.00	8.00	18.00	
PWID XMS HAART 5	Sum	0.00	0.00	2.00	0.00	0.00	1.00	0.00	3.00	1.00	2.00	0.00	2.00	
PWID XMS HAART Other	Sum	2.00	3.00	2.00	4.00	3.00	4.00	2.00	1.00	6.00	2.00	2.00	1.00	
PWID XMS UnDX	Sum	27.00	28.00	19.00	16.00	16.00	15.00	17.00	13.00	17.00	16.00	16.00	15.00	
Quantity	Type	1	2	3	4	5	6	7	8	9	10	11	12	
ND XMS DX	Sum	335.00	295.00	274.00	217.00	226.00	221.00	254.00	225.00	221.00	216.00	210.00	258.00	
ND XMS HAART 5	Sum	23.00	19.00	10.00	2.00	9.00	10.00	13.00	4.00	15.00	8.00	9.00	8.00	
ND XMS HAART Other	Sum	108.00	89.00	60.00	63.00	44.00	60.00	55.00	59.00	65.00	59.00	70.00	65.00	
ND XMS UnDX	Sum	490.00	370.00	350.00	292.00	329.00	303.00	284.00	302.00	300.00	319.00	309.00	281.00	
PWID XMS DX	Sum	12.00	23.00	21.00	15.00	12.00	16.00	15.00	13.00	10.00	16.00	13.00	19.00	
PWID XMS HAART 5	Sum	2.00	0.00	2.00	1.00	2.00	2.00	2.00	1.00	0.00	0.00	1.00	2.00	
PWID XMS HAART Other	Sum	5.00	5.00	2.00	4.00	5.00	4.00	1.00	6.00	5.00	1.00	3.00	4.00	
PWID XMS UnDX	Sum	36.00	24.00	27.00	19.00	15.00	22.00	17.00	12.00	22.00	12.00	13.00	15.00	
Quantity	Type	1	2	3	4	5	6	7	8	9	10	11	12	
ND XMS DX	Sum	350.00	323.00	244.00	227.00	208.00	230.00	223.00	220.00	218.00	221.00	236.00	211.00	
ND XMS HAART 5	Sum	16.00	9.00	11.00	9.00	8.00	7.00	8.00	11.00	6.00	8.00	10.00	9.00	
ND XMS HAART Other	Sum	88.00	72.00	75.00	50.00	55.00	65.00	49.00	53.00	79.00	78.00	81.00	63.00	
ND XMS UnDX	Sum	474.00	418.00	366.00	325.00	324.00	329.00	302.00	301.00	298.00	296.00	278.00	272.00	
PWID XMS DX	Sum	17.00	16.00	11.00	12.00	16.00	15.00	20.00	10.00	8.00	14.00	15.00	12.00	
PWID XMS HAART 5	Sum	0.00	1.00	3.00	1.00	0.00	0.00	1.00	2.00	0.00	0.00	0.00	0.00	
PWID XMS HAART Other	Sum	5.00	6.00	6.00	2.00	2.00	4.00	2.00	0.00	6.00	3.00	3.00	3.00	
PWID XMS UnDX	Sum	35.00	19.00	22.00	20.00	21.00	19.00	22.00	15.00	16.00	22.00	16.00	21.00	
Quantity	Type	1	2	3	4	5	6	7	8	9	10	11	12	
ND XMS DX	Sum	347.00	334.00	278.00	228.00	222.00	211.00	203.00	217.00	230.00	231.00	240.00	217.00	
ND XMS HAART 5	Sum	15.00	10.00	7.00	13.00	6.00	7.00	5.00	7.00	12.00	5.00	12.00	14.00	
ND XMS HAART Other	Sum	87.00	84.00	61.00	58.00	72.00	71.00	60.00	61.00	62.00	61.00	63.00	56.00	
ND XMS UnDX	Sum	449.00	429.00	339.00	334.00	338.00	299.00	292.00	297.00	291.00	264.00	297.00	275.00	
PWID XMS DX	Sum	21.00	12.00	20.00	15.00	14.00	12.00	16.00	7.00	17.00	17.00	23.00	11.00	
PWID XMS HAART 5	Sum	2.00	1.00	1.00	1.00	3.00	1.00	1.00	1.00	1.00	1.00	1.00	3.00	
PWID XMS HAART Other	Sum	5.00	3.00	6.00	5.00	2.00	2.00	2.00	7.00	2.00	3.00	6.00	3.00	
PWID XMS UnDX	Sum	30.00	29.00	17.00	19.00	17.00	20.00	13.00	11.00	18.00	11.00	21.00	12.00	
Quantity	Type	1	2	3	4	5	6	7	8	9	10	11	12	
ND XMS DX	Sum	344.00	315.00	264.00	191.00	204.00	242.00	226.00	242.00	254.00	211.00	226.00	229.00	
ND XMS HAART 5	Sum	17.00	16.00	8.00	9.00	12.00	12.00	7.00	7.00	11.00	18.00	9.00	4.00	
ND XMS HAART Other	Sum	90.00	75.00	79.00	55.00	54.00	62.00	67.00	75.00	64.00	73.00	69.00	69.00	
ND XMS UnDX	Sum	472.00	404.00	394.00	307.00	361.00	321.00	315.00	292.00	332.00	283.00	256.00	261.00	
PWID XMS DX	Sum	26.00	21.00	13.00	13.00	12.00	13.00	14.00	10.00	14.00	13.00	6.00	11.00	
PWID XMS HAART 5	Sum	1.00	0.00	1.00	0.00	0.00	0.00	0.00	1.00	1.00	2.00	0.00	0.00	
PWID XMS HAART Other	Sum	1.00	7.00	3.00	5.00	3.00	7.00	4.00	6.00	3.00	0.00	6.00	3.00	
PWID XMS UnDX	Sum	31.00	22.00	20.00	17.00	12.00	17.00	15.00	21.00	12.00	21.00	15.00	24.00	
Quantity	Type	1	2	3	4	5	6	7	8	9	10	11	12	
ND XMS DX	Sum	340.00	302.00	263.00	230.00	224.00	222.00	212.00	218.00	216.00	214.00	218.00	233.00	
ND XMS HAART 5	Sum	17.00	18.00	14.00	2.00	13.00	11.00	11.00	11.00	8.00	9.00	11.00	18.00	
ND XMS HAART Other	Sum	111.00	71.00	58.00	62.00	55.00	67.00	54.00	53.00	69.00	56.00	60.00	72.00	
ND XMS UnDX	Sum	501.00	399.00	366.00	261.00	306.00	292.00	297.00	283.00	295.00	291.00	297.00	284.00	
PWID XMS DX	Sum	16.00	19.00	14.00	12.00	9.00	21.00	13.00	11.00	17.00	14.00	13.00	7.00	
PWID XMS HAART 5	Sum	1.00	3.00	2.00	4.00	2.00	0.00	0.00	0.00	0.00	1.00	1.00	0.00	
PWID XMS HAART Other	Sum	4.00	3.00	3.00	2.00	3.00	6.00	3.00	6.00	4.00	0.00	2.00	2.00	
PWID XMS UnDX	Sum	37.00	30.00	22.00	20.00	15.00	20.00	17.00	23.00	25.00	16.00	13.00	18.00	
Quantity	Type	1	2	3	4	5	6	7	8	9	10	11	12	
ND XMS DX	Sum	345.00	351.00	245.00	206.00	235.00	228.00	199.00	232.00	220.00	233.00	248.00	200.00	
ND XMS HAART 5	Sum	22.00	14.00	12.00	12.00	5.00	9.00	11.00	7.00	2.00	14.00	8.00	10.00	
ND XMS HAART Other	Sum	99.00	84.00	82.00	67.00	69.00	62.00	55.00	61.00	60.00	55.00	46.00	72.00	
ND XMS UnDX	Sum	513.00	389.00	346.00	323.00	351.00	313.00	294.00	318.00	282.00	286.00	304.00	277.00	
PWID XMS DX	Sum	15.00	17.00	18.00	16.00	12.00	18.00	11.00	10.00	9.00	11.00	22.00	16.00	
PWID XMS HAART 5	Sum	1.00	3.00	1.00	0.00	0.00	1.00	0.00	0.00	0.00	0.00	1.00	0.00	
PWID XMS HAART Other	Sum	5.00	1.00	5.00	3.00	0.00	1.00	4.00	5.00	2.00	5.00	4.00	0.00	
PWID XMS UnDX	Sum	30.00	25.00	19.00	23.00	20.00	15.00	16.00	19.00	21.00	29.00	30.00	12.00	
Quantity	Type	1	2	3	4	5	6	7	8	9	10	11	12	
ND XMS DX	Sum	376.00	315.00	301.00	202.00	257.00	228.00	202.00	227.00	200.00	227.00	236.00	212.00	
ND XMS HAART 5	Sum	16.00	19.00	9.00	10.00	10.00	13.00	10.00	8.00	8.00	12.00	11.00	11.00	
ND XMS HAART Other	Sum	106.00	76.00	72.00	80.00	70.00	66.00	76.00	68.00	77.00	72.00	67.00	81.00	
ND XMS UnDX	Sum	467.00	417.00	319.00	340.00	339.00	304.00	324.00	320.00	293.00	304.00	282.00	301.00	
PWID XMS DX	Sum	20.00	20.00	18.00	10.00	8.00	16.00	8.00	9.00	9.00	15.00	9.00	13.00	
PWID XMS HAART 5	Sum	1.00	1.00	1.00	1.00	0.00	1.00	1.00	1.00	0.00	1.00	0.00	1.00	
PWID XMS HAART Other	Sum	3.00	7.00	3.00	2.00	2.00	3.00	2.00	5.00	5.00	4.00	4.00	3.00	
PWID XMS UnDX	Sum	34.00	27.00	24.00	20.00	26.00	19.00	29.00	18.00	12.00	18.00	14.00	16.00	
Quantity	Type	1	2	3	4	5	6	7	8	9	10	11	12	
ND XMS DX	Sum	349.00	300.00	262.00	239.00	225.00	211.00	244.00	204.00	244.00	224.00	215.00	224.00	
ND XMS HAART 5	Sum	12.00	23.00	9.00	7.00	11.00	10.00	9.00	8.00	9.00	10.00	16.00	13.00	
ND XMS HAART Other	Sum	80.00	71.00	61.00	59.00	75.00	64.00	68.00	63.00	63.00	62.00	69.00	56.00	
ND XMS UnDX	Sum	435.00	391.00	343.00	328.00	326.00	323.00	272.00	285.00	292.00	299.00	292.00	260.00	
PWID XMS DX	Sum	12.00	14.00	16.00	12.00	8.00	19.00	14.00	14.00	11.00	7.00	15.00	15.00	
PWID XMS HAART 5	Sum	1.00	1.00	3.00	0.00	1.00	0.00	2.00	2.00	2.00	0.00	0.00	0.00	
PWID XMS HAART Other	Sum	3.00	7.00	6.00	4.00	4.00	1.00	3.00	2.00	3.00	5.00	4.00	3.00	
PWID XMS UnDX	Sum	29.00	29.00	26.00	22.00	17.00	17.00	16.00	17.00	16.00	15.00	16.00	20.00	
Quantity	Type	1	2	3	4	5	6	7	8	9	10	11	12	
ND XMS DX	Sum	389.00	291.00	257.00	237.00	229.00	206.00	222.00	217.00	244.00	210.00	219.00	276.00	
ND XMS HAART 5	Sum	12.00	6.00	9.00	11.00	16.00	15.00	10.00	13.00	10.00	9.00	11.00	7.00	
ND XMS HAART Other	Sum	99.00	77.00	62.00	47.00	67.00	68.00	62.00	72.00	76.00	58.00	69.00	75.00	
ND XMS UnDX	Sum	499.00	381.00	352.00	317.00	318.00	307.00	298.00	287.00	326.00	288.00	262.00	288.00	
PWID XMS DX	Sum	27.00	17.00	15.00	11.00	10.00	11.00	10.00	17.00	12.00	11.00	11.00	12.00	
PWID XMS HAART 5	Sum	1.00	1.00	1.00	1.00	1.00	0.00	1.00	1.00	0.00	1.00	2.00	0.00	
PWID XMS HAART Other	Sum	9.00	8.00	2.00	3.00	3.00	5.00	4.00	2.00	0.00	0.00	6.00	2.00	
PWID XMS UnDX	Sum	28.00	24.00	17.00	20.00	17.00	19.00	16.00	23.00	24.00	18.00	19.00	17.00	
Quantity	Type	1	2	3	4	5	6	7	8	9	10	11	12	
ND XMS DX	Sum	337.00	329.00	250.00	212.00	222.00	242.00	202.00	227.00	210.00	213.00	233.00	250.00	
ND XMS HAART 5	Sum	18.00	15.00	6.00	8.00	11.00	19.00	9.00	10.00	8.00	14.00	12.00	10.00	
ND XMS HAART Other	Sum	98.00	79.00	65.00	52.00	53.00	56.00	76.00	60.00	68.00	66.00	62.00	60.00	
ND XMS UnDX	Sum	436.00	387.00	336.00	282.00	324.00	311.00	289.00	305.00	265.00	287.00	287.00	272.00	
PWID XMS DX	Sum	20.00	14.00	15.00	6.00	7.00	13.00	18.00	14.00	12.00	13.00	9.00	11.00	
PWID XMS HAART 5	Sum	0.00	1.00	0.00	0.00	0.00	0.00	2.00	1.00	2.00	1.00	1.00	1.00	
PWID XMS HAART Other	Sum	4.00	6.00	1.00	3.00	6.00	5.00	5.00	5.00	3.00	4.00	4.00	3.00	
PWID XMS UnDX	Sum	35.00	23.00	23.00	26.00	24.00	26.00	12.00	19.00	18.00	16.00	15.00	15.00	
Quantity	Type	1	2	3	4	5	6	7	8	9	10	11	12	
ND XMS DX	Sum	373.00	334.00	237.00	209.00	238.00	214.00	214.00	209.00	202.00	248.00	251.00	213.00	
ND XMS HAART 5	Sum	15.00	8.00	19.00	8.00	8.00	7.00	11.00	9.00	12.00	7.00	10.00	9.00	
ND XMS HAART Other	Sum	94.00	75.00	79.00	69.00	60.00	68.00	55.00	66.00	68.00	72.00	55.00	62.00	
ND XMS UnDX	Sum	453.00	401.00	372.00	303.00	320.00	320.00	300.00	280.00	295.00	301.00	307.00	280.00	
PWID XMS DX	Sum	22.00	21.00	17.00	10.00	14.00	16.00	12.00	17.00	9.00	12.00	9.00	15.00	
PWID XMS HAART 5	Sum	1.00	3.00	0.00	0.00	0.00	1.00	1.00	0.00	0.00	1.00	3.00	0.00	
PWID XMS HAART Other	Sum	4.00	8.00	7.00	1.00	4.00	2.00	2.00	4.00	0.00	5.00	2.00	5.00	
PWID XMS UnDX	Sum	40.00	26.00	22.00	21.00	16.00	26.00	17.00	18.00	15.00	12.00	21.00	22.00	
Quantity	Type	1	2	3	4	5	6	7	8	9	10	11	12	
ND XMS DX	Sum	359.00	308.00	279.00	208.00	212.00	223.00	235.00	214.00	205.00	240.00	232.00	232.00	
ND XMS HAART 5	Sum	19.00	14.00	10.00	12.00	9.00	13.00	10.00	12.00	14.00	8.00	14.00	10.00	
ND XMS HAART Other	Sum	88.00	66.00	65.00	57.00	63.00	69.00	60.00	67.00	82.00	58.00	84.00	72.00	
ND XMS UnDX	Sum	469.00	402.00	371.00	296.00	310.00	341.00	320.00	295.00	277.00	295.00	294.00	301.00	
PWID XMS DX	Sum	33.00	11.00	10.00	9.00	14.00	14.00	12.00	10.00	20.00	10.00	16.00	19.00	
PWID XMS HAART 5	Sum	1.00	0.00	0.00	2.00	0.00	1.00	1.00	0.00	2.00	1.00	1.00	2.00	
PWID XMS HAART Other	Sum	5.00	5.00	1.00	2.00	1.00	1.00	2.00	4.00	0.00	3.00	2.00	2.00	
PWID XMS UnDX	Sum	33.00	24.00	12.00	17.00	18.00	20.00	21.00	15.00	24.00	13.00	18.00	16.00	
Quantity	Type	1	2	3	4	5	6	7	8	9	10	11	12	
ND XMS DX	Sum	361.00	320.00	258.00	207.00	226.00	223.00	233.00	233.00	230.00	217.00	242.00	212.00	
ND XMS HAART 5	Sum	17.00	8.00	7.00	5.00	9.00	13.00	9.00	17.00	11.00	13.00	7.00	7.00	
ND XMS HAART Other	Sum	93.00	82.00	89.00	68.00	59.00	69.00	67.00	67.00	57.00	73.00	54.00	63.00	
ND XMS UnDX	Sum	485.00	386.00	398.00	320.00	315.00	312.00	300.00	325.00	290.00	308.00	259.00	291.00	
PWID XMS DX	Sum	24.00	16.00	15.00	17.00	17.00	14.00	11.00	11.00	17.00	9.00	18.00	4.00	
PWID XMS HAART 5	Sum	1.00	1.00	1.00	0.00	4.00	0.00	0.00	1.00	1.00	0.00	1.00	1.00	
PWID XMS HAART Other	Sum	2.00	0.00	3.00	1.00	5.00	3.00	3.00	3.00	5.00	1.00	2.00	1.00	
PWID XMS UnDX	Sum	40.00	27.00	21.00	30.00	18.00	22.00	15.00	15.00	16.00	24.00	15.00	13.00	
Quantity	Type	1	2	3	4	5	6	7	8	9	10	11	12	
ND XMS DX	Sum	345.00	311.00	280.00	228.00	213.00	225.00	226.00	205.00	249.00	228.00	215.00	230.00	
ND XMS HAART 5	Sum	15.00	5.00	11.00	14.00	16.00	10.00	9.00	7.00	6.00	10.00	12.00	12.00	
ND XMS HAART Other	Sum	121.00	89.00	79.00	74.00	64.00	66.00	47.00	51.00	68.00	67.00	55.00	75.00	
ND XMS UnDX	Sum	450.00	412.00	349.00	285.00	341.00	285.00	287.00	303.00	311.00	291.00	298.00	307.00	
PWID XMS DX	Sum	21.00	14.00	13.00	14.00	8.00	10.00	14.00	9.00	15.00	11.00	11.00	12.00	
PWID XMS HAART 5	Sum	0.00	1.00	0.00	1.00	1.00	1.00	1.00	0.00	0.00	0.00	2.00	0.00	
PWID XMS HAART Other	Sum	5.00	4.00	3.00	3.00	9.00	1.00	4.00	4.00	3.00	4.00	4.00	3.00	
PWID XMS UnDX	Sum	26.00	14.00	24.00	16.00	17.00	15.00	20.00	17.00	24.00	16.00	16.00	17.00	
Quantity	Type	1	2	3	4	5	6	7	8	9	10	11	12	
ND XMS DX	Sum	355.00	322.00	253.00	209.00	233.00	229.00	252.00	226.00	247.00	233.00	247.00	216.00	
ND XMS HAART 5	Sum	17.00	12.00	11.00	5.00	12.00	13.00	6.00	16.00	8.00	6.00	16.00	10.00	
ND XMS HAART Other	Sum	79.00	80.00	69.00	55.00	53.00	58.00	62.00	76.00	49.00	63.00	56.00	74.00	
ND XMS UnDX	Sum	496.00	377.00	370.00	337.00	346.00	338.00	336.00	299.00	309.00	324.00	325.00	274.00	
PWID XMS DX	Sum	19.00	21.00	12.00	10.00	17.00	17.00	9.00	10.00	14.00	15.00	13.00	11.00	
PWID XMS HAART 5	Sum	2.00	1.00	2.00	3.00	0.00	0.00	0.00	1.00	1.00	1.00	1.00	1.00	
PWID XMS HAART Other	Sum	3.00	2.00	1.00	2.00	6.00	2.00	0.00	4.00	7.00	3.00	2.00	3.00	
PWID XMS UnDX	Sum	26.00	23.00	22.00	23.00	13.00	16.00	18.00	25.00	15.00	15.00	21.00	14.00	
Quantity	Type	1	2	3	4	5	6	7	8	9	10	11	12	
ND XMS DX	Sum	338.00	297.00	259.00	227.00	240.00	197.00	223.00	238.00	216.00	203.00	256.00	226.00	
ND XMS HAART 5	Sum	14.00	10.00	11.00	10.00	12.00	6.00	9.00	6.00	10.00	8.00	8.00	7.00	
ND XMS HAART Other	Sum	95.00	80.00	72.00	55.00	70.00	59.00	64.00	59.00	70.00	69.00	69.00	62.00	
ND XMS UnDX	Sum	470.00	437.00	359.00	329.00	325.00	328.00	302.00	338.00	279.00	302.00	261.00	293.00	
PWID XMS DX	Sum	13.00	23.00	16.00	13.00	17.00	16.00	15.00	17.00	9.00	7.00	13.00	11.00	
PWID XMS HAART 5	Sum	2.00	2.00	0.00	0.00	0.00	0.00	1.00	0.00	0.00	0.00	0.00	1.00	
PWID XMS HAART Other	Sum	3.00	6.00	4.00	1.00	3.00	7.00	3.00	2.00	2.00	1.00	3.00	2.00	
PWID XMS UnDX	Sum	33.00	31.00	20.00	17.00	15.00	22.00	24.00	22.00	23.00	17.00	15.00	19.00	
Quantity	Type	1	2	3	4	5	6	7	8	9	10	11	12	
ND XMS DX	Sum	327.00	291.00	267.00	233.00	241.00	221.00	226.00	224.00	226.00	211.00	242.00	228.00	
ND XMS HAART 5	Sum	18.00	10.00	8.00	6.00	12.00	12.00	13.00	7.00	14.00	6.00	8.00	13.00	
ND XMS HAART Other	Sum	100.00	87.00	60.00	54.00	63.00	55.00	71.00	71.00	56.00	63.00	61.00	56.00	
ND XMS UnDX	Sum	507.00	418.00	355.00	360.00	341.00	302.00	282.00	306.00	278.00	271.00	281.00	302.00	
PWID XMS DX	Sum	17.00	15.00	17.00	16.00	11.00	11.00	8.00	23.00	18.00	14.00	13.00	9.00	
PWID XMS HAART 5	Sum	4.00	1.00	0.00	1.00	1.00	0.00	1.00	0.00	0.00	0.00	2.00	0.00	
PWID XMS HAART Other	Sum	5.00	7.00	4.00	4.00	4.00	1.00	3.00	3.00	5.00	1.00	4.00	4.00	
PWID XMS UnDX	Sum	22.00	20.00	23.00	19.00	18.00	25.00	17.00	19.00	20.00	20.00	15.00	18.00	
Quantity	Type	1	2	3	4	5	6	7	8	9	10	11	12	
ND XMS DX	Sum	338.00	329.00	239.00	216.00	216.00	238.00	247.00	237.00	214.00	222.00	211.00	250.00	
ND XMS HAART 5	Sum	12.00	12.00	12.00	9.00	10.00	11.00	12.00	3.00	13.00	13.00	9.00	13.00	
ND XMS HAART Other	Sum	94.00	76.00	75.00	66.00	42.00	63.00	48.00	51.00	59.00	74.00	62.00	64.00	
ND XMS UnDX	Sum	445.00	384.00	389.00	352.00	306.00	315.00	324.00	322.00	295.00	319.00	278.00	302.00	
PWID XMS DX	Sum	14.00	18.00	14.00	13.00	9.00	12.00	11.00	14.00	18.00	10.00	12.00	14.00	
PWID XMS HAART 5	Sum	3.00	0.00	0.00	0.00	2.00	0.00	0.00	0.00	1.00	0.00	0.00	1.00	
PWID XMS HAART Other	Sum	5.00	10.00	6.00	2.00	3.00	3.00	2.00	3.00	4.00	2.00	1.00	4.00	
PWID XMS UnDX	Sum	38.00	27.00	18.00	19.00	21.00	22.00	17.00	16.00	17.00	13.00	20.00	17.00	
Quantity	Type	1	2	3	4	5	6	7	8	9	10	11	12	
ND XMS DX	Sum	345.00	312.00	270.00	215.00	248.00	251.00	208.00	235.00	238.00	237.00	237.00	249.00	
ND XMS HAART 5	Sum	10.00	15.00	12.00	4.00	8.00	11.00	11.00	6.00	8.00	9.00	16.00	8.00	
ND XMS HAART Other	Sum	101.00	88.00	81.00	68.00	58.00	58.00	75.00	57.00	67.00	51.00	59.00	62.00	
ND XMS UnDX	Sum	494.00	401.00	367.00	323.00	341.00	372.00	315.00	306.00	287.00	224.00	276.00	315.00	
PWID XMS DX	Sum	19.00	18.00	23.00	15.00	10.00	14.00	11.00	14.00	11.00	11.00	8.00	12.00	
PWID XMS HAART 5	Sum	0.00	1.00	1.00	1.00	0.00	1.00	1.00	2.00	0.00	1.00	0.00	0.00	
PWID XMS HAART Other	Sum	4.00	5.00	7.00	3.00	4.00	2.00	4.00	5.00	3.00	3.00	1.00	4.00	
PWID XMS UnDX	Sum	30.00	22.00	25.00	18.00	15.00	17.00	13.00	12.00	20.00	13.00	18.00	20.00	
Quantity	Type	1	2	3	4	5	6	7	8	9	10	11	12	
ND XMS DX	Sum	362.00	327.00	264.00	220.00	247.00	220.00	221.00	208.00	211.00	223.00	245.00	233.00	
ND XMS HAART 5	Sum	21.00	15.00	6.00	6.00	6.00	11.00	9.00	7.00	9.00	9.00	12.00	11.00	
ND XMS HAART Other	Sum	93.00	70.00	69.00	58.00	58.00	73.00	58.00	64.00	64.00	61.00	76.00	85.00	
ND XMS UnDX	Sum	437.00	392.00	341.00	304.00	336.00	322.00	331.00	347.00	299.00	305.00	278.00	304.00	
PWID XMS DX	Sum	25.00	17.00	13.00	15.00	12.00	17.00	15.00	12.00	12.00	14.00	6.00	8.00	
PWID XMS HAART 5	Sum	0.00	1.00	3.00	1.00	0.00	1.00	0.00	3.00	1.00	0.00	1.00	2.00	
PWID XMS HAART Other	Sum	6.00	2.00	3.00	3.00	4.00	2.00	0.00	1.00	3.00	3.00	4.00	2.00	
PWID XMS UnDX	Sum	19.00	20.00	19.00	25.00	16.00	13.00	20.00	17.00	16.00	19.00	13.00	23.00	
Quantity	Type	1	2	3	4	5	6	7	8	9	10	11	12	
ND XMS DX	Sum	377.00	346.00	261.00	199.00	211.00	216.00	220.00	247.00	215.00	228.00	227.00	221.00	
ND XMS HAART 5	Sum	16.00	19.00	8.00	9.00	15.00	10.00	10.00	7.00	11.00	6.00	5.00	13.00	
ND XMS HAART Other	Sum	104.00	79.00	59.00	59.00	58.00	58.00	57.00	75.00	53.00	67.00	52.00	67.00	
ND XMS UnDX	Sum	482.00	428.00	351.00	322.00	319.00	323.00	302.00	283.00	303.00	272.00	247.00	307.00	
PWID XMS DX	Sum	16.00	20.00	14.00	16.00	10.00	20.00	9.00	10.00	13.00	16.00	14.00	22.00	
PWID XMS HAART 5	Sum	0.00	1.00	2.00	1.00	0.00	0.00	2.00	1.00	3.00	0.00	1.00	1.00	
PWID XMS HAART Other	Sum	6.00	4.00	4.00	2.00	0.00	5.00	5.00	3.00	3.00	1.00	2.00	4.00	
PWID XMS UnDX	Sum	31.00	27.00	20.00	11.00	18.00	12.00	16.00	12.00	14.00	16.00	17.00	13.00	
Quantity	Type	1	2	3	4	5	6	7	8	9	10	11	12	
ND XMS DX	Sum	323.00	313.00	288.00	238.00	249.00	229.00	213.00	237.00	237.00	215.00	222.00	237.00	
ND XMS HAART 5	Sum	5.00	13.00	14.00	9.00	6.00	5.00	6.00	8.00	6.00	8.00	9.00	10.00	
ND XMS HAART Other	Sum	103.00	71.00	65.00	52.00	69.00	48.00	63.00	55.00	62.00	69.00	54.00	56.00	
ND XMS UnDX	Sum	528.00	393.00	356.00	326.00	322.00	321.00	304.00	289.00	317.00	256.00	305.00	301.00	
PWID XMS DX	Sum	21.00	19.00	16.00	15.00	12.00	9.00	8.00	6.00	14.00	16.00	12.00	17.00	
PWID XMS HAART 5	Sum	0.00	2.00	0.00	2.00	0.00	0.00	0.00	1.00	0.00	2.00	1.00	0.00	
PWID XMS HAART Other	Sum	2.00	1.00	2.00	2.00	0.00	6.00	2.00	4.00	3.00	3.00	2.00	3.00	
PWID XMS UnDX	Sum	30.00	21.00	18.00	21.00	18.00	16.00	20.00	15.00	16.00	15.00	17.00	14.00	
Quantity	Type	1	2	3	4	5	6	7	8	9	10	11	12	
ND XMS DX	Sum	340.00	307.00	260.00	205.00	225.00	226.00	212.00	245.00	236.00	231.00	224.00	247.00	
ND XMS HAART 5	Sum	15.00	13.00	15.00	10.00	13.00	12.00	12.00	6.00	8.00	8.00	8.00	10.00	
ND XMS HAART Other	Sum	103.00	87.00	75.00	54.00	63.00	69.00	66.00	68.00	68.00	74.00	69.00	75.00	
ND XMS UnDX	Sum	439.00	406.00	347.00	267.00	296.00	326.00	306.00	302.00	292.00	291.00	270.00	294.00	
PWID XMS DX	Sum	22.00	19.00	16.00	16.00	10.00	10.00	11.00	8.00	6.00	9.00	13.00	10.00	
PWID XMS HAART 5	Sum	0.00	1.00	1.00	2.00	2.00	0.00	0.00	3.00	0.00	0.00	1.00	0.00	
PWID XMS HAART Other	Sum	6.00	6.00	3.00	5.00	1.00	2.00	1.00	3.00	3.00	3.00	3.00	6.00	
PWID XMS UnDX	Sum	25.00	28.00	24.00	21.00	26.00	18.00	27.00	15.00	16.00	24.00	11.00	12.00	
Quantity	Type	1	2	3	4	5	6	7	8	9	10	11	12	
ND XMS DX	Sum	340.00	314.00	283.00	221.00	234.00	212.00	231.00	210.00	207.00	227.00	229.00	206.00	
ND XMS HAART 5	Sum	17.00	19.00	10.00	8.00	9.00	8.00	12.00	9.00	5.00	7.00	7.00	4.00	
ND XMS HAART Other	Sum	85.00	67.00	78.00	57.00	59.00	68.00	78.00	65.00	76.00	75.00	71.00	61.00	
ND XMS UnDX	Sum	475.00	406.00	321.00	333.00	363.00	323.00	266.00	321.00	294.00	275.00	300.00	312.00	
PWID XMS DX	Sum	37.00	23.00	19.00	18.00	11.00	11.00	15.00	10.00	13.00	7.00	15.00	16.00	
PWID XMS HAART 5	Sum	0.00	2.00	0.00	1.00	2.00	1.00	1.00	1.00	0.00	0.00	0.00	4.00	
PWID XMS HAART Other	Sum	2.00	2.00	4.00	2.00	3.00	8.00	5.00	2.00	2.00	4.00	2.00	4.00	
PWID XMS UnDX	Sum	22.00	26.00	12.00	15.00	16.00	20.00	12.00	15.00	26.00	20.00	15.00	19.00	
Quantity	Type	1	2	3	4	5	6	7	8	9	10	11	12	
ND XMS DX	Sum	352.00	320.00	287.00	202.00	232.00	224.00	267.00	227.00	244.00	248.00	253.00	243.00	
ND XMS HAART 5	Sum	16.00	19.00	8.00	8.00	8.00	10.00	13.00	10.00	7.00	7.00	14.00	8.00	
ND XMS HAART Other	Sum	109.00	75.00	73.00	70.00	66.00	63.00	68.00	66.00	62.00	55.00	63.00	61.00	
ND XMS UnDX	Sum	440.00	393.00	331.00	343.00	320.00	301.00	300.00	300.00	291.00	319.00	262.00	256.00	
PWID XMS DX	Sum	26.00	17.00	20.00	11.00	14.00	11.00	14.00	11.00	15.00	10.00	15.00	13.00	
PWID XMS HAART 5	Sum	2.00	0.00	0.00	1.00	0.00	0.00	3.00	1.00	0.00	2.00	0.00	2.00	
PWID XMS HAART Other	Sum	6.00	5.00	8.00	2.00	4.00	2.00	2.00	1.00	3.00	5.00	2.00	3.00	
PWID XMS UnDX	Sum	40.00	23.00	23.00	20.00	20.00	20.00	23.00	17.00	14.00	17.00	20.00	21.00	
Quantity	Type	1	2	3	4	5	6	7	8	9	10	11	12	
ND XMS DX	Sum	324.00	313.00	267.00	228.00	221.00	221.00	219.00	257.00	216.00	243.00	234.00	248.00	
ND XMS HAART 5	Sum	12.00	12.00	11.00	5.00	16.00	12.00	3.00	9.00	10.00	5.00	10.00	9.00	
ND XMS HAART Other	Sum	114.00	80.00	63.00	51.00	58.00	57.00	64.00	76.00	70.00	65.00	81.00	63.00	
ND XMS UnDX	Sum	513.00	411.00	383.00	291.00	294.00	295.00	288.00	275.00	274.00	264.00	290.00	304.00	
PWID XMS DX	Sum	23.00	18.00	15.00	11.00	13.00	14.00	10.00	15.00	15.00	17.00	11.00	13.00	
PWID XMS HAART 5	Sum	1.00	1.00	1.00	1.00	1.00	0.00	0.00	4.00	2.00	0.00	0.00	0.00	
PWID XMS HAART Other	Sum	4.00	0.00	2.00	4.00	1.00	4.00	4.00	2.00	2.00	2.00	5.00	2.00	
PWID XMS UnDX	Sum	28.00	29.00	28.00	22.00	16.00	15.00	20.00	20.00	15.00	17.00	15.00	21.00	
Quantity	Type	1	2	3	4	5	6	7	8	9	10	11	12	
ND XMS DX	Sum	340.00	321.00	242.00	203.00	234.00	216.00	214.00	220.00	223.00	242.00	214.00	196.00	
ND XMS HAART 5	Sum	17.00	13.00	13.00	14.00	13.00	11.00	14.00	5.00	10.00	15.00	6.00	15.00	
ND XMS HAART Other	Sum	98.00	89.00	75.00	56.00	64.00	50.00	64.00	70.00	49.00	94.00	76.00	62.00	
ND XMS UnDX	Sum	447.00	365.00	353.00	313.00	315.00	328.00	325.00	329.00	318.00	302.00	265.00	298.00	
PWID XMS DX	Sum	18.00	16.00	15.00	10.00	17.00	15.00	7.00	18.00	16.00	13.00	12.00	13.00	
PWID XMS HAART 5	Sum	0.00	1.00	1.00	3.00	0.00	0.00	0.00	1.00	0.00	0.00	2.00	2.00	
PWID XMS HAART Other	Sum	9.00	3.00	1.00	2.00	4.00	2.00	3.00	2.00	4.00	3.00	4.00	3.00	
PWID XMS UnDX	Sum	28.00	27.00	19.00	12.00	22.00	23.00	18.00	20.00	18.00	17.00	14.00	12.00	
Quantity	Type	1	2	3	4	5	6	7	8	9	10	11	12	
ND XMS DX	Sum	360.00	314.00	292.00	196.00	208.00	228.00	241.00	232.00	222.00	217.00	205.00	193.00	
ND XMS HAART 5	Sum	18.00	9.00	16.00	13.00	7.00	6.00	14.00	6.00	9.00	10.00	14.00	13.00	
ND XMS HAART Other	Sum	108.00	78.00	80.00	54.00	59.00	61.00	80.00	67.00	67.00	70.00	68.00	78.00	
ND XMS UnDX	Sum	449.00	398.00	344.00	288.00	343.00	345.00	314.00	332.00	327.00	310.00	302.00	271.00	
PWID XMS DX	Sum	14.00	19.00	15.00	12.00	14.00	9.00	17.00	15.00	12.00	11.00	13.00	8.00	
PWID XMS HAART 5	Sum	0.00	3.00	0.00	0.00	2.00	1.00	1.00	0.00	0.00	1.00	0.00	1.00	
PWID XMS HAART Other	Sum	5.00	5.00	1.00	0.00	4.00	4.00	2.00	1.00	4.00	3.00	2.00	3.00	
PWID XMS UnDX	Sum	23.00	16.00	24.00	20.00	15.00	20.00	18.00	18.00	23.00	13.00	18.00	18.00	
Quantity	Type	1	2	3	4	5	6	7	8	9	10	11	12	
ND XMS DX	Sum	331.00	321.00	267.00	230.00	212.00	220.00	224.00	212.00	246.00	215.00	247.00	221.00	
ND XMS HAART 5	Sum	11.00	15.00	10.00	15.00	13.00	11.00	13.00	6.00	16.00	16.00	12.00	17.00	
ND XMS HAART Other	Sum	91.00	70.00	58.00	61.00	65.00	47.00	70.00	74.00	67.00	61.00	67.00	74.00	
ND XMS UnDX	Sum	483.00	378.00	385.00	349.00	350.00	302.00	313.00	281.00	302.00	285.00	291.00	265.00	
PWID XMS DX	Sum	23.00	15.00	13.00	12.00	13.00	14.00	14.00	13.00	11.00	15.00	13.00	5.00	
PWID XMS HAART 5	Sum	3.00	1.00	2.00	2.00	3.00	3.00	0.00	0.00	0.00	2.00	1.00	1.00	
PWID XMS HAART Other	Sum	10.00	5.00	1.00	2.00	3.00	3.00	8.00	1.00	2.00	3.00	1.00	2.00	
PWID XMS UnDX	Sum	28.00	25.00	25.00	19.00	13.00	17.00	20.00	19.00	20.00	20.00	18.00	12.00	
Quantity	Type	1	2	3	4	5	6	7	8	9	10	11	12	
ND XMS DX	Sum	329.00	316.00	243.00	230.00	213.00	227.00	225.00	204.00	234.00	202.00	208.00	234.00	
ND XMS HAART 5	Sum	12.00	14.00	15.00	8.00	16.00	13.00	9.00	15.00	12.00	10.00	11.00	15.00	
ND XMS HAART Other	Sum	107.00	103.00	72.00	70.00	70.00	61.00	71.00	73.00	72.00	75.00	61.00	50.00	
ND XMS UnDX	Sum	455.00	385.00	338.00	315.00	323.00	310.00	321.00	300.00	294.00	296.00	269.00	326.00	
PWID XMS DX	Sum	22.00	19.00	13.00	12.00	15.00	14.00	15.00	6.00	12.00	8.00	8.00	10.00	
PWID XMS HAART 5	Sum	1.00	0.00	0.00	0.00	0.00	0.00	0.00	1.00	0.00	2.00	1.00	0.00	
PWID XMS HAART Other	Sum	5.00	8.00	6.00	2.00	2.00	0.00	2.00	4.00	2.00	4.00	5.00	4.00	
PWID XMS UnDX	Sum	28.00	17.00	20.00	19.00	22.00	17.00	28.00	25.00	12.00	20.00	12.00	22.00	
Quantity	Type	1	2	3	4	5	6	7	8	9	10	11	12	
ND XMS DX	Sum	367.00	315.00	292.00	200.00	241.00	237.00	231.00	214.00	213.00	245.00	233.00	211.00	
ND XMS HAART 5	Sum	24.00	18.00	17.00	4.00	9.00	7.00	11.00	8.00	15.00	10.00	12.00	9.00	
ND XMS HAART Other	Sum	82.00	72.00	74.00	55.00	54.00	75.00	59.00	73.00	70.00	54.00	58.00	55.00	
ND XMS UnDX	Sum	477.00	390.00	348.00	290.00	340.00	300.00	302.00	300.00	295.00	302.00	287.00	288.00	
PWID XMS DX	Sum	16.00	18.00	15.00	8.00	20.00	12.00	13.00	13.00	17.00	8.00	10.00	5.00	
PWID XMS HAART 5	Sum	2.00	2.00	0.00	3.00	0.00	0.00	0.00	0.00	0.00	0.00	0.00	1.00	
PWID XMS HAART Other	Sum	6.00	1.00	2.00	2.00	5.00	6.00	3.00	2.00	5.00	2.00	3.00	1.00	
PWID XMS UnDX	Sum	35.00	32.00	18.00	29.00	8.00	21.00	15.00	24.00	27.00	19.00	16.00	20.00	
Quantity	Type	1	2	3	4	5	6	7	8	9	10	11	12	
ND XMS DX	Sum	356.00	279.00	256.00	239.00	228.00	227.00	209.00	203.00	221.00	225.00	208.00	244.00	
ND XMS HAART 5	Sum	14.00	14.00	12.00	12.00	4.00	9.00	8.00	6.00	16.00	14.00	12.00	13.00	
ND XMS HAART Other	Sum	105.00	80.00	82.00	75.00	62.00	46.00	63.00	83.00	65.00	68.00	71.00	66.00	
ND XMS UnDX	Sum	493.00	378.00	359.00	330.00	341.00	312.00	306.00	310.00	285.00	278.00	285.00	249.00	
PWID XMS DX	Sum	17.00	21.00	11.00	13.00	14.00	16.00	15.00	10.00	9.00	18.00	8.00	15.00	
PWID XMS HAART 5	Sum	0.00	2.00	0.00	1.00	0.00	0.00	0.00	0.00	0.00	0.00	0.00	0.00	
PWID XMS HAART Other	Sum	3.00	2.00	5.00	2.00	2.00	2.00	1.00	6.00	2.00	3.00	1.00	4.00	
PWID XMS UnDX	Sum	25.00	26.00	24.00	17.00	14.00	11.00	23.00	21.00	13.00	15.00	18.00	16.00	
Quantity	Type	1	2	3	4	5	6	7	8	9	10	11	12	
ND XMS DX	Sum	344.00	353.00	256.00	216.00	215.00	209.00	226.00	231.00	246.00	233.00	229.00	215.00	
ND XMS HAART 5	Sum	15.00	13.00	15.00	10.00	8.00	10.00	11.00	12.00	14.00	7.00	6.00	8.00	
ND XMS HAART Other	Sum	88.00	87.00	66.00	61.00	63.00	59.00	57.00	54.00	73.00	49.00	61.00	62.00	
ND XMS UnDX	Sum	436.00	417.00	339.00	310.00	340.00	288.00	288.00	306.00	316.00	292.00	286.00	301.00	
PWID XMS DX	Sum	24.00	16.00	14.00	2.00	9.00	19.00	13.00	18.00	18.00	9.00	16.00	11.00	
PWID XMS HAART 5	Sum	1.00	2.00	0.00	1.00	1.00	0.00	1.00	1.00	1.00	0.00	1.00	1.00	
PWID XMS HAART Other	Sum	5.00	4.00	2.00	4.00	4.00	6.00	6.00	9.00	2.00	0.00	3.00	3.00	
PWID XMS UnDX	Sum	28.00	37.00	21.00	17.00	7.00	18.00	22.00	21.00	12.00	23.00	20.00	13.00	
Quantity	Type	1	2	3	4	5	6	7	8	9	10	11	12	
ND XMS DX	Sum	360.00	305.00	294.00	182.00	224.00	216.00	220.00	212.00	228.00	209.00	208.00	228.00	
ND XMS HAART 5	Sum	12.00	11.00	7.00	13.00	7.00	6.00	18.00	8.00	6.00	9.00	11.00	7.00	
ND XMS HAART Other	Sum	89.00	90.00	66.00	64.00	56.00	46.00	56.00	58.00	49.00	72.00	75.00	72.00	
ND XMS UnDX	Sum	439.00	379.00	338.00	311.00	335.00	293.00	277.00	282.00	322.00	310.00	290.00	275.00	
PWID XMS DX	Sum	15.00	20.00	23.00	11.00	13.00	16.00	12.00	13.00	13.00	11.00	23.00	14.00	
PWID XMS HAART 5	Sum	2.00	3.00	1.00	0.00	0.00	2.00	1.00	0.00	1.00	3.00	0.00	1.00	
PWID XMS HAART Other	Sum	7.00	4.00	5.00	0.00	3.00	3.00	2.00	2.00	5.00	5.00	4.00	5.00	
PWID XMS UnDX	Sum	35.00	29.00	26.00	20.00	18.00	23.00	12.00	34.00	19.00	20.00	12.00	19.00	
Quantity	Type	1	2	3	4	5	6	7	8	9	10	11	12	
ND XMS DX	Sum	352.00	301.00	276.00	234.00	189.00	218.00	208.00	225.00	218.00	221.00	198.00	225.00	
ND XMS HAART 5	Sum	8.00	14.00	10.00	7.00	9.00	9.00	13.00	11.00	9.00	9.00	15.00	10.00	
ND XMS HAART Other	Sum	107.00	83.00	89.00	53.00	55.00	54.00	68.00	48.00	67.00	69.00	49.00	69.00	
ND XMS UnDX	Sum	468.00	396.00	338.00	335.00	347.00	323.00	316.00	275.00	288.00	296.00	282.00	285.00	
PWID XMS DX	Sum	23.00	12.00	22.00	19.00	16.00	9.00	6.00	7.00	14.00	16.00	17.00	7.00	
PWID XMS HAART 5	Sum	1.00	2.00	0.00	1.00	2.00	0.00	2.00	0.00	0.00	2.00	0.00	0.00	
PWID XMS HAART Other	Sum	2.00	4.00	4.00	1.00	4.00	2.00	6.00	0.00	3.00	3.00	3.00	2.00	
PWID XMS UnDX	Sum	27.00	29.00	20.00	19.00	13.00	9.00	22.00	11.00	21.00	20.00	20.00	17.00	
Quantity	Type	1	2	3	4	5	6	7	8	9	10	11	12	
ND XMS DX	Sum	339.00	299.00	262.00	240.00	211.00	214.00	248.00	202.00	215.00	228.00	243.00	223.00	
ND XMS HAART 5	Sum	13.00	12.00	13.00	8.00	7.00	14.00	14.00	12.00	13.00	12.00	10.00	12.00	
ND XMS HAART Other	Sum	92.00	86.00	72.00	53.00	62.00	70.00	52.00	77.00	61.00	68.00	59.00	67.00	
ND XMS UnDX	Sum	463.00	397.00	362.00	325.00	320.00	298.00	301.00	316.00	288.00	294.00	283.00	281.00	
PWID XMS DX	Sum	24.00	22.00	16.00	17.00	10.00	20.00	13.00	7.00	15.00	17.00	9.00	14.00	
PWID XMS HAART 5	Sum	0.00	0.00	0.00	1.00	1.00	1.00	1.00	1.00	0.00	0.00	1.00	0.00	
PWID XMS HAART Other	Sum	5.00	3.00	5.00	2.00	3.00	3.00	1.00	4.00	6.00	1.00	2.00	2.00	
PWID XMS UnDX	Sum	32.00	23.00	13.00	21.00	20.00	15.00	23.00	16.00	16.00	17.00	12.00	12.00	
Quantity	Type	1	2	3	4	5	6	7	8	9	10	11	12	
ND XMS DX	Sum	340.00	301.00	275.00	221.00	217.00	219.00	247.00	241.00	232.00	245.00	212.00	242.00	
ND XMS HAART 5	Sum	21.00	15.00	14.00	13.00	8.00	6.00	8.00	4.00	11.00	9.00	4.00	9.00	
ND XMS HAART Other	Sum	102.00	79.00	75.00	49.00	54.00	51.00	66.00	65.00	72.00	56.00	64.00	57.00	
ND XMS UnDX	Sum	499.00	391.00	369.00	312.00	346.00	317.00	301.00	311.00	297.00	303.00	309.00	295.00	
PWID XMS DX	Sum	14.00	15.00	10.00	15.00	10.00	11.00	14.00	7.00	11.00	13.00	15.00	11.00	
PWID XMS HAART 5	Sum	2.00	2.00	1.00	0.00	1.00	1.00	0.00	0.00	0.00	1.00	0.00	1.00	
PWID XMS HAART Other	Sum	4.00	3.00	7.00	3.00	0.00	2.00	6.00	3.00	3.00	0.00	2.00	4.00	
PWID XMS UnDX	Sum	28.00	28.00	23.00	26.00	21.00	15.00	20.00	18.00	10.00	17.00	22.00	8.00	
Quantity	Type	1	2	3	4	5	6	7	8	9	10	11	12	
ND XMS DX	Sum	329.00	303.00	261.00	202.00	243.00	229.00	251.00	212.00	221.00	228.00	248.00	227.00	
ND XMS HAART 5	Sum	12.00	13.00	15.00	17.00	14.00	10.00	10.00	12.00	7.00	14.00	4.00	8.00	
ND XMS HAART Other	Sum	95.00	96.00	77.00	59.00	61.00	65.00	54.00	53.00	71.00	70.00	66.00	71.00	
ND XMS UnDX	Sum	508.00	373.00	343.00	333.00	313.00	340.00	325.00	285.00	316.00	283.00	299.00	279.00	
PWID XMS DX	Sum	15.00	23.00	23.00	6.00	18.00	19.00	12.00	13.00	14.00	16.00	20.00	21.00	
PWID XMS HAART 5	Sum	2.00	0.00	1.00	0.00	1.00	1.00	0.00	1.00	2.00	1.00	0.00	1.00	
PWID XMS HAART Other	Sum	4.00	9.00	7.00	2.00	1.00	3.00	4.00	5.00	2.00	0.00	3.00	1.00	
PWID XMS UnDX	Sum	34.00	21.00	20.00	22.00	18.00	20.00	13.00	16.00	9.00	16.00	19.00	26.00	
Quantity	Type	1	2	3	4	5	6	7	8	9	10	11	12	
ND XMS DX	Sum	351.00	270.00	265.00	210.00	212.00	216.00	244.00	212.00	209.00	221.00	225.00	203.00	
ND XMS HAART 5	Sum	16.00	12.00	13.00	13.00	6.00	7.00	9.00	12.00	13.00	9.00	7.00	7.00	
ND XMS HAART Other	Sum	91.00	93.00	65.00	56.00	65.00	60.00	65.00	66.00	66.00	70.00	61.00	58.00	
ND XMS UnDX	Sum	481.00	377.00	362.00	300.00	380.00	327.00	297.00	292.00	325.00	292.00	309.00	282.00	
PWID XMS DX	Sum	16.00	19.00	19.00	13.00	9.00	12.00	8.00	15.00	18.00	12.00	15.00	16.00	
PWID XMS HAART 5	Sum	2.00	2.00	2.00	0.00	0.00	0.00	1.00	1.00	0.00	1.00	4.00	1.00	
PWID XMS HAART Other	Sum	9.00	6.00	3.00	1.00	1.00	3.00	4.00	1.00	2.00	7.00	2.00	3.00	
PWID XMS UnDX	Sum	31.00	22.00	27.00	17.00	16.00	19.00	12.00	11.00	18.00	17.00	14.00	17.00	
Quantity	Type	1	2	3	4	5	6	7	8	9	10	11	12	
ND XMS DX	Sum	314.00	286.00	264.00	215.00	243.00	239.00	225.00	230.00	209.00	233.00	217.00	217.00	
ND XMS HAART 5	Sum	17.00	15.00	11.00	10.00	13.00	10.00	9.00	10.00	8.00	17.00	13.00	7.00	
ND XMS HAART Other	Sum	106.00	96.00	72.00	55.00	65.00	62.00	61.00	60.00	60.00	62.00	72.00	64.00	
ND XMS UnDX	Sum	454.00	383.00	331.00	298.00	297.00	286.00	285.00	312.00	310.00	267.00	291.00	287.00	
PWID XMS DX	Sum	21.00	23.00	15.00	14.00	11.00	12.00	24.00	11.00	16.00	13.00	14.00	15.00	
PWID XMS HAART 5	Sum	1.00	3.00	2.00	0.00	0.00	0.00	0.00	1.00	1.00	1.00	2.00	0.00	
PWID XMS HAART Other	Sum	4.00	8.00	2.00	3.00	4.00	4.00	3.00	4.00	7.00	2.00	2.00	4.00	
PWID XMS UnDX	Sum	40.00	30.00	22.00	22.00	16.00	15.00	14.00	23.00	19.00	20.00	22.00	16.00	
Quantity	Type	1	2	3	4	5	6	7	8	9	10	11	12	
ND XMS DX	Sum	335.00	321.00	282.00	226.00	236.00	208.00	249.00	207.00	234.00	211.00	232.00	225.00	
ND XMS HAART 5	Sum	18.00	15.00	16.00	10.00	10.00	14.00	13.00	12.00	15.00	7.00	15.00	17.00	
ND XMS HAART Other	Sum	98.00	78.00	53.00	66.00	67.00	60.00	70.00	58.00	60.00	50.00	60.00	81.00	
ND XMS UnDX	Sum	452.00	380.00	328.00	354.00	351.00	312.00	302.00	286.00	323.00	290.00	265.00	251.00	
PWID XMS DX	Sum	14.00	21.00	14.00	11.00	7.00	12.00	15.00	9.00	22.00	10.00	14.00	9.00	
PWID XMS HAART 5	Sum	1.00	1.00	0.00	1.00	0.00	1.00	0.00	1.00	0.00	0.00	0.00	0.00	
PWID XMS HAART Other	Sum	0.00	3.00	3.00	1.00	3.00	5.00	9.00	2.00	3.00	4.00	3.00	2.00	
PWID XMS UnDX	Sum	30.00	19.00	21.00	17.00	19.00	24.00	22.00	16.00	20.00	16.00	10.00	13.00	
Quantity	Type	1	2	3	4	5	6	7	8	9	10	11	12	
ND XMS DX	Sum	360.00	307.00	261.00	235.00	215.00	223.00	194.00	252.00	233.00	210.00	219.00	217.00	
ND XMS HAART 5	Sum	9.00	13.00	9.00	11.00	12.00	9.00	11.00	13.00	14.00	19.00	9.00	7.00	
ND XMS HAART Other	Sum	98.00	84.00	85.00	50.00	53.00	68.00	59.00	69.00	59.00	71.00	69.00	60.00	
ND XMS UnDX	Sum	449.00	373.00	382.00	303.00	304.00	327.00	299.00	282.00	305.00	291.00	293.00	270.00	
PWID XMS DX	Sum	26.00	23.00	9.00	12.00	17.00	6.00	10.00	12.00	17.00	14.00	13.00	11.00	
PWID XMS HAART 5	Sum	2.00	0.00	0.00	0.00	1.00	1.00	0.00	1.00	1.00	2.00	1.00	2.00	
PWID XMS HAART Other	Sum	7.00	1.00	3.00	0.00	3.00	1.00	2.00	3.00	2.00	8.00	2.00	1.00	
PWID XMS UnDX	Sum	34.00	27.00	19.00	20.00	16.00	20.00	15.00	20.00	20.00	10.00	22.00	11.00	
Quantity	Type	1	2	3	4	5	6	7	8	9	10	11	12	
ND XMS DX	Sum	323.00	325.00	301.00	236.00	207.00	219.00	215.00	218.00	220.00	229.00	228.00	220.00	
ND XMS HAART 5	Sum	7.00	17.00	13.00	11.00	13.00	14.00	3.00	3.00	17.00	10.00	12.00	11.00	
ND XMS HAART Other	Sum	89.00	93.00	73.00	50.00	55.00	69.00	71.00	58.00	74.00	56.00	60.00	74.00	
ND XMS UnDX	Sum	481.00	390.00	351.00	301.00	320.00	321.00	314.00	302.00	288.00	279.00	310.00	287.00	
PWID XMS DX	Sum	25.00	18.00	20.00	10.00	8.00	14.00	9.00	11.00	16.00	17.00	6.00	6.00	
PWID XMS HAART 5	Sum	1.00	0.00	4.00	1.00	0.00	0.00	1.00	0.00	0.00	1.00	1.00	0.00	
PWID XMS HAART Other	Sum	5.00	5.00	1.00	5.00	7.00	3.00	1.00	5.00	1.00	3.00	4.00	4.00	
PWID XMS UnDX	Sum	32.00	34.00	20.00	21.00	13.00	23.00	22.00	19.00	16.00	20.00	20.00	21.00	
Quantity	Type	1	2	3	4	5	6	7	8	9	10	11	12	
ND XMS DX	Sum	356.00	320.00	272.00	238.00	251.00	215.00	231.00	204.00	228.00	208.00	224.00	221.00	
ND XMS HAART 5	Sum	11.00	18.00	19.00	11.00	10.00	12.00	9.00	13.00	12.00	7.00	13.00	8.00	
ND XMS HAART Other	Sum	89.00	79.00	68.00	57.00	66.00	69.00	60.00	45.00	64.00	58.00	70.00	51.00	
ND XMS UnDX	Sum	431.00	401.00	382.00	338.00	331.00	312.00	333.00	320.00	311.00	275.00	273.00	270.00	
PWID XMS DX	Sum	18.00	18.00	15.00	12.00	21.00	15.00	16.00	9.00	9.00	8.00	11.00	14.00	
PWID XMS HAART 5	Sum	1.00	1.00	0.00	0.00	0.00	1.00	2.00	1.00	1.00	0.00	0.00	1.00	
PWID XMS HAART Other	Sum	7.00	4.00	5.00	4.00	4.00	4.00	3.00	3.00	1.00	2.00	6.00	2.00	
PWID XMS UnDX	Sum	36.00	20.00	27.00	9.00	19.00	18.00	26.00	16.00	10.00	17.00	26.00	19.00	
Quantity	Type	1	2	3	4	5	6	7	8	9	10	11	12	
ND XMS DX	Sum	355.00	293.00	285.00	203.00	222.00	230.00	224.00	220.00	221.00	261.00	217.00	208.00	
ND XMS HAART 5	Sum	8.00	10.00	13.00	7.00	10.00	13.00	12.00	10.00	11.00	10.00	12.00	11.00	
ND XMS HAART Other	Sum	84.00	80.00	68.00	54.00	61.00	60.00	66.00	63.00	51.00	71.00	66.00	68.00	
ND XMS UnDX	Sum	462.00	383.00	369.00	291.00	354.00	327.00	315.00	272.00	271.00	272.00	268.00	286.00	
PWID XMS DX	Sum	17.00	16.00	14.00	15.00	9.00	12.00	10.00	10.00	16.00	6.00	11.00	8.00	
PWID XMS HAART 5	Sum	0.00	3.00	3.00	1.00	2.00	1.00	0.00	1.00	0.00	1.00	1.00	5.00	
PWID XMS HAART Other	Sum	3.00	4.00	5.00	1.00	4.00	3.00	2.00	3.00	3.00	1.00	4.00	3.00	
PWID XMS UnDX	Sum	29.00	28.00	17.00	17.00	21.00	16.00	18.00	18.00	15.00	18.00	23.00	15.00	
Quantity	Type	1	2	3	4	5	6	7	8	9	10	11	12	
ND XMS DX	Sum	343.00	320.00	255.00	228.00	219.00	232.00	217.00	219.00	240.00	237.00	223.00	215.00	
ND XMS HAART 5	Sum	18.00	9.00	14.00	11.00	4.00	8.00	8.00	9.00	14.00	9.00	16.00	6.00	
ND XMS HAART Other	Sum	105.00	69.00	73.00	62.00	72.00	69.00	59.00	72.00	75.00	80.00	67.00	63.00	
ND XMS UnDX	Sum	465.00	392.00	357.00	316.00	320.00	314.00	287.00	276.00	316.00	299.00	294.00	269.00	
PWID XMS DX	Sum	17.00	15.00	10.00	16.00	17.00	19.00	10.00	15.00	12.00	15.00	17.00	13.00	
PWID XMS HAART 5	Sum	0.00	2.00	1.00	0.00	1.00	0.00	0.00	0.00	0.00	2.00	0.00	0.00	
PWID XMS HAART Other	Sum	6.00	4.00	1.00	5.00	8.00	2.00	1.00	3.00	4.00	6.00	2.00	4.00	
PWID XMS UnDX	Sum	30.00	28.00	21.00	11.00	15.00	21.00	19.00	15.00	24.00	25.00	10.00	16.00	
