# Supplementary material for: The risk of HIV transmission at each step of the HIV care continuum among people who inject drugs: a modeling study
Source: BMC Public Health. 2017 Jul 25;17:614. doi: 10.1186/s12889-017-4528-9 (PMC5525346; doi:10.1186/s12889-017-4528-9)
Supplement: Supplementary file 6 — Transmission Type Results. This file contains original model output for all simulation runs on the estimated number of sexual and parenteral transmission events arising from PWID for each month for a scaled adult NYC population of 250,000 in 2012. (TXT 90 kb) [file 12889_2017_4528_MOESM6_ESM.txt]

PWID_SE=Sexual transmission event from PWID
PWID_NE=Needle-sharing/parenteral transmission event from PWID

PWID_SE	PWID_NE					
2	3
1	2
1	2		
4	2			
1	7				
1	1
3	4					
5	4					
5	1					
3	6					
3	1					
4	1					
3	2					
2	2					
2	4					
10	3					
6	4					
2	0					
2	2					
1	3					
1	3					
2	1					
1	3					
2	4					
1	1					
2	3					
0	4					
1	1					
1	2					
2	3					
1	5					
0	2					
3	2					
1	1					
2	3					
2	3					
1	3					
0	5					
0	1					
1	2					
4	1					
3	2					
1	3					
1	4					
5	2					
4	1					
3	2					
3	4					
2	5					
1	2					
1	5					
3	1					
6	1					
4	1					
1	2					
2	2					
1	2					
0	2					
2	5					
4	3					
2	1					
0	2					
3	2					
1	2					
4	3					
0	1					
3	3					
0	0					
2	3					
6	0					
2	5					
2	2					
4	2					
1	4					
4	3					
1	2					
2	4					
2	4					
3	2					
1	4					
2	2					
2	6					
2	1					
5	4					
0	3					
4	3					
4	3					
3	2					
3	3					
3	1					
4	0					
2	3					
0	6					
0	0					
3	4					
0	3					
2	3					
1	2					
3	3					
0	0					
PWID_SE	PWID_NE					
3	1					
1	2					
3	1					
1	4					
3	1					
0	1					
2	1					
2	3					
3	4					
1	3					
5	1					
1	2					
4	1					
2	4					
4	1					
2	3					
1	3					
0	2					
1	2					
4	3					
3	4					
0	1					
3	2					
2	4					
4	1					
4	3					
2	2					
2	1					
0	1					
1	1					
2	3					
0	3					
2	1					
2	1					
2	3					
1	3					
5	0					
1	0					
1	8					
2	5					
1	3					
4	2					
2	4					
3	0					
3	2					
0	3					
1	4					
3	4					
1	1					
2	1					
4	3					
0	2					
2	1					
3	3					
2	1					
0	3					
1	2					
1	3					
3	1					
2	6					
2	2					
1	1					
4	0					
4	2					
4	0					
2	2					
1	3					
6	1					
2	2					
1	1					
1	2					
1	1					
3	3					
1	3					
2	1					
0	0					
3	1					
1	0					
2	0					
3	2					
1	3					
0	2					
2	5					
3	4					
2	7					
3	2					
2	1					
3	4					
3	0					
3	2					
3	6					
0	5					
2	1					
1	0					
2	4					
1	0					
1	3					
2	5					
3	0					
0	1					
PWID_SE	PWID_NE					
1	2					
0	2					
1	3					
1	3					
3	1					
4	2					
2	1					
2	2					
2	5					
1	4					
2	2					
3	6					
0	3					
3	0					
1	3					
2	4					
3	2					
3	1					
5	3					
0	2					
3	2					
2	0					
3	1					
0	1					
4	2					
2	3					
2	2					
2	4					
2	3					
2	3					
1	3					
0	2					
0	3					
2	4					
2	3					
4	2					
2	2					
0	1					
1	2					
1	2					
2	0					
5	2					
1	3					
1	1					
0	3					
1	3					
2	2					
2	4					
4	2					
1	1					
1	4					
2	4					
0	2					
1	3					
1	3					
3	2					
2	5					
1	1					
4	5					
3	6					
5	3					
0	3					
2	6					
5	5					
4	2					
2	1					
2	3					
0	2					
4	4					
5	0					
2	1					
2	2					
2	4					
2	1					
4	2					
2	2					
4	4					
0	6					
1	4					
4	3					
3	2					
3	4					
0	0					
3	3					
4	2					
1	5					
1	3					
2	1					
1	3					
2	1					
1	1					
4	1					
4	2					
0	0					
1	3					
4	0					
1	1					
1	2					
2	1					
3	0					
PWID_SE	PWID_NE					
3	2					
2	1					
7	5					
1	2					
2	5					
0	7					
0	2					
0	1					
1	4					
3	1					
1	0					
2	2					
1	2					
3	1					
1	3					
4	1					
2	1					
4	1					
1	1					
4	2					
0	4					
1	1					
2	3					
2	5					
2	1					
0	1					
4	2					
1	2					
2	3					
2	5					
1	1					
1	3					
3	3					
1	1					
2	3					
2	1					
5	1					
3	3					
2	3					
4	2					
1	1					
3	3					
2	0					
4	0					
2	4					
0	2					
5	2					
0	1					
3	3					
1	2					
2	0					
1	1					
2	2					
4	1					
1	2					
3	4					
1	0					
2	4					
1	7					
1	4					
1	0					
3	0					
1	4					
4	2					
2	3					
3	0					
4	2					
2	3					
2	1					
3	4					
3	2					
2	6					
1	3					
3	6					
1	2					
2	2					
4	1					
3	1					
2	1					
3	2					
6	1					
2	1					
2	6					
1	2					
3	2					
2	5					
2	2					
1	3					
5	3					
2	3					
0	4					
1	1					
2	0					
2	6					
4	3					
5	4					
4	2					
3	1					
3	4					
4	2					
PWID_SE	PWID_NE					
2	4					
2	5					
7	1					
0	2					
4	3					
4	2					
1	2					
1	4					
4	4					
1	1					
3	1					
1	1					
0	3					
0	3					
2	3					
1	1					
0	3					
2	2					
2	4					
4	3					
4	2					
1	1					
1	0					
2	6					
0	0					
1	1					
2	4					
1	3					
3	5					
0	4					
3	4					
0	4					
1	4					
2	1					
0	3					
2	2					
4	0					
1	2					
0	1					
3	1					
2	3					
2	0					
3	4					
1	0					
2	1					
2	3					
3	3					
2	2					
3	1					
2	4					
1	1					
2	2					
2	4					
3	5					
3	3					
2	1					
2	5					
2	2					
3	1					
1	1					
3	2					
0	2					
0	2					
3	3					
4	6					
4	2					
1	2					
2	3					
0	5					
0	1					
3	2					
3	3					
5	0					
0	3					
3	4					
3	5					
1	1					
4	0					
1	2					
2	5					
3	1					
0	5					
3	2					
3	0					
1	1					
6	2					
3	3					
2	4					
2	2					
4	2					
3	1					
0	3					
2	2					
3	3					
3	1					
3	1					
3	1					
1	1					
2	0					
3	4					
PWID_SE	PWID_NE					
0	2					
2	3					
1	1					
1	4					
0	4					
1	3					
2	3					
1	4					
3	3					
5	2					
1	2					
2	3					
2	3					
4	1					
4	1					
4	1					
3	4					
1	2					
2	0					
2	2					
4	0					
4	3					
1	4					
3	0					
2	1					
2	3					
0	0					
2	0					
2	2					
2	4					
2	3					
1	4					
2	3					
4	4					
3	1					
5	2					
0	3					
2	1					
3	2					
0	4					
1	3					
1	2					
1	3					
3	4					
2	4					
1	1					
1	1					
2	2					
3	2					
1	3					
2	1					
3	1					
1	2					
4	0					
3	3					
2	5					
5	1					
1	1					
4	3					
0	2					
3	1					
1	2					
2	1					
3	1					
3	2					
4	2					
2	1					
5	2					
2	0					
2	5					
5	5					
1	5					
1	2					
2	1					
0	0					
0	5					
6	7					
2	0					
2	2					
3	3					
5	6					
4	3					
4	3					
5	3					
2	3					
2	2					
2	2					
4	3					
2	0					
2	1					
2	0					
2	1					
2	4					
2	2					
0	3					
0	1					
3	5					
0	0					
1	0					
5	2					
PWID_SE	PWID_NE					
1	1					
3	2					
1	2					
0	4					
2	5					
1	1					
2	1					
1	1					
0	5					
1	3					
4	5					
4	1					
1	2					
2	0					
1	5					
2	7					
2	2					
1	5					
2	4					
2	3					
1	2					
3	2					
1	4					
2	2					
3	2					
3	2					
3	3					
3	3					
3	1					
3	1					
3	4					
2	3					
0	2					
1	2					
0	0					
2	1					
1	5					
2	2					
1	1					
0	2					
2	2					
1	1					
3	4					
3	1					
3	2					
1	2					
5	2					
2	3					
3	2					
2	2					
2	6					
3	3					
4	2					
1	8					
1	1					
2	4					
3	2					
1	6					
0	3					
3	1					
2	2					
3	0					
1	3					
1	1					
3	3					
2	5					
2	2					
3	0					
1	4					
4	2					
3	3					
1	3					
3	5					
5	3					
4	3					
2	1					
1	1					
3	2					
2	4					
2	1					
4	2					
2	3					
3	3					
1	4					
3	3					
2	2					
3	1					
1	3					
2	1					
2	3					
4	2					
1	2					
3	1					
3	1					
3	1					
2	1					
1	5					
3	3					
4	3					
1	3					
PWID_SE	PWID_NE					
1	1					
0	3					
1	0					
3	1					
3	0					
1	4					
2	2					
1	1					
0	4					
2	6					
5	1					
2	6					
2	3					
5	6					
1	2					
1	4					
1	1					
0	3					
4	1					
2	0					
0	5					
2	3					
1	1					
3	0					
2	4					
3	5					
1	6					
4	2					
3	3					
2	2					
7	2					
1	4					
1	2					
2	1					
0	1					
4	1					
3	5					
3	2					
6	5					
4	2					
6	1					
1	1					
1	0					
4	2					
4	2					
2	4					
2	3					
4	0					
1	0					
2	4					
2	1					
2	1					
2	0					
2	0					
0	1					
3	2					
1	3					
1	3					
3	5					
5	1					
0	2					
6	3					
3	2					
5	3					
4	3					
2	2					
2	2					
2	2					
5	4					
0	3					
2	2					
4	1					
2	0					
3	4					
2	4					
1	1					
2	4					
1	0					
2	3					
0	0					
3	4					
3	2					
4	0					
0	1					
2	4					
0	1					
4	5					
0	0					
4	1					
2	1					
2	0					
1	3					
2	3					
2	2					
3	2					
3	4					
2	1					
6	2					
0	2					
3	3					
PWID_SE	PWID_NE					
2	2					
3	5					
3	3					
6	3					
2	3					
2	1					
2	2					
0	3					
0	2					
2	0					
0	1					
4	6					
2	0					
1	1					
0	4					
3	1					
3	4					
3	3					
1	2					
1	4					
3	4					
0	1					
3	0					
2	2					
1	1					
2	1					
5	1					
2	1					
3	1					
4	2					
1	3					
0	2					
2	1					
2	7					
4	1					
1	4					
3	3					
3	0					
3	4					
4	1					
2	4					
1	2					
3	4					
0	2					
4	4					
3	2					
4	1					
1	3					
2	2					
2	2					
3	1					
1	1					
3	1					
5	0					
0	1					
2	3					
3	2					
1	4					
2	5					
2	2					
4	1					
3	4					
1	1					
1	2					
1	1					
2	2					
4	1					
0	0					
0	0					
3	1					
4	1					
4	2					
1	3					
1	6					
1	3					
1	2					
1	2					
0	2					
0	0					
4	5					
3	5					
2	4					
1	0					
1	3					
3	3					
2	3					
1	3					
3	1					
0	1					
1	1					
3	1					
0	1					
2	0					
3	4					
5	3					
2	1					
1	0					
0	6					
3	2					
2	4					
PWID_SE	PWID_NE					
1	2					
3	2					
3	4					
4	2					
0	0					
3	0					
4	0					
1	2					
1	1					
1	2					
3	2					
3	0					
5	1					
3	0					
2	2					
0	2					
1	0					
2	3					
2	1					
1	2					
2	1					
3	2					
6	3					
1	0					
2	3					
0	0					
1	1					
3	2					
2	1					
6	0					
0	1					
1	5					
3	0					
0	3					
3	6					
2	3					
2	2					
2	3					
0	1					
3	3					
3	5					
0	5					
3	1					
1	0					
1	0					
2	5					
3	2					
1	3					
5	1					
3	4					
4	2					
2	3					
1	2					
4	3					
1	2					
2	1					
0	3					
1	4					
3	1					
2	3					
2	2					
3	4					
1	2					
1	3					
0	5					
0	5					
1	3					
3	0					
3	1					
1	0					
4	6					
0	2					
1	2					
0	1					
3	1					
7	1					
2	0					
2	3					
0	1					
0	3					
1	3					
2	3					
2	2					
1	1					
1	6					
4	2					
4	2					
5	1					
1	1					
0	3					
3	2					
3	0					
0	2					
4	1					
3	3					
1	3					
1	3					
3	5					
1	4					
4	1					
PWID_SE	PWID_NE					
4	3					
4	1					
1	2					
4	3					
0	1					
2	3					
2	1					
1	6					
5	2					
2	3					
1	2					
3	3					
1	2					
4	2					
2	2					
2	1					
3	2					
1	4					
1	1					
2	1					
3	1					
1	1					
5	2					
2	1					
1	0					
7	2					
1	3					
2	1					
3	2					
3	6					
3	2					
3	3					
5	5					
1	2					
2	4					
2	3					
2	4					
1	4					
4	0					
4	2					
0	1					
2	1					
1	0					
1	1					
2	1					
0	3					
2	3					
1	2					
1	1					
2	3					
4	2					
3	5					
4	1					
1	1					
1	3					
0	5					
0	3					
3	4					
3	4					
2	1					
2	2					
5	1					
2	3					
0	1					
4	4					
2	3					
2	2					
2	4					
0	4					
3	3					
1	0					
4	6					
4	5					
5	0					
4	4					
1	1					
0	2					
2	3					
1	1					
1	7					
4	5					
2	0					
2	3					
2	5					
3	1					
2	4					
4	3					
1	4					
3	1					
3	4					
2	0					
0	3					
3	1					
3	1					
0	6					
1	5					
6	0					
5	0					
0	1					
2	2					
PWID_SE	PWID_NE					
2	5					
0	3					
3	0					
2	2					
1	1					
3	3					
5	1					
6	3					
0	5					
1	2					
2	3					
4	1					
5	1					
4	2					
1	2					
1	3					
2	0					
1	3					
1	1					
1	3					
3	1					
2	2					
1	1					
0	2					
2	4					
4	4					
2	0					
1	2					
0	1					
1	2					
1	4					
2	2					
3	3					
1	1					
0	2					
0	2					
2	2					
3	1					
5	0					
1	4					
2	2					
2	3					
2	2					
1	2					
1	2					
5	2					
1	1					
2	4					
2	2					
1	2					
0	1					
4	4					
3	4					
1	3					
4	7					
0	1					
2	5					
4	1					
2	5					
1	3					
4	1					
1	7					
3	2					
6	2					
1	1					
2	2					
2	5					
1	4					
2	1					
1	3					
3	1					
5	2					
2	2					
1	3					
1	3					
2	7					
1	1					
2	0					
2	2					
1	2					
4	2					
2	3					
1	4					
1	2					
1	3					
5	1					
1	2					
3	2					
5	6					
3	2					
1	6					
3	1					
1	6					
3	5					
2	2					
2	4					
3	3					
1	1					
4	2					
5	1					
PWID_SE	PWID_NE					
4	3					
5	4					
2	2					
2	3					
2	0					
5	3					
3	3					
0	3					
3	5					
1	2					
0	0					
1	3					
1	1					
0	4					
4	1					
2	2					
3	3					
3	2					
1	0					
2	3					
2	2					
2	1					
4	3					
2	2					
1	1					
1	1					
6	5					
2	3					
3	0					
4	7					
3	3					
3	2					
2	2					
1	5					
2	0					
0	4					
2	4					
2	3					
1	3					
3	3					
5	2					
3	1					
0	3					
5	2					
1	1					
1	2					
2	3					
2	2					
3	3					
4	1					
3	3					
3	1					
3	2					
2	3					
1	1					
3	0					
1	5					
1	2					
3	2					
1	3					
4	6					
2	1					
0	1					
5	2					
3	3					
2	2					
3	3					
1	3					
3	2					
2	0					
1	4					
2	2					
8	3					
1	5					
7	3					
0	1					
4	3					
1	2					
0	3					
0	1					
1	0					
1	2					
2	4					
5	3					
2	1					
1	2					
7	1					
2	2					
2	2					
0	0					
1	2					
2	3					
5	2					
3	3					
3	1					
2	3					
0	3					
2	2					
2	3					
1	5					
PWID_SE	PWID_NE					
2	3					
1	3					
0	1					
3	3					
0	1					
2	3					
2	4					
3	7					
2	3					
3	1					
2	3					
1	1					
3	0					
0	2					
3	4					
4	5					
3	0					
1	2					
2	5					
1	4					
2	4					
1	1					
3	1					
1	6					
1	2					
3	2					
5	1					
2	2					
2	2					
3	3					
2	5					
2	5					
2	3					
1	0					
0	1					
3	1					
3	2					
1	1					
5	5					
3	3					
2	4					
6	2					
2	1					
2	0					
4	4					
3	2					
7	2					
2	2					
2	0					
2	2					
2	2					
3	3					
3	0					
3	1					
3	2					
3	1					
3	0					
3	0					
2	2					
4	4					
1	1					
6	3					
0	3					
1	2					
1	1					
1	2					
2	3					
7	0					
2	2					
1	5					
2	6					
4	5					
1	3					
2	4					
1	1					
2	4					
3	1					
1	0					
1	0					
3	4					
3	2					
1	1					
3	0					
2	2					
0	2					
2	4					
1	3					
1	0					
5	2					
5	1					
1	1					
4	0					
1	4					
2	3					
4	4					
3	0					
2	3					
2	2					
5	0					
3	4					
PWID_SE	PWID_NE					
2	1					
4	1					
2	3					
2	2					
5	1					
1	1					
2	1					
2	1					
3	1					
3	7					
3	3					
2	0					
6	2					
1	2					
3	2					
4	2					
2	3					
2	1					
4	3					
3	2					
3	2					
2	3					
1	1					
2	2					
1	2					
1	2					
1	0					
0	1					
1	1					
3	1					
1	0					
3	4					
1	5					
2	3					
2	2					
1	3					
1	4					
2	4					
1	3					
2	3					
1	1					
4	1					
3	2					
1	2					
2	2					
1	7					
2	3					
0	2					
2	2					
2	3					
2	4					
0	4					
0	2					
2	3					
2	2					
2	6					
5	2					
2	3					
3	2					
1	2					
2	0					
0	1					
1	2					
2	5					
3	1					
3	1					
0	4					
3	6					
3	5					
1	0					
2	1					
1	0					
1	2					
3	1					
4	5					
2	1					
2	1					
1	4					
2	4					
1	4					
2	5					
2	2					
3	4					
2	0					
5	1					
4	0					
2	4					
2	4					
4	2					
1	3					
2	3					
1	0					
4	3					
3	1					
1	2					
2	2					
0	1					
0	0					
1	1					
1	5					
PWID_SE	PWID_NE					
4	0					
5	2					
2	1					
2	6					
5	3					
1	4					
4	1					
2	1					
1	2					
2	0					
2	3					
4	1					
2	2					
2	1					
0	2					
6	1					
1	4					
3	1					
4	2					
3	0					
4	1					
2	2					
2	1					
0	0					
0	1					
0	1					
4	5					
1	1					
1	0					
2	2					
0	1					
4	1					
1	1					
1	5					
3	1					
1	5					
1	1					
4	4					
3	0					
2	0					
2	1					
4	3					
0	2					
1	1					
3	2					
2	6					
2	0					
1	4					
2	2					
2	2					
2	3					
2	1					
6	1					
3	3					
1	2					
0	2					
2	2					
1	5					
1	2					
1	3					
2	5					
1	3					
4	1					
2	5					
6	2					
4	3					
3	6					
2	1					
2	6					
3	1					
5	3					
1	2					
3	2					
4	2					
2	1					
2	1					
4	2					
3	2					
5	3					
1	2					
1	1					
0	1					
2	1					
2	2					
0	3					
1	0					
1	4					
2	1					
0	1					
3	1					
1	2					
1	2					
0	0					
2	0					
1	0					
3	2					
5	4					
1	1					
1	2					
2	7					
PWID_SE	PWID_NE					
3	1					
3	1					
4	0					
2	3					
2	1					
4	1					
2	1					
4	3					
3	5					
4	2					
3	2					
3	1					
2	0					
2	2					
2	1					
0	4					
2	2					
1	1					
1	2					
2	1					
0	2					
0	3					
3	0					
4	2					
3	2					
4	2					
1	3					
2	0					
0	3					
2	1					
2	1					
1	4					
4	2					
2	1					
4	5					
2	4					
0	3					
2	1					
0	2					
2	3					
2	2					
2	3					
0	4					
1	3					
3	0					
3	2					
2	2					
1	3					
2	2					
0	3					
0	3					
2	2					
3	1					
1	5					
1	3					
3	0					
4	6					
3	2					
0	2					
2	4					
1	1					
3	5					
1	1					
2	4					
0	1					
0	0					
3	3					
1	4					
3	3					
4	2					
1	2					
2	3					
4	1					
1	5					
0	6					
1	1					
1	2					
6	2					
2	2					
4	3					
3	2					
2	1					
4	4					
3	1					
1	2					
0	5					
3	3					
3	3					
4	2					
3	3					
1	2					
2	6					
2	1					
1	0					
7	4					
4	0					
2	2					
4	1					
7	2					
5	2					
PWID_SE	PWID_NE					
2	2					
2	4					
3	1					
0	1					
4	1					
3	3					
1	1					
4	2					
2	1					
2	1					
2	5					
5	4					
2	4					
4	4					
2	2					
3	0					
3	3					
5	1					
4	1					
2	1					
3	3					
2	1					
3	4					
1	4					
2	3					
3	5					
1	2					
2	3					
1	3					
1	3					
1	4					
2	6					
1	3					
5	4					
1	5					
2	0					
1	7					
3	3					
5	1					
1	2					
3	5					
5	0					
2	3					
1	1					
1	2					
0	2					
6	1					
2	4					
2	4					
0	3					
3	3					
1	1					
2	2					
3	2					
1	2					
1	4					
1	1					
5	3					
2	1					
1	0					
4	2					
3	3					
2	4					
1	5					
1	2					
1	0					
3	2					
4	2					
4	2					
1	3					
2	0					
1	1					
1	0					
1	4					
0	5					
4	2					
3	2					
1	3					
1	3					
2	4					
0	1					
1	2					
1	3					
2	3					
3	5					
5	2					
0	5					
2	1					
2	4					
1	3					
2	1					
1	2					
2	3					
1	2					
2	2					
2	3					
2	2					
2	1					
2	5					
1	3					
PWID_SE	PWID_NE					
3	2					
0	4					
0	2					
2	2					
4	1					
1	1					
2	1					
2	2					
4	1					
2	0					
0	2					
2	2					
2	2					
5	7					
4	4					
2	3					
3	2					
5	4					
2	5					
1	2					
3	2					
3	0					
2	1					
0	4					
2	5					
2	5					
2	0					
3	5					
3	3					
5	2					
4	2					
0	0					
6	4					
1	4					
3	2					
2	4					
2	2					
1	2					
3	2					
0	2					
3	3					
0	0					
2	3					
2	2					
4	3					
3	3					
4	5					
1	3					
2	3					
2	1					
1	2					
2	6					
1	5					
2	2					
4	2					
0	5					
3	1					
5	0					
2	4					
0	1					
1	1					
3	3					
3	1					
0	2					
4	0					
2	3					
2	4					
3	2					
3	2					
2	2					
2	0					
1	6					
1	3					
4	3					
1	1					
1	1					
2	2					
4	1					
1	2					
1	0					
3	2					
2	0					
4	2					
1	3					
5	4					
2	1					
1	3					
2	3					
1	2					
3	4					
2	2					
2	5					
0	3					
2	5					
7	1					
3	5					
2	2					
0	2					
5	4					
2	4					
PWID_SE	PWID_NE					
0	1					
1	2					
2	0					
3	4					
3	1					
2	3					
1	1					
2	3					
3	2					
2	4					
1	2					
2	3					
2	1					
3	1					
4	3					
2	4					
3	0					
3	3					
2	0					
2	1					
5	0					
1	3					
8	2					
2	0					
2	1					
1	2					
0	2					
2	2					
3	0					
0	3					
3	0					
1	4					
2	2					
1	1					
1	3					
1	5					
4	2					
2	5					
1	2					
1	0					
2	4					
2	1					
3	2					
1	2					
0	2					
2	2					
3	0					
1	3					
3	2					
3	4					
4	2					
0	1					
1	4					
3	4					
4	1					
1	0					
1	1					
0	1					
4	1					
3	3					
3	5					
3	1					
1	2					
2	2					
1	3					
2	2					
0	1					
4	1					
1	2					
4	5					
2	0					
2	6					
2	2					
2	2					
2	2					
0	2					
1	1					
2	1					
2	2					
1	2					
0	2					
4	1					
3	5					
2	1					
1	3					
1	2					
0	3					
0	2					
3	3					
3	3					
1	3					
0	1					
0	4					
1	2					
3	2					
2	5					
0	4					
0	1					
1	2					
1	4					
PWID_SE	PWID_NE					
2	2					
0	2					
3	2					
3	6					
3	1					
3	7					
2	6					
3	3					
2	2					
2	4					
1	1					
2	2					
6	8					
1	0					
2	2					
1	2					
2	4					
2	0					
1	1					
2	2					
1	0					
1	6					
2	3					
1	2					
1	2					
1	2					
3	3					
2	5					
3	0					
0	3					
4	3					
4	2					
1	5					
1	2					
3	4					
3	2					
2	1					
2	0					
2	2					
4	2					
5	2					
2	0					
2	2					
3	0					
6	4					
2	1					
1	2					
0	5					
1	2					
3	6					
2	3					
2	1					
5	3					
1	2					
1	3					
0	0					
4	3					
3	4					
4	2					
2	1					
5	1					
0	2					
2	1					
1	3					
0	0					
0	3					
1	3					
2	2					
1	0					
3	1					
4	3					
2	5					
3	1					
3	1					
4	2					
4	1					
1	1					
1	2					
3	4					
1	1					
1	2					
3	3					
3	2					
4	2					
3	3					
0	3					
3	3					
2	0					
2	5					
1	2					
1	5					
4	1					
2	0					
6	4					
2	2					
1	2					
3	3					
2	4					
2	4					
3	0					
PWID_SE	PWID_NE					
1	3					
1	0					
2	3					
3	1					
2	3					
2	1					
2	1					
2	0					
0	5					
2	4					
4	2					
3	2					
0	3					
2	2					
3	1					
2	4					
1	6					
4	2					
5	2					
2	1					
4	2					
1	6					
1	0					
3	3					
1	3					
1	2					
0	4					
4	3					
4	3					
2	1					
1	1					
3	0					
1	2					
2	3					
4	4					
4	4					
1	2					
2	1					
3	2					
1	5					
2	1					
2	3					
3	5					
3	2					
0	3					
2	3					
1	1					
3	0					
2	0					
0	2					
5	1					
0	4					
4	2					
1	1					
0	1					
5	2					
2	5					
3	3					
1	7					
2	2					
2	3					
3	2					
1	2					
1	2					
1	1					
1	5					
2	0					
2	2					
2	4					
1	7					
3	3					
0	4					
3	3					
0	3					
2	2					
1	1					
3	4					
1	3					
0	1					
3	2					
1	5					
2	3					
3	1					
1	1					
1	1					
0	2					
2	1					
3	2					
3	8					
1	2					
3	0					
1	2					
1	0					
1	2					
1	2					
0	2					
1	3					
6	2					
3	4					
3	1					
PWID_SE	PWID_NE					
5	3					
2	1					
4	0					
2	4					
1	1					
2	3					
1	3					
2	2					
4	4					
0	3					
5	1					
2	2					
3	1					
1	1					
2	2					
1	1					
2	2					
2	0					
1	0					
0	2					
3	0					
6	4					
2	4					
1	5					
0	2					
5	8					
1	3					
1	1					
1	1					
3	3					
0	2					
3	2					
4	6					
2	0					
2	2					
1	1					
2	3					
2	1					
3	3					
1	2					
1	2					
3	2					
0	6					
1	2					
3	3					
1	1					
2	3					
1	1					
1	5					
2	4					
3	3					
2	3					
4	2					
1	2					
4	1					
1	3					
3	3					
3	3					
2	3					
4	4					
3	5					
2	6					
2	2					
0	1					
3	4					
3	1					
1	4					
5	3					
1	5					
3	2					
0	3					
4	1					
4	2					
1	1					
0	1					
3	4					
0	7					
3	2					
1	1					
3	1					
1	1					
2	5					
1	2					
1	1					
4	1					
6	0					
1	2					
4	0					
5	2					
2	2					
2	2					
2	3					
7	1					
1	1					
1	4					
2	2					
3	3					
2	1					
4	1					
2	1					
PWID_SE	PWID_NE					
0	2					
4	1					
1	6					
5	3					
4	2					
5	2					
1	2					
3	1					
4	1					
4	4					
4	5					
1	2					
5	3					
1	4					
1	4					
0	3					
5	1					
3	2					
2	3					
2	3					
2	4					
1	5					
3	3					
0	3					
4	4					
4	3					
1	4					
2	3					
1	4					
1	4					
4	1					
1	2					
2	4					
1	1					
3	1					
0	0					
1	2					
3	0					
1	2					
2	5					
0	1					
2	0					
3	1					
2	3					
0	4					
0	7					
2	1					
3	1					
1	5					
4	1					
5	1					
4	1					
2	3					
2	2					
1	3					
4	2					
4	2					
1	7					
0	3					
2	3					
5	1					
0	1					
1	6					
0	4					
2	4					
3	1					
1	2					
2	4					
4	3					
1	2					
1	5					
2	2					
0	1					
4	0					
3	0					
3	2					
4	4					
3	2					
3	2					
3	1					
2	2					
4	1					
3	0					
4	2					
0	2					
5	1					
1	0					
1	2					
1	4					
3	0					
2	4					
7	2					
2	1					
3	2					
2	5					
0	5					
2	4					
4	3					
4	3					
1	1					
PWID_SE	PWID_NE					
0	2					
2	7					
2	1					
4	3					
1	2					
5	1					
0	1					
2	7					
3	1					
0	2					
2	3					
1	2					
2	1					
4	2					
1	5					
4	0					
2	6					
1	1					
1	2					
2	2					
1	4					
2	1					
4	4					
3	0					
3	1					
3	1					
1	2					
5	4					
3	2					
4	3					
3	1					
3	3					
2	3					
2	1					
2	2					
2	5					
1	0					
3	1					
2	2					
5	5					
3	4					
3	2					
2	1					
2	1					
0	2					
3	5					
3	1					
2	2					
2	3					
3	1					
5	0					
5	0					
3	0					
2	1					
4	2					
5	3					
4	3					
2	2					
4	4					
2	1					
0	2					
2	3					
3	5					
1	3					
2	3					
3	4					
4	5					
1	2					
2	4					
0	3					
3	2					
0	1					
1	3					
3	4					
4	2					
4	2					
3	3					
1	1					
6	2					
1	1					
2	2					
3	1					
0	4					
3	2					
2	3					
2	0					
2	0					
3	0					
2	1					
2	4					
0	1					
1	1					
1	4					
2	1					
1	2					
1	0					
1	2					
4	5					
1	1					
2	3					
PWID_SE	PWID_NE					
1	2					
2	3					
2	5					
3	3					
2	4					
3	2					
2	1					
2	2					
0	4					
1	4					
3	1					
3	1					
1	3					
1	2					
4	1					
4	1					
1	1					
2	3					
2	2					
1	2					
4	1					
2	3					
0	4					
2	2					
3	0					
2	1					
2	0					
5	0					
3	4					
1	0					
1	5					
0	6					
2	5					
1	4					
1	2					
3	2					
2	2					
2	0					
4	1					
2	1					
2	2					
1	4					
0	1					
6	2					
1	0					
3	4					
2	2					
1	0					
4	3					
1	3					
2	3					
5	4					
0	0					
1	1					
1	2					
3	4					
1	2					
3	5					
1	2					
3	1					
3	4					
0	4					
2	4					
2	2					
1	1					
3	2					
0	0					
3	4					
2	3					
0	4					
0	0					
2	0					
0	1					
2	0					
1	2					
2	1					
3	2					
4	3					
2	2					
4	1					
2	3					
2	2					
5	0					
1	1					
2	2					
1	1					
2	1					
2	1					
2	6					
5	2					
5	4					
0	2					
1	1					
0	5					
2	2					
4	1					
4	4					
1	2					
2	2					
6	7					
PWID_SE	PWID_NE					
2	2					
4	4					
2	2					
0	4					
7	3					
0	3					
0	2					
0	4					
3	1					
3	2					
2	4					
3	4					
3	3					
0	1					
0	4					
4	2					
2	1					
0	2					
0	2					
1	3					
4	1					
1	0					
1	2					
2	3					
1	2					
4	5					
1	1					
3	6					
0	2					
3	5					
1	3					
2	2					
0	4					
1	4					
1	3					
6	1					
5	3					
1	0					
2	1					
0	1					
3	2					
2	1					
2	2					
1	0					
2	3					
3	0					
2	3					
1	0					
2	1					
2	3					
4	2					
0	0					
2	6					
0	1					
2	0					
3	2					
2	0					
4	2					
2	1					
1	2					
2	4					
2	2					
2	1					
3	2					
2	2					
2	1					
3	6					
3	2					
2	3					
4	0					
1	2					
1	3					
1	1					
2	6					
1	1					
5	5					
2	2					
3	0					
1	3					
2	3					
1	3					
2	1					
4	4					
2	4					
4	5					
8	5					
2	2					
0	2					
4	1					
6	4					
3	4					
1	0					
2	6					
6	2					
3	1					
2	2					
2	4					
2	3					
1	5					
0	6					
PWID_SE	PWID_NE					
3	2					
0	3					
2	2					
5	2					
0	2					
1	3					
1	1					
4	3					
2	4					
4	2					
2	0					
5	0					
3	2					
2	0					
3	2					
9	2					
1	2					
1	1					
2	3					
0	2					
4	3					
2	2					
1	3					
2	3					
1	3					
2	2					
1	4					
5	3					
4	2					
4	6					
3	3					
2	2					
1	1					
2	2					
1	0					
1	3					
1	1					
3	2					
1	2					
1	3					
2	2					
1	3					
1	3					
0	2					
3	5					
2	1					
2	0					
1	2					
2	1					
4	3					
4	5					
0	1					
2	3					
2	1					
2	2					
2	3					
1	2					
1	3					
4	1					
3	0					
0	3					
2	3					
2	0					
2	4					
3	2					
2	2					
3	4					
4	2					
2	2					
4	2					
3	0					
2	3					
3	3					
1	1					
1	2					
1	2					
2	3					
3	2					
3	3					
3	2					
4	4					
2	2					
1	3					
1	0					
5	2					
2	1					
3	3					
1	1					
0	2					
2	3					
0	4					
0	6					
4	2					
2	3					
3	1					
1	2					
5	4					
3	8					
1	0					
0	0					
PWID_SE	PWID_NE					
2	1					
4	2					
4	3					
2	2					
2	4					
2	2					
5	2					
1	3					
4	3					
3	2					
0	2					
0	3					
5	1					
1	3					
3	2					
1	1					
1	4					
0	2					
2	2					
4	4					
2	1					
1	2					
1	2					
3	1					
2	2					
2	1					
3	2					
4	2					
4	2					
1	3					
0	3					
2	2					
7	2					
1	2					
2	2					
3	4					
3	4					
0	1					
1	7					
0	1					
2	1					
0	1					
3	2					
6	1					
6	2					
0	2					
5	1					
3	1					
4	3					
1	1					
4	2					
2	2					
4	3					
2	1					
2	1					
1	2					
3	2					
5	7					
1	4					
2	5					
2	2					
1	3					
3	3					
6	3					
4	2					
0	3					
3	4					
0	3					
5	2					
3	2					
4	2					
2	5					
0	3					
3	1					
1	0					
1	2					
2	0					
2	2					
2	1					
4	3					
3	3					
3	1					
1	4					
4	2					
1	3					
5	3					
2	2					
1	0					
0	0					
0	2					
1	1					
2	4					
1	2					
1	2					
1	4					
1	2					
2	3					
3	4					
3	0					
1	0					
PWID_SE	PWID_NE					
3	2					
1	3					
4	3					
1	4					
0	3					
3	0					
4	1					
1	5					
0	4					
2	2					
1	2					
2	1					
2	1					
1	1					
2	5					
1	3					
1	0					
3	4					
0	1					
3	2					
7	0					
3	1					
3	3					
1	1					
2	4					
1	6					
4	3					
4	0					
4	2					
3	1					
2	2					
3	3					
6	3					
2	4					
1	2					
1	3					
1	3					
1	5					
3	2					
2	6					
2	2					
2	2					
2	2					
6	3					
1	2					
2	3					
2	3					
3	3					
1	3					
1	4					
2	0					
0	4					
4	4					
1	3					
3	4					
4	4					
3	2					
3	1					
2	3					
3	1					
1	4					
1	2					
2	0					
0	3					
3	0					
0	1					
2	2					
0	3					
2	3					
1	6					
3	3					
1	2					
1	0					
3	1					
3	3					
2	1					
6	1					
4	0					
4	2					
2	1					
1	1					
0	1					
1	3					
3	4					
4	1					
3	4					
3	1					
1	4					
2	1					
1	4					
2	5					
2	0					
0	4					
0	2					
3	1					
3	2					
3	3					
1	1					
2	3					
2	2					
PWID_SE	PWID_NE					
1	6					
1	2					
3	6					
5	5					
0	1					
1	0					
2	1					
3	1					
2	4					
2	1					
1	2					
3	2					
2	4					
2	4					
1	2					
5	6					
2	3					
2	0					
0	4					
0	0					
1	2					
4	1					
4	2					
0	6					
2	3					
4	3					
3	1					
2	2					
2	3					
6	3					
0	2					
0	2					
3	1					
1	2					
3	5					
0	5					
2	0					
2	0					
3	5					
2	2					
4	3					
4	3					
3	2					
1	4					
3	3					
4	2					
0	3					
0	4					
3	2					
1	1					
3	2					
1	2					
5	2					
0	1					
2	3					
3	1					
1	2					
1	2					
5	1					
0	2					
0	1					
2	1					
1	2					
4	3					
2	2					
2	4					
5	2					
1	2					
4	7					
2	3					
6	3					
2	0					
0	1					
3	3					
1	2					
0	3					
4	4					
2	1					
4	2					
3	1					
5	0					
2	3					
5	0					
2	3					
3	0					
2	3					
0	1					
3	3					
3	5					
4	3					
1	2					
3	4					
2	0					
3	2					
2	0					
2	2					
0	1					
3	1					
5	4					
1	7					
PWID_SE	PWID_NE					
4	3					
2	2					
3	3					
0	4					
3	3					
3	1					
2	2					
1	1					
1	7					
1	2					
5	1					
1	2					
2	1					
1	0					
4	1					
0	1					
2	5					
1	4					
6	2					
5	3					
4	2					
2	2					
3	2					
2	2					
4	2					
6	2					
1	2					
6	2					
5	2					
2	2					
0	1					
1	1					
4	3					
5	3					
1	5					
2	4					
0	5					
1	2					
2	3					
2	5					
1	3					
1	3					
2	1					
2	2					
2	3					
1	1					
2	2					
5	4					
1	1					
3	3					
1	1					
3	2					
3	6					
0	4					
3	2					
2	2					
1	5					
2	0					
2	1					
1	2					
1	3					
6	4					
1	5					
1	2					
5	1					
5	3					
3	3					
2	2					
3	1					
2	5					
3	1					
1	0					
2	5					
4	1					
5	5					
3	1					
2	3					
1	1					
0	1					
0	1					
3	4					
3	1					
1	4					
0	2					
2	9					
1	3					
2	2					
3	3					
2	6					
4	1					
2	2					
3	3					
4	5					
1	5					
3	0					
3	4					
3	6					
2	0					
0	3					
4	4					
PWID_SE	PWID_NE					
3	1					
3	3					
4	5					
1	2					
2	5					
3	3					
2	3					
2	3					
1	1					
4	6					
1	3					
2	2					
0	3					
2	5					
2	2					
3	3					
1	2					
1	3					
1	2					
2	2					
2	0					
1	4					
2	2					
0	3					
1	3					
3	4					
4	0					
4	2					
3	2					
1	3					
6	6					
5	4					
2	4					
1	1					
3	4					
2	5					
4	3					
2	3					
4	1					
3	0					
1	0					
3	3					
0	4					
1	4					
1	4					
2	3					
1	2					
3	3					
4	4					
1	2					
5	3					
3	5					
2	2					
3	2					
1	3					
4	3					
4	4					
1	2					
1	4					
2	1					
4	0					
2	3					
3	1					
3	5					
1	0					
3	1					
1	2					
5	1					
2	2					
1	0					
1	4					
0	1					
0	2					
3	4					
1	2					
2	5					
2	6					
2	0					
1	2					
4	2					
4	4					
5	3					
1	2					
3	1					
1	3					
2	2					
0	0					
1	4					
2	4					
2	1					
1	3					
3	1					
1	3					
2	1					
2	2					
4	1					
3	0					
1	4					
0	1					
2	2					
PWID_SE	PWID_NE					
1	0					
3	5					
1	4					
0	0					
2	0					
3	2					
3	3					
1	1					
1	2					
0	2					
1	3					
1	5					
4	6					
0	4					
0	2					
0	5					
3	2					
1	4					
2	3					
3	4					
5	4					
6	1					
3	5					
3	3					
2	1					
1	3					
5	0					
2	1					
3	1					
1	0					
3	3					
1	1					
1	2					
6	0					
1	1					
1	3					
3	6					
3	1					
6	3					
1	2					
2	2					
2	2					
1	5					
1	3					
3	1					
2	2					
2	1					
1	1					
1	3					
3	3					
2	4					
3	1					
2	4					
2	5					
3	4					
4	1					
1	4					
1	5					
2	1					
2	0					
2	3					
6	2					
6	2					
2	5					
2	0					
4	5					
1	3					
2	4					
1	3					
1	1					
3	5					
2	6					
3	2					
2	2					
1	1					
1	4					
1	1					
2	2					
6	2					
5	4					
3	1					
3	4					
1	4					
5	0					
2	3					
0	1					
2	1					
0	2					
4	3					
3	0					
1	2					
2	2					
1	3					
1	0					
2	0					
3	3					
2	3					
1	1					
4	6					
1	4					
PWID_SE	PWID_NE					
3	0					
2	0					
0	4					
3	2					
3	1					
2	3					
0	2					
1	1					
2	3					
4	6					
3	2					
1	2					
1	8					
1	1					
3	2					
1	3					
1	1					
3	4					
0	5					
3	3					
3	2					
1	5					
2	3					
0	3					
2	1					
7	4					
3	4					
3	1					
1	1					
0	1					
0	1					
2	4					
0	2					
3	1					
2	3					
3	1					
2	3					
1	3					
0	2					
2	0					
4	1					
5	6					
1	4					
2	2					
2	1					
1	1					
1	1					
2	3					
3	1					
1	2					
3	3					
2	5					
2	1					
1	3					
2	1					
2	2					
4	2					
1	1					
3	4					
1	1					
1	0					
0	2					
2	5					
2	3					
3	4					
2	3					
2	2					
2	0					
3	3					
2	2					
5	2					
2	1					
3	6					
1	3					
2	5					
6	3					
1	0					
3	2					
0	3					
2	5					
3	5					
2	3					
1	4					
3	4					
2	1					
1	1					
5	4					
2	0					
2	3					
2	1					
2	5					
0	3					
3	4					
2	6					
0	0					
5	2					
3	1					
4	4					
3	2					
1	3					
PWID_SE	PWID_NE					
3	5					
4	2					
3	3					
1	6					
5	4					
3	4					
4	1					
1	0					
4	0					
3	2					
1	1					
0	0					
0	2					
1	2					
0	4					
3	2					
3	0					
2	2					
0	3					
4	3					
2	3					
3	1					
2	3					
3	1					
3	3					
2	1					
1	2					
5	3					
3	2					
4	2					
3	2					
0	3					
3	1					
2	0					
3	2					
1	1					
2	2					
3	2					
0	4					
3	2					
2	4					
2	1					
3	2					
1	2					
3	4					
3	0					
3	3					
3	3					
1	3					
3	3					
2	1					
2	2					
3	6					
4	2					
3	0					
4	4					
3	4					
3	4					
1	1					
3	5					
3	4					
4	2					
4	3					
3	2					
0	4					
3	0					
2	1					
0	3					
1	2					
0	6					
0	0					
3	2					
1	1					
1	1					
2	2					
1	5					
2	2					
3	6					
2	2					
3	0					
0	0					
2	2					
3	0					
2	6					
2	1					
1	2					
5	1					
2	3					
0	1					
0	4					
2	2					
3	4					
0	2					
1	1					
4	3					
2	4					
1	2					
0	0					
6	5					
1	3					
PWID_SE	PWID_NE					
0	2					
5	4					
0	1					
2	1					
5	4					
2	3					
4	2					
1	2					
3	1					
2	1					
2	3					
5	4					
2	1					
4	2					
2	3					
0	4					
6	6					
5	1					
3	5					
1	3					
2	0					
0	4					
1	2					
3	0					
1	4					
0	5					
1	0					
3	5					
0	5					
3	1					
3	0					
1	4					
2	0					
3	3					
4	3					
5	6					
4	3					
3	4					
2	2					
0	0					
2	3					
2	3					
4	2					
1	2					
5	2					
3	4					
2	1					
0	2					
0	2					
0	0					
0	2					
1	2					
2	0					
4	3					
6	3					
2	4					
3	3					
1	4					
2	3					
1	1					
3	1					
3	3					
2	3					
1	3					
3	2					
5	2					
0	2					
1	3					
2	4					
0	3					
1	1					
2	4					
3	0					
2	2					
2	1					
2	4					
0	3					
3	1					
5	1					
4	2					
0	0					
2	1					
5	2					
3	3					
1	3					
3	2					
6	1					
1	1					
2	4					
4	3					
1	1					
3	4					
0	2					
2	2					
0	5					
0	3					
5	3					
1	3					
2	0					
1	2					
PWID_SE	PWID_NE					
2	5					
1	3					
2	4					
3	2					
5	2					
2	4					
1	5					
2	4					
3	2					
3	1					
1	2					
1	0					
3	2					
4	3					
4	1					
2	1					
1	3					
0	1					
1	0					
2	4					
3	0					
2	2					
2	3					
3	3					
2	2					
1	2					
3	2					
0	4					
4	1					
4	4					
3	2					
1	2					
7	2					
2	2					
4	1					
0	4					
2	7					
1	6					
1	3					
2	2					
3	5					
2	2					
1	1					
0	2					
3	1					
1	2					
2	1					
0	3					
3	2					
4	1					
2	3					
2	2					
1	3					
3	1					
0	6					
4	1					
2	1					
2	1					
0	2					
2	3					
4	6					
1	5					
4	2					
3	6					
5	2					
1	1					
1	0					
3	2					
2	2					
3	2					
1	3					
2	0					
2	2					
1	2					
2	3					
0	2					
1	2					
2	1					
2	2					
0	2					
3	4					
5	4					
1	2					
2	5					
2	0					
1	2					
0	0					
2	4					
2	4					
2	0					
1	0					
3	3					
2	1					
5	3					
2	3					
2	1					
2	2					
0	2					
5	0					
3	0					
PWID_SE	PWID_NE					
1	1					
3	9					
3	2					
1	3					
4	2					
2	1					
4	1					
1	4					
1	2					
1	3					
4	4					
3	2					
1	5					
3	4					
1	0					
2	2					
0	3					
2	2					
2	3					
0	2					
1	1					
3	1					
1	2					
1	2					
1	1					
5	2					
1	4					
2	0					
2	2					
2	4					
0	4					
5	0					
3	4					
1	3					
2	2					
4	2					
2	0					
1	2					
0	0					
3	0					
1	0					
1	2					
2	5					
2	3					
3	3					
2	0					
1	1					
2	3					
2	2					
1	5					
3	1					
1	0					
1	3					
0	1					
4	2					
2	1					
5	0					
1	3					
2	1					
2	0					
0	2					
1	0					
4	4					
2	2					
1	3					
2	6					
3	5					
2	4					
1	3					
1	2					
3	4					
4	5					
1	3					
4	5					
1	4					
0	1					
2	1					
0	3					
4	1					
3	5					
3	1					
0	3					
2	1					
3	2					
3	1					
1	1					
1	6					
0	4					
4	4					
2	1					
3	0					
2	5					
2	4					
4	1					
2	2					
3	2					
3	3					
4	1					
5	2					
5	2					
PWID_SE	PWID_NE					
1	0					
0	2					
6	2					
5	6					
1	2					
2	6					
1	3					
1	2					
1	2					
1	2					
9	2					
5	0					
4	3					
1	3					
3	1					
2	3					
3	1					
4	1					
1	2					
1	4					
0	4					
1	3					
2	1					
5	3					
4	3					
1	1					
0	5					
0	4					
2	6					
2	2					
2	2					
1	3					
2	5					
3	0					
0	3					
1	1					
1	5					
3	1					
0	4					
3	1					
0	3					
1	5					
2	1					
2	2					
5	2					
2	2					
4	0					
3	1					
3	0					
2	1					
6	9					
5	0					
3	2					
1	2					
2	3					
5	2					
1	2					
1	4					
2	4					
2	1					
0	0					
2	2					
1	3					
1	3					
4	0					
2	1					
0	2					
2	2					
3	2					
2	2					
2	2					
3	3					
1	3					
2	0					
4	1					
1	1					
2	3					
1	3					
4	0					
1	0					
3	3					
3	0					
2	2					
2	0					
4	3					
2	2					
2	6					
1	5					
1	5					
2	6					
2	4					
0	0					
3	2					
1	1					
3	3					
0	4					
1	4					
4	5					
4	3					
0	3					
PWID_SE	PWID_NE					
3	2					
2	4					
3	2					
4	1					
4	3					
1	2					
2	2					
5	1					
2	2					
3	0					
3	2					
5	1					
2	1					
5	2					
0	7					
2	2					
3	0					
3	3					
2	4					
1	1					
3	2					
3	2					
3	0					
0	1					
2	2					
3	3					
2	1					
7	3					
1	3					
2	0					
2	1					
4	2					
1	4					
3	2					
5	1					
2	1					
2	0					
2	1					
1	0					
3	1					
2	0					
2	2					
0	2					
1	2					
3	0					
1	3					
3	1					
0	1					
1	4					
5	3					
0	3					
3	2					
0	2					
3	3					
2	2					
0	1					
3	5					
5	0					
4	3					
0	5					
4	0					
3	1					
0	1					
4	1					
1	1					
0	1					
0	2					
2	3					
2	0					
1	2					
0	2					
3	2					
4	2					
4	1					
1	1					
4	2					
1	2					
1	4					
0	2					
3	4					
1	3					
2	3					
1	5					
6	0					
1	2					
4	4					
3	2					
3	1					
2	2					
2	1					
5	1					
6	3					
2	3					
3	1					
1	5					
0	5					
1	0					
2	1					
0	0					
1	6					
PWID_SE	PWID_NE					
2	0					
4	2					
3	3					
3	4					
4	3					
2	2					
4	3					
3	2					
2	0					
1	0					
3	2					
0	3					
2	0					
1	2					
1	7					
1	1					
1	0					
1	2					
4	3					
4	2					
5	2					
2	4					
3	1					
3	2					
0	7					
3	2					
2	5					
2	3					
3	2					
5	4					
0	1					
3	1					
3	1					
1	4					
1	0					
1	2					
2	4					
2	3					
1	2					
3	2					
3	4					
2	3					
0	1					
1	2					
1	2					
2	4					
1	3					
3	5					
2	3					
2	0					
0	5					
1	0					
3	1					
3	3					
1	1					
3	1					
2	3					
5	2					
2	1					
2	1					
2	4					
4	7					
2	1					
1	3					
2	2					
2	2					
2	1					
2	4					
5	5					
3	3					
1	2					
1	3					
1	2					
1	3					
1	2					
1	3					
4	5					
2	2					
0	1					
2	0					
1	4					
1	1					
4	4					
1	2					
3	3					
4	2					
4	2					
4	2					
0	2					
3	4					
0	0					
0	2					
1	3					
1	6					
0	1					
1	6					
2	2					
3	1					
3	1					
4	1					
PWID_SE	PWID_NE					
5	4					
2	7					
0	1					
1	1					
3	0					
1	3					
1	2					
1	3					
4	4					
1	4					
1	2					
1	3					
0	5					
2	3					
4	2					
2	1					
2	3					
1	2					
2	4					
3	2					
2	2					
2	5					
6	1					
3	2					
0	0					
1	1					
2	1					
2	1					
2	2					
1	2					
4	2					
4	3					
1	1					
2	1					
4	1					
3	3					
3	2					
1	3					
1	4					
2	3					
6	3					
0	1					
2	3					
1	0					
2	3					
2	2					
1	3					
1	5					
1	2					
1	2					
0	1					
2	2					
2	3					
1	2					
1	2					
1	1					
2	2					
0	1					
4	0					
1	2					
3	2					
1	4					
1	3					
2	1					
3	1					
1	4					
2	5					
0	5					
4	4					
2	3					
0	2					
2	0					
2	1					
2	1					
4	2					
1	5					
1	4					
0	4					
3	6					
4	2					
3	1					
2	1					
1	2					
3	1					
2	3					
2	2					
2	2					
0	1					
0	1					
3	2					
3	1					
1	0					
4	1					
4	1					
4	1					
6	2					
2	1					
1	2					
2	4					
3	3					
PWID_SE	PWID_NE					
1	2					
1	3					
3	0					
2	3					
2	6					
2	6					
2	2					
1	2					
1	3					
3	1					
6	0					
2	4					
1	3					
2	2					
0	3					
2	1					
2	4					
2	3					
2	2					
2	1					
2	1					
5	2					
4	5					
1	0					
1	4					
1	2					
0	2					
1	3					
2	4					
0	4					
2	1					
7	3					
1	5					
0	1					
7	3					
1	1					
4	0					
2	3					
5	4					
3	5					
3	3					
2	1					
3	1					
1	2					
2	3					
3	6					
3	2					
2	2					
4	3					
4	5					
0	2					
3	4					
4	3					
1	5					
5	1					
2	2					
3	1					
1	3					
2	1					
0	3					
1	3					
1	2					
0	5					
2	5					
1	0					
2	2					
3	1					
1	1					
4	3					
2	3					
0	0					
3	2					
2	3					
2	3					
2	0					
3	1					
5	5					
1	4					
3	0					
2	2					
1	3					
1	3					
3	4					
2	3					
3	3					
0	3					
2	1					
5	3					
2	2					
2	2					
2	3					
1	4					
2	1					
3	1					
4	4					
3	4					
3	3					
5	4					
3	7					
1	4					
PWID_SE	PWID_NE					
5	1					
1	0					
3	1					
1	4					
2	3					
0	4					
2	3					
1	3					
3	2					
4	1					
3	3					
2	4					
3	1					
2	4					
3	4					
1	4					
5	4					
1	1					
5	3					
1	2					
1	6					
3	1					
5	1					
2	2					
4	3					
1	1					
1	2					
1	2					
1	2					
1	2					
0	2					
5	2					
3	4					
2	2					
4	3					
2	1					
1	4					
1	1					
1	2					
1	4					
1	4					
1	1					
1	1					
2	3					
1	1					
3	1					
4	2					
2	1					
2	7					
1	2					
0	1					
2	3					
2	3					
3	1					
6	2					
2	1					
0	2					
4	6					
4	3					
6	2					
3	1					
1	8					
2	5					
3	2					
1	1					
0	2					
4	2					
1	3					
1	1					
3	5					
4	4					
3	4					
1	2					
2	4					
0	2					
4	3					
1	2					
0	2					
0	3					
0	2					
5	1					
4	2					
3	7					
1	2					
5	0					
3	4					
2	0					
3	2					
1	4					
3	1					
0	3					
3	1					
3	2					
4	2					
2	2					
1	3					
1	2					
6	0					
2	3					
1	1					
PWID_SE	PWID_NE					
4	4					
3	4					
3	4					
2	1					
1	2					
6	3					
2	5					
5	1					
2	2					
0	4					
2	2					
6	3					
1	2					
2	1					
2	1					
4	2					
1	2					
3	3					
3	3					
2	4					
3	4					
3	4					
2	2					
1	3					
1	5					
0	2					
0	1					
0	2					
5	3					
2	3					
3	2					
4	1					
1	0					
3	2					
1	2					
1	2					
1	0					
5	4					
4	0					
1	4					
2	5					
4	3					
4	0					
2	3					
2	1					
3	1					
1	2					
3	1					
1	1					
1	2					
0	4					
1	2					
0	0					
3	3					
0	2					
1	5					
1	3					
2	3					
2	3					
1	3					
3	3					
5	2					
3	2					
2	1					
6	3					
3	1					
2	1					
0	1					
1	2					
4	1					
2	3					
2	2					
1	0					
5	1					
4	2					
4	3					
5	3					
3	4					
0	1					
1	7					
2	2					
2	1					
1	1					
2	1					
1	6					
5	5					
1	0					
1	3					
0	3					
3	2					
2	2					
1	4					
2	3					
0	2					
2	2					
1	2					
1	4					
2	1					
2	3					
3	3					
PWID_SE	PWID_NE					
2	2					
2	2					
2	3					
2	0					
1	5					
0	2					
5	3					
0	2					
1	4					
4	1					
0	1					
2	1					
1	3					
3	3					
2	2					
3	1					
1	3					
1	2					
1	1					
3	3					
0	4					
0	3					
5	1					
2	1					
1	2					
4	4					
2	2					
2	4					
3	6					
1	2					
2	5					
3	2					
3	3					
3	4					
3	3					
0	2					
2	4					
0	3					
3	0					
1	0					
4	0					
2	2					
3	2					
2	4					
0	0					
3	2					
3	3					
1	1					
3	2					
2	0					
1	2					
0	4					
4	4					
1	0					
1	3					
2	0					
1	2					
4	3					
4	0					
1	2					
2	1					
3	4					
1	0					
2	2					
1	3					
2	1					
1	1					
5	2					
1	0					
2	2					
6	3					
1	1					
3	1					
1	2					
2	4					
4	3					
2	4					
1	4					
2	1					
2	0					
3	0					
0	1					
1	1					
2	2					
0	3					
1	3					
1	0					
1	2					
2	1					
2	4					
1	2					
2	2					
3	3					
5	1					
3	2					
0	4					
5	1					
2	2					
2	3					
1	0					
PWID_SE	PWID_NE					
4	3					
1	3					
0	3					
3	4					
0	2					
3	2					
2	4					
3	4					
1	2					
2	3					
3	0					
0	2					
0	4					
1	3					
5	4					
2	2					
1	5					
1	3					
0	4					
4	3					
2	7					
1	3					
3	2					
1	1					
1	1					
2	3					
1	1					
1	2					
1	3					
2	3					
2	1					
0	6					
1	0					
1	1					
1	7					
3	1					
1	2					
1	1					
3	1					
5	4					
3	5					
2	3					
2	4					
1	0					
2	4					
2	2					
2	4					
8	4					
1	1					
2	1					
2	2					
3	5					
1	1					
5	1					
3	0					
1	4					
4	0					
3	0					
5	1					
1	1					
1	5					
1	0					
0	1					
3	4					
2	3					
2	4					
4	4					
0	1					
4	1					
7	3					
2	2					
1	0					
4	5					
4	1					
2	2					
2	2					
0	1					
1	1					
1	0					
1	2					
2	2					
3	1					
2	0					
2	2					
2	2					
0	4					
4	1					
2	3					
0	3					
2	2					
2	0					
1	5					
1	2					
2	5					
0	2					
2	3					
1	4					
0	1					
1	3					
1	1					
PWID_SE	PWID_NE					
0	3					
1	3					
2	3					
2	5					
3	2					
1	3					
3	3					
1	7					
2	1					
1	4					
2	3					
2	3					
3	0					
2	3					
3	3					
1	4					
1	2					
6	1					
4	0					
2	1					
3	3					
2	4					
1	2					
2	2					
1	0					
4	2					
2	1					
1	2					
1	4					
1	3					
3	3					
1	1					
2	3					
3	3					
2	6					
3	3					
1	1					
4	3					
1	2					
4	3					
2	2					
1	3					
3	1					
4	1					
1	0					
2	2					
3	1					
3	1					
6	5					
1	1					
1	3					
4	1					
3	4					
2	3					
2	3					
2	4					
4	2					
3	5					
3	5					
1	3					
2	4					
2	1					
2	2					
2	2					
0	0					
3	3					
3	0					
3	2					
3	4					
3	4					
2	4					
0	1					
2	1					
0	4					
2	5					
0	3					
2	1					
3	4					
3	1					
1	1					
8	1					
3	5					
0	1					
6	3					
1	3					
3	2					
0	3					
1	2					
0	0					
6	1					
1	0					
3	6					
1	2					
1	1					
3	3					
1	2					
3	1					
0	3					
0	2					
1	3					
PWID_SE	PWID_NE					
0	1					
1	2					
2	2					
4	1					
3	1					
0	3					
0	1					
4	3					
2	2					
4	2					
1	2					
4	1					
2	1					
1	2					
4	2					
1	1					
3	2					
3	1					
5	1					
0	4					
3	1					
3	1					
2	1					
3	2					
2	2					
1	0					
4	4					
1	1					
2	1					
1	1					
3	0					
7	7					
2	2					
1	1					
1	6					
1	3					
6	1					
2	4					
2	1					
2	2					
3	2					
2	0					
2	3					
2	2					
2	2					
3	4					
2	4					
2	2					
1	6					
4	1					
2	2					
1	3					
5	2					
1	3					
3	4					
2	3					
3	4					
2	2					
1	0					
0	1					
1	3					
1	2					
3	3					
1	2					
1	1					
1	4					
1	1					
0	2					
2	2					
1	3					
4	1					
3	5					
0	2					
3	3					
1	1					
2	1					
5	3					
2	4					
1	1					
2	1					
3	0					
4	2					
2	2					
2	1					
1	1					
4	2					
6	6					
2	1					
0	1					
2	0					
2	4					
3	2					
5	5					
3	3					
1	3					
1	1					
2	1					
1	3					
1	5					
2	0					
PWID_SE	PWID_NE					
4	3					
0	1					
0	2					
1	3					
2	2					
0	4					
5	0					
4	2					
2	4					
1	0					
3	0					
1	6					
2	1					
1	4					
3	6					
1	2					
2	3					
1	0					
3	2					
3	4					
0	2					
1	2					
5	2					
3	1					
1	2					
3	3					
2	1					
4	3					
2	1					
3	0					
2	0					
1	2					
2	4					
3	2					
2	1					
2	1					
1	3					
1	4					
3	3					
6	2					
3	1					
2	4					
4	1					
1	3					
3	3					
4	3					
3	2					
2	2					
2	1					
3	3					
3	2					
4	2					
1	0					
2	3					
3	1					
1	1					
1	3					
1	0					
6	1					
0	2					
1	4					
3	0					
3	4					
1	1					
2	2					
2	4					
2	3					
3	4					
1	3					
0	0					
4	0					
1	6					
1	1					
3	1					
2	1					
4	5					
0	2					
2	4					
2	2					
2	2					
3	2					
3	0					
1	5					
1	4					
4	1					
5	0					
1	3					
1	2					
3	2					
3	0					
4	5					
2	6					
1	1					
0	1					
2	3					
2	1					
3	4					
1	3					
3	5					
1	1					
PWID_SE	PWID_NE					
3	5					
1	0					
2	1					
5	4					
2	2					
2	2					
2	2					
4	1					
1	1					
2	3					
2	3					
3	3					
3	0					
2	5					
2	4					
4	4					
4	3					
4	3					
1	3					
2	0					
5	0					
6	2					
5	3					
4	1					
3	2					
3	0					
1	1					
0	1					
3	0					
3	3					
3	0					
1	6					
3	3					
2	3					
4	4					
3	0					
2	3					
1	4					
1	2					
1	2					
5	2					
3	4					
3	0					
2	2					
3	4					
4	5					
1	0					
3	5					
2	4					
3	1					
1	4					
3	1					
3	2					
3	2					
2	4					
1	3					
1	4					
3	2					
3	3					
1	2					
5	0					
1	2					
3	4					
1	2					
2	3					
1	1					
3	0					
1	2					
2	1					
0	2					
2	5					
2	2					
2	3					
1	8					
2	0					
2	3					
5	5					
3	5					
0	4					
5	3					
5	2					
3	0					
1	0					
2	1					
1	2					
2	6					
2	2					
1	0					
3	2					
4	2					
2	4					
2	3					
3	3					
0	4					
4	2					
5	3					
5	5					
4	2					
3	1					
2	2					
PWID_SE	PWID_NE					
4	2					
1	3					
3	1					
1	0					
1	1					
3	2					
1	3					
0	3					
4	1					
0	1					
2	2					
2	1					
2	2					
4	3					
5	1					
1	2					
3	1					
4	6					
3	2					
1	1					
2	4					
3	3					
0	1					
6	1					
1	1					
1	1					
1	2					
1	6					
3	2					
1	2					
5	3					
3	6					
1	2					
2	5					
1	4					
2	3					
3	3					
3	0					
2	3					
5	4					
1	4					
0	1					
4	2					
1	3					
0	1					
1	1					
1	1					
6	0					
2	1					
3	1					
0	4					
0	4					
5	0					
2	4					
4	2					
3	2					
3	2					
3	3					
2	2					
3	5					
2	2					
3	1					
3	2					
1	3					
4	3					
1	3					
1	1					
3	0					
2	3					
6	1					
2	2					
2	0					
4	1					
3	2					
0	3					
4	1					
5	2					
1	2					
3	4					
3	2					
2	5					
1	5					
0	4					
4	3					
3	2					
0	0					
3	0					
5	2					
3	4					
3	3					
7	0					
2	2					
1	4					
3	1					
2	5					
2	4					
1	2					
3	4					
3	2					
7	6					
PWID_SE	PWID_NE					
3	1					
2	2					
4	1					
1	2					
2	4					
2	1					
3	3					
2	1					
4	1					
1	2					
2	2					
3	3					
2	1					
1	1					
4	1					
2	1					
2	3					
3	2					
3	3					
1	2					
1	0					
1	3					
0	3					
0	2					
2	3					
2	1					
3	1					
2	1					
2	3					
4	2					
4	1					
3	1					
2	1					
1	1					
3	5					
2	2					
1	2					
0	1					
0	5					
3	2					
2	1					
1	2					
3	4					
4	1					
4	2					
0	2					
1	1					
1	2					
0	7					
0	3					
4	1					
2	3					
2	4					
2	3					
0	1					
1	1					
5	1					
2	4					
2	3					
1	4					
2	2					
1	3					
4	0					
0	4					
0	0					
3	1					
2	2					
1	2					
1	3					
2	0					
2	2					
3	0					
0	1					
2	4					
2	4					
4	5					
3	5					
2	4					
5	1					
3	3					
2	3					
1	2					
2	6					
2	3					
3	3					
4	0					
3	1					
3	5					
3	3					
1	5					
3	0					
4	4					
2	4					
0	2					
1	3					
2	3					
1	2					
1	3					
4	4					
1	4					
PWID_SE	PWID_NE					
0	7					
3	1					
4	3					
2	2					
5	1					
1	2					
5	1					
1	0					
3	2					
3	5					
3	2					
1	2					
5	2					
1	4					
3	4					
0	3					
2	4					
2	1					
2	1					
4	2					
3	5					
2	4					
4	6					
0	4					
2	4					
2	3					
1	2					
3	1					
1	1					
4	4					
6	0					
2	3					
2	1					
2	2					
1	3					
1	2					
0	1					
0	3					
2	1					
3	2					
3	1					
0	5					
2	3					
5	2					
0	3					
3	1					
1	1					
4	1					
3	3					
0	3					
3	2					
0	3					
1	2					
2	1					
3	2					
2	5					
2	4					
3	4					
4	2					
4	2					
3	0					
2	1					
3	0					
5	5					
2	5					
5	1					
2	4					
3	3					
3	2					
0	2					
2	1					
3	4					
3	2					
1	3					
4	3					
3	3					
4	2					
1	2					
2	1					
2	1					
2	1					
0	2					
0	2					
1	1					
1	3					
2	3					
1	4					
5	3					
5	2					
2	2					
2	1					
0	2					
2	4					
4	2					
3	3					
0	4					
3	5					
7	0					
1	1					
6	2					
PWID_SE	PWID_NE					
1	2					
2	4					
1	3					
2	2					
0	3					
1	2					
0	3					
1	3					
0	3					
0	5					
1	1					
3	2					
1	2					
1	3					
2	3					
1	2					
2	3					
4	4					
5	3					
2	2					
2	1					
3	3					
2	5					
1	0					
2	4					
2	3					
2	2					
1	3					
1	0					
2	0					
1	2					
1	2					
4	3					
0	2					
2	6					
1	7					
4	2					
2	3					
2	2					
2	2					
2	4					
2	3					
2	3					
1	2					
0	0					
5	0					
2	3					
3	3					
3	1					
4	2					
2	3					
5	2					
2	2					
1	3					
2	3					
3	2					
2	4					
3	6					
2	5					
4	4					
2	1					
2	1					
0	1					
2	2					
5	1					
1	3					
0	3					
2	0					
4	1					
3	2					
2	1					
2	3					
5	2					
1	3					
4	2					
5	3					
7	3					
2	3					
1	2					
2	7					
4	6					
0	1					
4	1					
7	1					
0	3					
0	4					
2	3					
2	2					
1	2					
2	1					
2	2					
1	1					
1	0					
1	0					
4	4					
4	4					
3	0					
5	2					
3	1					
1	4					
PWID_SE	PWID_NE					
4	2					
2	0					
2	3					
3	2					
0	1					
2	4					
0	3					
2	0					
4	2					
0	2					
3	3					
2	4					
1	1					
5	4					
5	2					
1	2					
2	3					
0	2					
3	1					
3	3					
4	2					
1	2					
2	0					
2	4					
1	4					
5	2					
5	3					
3	1					
2	2					
1	4					
3	5					
1	3					
0	3					
4	2					
6	5					
0	3					
1	1					
0	3					
1	3					
5	2					
4	3					
3	3					
1	1					
1	3					
3	2					
0	3					
2	3					
1	1					
4	4					
1	6					
0	4					
1	0					
2	3					
2	0					
2	3					
3	4					
1	1					
3	2					
1	3					
2	3					
3	4					
2	3					
3	3					
1	1					
2	1					
2	4					
2	1					
3	1					
1	2					
6	0					
0	2					
6	2					
1	4					
0	2					
3	3					
1	3					
2	0					
1	3					
1	0					
2	3					
1	0					
2	1					
3	2					
3	4					
3	3					
2	7					
1	2					
3	5					
7	6					
6	3					
0	1					
1	1					
3	1					
1	4					
4	2					
0	2					
2	2					
3	3					
1	2					
3	4					
PWID_SE	PWID_NE					
2	5					
3	3					
1	0					
0	2					
2	5					
2	3					
3	3					
1	3					
1	2					
3	5					
1	2					
3	5					
2	1					
2	2					
1	4					
4	0					
2	2					
1	3					
3	5					
6	2					
3	2					
3	0					
2	3					
4	3					
0	2					
5	3					
3	5					
3	1					
3	1					
1	3					
3	3					
2	3					
2	3					
1	4					
3	1					
7	1					
3	3					
2	1					
4	2					
5	2					
2	5					
2	2					
1	2					
0	1					
4	2					
2	0					
0	0					
2	3					
1	3					
0	3					
0	1					
1	0					
1	2					
2	3					
6	3					
1	3					
1	2					
5	1					
0	2					
7	4					
1	1					
0	3					
4	0					
2	7					
1	1					
1	3					
5	3					
2	2					
2	0					
1	3					
3	6					
2	3					
3	5					
2	1					
1	0					
1	1					
1	2					
1	3					
2	2					
0	1					
2	0					
2	2					
1	0					
4	1					
0	3					
3	1					
2	1					
1	4					
2	1					
2	1					
2	3					
1	0					
5	4					
6	3					
1	2					
2	1					
1	2					
3	2					
2	1					
4	2					
PWID_SE	PWID_NE					
3	1					
4	3					
3	2					
2	3					
2	2					
0	3					
0	4					
3	2					
0	3					
2	1					
0	4					
2	0					
2	1					
2	1					
1	1					
2	1					
1	2					
2	3					
4	3					
2	2					
0	4					
1	1					
2	2					
2	0					
2	0					
2	5					
3	2					
0	3					
1	1					
3	2					
1	2					
3	1					
2	0					
1	1					
2	2					
4	4					
1	1					
4	2					
4	1					
1	3					
1	6					
1	3					
6	0					
3	1					
5	2					
1	2					
6	3					
0	2					
1	5					
2	2					
5	2					
4	3					
3	2					
0	2					
2	2					
5	1					
2	1					
2	2					
3	0					
2	1					
1	3					
5	2					
5	2					
4	5					
1	2					
0	1					
1	1					
3	0					
2	2					
1	2					
4	4					
4	5					
4	5					
4	6					
2	4					
2	3					
5	1					
3	2					
3	2					
4	4					
2	4					
3	3					
2	4					
1	2					
2	3					
2	2					
5	3					
1	5					
2	2					
3	5					
3	2					
4	6					
4	1					
1	1					
5	2					
1	4					
1	4					
0	2					
1	5					
2	4					
PWID_SE	PWID_NE					
3	5					
2	4					
3	1					
0	6					
1	6					
1	0					
0	3					
1	0					
1	1					
1	0					
3	1					
3	2					
3	0					
0	5					
3	8					
1	4					
1	4					
0	3					
5	2					
1	3					
1	4					
1	1					
6	4					
3	2					
0	1					
3	1					
0	2					
3	2					
2	1					
0	1					
1	1					
2	2					
0	5					
3	3					
3	2					
3	3					
0	5					
7	3					
5	3					
1	4					
0	1					
4	5					
4	4					
5	1					
2	1					
3	2					
5	4					
0	2					
3	2					
0	3					
1	4					
3	4					
3	2					
4	2					
2	3					
3	0					
3	3					
1	3					
2	0					
2	0					
2	1					
2	2					
1	0					
2	1					
0	0					
3	2					
4	3					
5	1					
0	3					
3	1					
5	5					
5	3					
2	2					
1	3					
1	2					
3	2					
1	1					
1	2					
2	1					
1	3					
1	6					
3	4					
4	3					
3	3					
3	6					
2	2					
3	4					
3	3					
2	3					
2	2					
3	3					
3	4					
1	1					
4	3					
4	3					
0	4					
3	2					
0	6					
3	1					
1	2					
PWID_SE	PWID_NE					
1	2					
6	3					
2	2					
2	6					
3	4					
3	3					
4	2					
2	2					
2	2					
2	2					
5	3					
2	3					
0	3					
3	0					
3	2					
0	3					
4	0					
1	5					
5	0					
1	2					
3	2					
1	3					
1	1					
0	4					
2	1					
3	1					
6	2					
3	3					
2	3					
0	2					
3	5					
2	5					
5	1					
4	1					
3	5					
2	1					
3	1					
3	1					
1	4					
2	3					
3	3					
4	2					
2	2					
2	1					
4	2					
4	5					
3	1					
3	6					
2	2					
0	2					
0	2					
3	1					
3	4					
0	2					
2	1					
2	1					
3	2					
0	2					
1	2					
2	3					
1	1					
3	3					
2	5					
2	4					
4	2					
1	2					
2	0					
0	1					
5	3					
2	4					
2	0					
3	2					
0	3					
2	3					
2	2					
4	7					
2	2					
1	1					
0	2					
3	3					
3	1					
1	1					
3	1					
1	3					
1	4					
3	2					
2	5					
0	3					
2	3					
6	2					
2	1					
2	2					
1	4					
4	1					
0	1					
1	0					
2	3					
2	1					
3	3					
3	3					
PWID_SE	PWID_NE					
3	1					
3	3					
4	0					
3	2					
2	5					
0	4					
2	2					
2	2					
2	4					
4	3					
2	3					
3	2					
3	2					
4	0					
2	2					
4	5					
2	2					
3	1					
2	6					
4	3					
2	2					
0	2					
0	1					
4	3					
2	0					
1	3					
2	7					
1	1					
2	2					
1	3					
0	1					
1	1					
1	2					
3	2					
1	1					
1	2					
1	0					
2	1					
3	3					
1	1					
2	0					
6	1					
0	2					
5	3					
2	1					
1	0					
6	2					
0	2					
4	5					
4	1					
4	2					
3	1					
1	0					
1	1					
1	3					
2	6					
4	3					
6	4					
3	0					
4	4					
3	0					
1	1					
1	3					
5	0					
3	1					
3	3					
0	2					
1	1					
2	2					
1	3					
5	2					
2	5					
1	2					
3	1					
2	3					
4	1					
3	0					
1	1					
3	0					
4	2					
1	2					
3	2					
2	3					
3	3					
0	3					
2	0					
2	1					
2	0					
2	1					
4	3					
4	4					
2	3					
0	3					
4	2					
2	2					
3	6					
6	2					
6	3					
1	4					
2	2					
PWID_SE	PWID_NE					
3	1					
8	0					
3	6					
2	3					
1	3					
0	4					
3	2					
4	2					
1	2					
1	5					
3	1					
1	0					
2	2					
1	2					
6	2					
0	1					
1	1					
0	0					
3	2					
2	3					
2	3					
3	2					
2	3					
6	1					
5	4					
6	3					
2	1					
2	0					
3	0					
4	1					
4	2					
2	4					
4	4					
2	2					
1	4					
1	5					
2	5					
3	1					
1	1					
2	3					
1	1					
1	4					
0	2					
1	3					
2	1					
0	2					
2	1					
0	2					
1	0					
1	3					
1	2					
1	0					
2	3					
4	3					
2	3					
5	6					
1	2					
1	2					
2	4					
3	2					
3	1					
3	1					
4	4					
0	1					
3	2					
3	1					
1	3					
1	5					
4	0					
2	4					
3	0					
1	4					
1	1					
4	2					
2	1					
2	1					
2	4					
5	3					
0	1					
1	3					
1	3					
4	2					
2	3					
2	4					
2	2					
2	0					
2	1					
4	1					
3	2					
2	1					
3	6					
3	3					
6	2					
2	5					
8	2					
1	2					
0	2					
4	2					
2	0					
1	6					
PWID_SE	PWID_NE					
5	2					
3	1					
2	1					
1	3					
4	2					
2	1					
0	4					
2	0					
0	3					
5	3					
2	0					
0	1					
1	4					
2	4					
3	4					
2	2					
1	2					
2	3					
3	2					
0	1					
3	3					
3	1					
2	3					
3	5					
3	2					
3	0					
1	1					
3	1					
3	1					
5	3					
3	1					
1	5					
3	1					
3	1					
3	1					
2	2					
0	2					
0	1					
3	1					
1	3					
2	4					
5	3					
3	2					
0	4					
3	2					
4	5					
6	0					
2	3					
3	3					
1	5					
4	2					
3	2					
2	3					
2	3					
2	2					
0	4					
0	3					
1	1					
2	2					
1	2					
1	7					
2	5					
0	2					
3	1					
5	3					
3	1					
5	2					
1	2					
1	1					
1	3					
3	1					
6	2					
4	2					
2	3					
1	3					
1	3					
1	3					
2	1					
3	2					
4	3					
5	5					
2	4					
2	2					
2	1					
1	1					
3	4					
0	3					
4	1					
3	1					
5	2					
0	1					
1	4					
0	3					
2	1					
3	5					
3	3					
0	5					
3	0					
2	0					
1	5					
PWID_SE	PWID_NE					
3	3					
5	1					
1	4					
2	2					
1	5					
3	1					
6	3					
0	7					
3	4					
3	1					
0	2					
6	4					
1	2					
5	3					
1	8					
1	2					
2	5					
4	3					
0	1					
3	4					
6	1					
0	3					
0	3					
1	1					
1	3					
1	5					
3	2					
3	1					
2	3					
1	2					
2	1					
3	1					
0	0					
0	3					
2	2					
3	5					
2	1					
0	0					
1	3					
1	2					
2	2					
2	1					
3	2					
2	2					
6	3					
5	0					
5	3					
5	5					
3	1					
4	4					
3	3					
2	5					
9	0					
3	4					
4	1					
5	2					
3	2					
3	2					
4	3					
3	4					
4	0					
3	7					
1	2					
3	0					
2	4					
2	3					
4	2					
2	2					
2	4					
6	2					
1	2					
6	2					
2	3					
0	1					
0	4					
3	2					
2	0					
4	2					
1	3					
2	1					
1	6					
4	1					
1	0					
1	1					
1	1					
1	2					
3	1					
0	1					
4	0					
0	3					
4	1					
6	2					
1	1					
1	1					
3	2					
3	0					
2	0					
2	3					
1	3					
5	1					
PWID_SE	PWID_NE					
1	2					
1	1					
0	8					
1	0					
3	1					
2	5					
3	1					
0	2					
2	1					
1	2					
1	5					
2	1					
1	1					
0	2					
1	0					
2	3					
1	2					
3	1					
3	7					
7	4					
4	2					
4	0					
5	2					
1	3					
1	1					
5	4					
2	1					
0	0					
0	1					
2	3					
2	4					
1	2					
3	1					
3	2					
6	1					
1	2					
5	1					
0	2					
2	4					
2	2					
2	3					
3	4					
2	4					
2	1					
2	1					
3	6					
2	3					
5	0					
2	2					
0	4					
3	1					
1	1					
3	5					
3	4					
4	2					
2	1					
1	3					
2	8					
2	2					
5	2					
5	3					
0	2					
1	2					
3	3					
4	1					
0	2					
5	1					
5	2					
2	2					
1	1					
0	1					
2	2					
2	2					
5	4					
1	3					
3	3					
2	1					
2	3					
0	2					
2	0					
1	4					
3	0					
1	1					
2	3					
4	2					
3	5					
3	0					
3	0					
1	3					
3	1					
1	2					
3	0					
3	5					
4	2					
2	3					
1	0					
2	2					
3	0					
3	7					
0	0					
PWID_SE	PWID_NE					
4	2					
1	2					
7	3					
1	4					
1	2					
2	2					
0	0					
2	3					
1	2					
3	2					
3	4					
2	2					
4	2					
3	5					
3	4					
1	3					
0	0					
1	2					
5	1					
2	0					
1	1					
2	0					
1	1					
2	0					
2	3					
4	2					
2	3					
3	3					
1	2					
1	4					
2	2					
2	2					
4	4					
3	3					
2	3					
5	4					
1	3					
2	2					
1	1					
1	3					
1	1					
2	1					
4	1					
3	5					
2	3					
4	3					
1	4					
1	8					
2	4					
1	1					
2	3					
3	2					
0	0					
0	2					
3	1					
4	2					
2	0					
2	2					
1	8					
6	3					
1	3					
2	3					
4	1					
1	1					
5	3					
1	4					
1	0					
4	3					
3	4					
0	2					
4	2					
2	2					
2	2					
4	4					
5	3					
2	0					
2	2					
3	1					
2	1					
2	2					
2	4					
3	0					
0	2					
2	1					
3	2					
5	1					
2	4					
3	1					
2	1					
3	2					
3	1					
0	2					
3	2					
1	5					
4	1					
4	5					
3	4					
4	4					
2	1					
4	3					
PWID_SE	PWID_NE					
1	1					
0	1					
4	1					
1	1					
3	1					
2	0					
0	3					
3	0					
2	2					
2	2					
3	4					
5	1					
3	5					
4	0					
0	1					
1	1					
2	1					
3	6					
2	0					
2	5					
4	2					
1	3					
2	1					
2	4					
1	2					
3	2					
3	0					
2	1					
6	1					
3	2					
2	4					
4	1					
3	0					
1	3					
4	3					
3	2					
2	2					
2	1					
4	2					
1	1					
1	4					
0	3					
0	2					
2	2					
3	2					
4	6					
4	2					
4	3					
2	0					
2	2					
3	3					
3	1					
1	2					
3	1					
1	1					
2	3					
2	2					
1	2					
2	2					
3	1					
3	1					
3	2					
1	3					
0	3					
2	2					
1	3					
1	4					
2	3					
2	0					
2	4					
2	3					
3	5					
2	5					
1	3					
0	1					
0	1					
7	2					
0	3					
5	2					
0	3					
2	3					
2	2					
3	4					
2	0					
2	3					
1	2					
2	1					
1	1					
2	2					
1	2					
2	2					
2	3					
1	2					
5	3					
5	3					
0	0					
3	4					
0	2					
2	3					
1	1					
PWID_SE	PWID_NE					
2	1					
0	3					
2	3					
2	1					
0	3					
3	2					
1	0					
1	0					
2	5					
5	2					
4	1					
4	4					
3	3					
2	0					
2	3					
6	4					
4	5					
5	1					
1	0					
1	3					
0	3					
1	1					
4	2					
2	0					
1	2					
0	4					
4	4					
3	2					
1	2					
3	0					
4	4					
3	0					
0	4					
3	4					
0	1					
2	0					
1	1					
2	0					
0	1					
2	2					
1	3					
6	3					
0	2					
2	4					
3	2					
2	2					
2	4					
3	3					
2	3					
2	3					
3	3					
1	2					
1	1					
2	1					
2	3					
2	1					
5	0					
1	0					
3	3					
2	3					
2	2					
2	1					
3	4					
3	6					
1	2					
1	5					
0	2					
3	4					
2	1					
2	2					
1	1					
3	4					
4	0					
2	3					
4	2					
3	1					
1	4					
2	3					
2	4					
2	2					
2	0					
2	2					
3	0					
2	2					
6	2					
2	1					
3	6					
3	2					
0	4					
1	2					
4	3					
2	3					
4	0					
2	2					
3	3					
2	1					
0	4					
9	3					
0	1					
0	3					
PWID_SE	PWID_NE					
3	1					
3	3					
2	2					
5	0					
2	1					
6	1					
4	2					
3	6					
7	5					
1	4					
1	3					
2	3					
2	5					
2	1					
3	1					
0	1					
3	3					
3	0					
0	1					
1	4					
3	2					
1	4					
4	2					
6	3					
5	4					
2	6					
2	2					
6	2					
2	3					
2	3					
1	3					
3	1					
0	5					
4	1					
2	1					
2	0					
1	3					
0	2					
0	6					
3	6					
1	0					
6	5					
1	1					
1	4					
1	3					
1	2					
0	4					
1	1					
4	2					
1	1					
2	3					
3	1					
4	3					
1	4					
1	1					
3	0					
0	2					
0	3					
0	1					
6	7					
1	2					
4	0					
2	1					
4	2					
2	2					
3	3					
4	4					
4	2					
3	0					
4	3					
0	1					
2	1					
3	2					
4	0					
1	1					
2	3					
2	3					
1	3					
1	3					
3	2					
1	2					
2	4					
3	3					
3	1					
0	0					
2	2					
2	4					
7	0					
3	2					
2	2					
2	2					
3	2					
2	1					
2	0					
1	3					
4	4					
2	3					
2	1					
2	0					
4	5					
PWID_SE	PWID_NE					
1	4					
1	4					
2	1					
2	2					
4	2					
3	4					
5	4					
1	7					
4	3					
1	3					
1	1					
2	3					
4	2					
3	1					
1	1					
3	1					
4	1					
3	5					
0	0					
3	3					
1	4					
1	2					
2	4					
3	2					
0	3					
2	4					
1	3					
0	3					
4	3					
1	1					
6	4					
2	5					
1	2					
2	2					
1	2					
0	3					
4	3					
0	3					
1	3					
3	1					
1	5					
5	1					
2	2					
2	0					
0	1					
2	2					
0	3					
1	0					
3	6					
4	2					
2	0					
4	1					
3	2					
3	2					
2	3					
2	4					
1	4					
2	2					
5	0					
1	2					
3	4					
2	3					
3	2					
1	1					
3	1					
6	5					
2	0					
1	1					
3	1					
4	2					
4	0					
1	2					
4	4					
0	2					
4	4					
2	1					
0	4					
1	3					
2	2					
4	5					
3	5					
2	2					
1	2					
1	2					
2	1					
1	2					
0	1					
1	0					
2	3					
2	2					
1	4					
1	4					
1	6					
2	4					
1	3					
3	0					
5	2					
1	4					
1	4					
4	1					
PWID_SE	PWID_NE					
1	4					
0	2					
6	6					
3	0					
2	0					
1	4					
3	1					
1	3					
5	8					
1	3					
3	0					
1	2					
0	1					
1	2					
2	2					
0	1					
4	0					
2	4					
2	3					
2	3					
3	0					
3	1					
2	2					
0	4					
3	3					
3	2					
2	6					
2	5					
2	3					
3	5					
2	2					
0	1					
1	2					
2	4					
4	3					
0	0					
3	2					
2	2					
1	3					
3	3					
2	1					
5	3					
3	0					
1	2					
1	1					
1	2					
3	3					
3	3					
2	2					
3	1					
1	3					
0	0					
3	2					
1	3					
3	1					
3	3					
2	3					
2	4					
2	5					
0	2					
1	3					
3	3					
3	2					
2	2					
2	4					
4	2					
0	2					
2	3					
4	0					
6	1					
0	3					
5	4					
2	3					
2	4					
0	3					
4	2					
4	3					
1	1					
2	2					
1	1					
5	1					
5	3					
3	2					
1	2					
3	0					
1	4					
2	2					
2	4					
1	6					
2	1					
2	2					
3	1					
3	6					
3	1					
1	0					
1	1					
2	0					
1	3					
3	1					
5	3					
PWID_SE	PWID_NE					
5	3					
3	0					
2	0					
3	3					
3	4					
4	3					
1	0					
1	3					
4	1					
0	1					
2	0					
0	2					
2	1					
0	1					
4	1					
3	2					
0	2					
3	3					
2	3					
4	3					
2	2					
3	4					
3	2					
2	4					
4	2					
3	2					
1	2					
4	0					
4	2					
1	3					
4	1					
3	0					
2	1					
0	0					
1	2					
3	1					
1	2					
2	1					
5	5					
2	3					
0	1					
3	3					
2	3					
1	2					
0	3					
1	1					
2	1					
5	3					
3	2					
0	0					
5	2					
0	3					
3	0					
3	1					
1	3					
3	7					
5	2					
3	3					
0	2					
1	4					
5	2					
2	2					
1	1					
7	3					
5	1					
2	2					
1	4					
3	3					
2	2					
3	3					
5	0					
2	5					
3	0					
1	1					
2	2					
2	4					
6	1					
1	2					
1	2					
2	1					
1	3					
5	2					
0	1					
3	1					
2	2					
3	2					
0	0					
3	1					
3	2					
3	5					
3	1					
1	1					
5	4					
2	4					
2	3					
2	0					
1	2					
2	5					
3	1					
1	2					
PWID_SE	PWID_NE					
3	1					
10	5					
3	4					
1	2					
3	2					
1	3					
1	3					
4	3					
0	5					
2	2					
2	4					
3	5					
2	1					
6	1					
0	1					
4	0					
1	1					
1	0					
2	2					
2	4					
3	4					
2	1					
0	3					
1	1					
2	0					
3	5					
3	3					
1	4					
0	3					
2	2					
1	1					
3	4					
3	1					
0	2					
1	4					
1	0					
2	1					
1	1					
2	3					
2	2					
1	2					
2	2					
1	5					
3	0					
0	4					
5	0					
1	2					
1	1					
1	2					
3	1					
2	1					
1	0					
1	2					
1	3					
3	3					
2	2					
1	3					
4	3					
5	1					
2	2					
2	3					
1	3					
1	2					
2	2					
4	2					
2	3					
0	5					
2	1					
3	2					
3	4					
3	1					
3	1					
1	1					
2	2					
2	1					
2	0					
2	7					
0	2					
4	4					
0	2					
1	1					
0	6					
4	6					
5	1					
4	0					
1	1					
1	2					
4	2					
1	2					
3	5					
0	1					
5	3					
1	2					
0	1					
2	2					
3	0					
4	4					
2	3					
1	4					
0	0					
PWID_SE	PWID_NE					
1	2					
1	6					
3	2					
4	3					
3	3					
3	2					
2	4					
2	0					
5	1					
1	1					
1	2					
4	4					
2	3					
4	5					
2	1					
3	2					
3	1					
0	2					
3	2					
2	1					
0	2					
1	2					
1	2					
6	1					
2	2					
1	2					
1	1					
5	1					
1	0					
1	2					
2	4					
3	3					
3	0					
1	1					
0	1					
2	0					
1	2					
3	4					
2	4					
3	3					
2	3					
1	7					
3	1					
2	3					
5	2					
3	1					
3	4					
1	1					
2	3					
2	2					
1	2					
3	2					
2	1					
5	2					
1	4					
5	0					
2	3					
4	1					
3	2					
3	2					
1	5					
2	3					
1	1					
0	3					
0	0					
1	1					
2	2					
2	2					
2	3					
7	3					
2	3					
6	1					
1	4					
0	3					
1	1					
1	4					
2	1					
3	2					
0	3					
2	2					
0	5					
2	2					
4	0					
3	0					
2	3					
3	2					
2	3					
2	2					
0	5					
2	3					
4	3					
2	1					
1	2					
1	5					
4	1					
0	1					
2	2					
2	0					
4	1					
0	3					
PWID_SE	PWID_NE					
7	1					
5	2					
3	1					
4	6					
2	3					
1	2					
2	1					
5	2					
3	3					
3	1					
1	1					
4	1					
0	3					
4	1					
1	2					
2	2					
0	1					
2	1					
0	2					
0	6					
1	1					
1	3					
2	2					
4	8					
1	2					
1	2					
2	1					
4	3					
1	1					
2	2					
2	5					
1	0					
3	2					
0	4					
2	3					
2	0					
3	2					
2	1					
0	2					
3	3					
1	5					
1	0					
3	2					
3	1					
1	1					
1	4					
2	3					
3	1					
3	1					
2	2					
1	0					
0	4					
0	1					
1	3					
1	0					
0	0					
3	1					
1	2					
1	6					
2	2					
3	4					
4	0					
1	3					
3	2					
3	3					
2	2					
0	2					
1	4					
0	1					
1	3					
1	1					
4	5					
3	2					
2	5					
3	2					
4	1					
3	3					
1	2					
0	2					
1	0					
1	2					
5	0					
3	3					
4	1					
4	2					
1	2					
1	4					
0	3					
3	4					
3	1					
0	7					
1	2					
2	3					
3	1					
2	3					
6	1					
2	1					
0	2					
3	3					
2	2					
PWID_SE	PWID_NE					
1	1					
5	1					
2	4					
3	1					
4	3					
1	0					
1	2					
3	5					
2	3					
1	3					
5	3					
2	2					
3	1					
1	3					
1	5					
1	3					
2	2					
2	2					
1	2					
1	1					
2	6					
0	3					
1	2					
4	2					
0	1					
1	4					
3	4					
1	0					
3	0					
0	2					
4	3					
1	3					
1	5					
1	0					
1	1					
3	5					
4	5					
0	4					
2	2					
3	3					
2	3					
4	3					
5	2					
3	0					
2	2					
1	3					
1	4					
2	1					
3	5					
1	3					
0	4					
0	1					
1	0					
2	2					
4	2					
5	2					
6	1					
2	0					
2	1					
2	1					
1	3					
2	3					
2	2					
0	2					
2	3					
1	5					
0	2					
5	4					
1	0					
3	1					
3	1					
1	1					
1	1					
2	4					
0	2					
2	0					
1	3					
1	2					
0	5					
3	2					
2	2					
3	2					
2	0					
3	0					
2	3					
2	3					
3	3					
3	8					
3	3					
0	1					
2	6					
0	5					
2	6					
5	2					
5	2					
3	3					
2	2					
2	3					
0	2					
0	5					
PWID_SE	PWID_NE					
1	8					
1	2					
5	2					
1	2					
1	3					
0	2					
2	2					
3	0					
3	4					
5	2					
0	2					
3	3					
3	1					
5	1					
2	4					
1	2					
4	3					
1	3					
2	2					
1	1					
1	1					
2	3					
4	1					
4	2					
1	3					
3	4					
1	5					
4	4					
3	4					
0	3					
1	1					
1	2					
2	1					
1	1					
1	2					
2	0					
0	1					
3	3					
2	2					
2	3					
1	1					
5	1					
3	1					
2	3					
1	0					
2	2					
1	3					
2	4					
3	4					
2	3					
3	3					
2	4					
2	2					
5	4					
3	2					
3	3					
2	2					
0	4					
0	3					
2	1					
2	1					
2	2					
5	2					
3	3					
3	3					
3	1					
2	2					
3	5					
3	3					
1	4					
4	0					
3	4					
3	3					
2	1					
3	2					
2	5					
1	3					
0	3					
0	2					
6	1					
2	2					
2	2					
0	1					
1	2					
3	3					
1	3					
3	1					
2	2					
1	3					
1	2					
4	3					
0	4					
2	6					
2	1					
7	3					
3	4					
2	1					
4	3					
1	1					
1	4					
PWID_SE	PWID_NE					
1	1					
3	0					
2	1					
2	2					
2	2					
1	3					
2	2					
2	2					
2	0					
3	3					
3	1					
2	1					
2	5					
0	5					
3	2					
1	2					
4	1					
2	1					
8	2					
4	7					
2	0					
3	2					
1	5					
3	2					
3	3					
5	4					
0	2					
3	0					
3	6					
4	5					
2	3					
3	1					
2	1					
2	4					
2	4					
1	4					
0	4					
1	3					
4	2					
3	2					
0	1					
1	2					
5	1					
3	8					
2	2					
2	5					
4	1					
2	1					
1	5					
3	1					
3	3					
3	0					
0	1					
2	4					
1	1					
3	2					
3	1					
2	4					
3	3					
4	3					
2	2					
3	4					
4	1					
2	3					
3	2					
2	2					
2	0					
0	3					
3	4					
1	4					
1	1					
1	0					
2	2					
3	2					
0	1					
0	1					
2	2					
1	3					
2	3					
3	4					
2	3					
2	3					
2	3					
2	2					
3	1					
4	2					
0	1					
2	1					
3	1					
6	3					
5	2					
3	5					
2	4					
5	5					
3	4					
3	3					
1	2					
4	4					
1	6					
4	4					
PWID_SE	PWID_NE					
4	4					
4	6					
3	0					
2	1					
2	9					
2	1					
3	1					
1	0					
1	0					
4	0					
1	4					
2	0					
3	2					
2	1					
2	3					
5	0					
2	4					
0	2					
5	1					
1	4					
3	4					
3	2					
2	4					
1	5					
2	4					
0	2					
2	2					
2	1					
3	5					
0	4					
4	1					
2	2					
3	1					
4	2					
0	0					
3	3					
4	1					
1	0					
2	3					
2	2					
1	3					
0	2					
2	4					
2	2					
2	5					
1	2					
3	2					
4	5					
0	5					
4	4					
3	4					
1	1					
3	3					
3	5					
2	2					
1	0					
2	1					
5	1					
2	3					
1	1					
2	3					
4	1					
2	2					
2	1					
4	0					
2	0					
2	2					
2	3					
3	1					
1	4					
2	2					
5	1					
2	1					
4	1					
1	4					
1	7					
4	1					
3	2					
4	2					
3	1					
2	5					
4	5					
2	2					
2	2					
3	3					
2	2					
4	1					
1	1					
3	2					
2	2					
2	3					
2	0					
2	2					
2	2					
0	2					
3	2					
3	3					
0	2					
4	4					
3	1					
PWID_SE	PWID_NE					
2	2					
2	1					
3	6					
3	2					
3	3					
1	1					
1	0					
2	1					
1	2					
0	3					
4	6					
0	3					
4	2					
4	5					
3	3					
1	1					
1	3					
2	3					
1	6					
1	6					
2	1					
2	1					
0	1					
3	5					
1	0					
0	1					
1	3					
0	0					
3	0					
2	2					
2	2					
3	5					
1	1					
3	3					
1	2					
4	1					
1	3					
3	3					
2	0					
0	3					
0	1					
1	1					
1	2					
6	3					
2	2					
5	2					
2	2					
4	1					
3	4					
3	0					
1	5					
2	2					
1	5					
6	4					
2	3					
4	1					
2	1					
2	4					
1	1					
1	2					
2	5					
0	0					
2	0					
4	0					
4	2					
1	4					
6	3					
3	3					
2	2					
2	1					
1	0					
4	2					
4	2					
3	3					
2	3					
2	2					
2	1					
4	1					
0	3					
1	2					
5	5					
3	2					
1	4					
0	2					
1	3					
3	0					
3	3					
2	3					
2	3					
3	4					
4	3					
2	0					
0	4					
3	1					
1	4					
2	2					
4	3					
1	4					
3	4					
1	0					
PWID_SE	PWID_NE					
4	3					
1	1					
2	4					
2	0					
0	3					
3	2					
2	5					
1	2					
2	2					
1	0					
6	0					
0	1					
1	3					
2	1					
1	3					
2	2					
2	0					
3	3					
3	1					
2	1					
1	1					
2	2					
3	7					
2	4					
1	2					
2	3					
1	4					
2	0					
2	0					
1	0					
0	1					
2	1					
1	1					
0	1					
1	0					
1	3					
1	4					
0	2					
0	2					
2	5					
0	8					
2	3					
0	0					
2	1					
1	6					
3	2					
2	4					
2	1					
1	2					
0	1					
3	0					
3	3					
3	2					
3	1					
2	3					
3	4					
2	0					
3	7					
1	5					
3	6					
0	3					
1	1					
2	1					
3	0					
3	0					
4	1					
1	4					
6	3					
2	6					
1	4					
2	1					
2	3					
4	3					
5	3					
0	4					
4	4					
4	0					
2	2					
1	1					
2	3					
3	1					
3	1					
2	2					
5	3					
0	3					
2	7					
3	1					
3	2					
3	3					
2	0					
1	1					
3	4					
5	1					
1	4					
0	3					
1	3					
2	3					
1	2					
1	1					
2	1					
PWID_SE	PWID_NE					
0	3					
0	3					
1	3					
1	3					
2	1					
1	1					
3	1					
5	5					
6	2					
2	2					
2	1					
1	3					
5	4					
1	3					
2	3					
4	2					
3	3					
2	5					
0	3					
7	4					
3	7					
3	1					
1	0					
3	2					
3	2					
2	3					
6	1					
1	2					
1	2					
2	2					
3	1					
1	0					
1	1					
4	4					
1	3					
1	1					
4	1					
5	2					
3	1					
2	1					
1	3					
1	3					
5	2					
0	2					
0	1					
1	2					
5	3					
2	3					
5	3					
1	4					
2	2					
0	6					
1	4					
2	3					
1	0					
2	2					
3	6					
2	4					
5	1					
4	3					
2	4					
1	4					
2	0					
1	2					
3	1					
1	4					
0	1					
2	2					
0	2					
0	4					
4	2					
2	2					
1	3					
3	3					
2	3					
3	4					
2	3					
1	1					
3	2					
2	1					
2	3					
0	0					
0	5					
0	1					
2	1					
0	6					
1	3					
2	1					
4	3					
2	2					
2	1					
0	4					
4	1					
2	2					
3	3					
4	3					
1	3					
1	2					
2	5					
0	2					
PWID_SE	PWID_NE					
5	2					
1	0					
3	0					
3	3					
4	2					
4	1					
3	3					
1	0					
2	3					
2	0					
5	0					
3	0					
2	2					
3	0					
2	0					
1	2					
0	2					
0	0					
0	4					
3	2					
8	3					
2	3					
3	5					
3	3					
0	4					
2	2					
3	1					
4	3					
2	5					
4	1					
3	2					
0	0					
2	1					
2	0					
1	0					
3	4					
3	4					
3	2					
2	2					
2	0					
2	2					
0	2					
5	5					
0	3					
3	2					
1	4					
5	3					
2	2					
2	1					
3	2					
0	2					
4	4					
1	1					
3	3					
3	1					
2	4					
3	5					
2	3					
1	3					
2	1					
3	3					
2	2					
0	6					
4	2					
2	2					
0	6					
0	2					
1	2					
1	0					
2	3					
2	0					
1	1					
2	0					
1	1					
2	5					
1	1					
2	4					
1	3					
1	2					
3	6					
0	3					
2	3					
5	6					
0	2					
3	3					
1	1					
3	4					
1	2					
3	4					
1	1					
1	0					
5	1					
0	2					
1	2					
6	4					
0	5					
3	3					
2	5					
1	2					
1	4					
PWID_SE	PWID_NE					
4	2					
1	3					
1	4					
1	0					
6	4					
1	2					
1	2					
6	1					
0	4					
3	3					
1	2					
4	3					
1	1					
1	2					
5	3					
1	3					
4	1					
3	2					
0	5					
1	7					
4	4					
2	3					
2	7					
2	4					
5	6					
2	0					
3	2					
4	1					
4	2					
4	6					
2	2					
2	0					
2	1					
1	2					
3	4					
2	3					
3	3					
4	5					
1	4					
2	2					
1	3					
0	4					
0	1					
4	1					
1	4					
5	3					
4	0					
3	3					
1	1					
1	3					
1	2					
2	0					
1	1					
0	3					
4	4					
2	1					
1	3					
1	4					
6	1					
0	1					
5	2					
1	2					
3	3					
3	0					
0	2					
0	0					
3	3					
3	6					
7	5					
6	2					
6	4					
1	3					
1	1					
4	1					
0	3					
3	2					
5	1					
0	2					
2	1					
1	1					
1	1					
2	0					
3	3					
3	1					
1	0					
0	2					
3	3					
3	4					
2	0					
2	1					
2	5					
1	1					
2	2					
2	2					
1	2					
3	2					
0	3					
0	2					
3	0					
1	3					
PWID_SE	PWID_NE					
4	1					
1	3					
0	2					
2	3					
3	4					
1	2					
1	3					
4	1					
0	0					
2	2					
3	2					
1	4					
1	0					
0	6					
2	2					
4	3					
3	3					
0	3					
2	0					
2	4					
2	0					
2	5					
4	3					
1	2					
1	6					
1	3					
0	2					
2	2					
2	1					
2	3					
2	1					
1	3					
2	0					
2	4					
2	4					
2	0					
0	6					
1	3					
1	3					
2	0					
4	2					
6	2					
3	3					
1	1					
2	1					
3	1					
0	3					
5	3					
6	4					
0	1					
0	4					
0	1					
2	3					
2	3					
2	2					
3	2					
3	2					
2	2					
3	3					
2	1					
3	3					
1	1					
3	1					
2	0					
2	1					
2	0					
4	3					
2	2					
3	0					
1	2					
1	1					
1	3					
8	1					
3	3					
0	1					
3	5					
3	2					
0	1					
2	4					
1	4					
5	0					
1	4					
3	3					
1	2					
1	4					
2	3					
0	5					
0	2					
4	3					
4	4					
0	2					
1	1					
2	2					
0	4					
2	2					
1	1					
2	3					
0	3					
0	3					
2	1					
PWID_SE	PWID_NE					
1	1					
2	2					
1	3					
4	2					
3	1					
3	5					
3	2					
3	4					
5	3					
1	2					
3	0					
2	2					
1	1					
0	3					
2	0					
1	1					
2	1					
3	1					
1	2					
2	2					
1	2					
1	3					
4	2					
1	2					
6	2					
4	1					
0	1					
5	2					
3	5					
2	2					
3	0					
2	2					
1	1					
2	4					
1	2					
3	3					
2	2					
5	2					
5	6					
1	3					
4	3					
3	6					
3	4					
1	5					
1	7					
2	3					
1	3					
1	2					
3	1					
3	3					
0	3					
1	4					
4	2					
4	2					
3	7					
3	0					
3	4					
3	1					
2	2					
0	4					
1	2					
2	1					
4	1					
2	0					
5	3					
4	1					
2	4					
1	2					
3	4					
1	3					
1	4					
3	3					
3	4					
2	2					
1	4					
0	1					
1	4					
2	3					
1	1					
1	1					
2	3					
2	3					
2	2					
3	4					
3	1					
4	1					
3	1					
3	3					
1	3					
0	3					
3	1					
3	1					
0	2					
3	1					
3	1					
4	0					
5	4					
0	2					
1	3					
1	2					
PWID_SE	PWID_NE					
0	1					
3	6					
2	2					
0	2					
2	0					
4	1					
3	2					
2	2					
3	5					
0	3					
3	4					
2	5					
2	3					
2	4					
1	3					
2	2					
1	1					
4	4					
4	4					
3	3					
1	2					
1	4					
2	1					
3	5					
1	3					
5	5					
1	2					
4	0					
0	0					
2	2					
6	3					
3	0					
4	3					
0	0					
4	3					
2	3					
2	0					
4	0					
4	2					
2	3					
5	2					
3	5					
1	1					
4	4					
4	3					
2	5					
2	4					
6	2					
0	3					
1	1					
1	2					
1	1					
4	6					
5	2					
4	3					
4	1					
2	3					
1	4					
3	1					
4	5					
3	3					
3	3					
1	5					
2	2					
4	0					
0	3					
1	3					
0	3					
1	1					
3	2					
4	3					
1	0					
4	4					
3	2					
5	2					
3	3					
2	4					
1	2					
4	6					
3	3					
1	1					
5	2					
2	5					
1	2					
2	4					
4	3					
4	4					
3	5					
2	2					
2	2					
2	5					
2	4					
0	0					
2	2					
2	4					
1	2					
1	1					
2	3					
2	5					
3	2					
PWID_SE	PWID_NE					
2	3					
2	0					
0	3					
3	2					
3	4					
3	1					
2	4					
3	1					
2	4					
3	3					
2	3					
1	2					
4	1					
2	1					
1	3					
1	1					
3	5					
3	2					
0	2					
4	2					
1	2					
1	1					
1	2					
2	2					
2	2					
2	1					
0	1					
0	2					
4	2					
2	3					
2	2					
1	2					
3	2					
1	2					
1	5					
2	3					
2	1					
1	0					
3	2					
2	3					
2	1					
0	3					
2	0					
1	3					
1	1					
4	2					
1	4					
4	3					
5	1					
3	2					
4	0					
6	3					
2	0					
2	1					
3	3					
2	3					
1	0					
2	3					
2	1					
0	3					
3	4					
3	0					
3	2					
2	5					
2	2					
1	1					
0	4					
2	4					
2	1					
5	2					
4	1					
2	3					
2	2					
3	2					
2	3					
3	0					
2	7					
2	3					
1	2					
2	0					
2	1					
0	2					
3	1					
5	1					
7	4					
3	3					
2	3					
1	2					
1	1					
2	3					
3	5					
1	2					
4	1					
5	3					
1	0					
0	1					
2	2					
3	3					
5	3					
3	4					
PWID_SE	PWID_NE					
3	3					
2	2					
3	5					
0	1					
0	3					
0	2					
2	5					
2	3					
3	0					
3	3					
4	3					
0	2					
2	2					
1	2					
3	5					
2	1					
4	3					
2	0					
3	0					
1	1					
5	0					
1	2					
1	5					
1	2					
0	3					
6	3					
1	4					
1	3					
3	0					
3	1					
1	2					
1	2					
2	1					
2	2					
0	3					
2	1					
0	2					
4	3					
2	4					
2	4					
4	2					
4	7					
4	2					
1	6					
4	4					
2	3					
1	2					
3	3					
4	1					
1	2					
0	4					
1	6					
0	2					
3	1					
0	4					
0	3					
3	0					
3	2					
2	0					
4	1					
3	3					
0	5					
3	0					
2	3					
1	3					
2	2					
1	1					
0	4					
2	2					
3	1					
2	3					
0	4					
1	4					
5	1					
0	0					
1	2					
5	3					
1	3					
1	2					
1	2					
2	3					
1	3					
2	4					
2	2					
0	2					
4	3					
1	2					
1	2					
1	1					
1	4					
2	2					
4	2					
4	2					
5	3					
5	0					
5	2					
2	2					
1	3					
2	6					
1	1					
PWID_SE	PWID_NE					
0	0					
4	2					
1	3					
2	6					
2	1					
1	4					
1	1					
6	4					
3	3					
4	1					
1	1					
2	2					
3	5					
0	4					
3	1					
0	1					
2	2					
2	2					
2	2					
2	1					
1	2					
2	3					
3	1					
3	2					
1	2					
0	2					
3	1					
2	2					
3	3					
1	2					
1	4					
3	3					
3	3					
1	3					
1	4					
1	0					
2	2					
3	2					
2	4					
3	1					
3	1					
2	5					
2	1					
2	3					
1	4					
2	0					
2	2					
0	1					
3	3					
5	3					
3	4					
1	1					
1	2					
3	5					
3	3					
2	1					
1	3					
2	1					
2	0					
5	2					
4	1					
2	2					
3	2					
0	3					
2	4					
3	3					
1	0					
4	1					
4	2					
5	4					
1	2					
2	2					
2	3					
0	3					
3	2					
2	1					
3	1					
2	1					
6	2					
2	1					
0	2					
1	2					
7	2					
2	1					
2	2					
1	2					
1	3					
1	0					
4	2					
0	3					
2	3					
2	2					
5	3					
0	0					
0	1					
1	1					
1	2					
2	2					
2	3					
2	3					
PWID_SE	PWID_NE					
1	3					
1	6					
1	4					
1	2					
3	5					
1	3					
2	3					
3	1					
4	3					
1	1					
2	2					
2	2					
4	1					
2	3					
1	1					
3	5					
2	0					
3	4					
1	2					
3	0					
2	7					
2	2					
2	3					
4	1					
3	7					
5	4					
2	4					
3	2					
4	1					
1	4					
5	4					
1	4					
1	2					
10	3					
1	1					
6	1					
1	2					
4	1					
3	3					
6	0					
2	3					
5	3					
3	2					
3	4					
1	5					
1	1					
1	1					
1	6					
3	3					
2	0					
1	4					
1	3					
1	2					
1	0					
2	4					
4	2					
2	3					
2	2					
2	0					
3	1					
2	5					
5	2					
2	3					
4	3					
2	2					
4	2					
1	3					
1	0					
0	1					
0	1					
1	3					
2	2					
1	3					
0	1					
4	1					
0	1					
0	1					
2	2					
5	1					
2	0					
5	0					
3	4					
4	4					
2	4					
2	2					
0	2					
4	3					
3	5					
1	6					
2	1					
2	2					
5	3					
5	2					
2	0					
3	4					
0	2					
2	2					
2	1					
1	8					
2	1					
PWID_SE	PWID_NE					
6	3					
4	3					
1	4					
1	2					
1	8					
0	0					
2	5					
3	2					
2	0					
3	3					
3	2					
3	4					
0	3					
1	2					
1	1					
3	3					
3	2					
3	1					
2	1					
1	1					
2	0					
0	5					
4	1					
2	4					
0	4					
1	0					
4	3					
4	1					
3	5					
2	2					
3	1					
1	5					
2	0					
2	2					
3	0					
3	1					
1	0					
2	2					
4	4					
2	0					
6	5					
3	3					
0	2					
0	2					
1	0					
4	2					
5	0					
2	1					
2	1					
0	6					
1	2					
3	4					
2	1					
1	7					
0	1					
6	3					
0	0					
2	2					
2	3					
1	0					
3	7					
1	0					
0	6					
0	3					
3	0					
3	1					
5	1					
3	2					
1	2					
3	4					
2	3					
2	2					
1	1					
2	6					
3	2					
2	3					
5	6					
2	4					
2	1					
4	7					
1	1					
1	3					
3	2					
2	3					
2	4					
1	2					
1	2					
3	0					
1	0					
4	4					
2	2					
4	3					
1	0					
0	4					
3	2					
4	3					
0	2					
1	0					
1	1					
1	3					
PWID_SE	PWID_NE					
5	2					
2	4					
1	2					
5	4					
4	2					
0	2					
2	4					
2	5					
3	4					
3	1					
1	0					
3	5					
2	1					
4	0					
4	1					
4	1					
3	2					
4	4					
3	3					
3	4					
3	3					
2	2					
3	2					
1	1					
1	5					
1	2					
4	4					
1	3					
2	1					
3	4					
3	1					
2	1					
5	2					
2	2					
4	3					
0	1					
7	4					
2	1					
1	3					
1	0					
1	1					
5	1					
1	0					
4	3					
4	3					
2	8					
2	2					
1	1					
2	4					
3	1					
6	1					
2	1					
2	3					
3	1					
1	1					
3	5					
1	3					
4	6					
1	2					
1	0					
2	4					
2	2					
4	2					
1	2					
7	1					
3	5					
1	3					
2	0					
5	5					
4	3					
0	4					
4	4					
1	2					
2	2					
1	3					
4	2					
1	2					
1	2					
2	3					
6	3					
1	4					
4	1					
2	1					
2	3					
2	6					
2	4					
1	6					
2	2					
4	4					
1	7					
2	2					
4	4					
2	2					
0	0					
4	2					
3	2					
2	3					
3	1					
1	1					
3	1					
PWID_SE	PWID_NE					
3	4					
0	3					
0	2					
4	1					
1	0					
2	2					
1	4					
2	3					
2	2					
0	0					
3	1					
1	1					
2	1					
3	2					
3	4					
1	3					
0	4					
3	1					
2	7					
1	1					
6	0					
3	3					
2	3					
1	0					
3	2					
7	2					
1	1					
1	1					
2	2					
5	2					
1	4					
3	2					
4	2					
2	2					
3	3					
3	3					
0	0					
0	1					
1	5					
1	3					
4	4					
0	2					
1	4					
1	1					
5	2					
3	4					
1	4					
4	0					
3	3					
2	4					
0	0					
1	2					
1	3					
1	2					
3	3					
1	1					
5	4					
4	5					
2	2					
1	1					
2	3					
4	3					
0	0					
0	1					
2	1					
1	3					
1	0					
0	2					
2	1					
3	1					
5	2					
1	4					
0	3					
3	4					
3	3					
4	1					
3	3					
3	0					
2	2					
4	3					
2	4					
2	1					
1	3					
1	4					
1	4					
1	2					
0	1					
3	5					
2	0					
0	2					
1	3					
1	1					
1	2					
0	1					
5	3					
3	1					
7	1					
1	1					
2	2					
3	3					
PWID_SE	PWID_NE					
1	3					
1	3					
3	0					
1	0					
2	2					
2	2					
2	3					
4	4					
0	5					
2	1					
2	2					
4	1					
2	2					
1	1					
5	2					
3	2					
3	5					
1	3					
5	3					
2	2					
1	1					
1	4					
0	1					
0	0					
2	2					
3	3					
1	2					
3	1					
0	1					
1	0					
2	3					
3	1					
0	2					
2	1					
4	2					
0	3					
0	4					
0	2					
1	2					
1	4					
1	3					
3	6					
2	1					
1	2					
2	4					
3	4					
2	1					
4	1					
0	2					
2	4					
2	0					
2	3					
2	2					
2	0					
3	3					
4	0					
2	4					
2	3					
4	1					
1	2					
3	9					
1	4					
1	1					
0	1					
4	5					
4	3					
4	0					
3	3					
5	2					
0	3					
2	2					
2	4					
2	1					
5	2					
4	0					
0	0					
0	2					
1	5					
0	1					
2	4					
3	1					
2	6					
6	5					
5	3					
0	2					
1	2					
4	5					
0	2					
2	1					
3	1					
0	3					
3	8					
3	6					
4	3					
2	1					
1	2					
2	0					
2	4					
3	1					
4	1					
PWID_SE	PWID_NE					
3	2					
1	3					
2	1					
2	3					
2	1					
1	1					
5	2					
2	2					
2	2					
1	2					
1	4					
4	4					
3	5					
6	4					
1	3					
4	0					
2	0					
4	3					
0	3					
0	4					
0	7					
5	2					
2	3					
3	1					
1	6					
3	4					
2	1					
3	1					
1	3					
0	3					
3	4					
1	1					
7	4					
2	3					
1	5					
0	4					
4	3					
4	5					
5	2					
6	2					
1	3					
1	4					
4	2					
3	5					
1	3					
2	3					
5	2					
0	1					
1	4					
2	0					
2	3					
2	1					
3	4					
3	3					
1	4					
6	1					
2	3					
1	1					
1	2					
0	4					
3	1					
2	2					
1	4					
1	2					
1	1					
4	4					
0	1					
2	1					
1	2					
3	1					
1	2					
2	1					
1	2					
2	2					
2	8					
1	5					
3	0					
1	3					
2	0					
1	1					
2	0					
1	2					
4	2					
2	2					
3	2					
3	1					
1	5					
3	8					
0	3					
2	1					
1	0					
2	3					
3	2					
2	0					
4	3					
2	0					
0	3					
2	4					
3	6					
3	1					
PWID_SE	PWID_NE					
4	3					
3	3					
4	0					
1	3					
0	1					
3	2					
3	2					
3	3					
5	7					
4	3					
2	3					
3	2					
2	4					
0	4					
1	1					
2	1					
2	2					
2	2					
2	2					
3	3					
1	0					
6	1					
3	2					
1	5					
3	1					
2	1					
3	1					
2	3					
1	2					
2	1					
3	2					
2	1					
1	5					
2	1					
3	3					
5	2					
3	0					
4	0					
3	2					
3	2					
2	2					
1	1					
2	1					
2	1					
2	1					
3	4					
3	2					
5	2					
4	2					
1	4					
2	0					
2	2					
4	1					
3	2					
3	4					
4	3					
7	6					
2	1					
2	3					
0	2					
1	5					
4	3					
1	4					
1	5					
2	3					
1	2					
6	5					
1	0					
1	3					
4	4					
0	3					
2	1					
4	3					
4	0					
2	2					
0	1					
3	3					
2	0					
4	4					
2	1					
2	4					
2	2					
2	3					
0	5					
2	2					
2	1					
2	0					
1	3					
0	1					
2	1					
3	5					
1	1					
1	1					
3	2					
1	5					
0	0					
3	0					
2	5					
3	3					
2	1					
PWID_SE	PWID_NE					
0	1					
1	0					
2	3					
4	1					
2	6					
2	1					
3	4					
5	5					
1	5					
1	0					
3	3					
0	2					
0	2					
2	3					
2	2					
0	3					
7	3					
3	5					
1	2					
0	4					
1	2					
0	1					
1	1					
0	2					
0	4					
1	0					
2	1					
1	4					
1	1					
4	1					
1	1					
1	2					
3	1					
2	0					
2	2					
4	3					
1	2					
2	1					
0	1					
0	1					
2	1					
2	2					
2	1					
3	4					
3	2					
3	1					
6	3					
1	4					
1	5					
2	4					
1	1					
4	2					
3	7					
1	1					
2	2					
1	1					
2	1					
2	3					
1	4					
0	3					
2	2					
4	0					
2	2					
2	1					
1	3					
2	2					
1	3					
6	2					
1	1					
1	2					
2	4					
2	0					
2	1					
4	5					
0	6					
3	3					
4	0					
2	0					
5	6					
2	1					
1	5					
2	4					
2	2					
2	3					
0	1					
2	1					
5	2					
3	1					
2	2					
4	4					
4	3					
1	1					
5	4					
5	2					
2	2					
1	0					
1	3					
1	4					
1	2					
2	3					
PWID_SE	PWID_NE					
2	4					
0	4					
4	2					
0	6					
2	0					
1	3					
2	2					
2	2					
2	4					
3	4					
2	3					
5	2					
1	0					
5	1					
2	3					
1	4					
2	2					
4	2					
3	0					
4	1					
1	1					
4	2					
2	2					
1	2					
0	4					
4	0					
1	2					
3	2					
1	0					
3	1					
1	3					
1	2					
2	2					
1	1					
3	2					
3	1					
1	1					
3	5					
4	3					
3	1					
1	0					
3	2					
4	6					
3	1					
1	2					
2	3					
3	1					
3	2					
2	3					
3	6					
2	4					
1	2					
2	7					
2	2					
1	2					
2	1					
1	3					
2	3					
3	2					
3	4					
0	5					
1	0					
6	1					
5	4					
1	2					
1	7					
2	1					
1	3					
5	3					
3	2					
3	2					
1	3					
1	2					
3	7					
1	2					
5	2					
1	2					
1	2					
0	5					
4	1					
1	1					
1	4					
1	4					
6	1					
5	5					
2	1					
3	0					
4	1					
3	3					
3	2					
3	2					
1	3					
3	2					
0	0					
4	2					
0	2					
3	4					
1	0					
1	3					
0	2					
